# Supplementary material for: Genome-wide identification of oil biosynthesis-related long non-coding RNAs in allopolyploid Brassica napus
Source: BMC Genomics. 2018 Oct 12;19:745. doi: 10.1186/s12864-018-5117-8 (PMC6186049; doi:10.1186/s12864-018-5117-8)
Supplement: Supplementary file 1 — Table S1. The RNA-seq datasets used in this study. (XLS 28 kb) [file 12864_2018_5117_MOESM1_ESM.xls]

## Sheet: Sheet1
Table S1. The RNA-seq datasets used in this study.
Tissue types	Run	Variety	Number of reads (100bp)	Illumina technology	Average read length
Roots	ERR431523	Darmor-bzh	50164790	single reads	101
Roots, Nitrogen (+)	ERR431513	Darmor-bzh	41362592	single reads	101
Roots, Nitrogen (-)	ERR431521	Darmor-bzh	37635594	single reads	101
Stem, Nitrogen (+)	ERR431520	Darmor-bzh	50477761	single reads	101
Stem, Nitrogen (-)	ERR431514	Darmor-bzh	52883824	single reads	101
Leaves, Nitrogen (+)	ERR431512	Darmor-bzh	41477433	single reads	101
Leaves, Nitrogen (-)	ERR431519	Darmor-bzh	35694972	single reads	101
Flower buds	ERR431515	Darmor-bzh	41332645	single reads	101
Seedling (Leaves)	ERR037334	Tapidor	18273528	single reads	80
Seedling (Leaves)	ERR037335	Ningyou7	1.85209e+07	single reads	80
Embryos - 1	SRR1604973	CR3170	21468423	paied ends	90
Embryos - 2	SRR1604976	CR3170	23241117	paied ends	90
Embryos - 3	SRR1604978	CR3170	23114579	paied ends	90
Embryos - 1	SRR1604996	CR3231	24296243	paied ends	90
Embryos - 2	SRR1604998	CR3231	23676980	paied ends	90
Embryos - 3	SRR1605000	CR3231	24944987	paied ends	90
Seedling (Leaves)	in this study	MB	63207186	paied ends	125
Seedling (Leaves)	in this study	ZY50	65651426	paied ends	125
flower bud differentiation 1 - 1	PRJNA338132	MB	41136620	paied ends	125
flower bud differentiation 1 - 2	PRJNA338132	MB	32500552	paied ends	125
flower bud differentiation 1 - 1	PRJNA338132	ZY50	41524478	paied ends	125
flower bud differentiation 1 - 2	PRJNA338132	ZY50	38931736	paied ends	125
flower bud differentiation 2 - 1	PRJNA338132	MB	30123748	paied ends	125
flower bud differentiation 2 - 2	PRJNA338132	MB	29438490	paied ends	125
flower bud differentiation 2 - 1	PRJNA338132	ZY50	32855516	paied ends	125
flower bud differentiation 2 - 2	PRJNA338132	ZY50	31418240	paied ends	125
Flower buds - 1	PRJNA338132	MB	28461190	paied ends	125
Flower buds - 2	PRJNA338132	MB	27438722	paied ends	125
Flower buds - 1	PRJNA338132	ZY50	30271412	paied ends	125
Flower buds - 2	PRJNA338132	ZY50	27527790	paied ends	125
siliques (10-20 DAF)-1, 2015	in this study	KenC-8	42040343	paied ends	151
siliques (10-20 DAF)-2, 2015	in this study	KenC-8	45757329	paied ends	151
siliques (10-20 DAF)-3, 2015	in this study	KenC-8	54077918	paied ends	151
siliques (25 DAF)-1, 2015	in this study	KenC-8	32286224	paied ends	151
siliques (25 DAF)-2, 2015	in this study	KenC-8	34660471	paied ends	151
siliques (25 DAF)-3, 2015	in this study	KenC-8	36802890	paied ends	151
siliques (30 DAF)-1, 2015	in this study	KenC-8	29215926	paied ends	151
siliques (30 DAF)-2, 2015	in this study	KenC-8	37837146	paied ends	151
siliques (30 DAF)-3, 2015	in this study	KenC-8	44374138	paied ends	151
siliques (40 DAF)-1, 2015	in this study	KenC-8	58354995	paied ends	151
siliques (40 DAF)-2, 2015	in this study	N53-2	42625103	paied ends	151
siliques (10-20 DAF)-1, 2016	in this study	KenC-8	37882587	paied ends	151
siliques (10-20 DAF)-2, 2016	in this study	KenC-8	35110698	paied ends	151
siliques (10-20 DAF)-3, 2016	in this study	KenC-8	38123552	paied ends	151
siliques (25 DAF)-1, 2016	in this study	KenC-8	37860863	paied ends	151
siliques (25 DAF)-2, 2016	in this study	KenC-8	34968576	paied ends	151
siliques (25 DAF)-3, 2016	in this study	KenC-8	31979707	paied ends	151
siliques (30 DAF)-1, 2016	in this study	KenC-8	33939658	paied ends	151
siliques (30 DAF)-2, 2016	in this study	KenC-8	31437099	paied ends	151
siliques (30 DAF)-3, 2016	in this study	KenC-8	31969078	paied ends	151
