# Supplementary material for: Genome-wide identification of oil biosynthesis-related long non-coding RNAs in allopolyploid Brassica napus
Source: BMC Genomics. 2018 Oct 12;19:745. doi: 10.1186/s12864-018-5117-8 (PMC6186049; doi:10.1186/s12864-018-5117-8)
Supplement: Supplementary file 2 — Table S2. The detail information of lncRNAs identified in B. napus. (XLS 3981 kb) [file 12864_2018_5117_MOESM2_ESM.xls]

## Sheet: lncRNA_table_result
lncRNA_name	lncRNA_location	ssRNA_transcripts	polyA_transcripts	old_name (ssRNA#polyA)	isoform number (ssRNA|polyA)	exon number (ssRNA|polyA)	length (ssRNA|polyA)	type
XLOC_000001	chrA01[+]95932-97084	-	TCONS_00000031,TCONS_00000032	NA#TCONS_00000031|XLOC_000013|+|NA|NA|more|4,TCONS_00000032|XLOC_000013|+|NA|NA|more|4	0|2	NA|4,4	NA|841,838	lincRNA
XLOC_000002	chrA01[+]213987-217181	-	TCONS_00000039	NA#TCONS_00000039|XLOC_000018|+|BnaA01g00380D|-|more|2	0|1	NA|2	NA|697	lncNAT
XLOC_000003	chrA01[+]496218-497550	-	TCONS_00000105,TCONS_00000106	NA#TCONS_00000105|XLOC_000042|+|BnaA01g00880D|-|more|2,TCONS_00000106|XLOC_000042|+|BnaA01g00880D|-|more|2	0|2	NA|2,2	NA|1252,1023	lncNAT
XLOC_000004	chrA01[+]620787-623372	TCONS_00000165	TCONS_00000153,TCONS_00000154,TCONS_00000155	TCONS_00000165|XLOC_000067|+|NA|NA|more|2#TCONS_00000153|XLOC_000062|+|NA|NA|more|3,TCONS_00000154|XLOC_000062|+|NA|NA|more|2,TCONS_00000155|XLOC_000062|+|NA|NA|more|3	1|3	2|3,2,3	338|2203,2500,1841	lincRNA
XLOC_000005	chrA01[+]1091710-1093005	-	TCONS_00000321,TCONS_00000322	NA#TCONS_00000321|XLOC_000111|+|NA|NA|more|3,TCONS_00000322|XLOC_000111|+|NA|NA|more|4	0|2	NA|3,4	NA|565,633	lincRNA
XLOC_000006	chrA01[+]1280903-1281534	TCONS_00000392	-	TCONS_00000392|XLOC_000135|+|BnaA01g02570D|-|one|1#NA	1|0	1|NA	632|NA	lncNAT
XLOC_000007	chrA01[+]1395166-1396388	TCONS_00000421	-	TCONS_00000421|XLOC_000145|+|BnaA01g02850D|-|more|2#NA	1|0	2|NA	516|NA	lncNAT
XLOC_000008	chrA01[+]1579100-1579904	-	TCONS_00000446	NA#TCONS_00000446|XLOC_000159|+|BnaA01g03320D|-|more|2	0|1	NA|2	NA|715	lncNAT
XLOC_000009	chrA01[+]1595546-1596062	TCONS_00000485	-	TCONS_00000485|XLOC_000171|+|BnaA01g03360D|-|one|1#NA	1|0	1|NA	517|NA	lncNAT
XLOC_000010	chrA01[+]1838568-1839297	-	TCONS_00000595	NA#TCONS_00000595|XLOC_000201|+|BnaA01g04010D|-|more|2	0|1	NA|2	NA|637	lncNAT
XLOC_000011	chrA01[+]2046781-2047155	TCONS_00000674	-	TCONS_00000674|XLOC_000223|+|NA|NA|one|1#NA	1|0	1|NA	375|NA	lincRNA
XLOC_000012	chrA01[+]2348802-2350904	-	TCONS_00000701	NA#TCONS_00000701|XLOC_000239|+|NA|NA|more|3	0|1	NA|3	NA|427	lincRNA
XLOC_000013	chrA01[+]2543104-2544730	TCONS_00000812	TCONS_00000747	TCONS_00000812|XLOC_000271|+|NA|NA|more|2#TCONS_00000747|XLOC_000261|+|NA|NA|more|2	1|1	2|2	1443|1148	lincRNA
XLOC_000014	chrA01[+]2963858-2964143	TCONS_00000922	-	TCONS_00000922|XLOC_000311|+|NA|NA|one|1#NA	1|0	1|NA	286|NA	lincRNA
XLOC_000015	chrA01[+]2997699-2998608	TCONS_00000928	-	TCONS_00000928|XLOC_000313|+|NA|NA|one|1#NA	1|0	1|NA	910|NA	lincRNA
XLOC_000016	chrA01[+]2999124-3000376	TCONS_00000929	TCONS_00000864	TCONS_00000929|XLOC_000314|+|BnaA01g06480D|-|more|3#TCONS_00000864|XLOC_000301|+|NA|NA|more|2	1|1	3|2	1097|712	lncNAT
XLOC_000017	chrA01[+]3688163-3689096	-	TCONS_00001017	NA#TCONS_00001017|XLOC_000368|+|NA|NA|more|2	0|1	NA|2	NA|302	lincRNA
XLOC_000018	chrA01[+]4159913-4162461	TCONS_00001172,TCONS_00001173	TCONS_00001095,TCONS_00001096	TCONS_00001172|XLOC_000415|+|NA|NA|more|2,TCONS_00001173|XLOC_000415|+|NA|NA|more|2#TCONS_00001095|XLOC_000393|+|NA|NA|more|3,TCONS_00001096|XLOC_000393|+|NA|NA|more|2	2|2	2,2|3,2	1613,2198|1808,2471	lincRNA
XLOC_000019	chrA01[+]4487100-4487358	TCONS_00001251	-	TCONS_00001251|XLOC_000444|+|NA|NA|one|1#NA	1|0	1|NA	259|NA	lincRNA
XLOC_000020	chrA01[+]4534310-4535922	TCONS_00001259	TCONS_00001175	TCONS_00001259|XLOC_000447|+|NA|NA|more|2#TCONS_00001175|XLOC_000423|+|NA|NA|more|2	1|1	2|2	1178|1441	lincRNA
XLOC_000021	chrA01[+]4755123-4756516	-	TCONS_00001232	NA#TCONS_00001232|XLOC_000444|+|BnaA01g09680D|-|more|3	0|1	NA|3	NA|611	lncNAT
XLOC_000022	chrA01[+]4990152-4991396	TCONS_00001380	TCONS_00001297	TCONS_00001380|XLOC_000484|+|NA|NA|more|3#TCONS_00001297|XLOC_000460|+|NA|NA|more|4	1|1	3|4	372|693	lincRNA
XLOC_000023	chrA01[+]5120959-5121343	TCONS_00001423	-	TCONS_00001423|XLOC_000497|+|NA|NA|one|1#NA	1|0	1|NA	385|NA	lincRNA
XLOC_000024	chrA01[+]5164143-5165041	-	TCONS_00001351	NA#TCONS_00001351|XLOC_000479|+|BnaA01g10340D|-|more|2	0|1	NA|2	NA|633	lncNAT
XLOC_000025	chrA01[+]5186293-5187242	-	TCONS_00001356	NA#TCONS_00001356|XLOC_000483|+|BnaA01g10390D|-|more|2	0|1	NA|2	NA|866	lncNAT
XLOC_000026	chrA01[+]5333962-5334470	TCONS_00001489	-	TCONS_00001489|XLOC_000517|+|NA|NA|more|2#NA	1|0	2|NA	406|NA	lincRNA
XLOC_000027	chrA01[+]5388689-5389985	-	TCONS_00001414	NA#TCONS_00001414|XLOC_000503|+|NA|NA|more|2	0|1	NA|2	NA|1094	lincRNA
XLOC_000028	chrA01[+]5440632-5442142	-	TCONS_00001430	NA#TCONS_00001430|XLOC_000512|+|NA|NA|more|2	0|1	NA|2	NA|313	lincRNA
XLOC_000029	chrA01[+]5566139-5567342	-	TCONS_00001460	NA#TCONS_00001460|XLOC_000528|+|NA|NA|more|4	0|1	NA|4	NA|887	lincRNA
XLOC_000030	chrA01[+]5856589-5857794	-	TCONS_00001537	NA#TCONS_00001537|XLOC_000556|+|BnaA01g11740D|-|more|2	0|1	NA|2	NA|1126	lncNAT
XLOC_000031	chrA01[+]6004987-6005464	-	TCONS_00001563	NA#TCONS_00001563|XLOC_000566|+|NA|NA|more|2	0|1	NA|2	NA|383	lincRNA
XLOC_000032	chrA01[+]6073190-6073632	TCONS_00001687	-	TCONS_00001687|XLOC_000587|+|BnaA01g12130D|-|one|1#NA	1|0	1|NA	443|NA	lncNAT
XLOC_000033	chrA01[+]6432996-6433683	-	TCONS_00001650	NA#TCONS_00001650|XLOC_000602|+|NA|NA|more|2	0|1	NA|2	NA|463	lincRNA
XLOC_000034	chrA01[+]6715639-6716841	TCONS_00001821	-	TCONS_00001821|XLOC_000642|+|NA|NA|more|2#NA	1|0	2|NA	1095|NA	lincRNA
XLOC_000035	chrA01[+]6745572-6746332	TCONS_00001827	TCONS_00001696	TCONS_00001827|XLOC_000645|+|NA|NA|more|2#TCONS_00001696|XLOC_000624|+|NA|NA|more|2	1|1	2|2	653|607	lincRNA
XLOC_000036	chrA01[+]6956324-6956685	TCONS_00001882	-	TCONS_00001882|XLOC_000666|+|NA|NA|one|1#NA	1|0	1|NA	362|NA	lincRNA
XLOC_000037	chrA01[+]6995082-6995354	TCONS_00001893	-	TCONS_00001893|XLOC_000671|+|BnaA01g13760D|-|one|1#NA	1|0	1|NA	273|NA	lncNAT
XLOC_000038	chrA01[+]7255004-7255771	-	TCONS_00001836	NA#TCONS_00001836|XLOC_000671|+|BnaA01g14360D|-|more|2	0|1	NA|2	NA|658	lncNAT
XLOC_000039	chrA01[+]7277098-7277598	TCONS_00001977	-	TCONS_00001977|XLOC_000698|+|NA|NA|one|1#NA	1|0	1|NA	501|NA	lincRNA
XLOC_000040	chrA01[+]7430054-7431226	-	TCONS_00001878	NA#TCONS_00001878|XLOC_000690|+|NA|NA|more|3	0|1	NA|3	NA|535	lincRNA
XLOC_000041	chrA01[+]8246186-8248322	-	TCONS_00002055	NA#TCONS_00002055|XLOC_000757|+|BnaA01g16110D|-|one|1	0|1	NA|1	NA|2137	lncNAT
XLOC_000042	chrA01[+]8307583-8308405	-	TCONS_00002065	NA#TCONS_00002065|XLOC_000765|+|BnaA01g16240D|-|more|2	0|1	NA|2	NA|741	lncNAT
XLOC_000043	chrA01[+]8312905-8314289	TCONS_00002242	TCONS_00002066,TCONS_00002067	TCONS_00002242|XLOC_000791|+|NA|NA|more|2#TCONS_00002066|XLOC_000766|+|NA|NA|more|3,TCONS_00002067|XLOC_000766|+|NA|NA|more|4	1|2	2|3,4	523|1014,1069	lincRNA
XLOC_000044	chrA01[+]8559807-8560374	TCONS_00002278	-	TCONS_00002278|XLOC_000808|+|NA|NA|more|2#NA	1|0	2|NA	418|NA	lincRNA
XLOC_000045	chrA01[+]8922112-8923851	TCONS_00002356,TCONS_00002357,TCONS_00002358	-	TCONS_00002356|XLOC_000836|+|NA|NA|more|7,TCONS_00002357|XLOC_000836|+|NA|NA|more|7,TCONS_00002358|XLOC_000836|+|NA|NA|more|6#NA	3|0	7,7,6|NA	1102,1113,1175|NA	lincRNA
XLOC_000046	chrA01[+]8941912-8943012	-	TCONS_00002182	NA#TCONS_00002182|XLOC_000807|+|NA|NA|more|2	0|1	NA|2	NA|995	lincRNA
XLOC_000047	chrA01[+]9084290-9085117	TCONS_00002392	-	TCONS_00002392|XLOC_000854|+|NA|NA|one|1#NA	1|0	1|NA	828|NA	lincRNA
XLOC_000048	chrA01[+]9277206-9278072	-	TCONS_00002241,TCONS_00002242	NA#TCONS_00002241|XLOC_000840|+|NA|NA|one|1,TCONS_00002242|XLOC_000840|+|NA|NA|more|2	0|2	NA|1,2	NA|867,501	lincRNA
XLOC_000049	chrA01[+]9289502-9289753	TCONS_00002431	-	TCONS_00002431|XLOC_000870|+|NA|NA|one|1#NA	1|0	1|NA	252|NA	lincRNA
XLOC_000050	chrA01[+]9389906-9390664	-	TCONS_00002275	NA#TCONS_00002275|XLOC_000850|+|BnaA01g17720D|-|more|2	0|1	NA|2	NA|689	lncNAT
XLOC_000051	chrA01[+]9413611-9415114	-	TCONS_00002278	NA#TCONS_00002278|XLOC_000852|+|BnaA01g17760D|-|more|2	0|1	NA|2	NA|1413	lncNAT
XLOC_000052	chrA01[+]9653592-9654515	TCONS_00002526,TCONS_00002527	-	TCONS_00002526|XLOC_000900|+|NA|NA|more|2,TCONS_00002527|XLOC_000900|+|NA|NA|more|2#NA	2|0	2,2|NA	826,584|NA	lincRNA
XLOC_000053	chrA01[+]9733333-9733791	TCONS_00002534	-	TCONS_00002534|XLOC_000905|+|NA|NA|one|1#NA	1|0	1|NA	459|NA	lincRNA
XLOC_000054	chrA01[+]9742764-9745045	-	TCONS_00002338,TCONS_00002339,TCONS_00002340	NA#TCONS_00002338|XLOC_000878|+|NA|NA|more|4,TCONS_00002339|XLOC_000878|+|NA|NA|more|5,TCONS_00002340|XLOC_000878|+|NA|NA|more|3	0|3	NA|4,5,3	NA|1961,1786,1527	lincRNA
XLOC_000055	chrA01[+]9780889-9781958	TCONS_00002541	-	TCONS_00002541|XLOC_000910|+|NA|NA|one|1#NA	1|0	1|NA	1070|NA	lincRNA
XLOC_000056	chrA01[+]9978539-9979162	TCONS_00002560	-	TCONS_00002560|XLOC_000920|+|NA|NA|one|1#NA	1|0	1|NA	624|NA	lincRNA
XLOC_000057	chrA01[+]10073810-10074095	-	TCONS_00002379	NA#TCONS_00002379|XLOC_000896|+|BnaA01g18580D|-|one|1	0|1	NA|1	NA|286	lncNAT
XLOC_000058	chrA01[+]10177814-10179142	TCONS_00002595	TCONS_00002386,TCONS_00002387	TCONS_00002595|XLOC_000938|+|NA|NA|one|1#TCONS_00002386|XLOC_000903|+|NA|NA|one|1,TCONS_00002387|XLOC_000903|+|NA|NA|more|2	1|2	1|1,2	1320|1227,482	lincRNA
XLOC_000059	chrA01[+]10850129-10850504	TCONS_00002700	-	TCONS_00002700|XLOC_000977|+|NA|NA|one|1#NA	1|0	1|NA	376|NA	lincRNA
XLOC_000060	chrA01[+]10861625-10863176	TCONS_00002702	TCONS_00002460,TCONS_00002461	TCONS_00002702|XLOC_000978|+|NA|NA|more|2#TCONS_00002460|XLOC_000940|+|NA|NA|one|1,TCONS_00002461|XLOC_000940|+|NA|NA|more|2	1|2	2|1,2	982|1168,677	lincRNA
XLOC_000061	chrA01[+]10903886-10904373	-	TCONS_00002476	NA#TCONS_00002476|XLOC_000945|+|BnaA01g19400D|-|more|2	0|1	NA|2	NA|402	lncNAT
XLOC_000062	chrA01[+]11186759-11187997	-	TCONS_00002500	NA#TCONS_00002500|XLOC_000962|+|BnaA01g19740D|-|more|2	0|1	NA|2	NA|1080	lncNAT
XLOC_000063	chrA01[+]11542059-11542831	-	TCONS_00002518	NA#TCONS_00002518|XLOC_000975|+|NA|NA|more|2	0|1	NA|2	NA|624	lincRNA
XLOC_000064	chrA01[+]12245236-12245840	TCONS_00002849	-	TCONS_00002849|XLOC_001042|+|NA|NA|one|1#NA	1|0	1|NA	605|NA	lincRNA
XLOC_000065	chrA01[+]12249495-12252397	TCONS_00002850,TCONS_00002851	-	TCONS_00002850|XLOC_001043|+|NA|NA|more|2,TCONS_00002851|XLOC_001043|+|NA|NA|more|2#NA	2|0	2,2|NA	2818,2478|NA	lincRNA
XLOC_000066	chrA01[+]12877421-12879238	-	TCONS_00002661	NA#TCONS_00002661|XLOC_001029|+|BnaA01g20960D|-|more|2	0|1	NA|2	NA|1699	lncNAT
XLOC_000067	chrA01[+]13000398-13000765	TCONS_00002964	-	TCONS_00002964|XLOC_001087|+|NA|NA|one|1#NA	1|0	1|NA	368|NA	lincRNA
XLOC_000068	chrA01[+]13082893-13084160	TCONS_00002972	-	TCONS_00002972|XLOC_001092|+|NA|NA|one|1#NA	1|0	1|NA	1268|NA	lincRNA
XLOC_000069	chrA01[+]13499515-13500846	TCONS_00003029,TCONS_00003030	-	TCONS_00003029|XLOC_001112|+|NA|NA|more|2,TCONS_00003030|XLOC_001112|+|NA|NA|more|2#NA	2|0	2,2|NA	292,333|NA	lincRNA
XLOC_000070	chrA01[+]13682093-13684871	TCONS_00003036,TCONS_00003037	-	TCONS_00003036|XLOC_001116|+|NA|NA|more|2,TCONS_00003037|XLOC_001116|+|NA|NA|more|3#NA	2|0	2,3|NA	2671,2339|NA	lincRNA
XLOC_000071	chrA01[+]14411415-14412055	TCONS_00003140	-	TCONS_00003140|XLOC_001149|+|NA|NA|one|1#NA	1|0	1|NA	641|NA	lincRNA
XLOC_000072	chrA01[+]14546577-14546987	TCONS_00003148	-	TCONS_00003148|XLOC_001154|+|BnaA01g22170D|-|one|1#NA	1|0	1|NA	411|NA	lncNAT
XLOC_000073	chrA01[+]14809812-14810752	-	TCONS_00002815,TCONS_00002816	NA#TCONS_00002815|XLOC_001108|+|NA|NA|more|3,TCONS_00002816|XLOC_001108|+|NA|NA|more|2	0|2	NA|3,2	NA|727,639	lincRNA
XLOC_000074	chrA01[+]14842244-14846809	TCONS_00003185,TCONS_00003186	-	TCONS_00003185|XLOC_001171|+|BnaA01g22490D|-|more|2,TCONS_00003186|XLOC_001171|+|BnaA01g22490D|-|more|2#NA	2|0	2,2|NA	896,943|NA	lncNAT
XLOC_000075	chrA01[+]14946626-14947894	-	TCONS_00002839,TCONS_00002840,TCONS_00002841,TCONS_00002842	NA#TCONS_00002839|XLOC_001118|+|NA|NA|more|2,TCONS_00002840|XLOC_001118|+|NA|NA|more|2,TCONS_00002841|XLOC_001118|+|NA|NA|more|2,TCONS_00002842|XLOC_001118|+|NA|NA|more|2	0|4	NA|2,2,2,2	NA|1162,835,876,813	lincRNA
XLOC_000076	chrA01[+]14974995-14977185	TCONS_00003212,TCONS_00003213,TCONS_00003214,TCONS_00003215,TCONS_00003216,TCONS_00003217	TCONS_00002847,TCONS_00002848,TCONS_00002849	TCONS_00003212|XLOC_001183|+|NA|NA|more|6,TCONS_00003213|XLOC_001183|+|NA|NA|more|5,TCONS_00003214|XLOC_001183|+|NA|NA|more|4,TCONS_00003215|XLOC_001183|+|NA|NA|more|6,TCONS_00003216|XLOC_001183|+|NA|NA|more|6,TCONS_00003217|XLOC_001183|+|NA|NA|more|5#TCONS_00002847|XLOC_001122|+|NA|NA|more|5,TCONS_00002848|XLOC_001122|+|NA|NA|more|5,TCONS_00002849|XLOC_001122|+|NA|NA|more|4	6|3	6,5,4,6,6,5|5,5,4	764,1097,1348,811,779,1246|1091,1057,967	lincRNA
XLOC_000077	chrA01[+]14990509-14991140	TCONS_00003218	-	TCONS_00003218|XLOC_001184|+|NA|NA|more|2#NA	1|0	2|NA	471|NA	lincRNA
XLOC_000078	chrA01[+]14993438-14994403	TCONS_00003219	-	TCONS_00003219|XLOC_001185|+|NA|NA|one|1#NA	1|0	1|NA	966|NA	lincRNA
XLOC_000079	chrA01[+]15002558-15003890	-	TCONS_00002850	NA#TCONS_00002850|XLOC_001123|+|BnaA01g22690D|-|more|2	0|1	NA|2	NA|1260	lncNAT
XLOC_000080	chrA01[+]15175133-15176700	TCONS_00003240	TCONS_00002864	TCONS_00003240|XLOC_001196|+|NA|NA|more|2#TCONS_00002864|XLOC_001134|+|NA|NA|more|2	1|1	2|2	933|659	lincRNA
XLOC_000081	chrA01[+]15524674-15525073	TCONS_00003279	-	TCONS_00003279|XLOC_001209|+|NA|NA|one|1#NA	1|0	1|NA	400|NA	lincRNA
XLOC_000082	chrA01[+]15684008-15685297	-	TCONS_00002922	NA#TCONS_00002922|XLOC_001156|+|BnaA01g23340D|-|more|2	0|1	NA|2	NA|739	lncNAT
XLOC_000083	chrA01[+]15690721-15691708	TCONS_00003306	-	TCONS_00003306|XLOC_001219|+|NA|NA|one|1#NA	1|0	1|NA	988|NA	lincRNA
XLOC_000084	chrA01[+]16045164-16046353	TCONS_00003353	-	TCONS_00003353|XLOC_001243|+|NA|NA|more|4#NA	1|0	4|NA	530|NA	lincRNA
XLOC_000085	chrA01[+]16062288-16063154	TCONS_00003354	-	TCONS_00003354|XLOC_001244|+|BnaA01g23650D|-|more|2#NA	1|0	2|NA	793|NA	lncNAT
XLOC_000086	chrA01[+]16101783-16102249	TCONS_00003355	-	TCONS_00003355|XLOC_001245|+|BnaA01g23690D|-|one|1#NA	1|0	1|NA	467|NA	lncNAT
XLOC_000087	chrA01[+]16127908-16128243	TCONS_00003356	-	TCONS_00003356|XLOC_001246|+|NA|NA|one|1#NA	1|0	1|NA	336|NA	lincRNA
XLOC_000088	chrA01[+]16216374-16216722	TCONS_00003368	-	TCONS_00003368|XLOC_001249|+|NA|NA|one|1#NA	1|0	1|NA	349|NA	lincRNA
XLOC_000089	chrA01[+]16713899-16714775	TCONS_00003413	-	TCONS_00003413|XLOC_001270|+|NA|NA|one|1#NA	1|0	1|NA	877|NA	lincRNA
XLOC_000090	chrA01[+]16796074-16797517	TCONS_00003423	TCONS_00003009	TCONS_00003423|XLOC_001275|+|NA|NA|more|2#TCONS_00003009|XLOC_001201|+|NA|NA|more|2	1|1	2|2	1094|1173	lincRNA
XLOC_000091	chrA01[+]17247634-17247942	TCONS_00003497	-	TCONS_00003497|XLOC_001304|+|NA|NA|one|1#NA	1|0	1|NA	309|NA	lincRNA
XLOC_000092	chrA01[+]17422265-17422718	TCONS_00003501	-	TCONS_00003501|XLOC_001308|+|NA|NA|one|1#NA	1|0	1|NA	454|NA	lincRNA
XLOC_000093	chrA01[+]17544678-17553631	TCONS_00003546,TCONS_00003549	-	TCONS_00003546|XLOC_001318|+|NA|NA|more|3,TCONS_00003549|XLOC_001318|+|NA|NA|more|2#NA	2|0	3,2|NA	1059,268|NA	lincRNA
XLOC_000094	chrA01[+]17613286-17613668	TCONS_00003555	-	TCONS_00003555|XLOC_001322|+|NA|NA|one|1#NA	1|0	1|NA	383|NA	lincRNA
XLOC_000095	chrA01[+]17908596-17909766	TCONS_00003618	-	TCONS_00003618|XLOC_001349|+|BnaA01g25700D|-|one|1#NA	1|0	1|NA	1171|NA	lncNAT
XLOC_000096	chrA01[+]18122491-18123243	TCONS_00003658	-	TCONS_00003658|XLOC_001364|+|NA|NA|one|1#NA	1|0	1|NA	753|NA	lincRNA
XLOC_000097	chrA01[+]18819496-18821558	-	TCONS_00003306	NA#TCONS_00003306|XLOC_001324|+|NA|NA|more|2	0|1	NA|2	NA|850	lincRNA
XLOC_000098	chrA01[+]18888614-18889139	-	TCONS_00003309	NA#TCONS_00003309|XLOC_001327|+|NA|NA|more|2	0|1	NA|2	NA|429	lincRNA
XLOC_000099	chrA01[+]18911682-18913303	-	TCONS_00003315	NA#TCONS_00003315|XLOC_001329|+|NA|NA|more|3	0|1	NA|3	NA|1271	lincRNA
XLOC_000100	chrA01[+]18922501-18924566	-	TCONS_00003316	NA#TCONS_00003316|XLOC_001330|+|BnaA01g27070D|-|more|4	0|1	NA|4	NA|817	lncNAT
XLOC_000101	chrA01[+]19051296-19052221	TCONS_00003845	-	TCONS_00003845|XLOC_001429|+|NA|NA|one|1#NA	1|0	1|NA	926|NA	lincRNA
XLOC_000102	chrA01[+]19079207-19079554	TCONS_00003859	-	TCONS_00003859|XLOC_001433|+|NA|NA|one|1#NA	1|0	1|NA	348|NA	lincRNA
XLOC_000103	chrA01[+]19164823-19165902	TCONS_00003867	-	TCONS_00003867|XLOC_001438|+|NA|NA|one|1#NA	1|0	1|NA	1080|NA	lincRNA
XLOC_000104	chrA01[+]19275280-19275754	TCONS_00003894	-	TCONS_00003894|XLOC_001450|+|NA|NA|one|1#NA	1|0	1|NA	475|NA	lincRNA
XLOC_000105	chrA01[+]19493208-19493517	TCONS_00003939	-	TCONS_00003939|XLOC_001467|+|NA|NA|one|1#NA	1|0	1|NA	310|NA	lincRNA
XLOC_000106	chrA01[+]19860268-19861112	-	TCONS_00003470	NA#TCONS_00003470|XLOC_001401|+|BnaA01g28520D|-|more|2	0|1	NA|2	NA|747	lncNAT
XLOC_000107	chrA01[+]20159689-20159957	TCONS_00004085	-	TCONS_00004085|XLOC_001523|+|NA|NA|one|1#NA	1|0	1|NA	269|NA	lincRNA
XLOC_000108	chrA01[+]20292930-20293380	-	TCONS_00003547	NA#TCONS_00003547|XLOC_001444|+|NA|NA|more|2	0|1	NA|2	NA|361	lincRNA
XLOC_000109	chrA01[+]20728148-20728754	-	TCONS_00003674	NA#TCONS_00003674|XLOC_001488|+|NA|NA|more|2	0|1	NA|2	NA|489	lincRNA
XLOC_000110	chrA01[+]20739831-20741038	TCONS_00004252	TCONS_00003675,TCONS_00003676	TCONS_00004252|XLOC_001579|+|NA|NA|more|2#TCONS_00003675|XLOC_001489|+|BnaA01g30160D|-|more|3,TCONS_00003676|XLOC_001489|+|BnaA01g30160D|-|more|2	1|2	2|3,2	302|647,993	lncNAT
XLOC_000111	chrA01[+]20814965-20816040	TCONS_00004267,TCONS_00004268	TCONS_00003692	TCONS_00004267|XLOC_001586|+|NA|NA|more|3,TCONS_00004268|XLOC_001586|+|NA|NA|more|2#TCONS_00003692|XLOC_001495|+|NA|NA|more|3	2|1	3,2|3	563,950|551	lincRNA
XLOC_000112	chrA01[+]20922459-20923427	-	TCONS_00003732,TCONS_00003733	NA#TCONS_00003732|XLOC_001508|+|NA|NA|more|2,TCONS_00003733|XLOC_001508|+|NA|NA|more|2	0|2	NA|2,2	NA|430,399	lincRNA
XLOC_000113	chrA01[+]21086921-21166230	-	TCONS_00003800	NA#TCONS_00003800|XLOC_001532|+|BnaA01g30940D|-|more|2	0|1	NA|2	NA|317	lncNAT
XLOC_000114	chrA01[+]21411710-21412903	TCONS_00004441	-	TCONS_00004441|XLOC_001644|+|BnaA01g31500D|-|one|1#NA	1|0	1|NA	1194|NA	lncNAT
XLOC_000115	chrA01[+]21629240-21629793	TCONS_00004511	-	TCONS_00004511|XLOC_001667|+|NA|NA|one|1#NA	1|0	1|NA	554|NA	lincRNA
XLOC_000116	chrA01[+]21740848-21741900	-	TCONS_00003984	NA#TCONS_00003984|XLOC_001594|+|NA|NA|more|2	0|1	NA|2	NA|971	lincRNA
XLOC_000117	chrA01[+]21743107-21745184	-	TCONS_00003985	NA#TCONS_00003985|XLOC_001595|+|BnaA01g32270D|-|more|2	0|1	NA|2	NA|763	lncNAT
XLOC_000118	chrA01[+]21836397-21837850	-	TCONS_00004013	NA#TCONS_00004013|XLOC_001603|+|BnaA01g32420D|-|more|3	0|1	NA|3	NA|584	lncNAT
XLOC_000119	chrA01[+]22212618-22213174	TCONS_00004688	-	TCONS_00004688|XLOC_001717|+|NA|NA|more|2#NA	1|0	2|NA	445|NA	lincRNA
XLOC_000120	chrA01[+]22237239-22238087	TCONS_00004692	-	TCONS_00004692|XLOC_001719|+|NA|NA|one|1#NA	1|0	1|NA	849|NA	lincRNA
XLOC_000121	chrA01[+]22514018-22514575	TCONS_00004717	-	TCONS_00004717|XLOC_001727|+|NA|NA|one|1#NA	1|0	1|NA	558|NA	lincRNA
XLOC_000122	chrA01[+]22514690-22515316	TCONS_00004718	-	TCONS_00004718|XLOC_001728|+|NA|NA|one|1#NA	1|0	1|NA	627|NA	lincRNA
XLOC_000123	chrA01[+]22523982-22525513	TCONS_00004719	-	TCONS_00004719|XLOC_001729|+|NA|NA|one|1#NA	1|0	1|NA	1532|NA	lincRNA
XLOC_000124	chrA01[-]116-581	TCONS_00004906	-	TCONS_00004906|XLOC_001800|-|NA|NA|more|2#NA	1|0	2|NA	260|NA	lincRNA
XLOC_000125	chrA01[-]963900-964328	TCONS_00005131	-	TCONS_00005131|XLOC_001889|-|NA|NA|one|1#NA	1|0	1|NA	429|NA	lincRNA
XLOC_000126	chrA01[-]1270220-1271531	-	TCONS_00004558	NA#TCONS_00004558|XLOC_001821|-|BnaA01g02530D|+|more|2	0|1	NA|2	NA|1199	lncNAT
XLOC_000127	chrA01[-]1315286-1315835	-	TCONS_00004572	NA#TCONS_00004572|XLOC_001829|-|BnaA01g02630D|+|more|2	0|1	NA|2	NA|468	lncNAT
XLOC_000128	chrA01[-]1318311-1319366	-	TCONS_00004573	NA#TCONS_00004573|XLOC_001830|-|BnaA01g02640D|+|more|2	0|1	NA|2	NA|887	lncNAT
XLOC_000129	chrA01[-]1367517-1368292	-	TCONS_00004598	NA#TCONS_00004598|XLOC_001840|-|NA|NA|more|2	0|1	NA|2	NA|336	lincRNA
XLOC_000130	chrA01[-]1546262-1547471	-	TCONS_00004672	NA#TCONS_00004672|XLOC_001863|-|BnaA01g03200D|+|more|2	0|1	NA|2	NA|912	lncNAT
XLOC_000131	chrA01[-]1547893-1549405	TCONS_00005338	-	TCONS_00005338|XLOC_001958|-|BnaA01g03210D|+|more|2#NA	1|0	2|NA	729|NA	lncNAT
XLOC_000132	chrA01[-]1965348-1966212	-	TCONS_00004811	NA#TCONS_00004811|XLOC_001910|-|NA|NA|more|2	0|1	NA|2	NA|412	lincRNA
XLOC_000133	chrA01[-]2045419-2047236	TCONS_00005520,TCONS_00005521,TCONS_00005522	TCONS_00004868,TCONS_00004869	TCONS_00005520|XLOC_002017|-|NA|NA|more|4,TCONS_00005521|XLOC_002017|-|NA|NA|more|3,TCONS_00005522|XLOC_002017|-|NA|NA|more|4#TCONS_00004868|XLOC_001920|-|NA|NA|more|4,TCONS_00004869|XLOC_001920|-|NA|NA|more|4	3|2	4,3,4|4,4	1189,1613,1223|579,582	lincRNA
XLOC_000134	chrA01[-]2543672-2544321	TCONS_00005710	-	TCONS_00005710|XLOC_002076|-|NA|NA|one|1#NA	1|0	1|NA	650|NA	lincRNA
XLOC_000135	chrA01[-]2804277-2805257	-	TCONS_00005114	NA#TCONS_00005114|XLOC_002016|-|NA|NA|more|2	0|1	NA|2	NA|640	lincRNA
XLOC_000136	chrA01[-]3186533-3187025	TCONS_00005884	-	TCONS_00005884|XLOC_002145|-|NA|NA|one|1#NA	1|0	1|NA	493|NA	lincRNA
XLOC_000137	chrA01[-]3324161-3326304	TCONS_00005931,TCONS_00005933	TCONS_00005205,TCONS_00005206	TCONS_00005931|XLOC_002160|-|NA|NA|more|4,TCONS_00005933|XLOC_002160|-|NA|NA|more|5#TCONS_00005205|XLOC_002059|-|NA|NA|more|5,TCONS_00005206|XLOC_002059|-|BnaA01g07050D|+|more|5	2|2	4,5|5,5	1630,1164|1045,1247	lncNAT
XLOC_000138	chrA01[-]3401743-3402990	TCONS_00005946	-	TCONS_00005946|XLOC_002166|-|NA|NA|one|1#NA	1|0	1|NA	1248|NA	lincRNA
XLOC_000139	chrA01[-]3486114-3487081	TCONS_00005975	-	TCONS_00005975|XLOC_002175|-|NA|NA|one|1#NA	1|0	1|NA	968|NA	lincRNA
XLOC_000140	chrA01[-]4089278-4092293	-	TCONS_00005416	NA#TCONS_00005416|XLOC_002140|-|NA|NA|more|2	0|1	NA|2	NA|1716	lincRNA
XLOC_000141	chrA01[-]5007364-5008070	-	TCONS_00005578	NA#TCONS_00005578|XLOC_002211|-|BnaA01g10040D|+|more|2	0|1	NA|2	NA|611	lncNAT
XLOC_000142	chrA01[-]5444180-5444463	TCONS_00006485	-	TCONS_00006485|XLOC_002358|-|NA|NA|one|1#NA	1|0	1|NA	284|NA	lincRNA
XLOC_000143	chrA01[-]5463779-5467423	-	TCONS_00005672	NA#TCONS_00005672|XLOC_002248|-|BnaA01g10950D|+|more|3	0|1	NA|3	NA|1355	lncNAT
XLOC_000144	chrA01[-]5730358-5731581	TCONS_00006577	-	TCONS_00006577|XLOC_002387|-|NA|NA|one|1#NA	1|0	1|NA	1224|NA	lincRNA
XLOC_000145	chrA01[-]6297376-6298309	-	TCONS_00005850	NA#TCONS_00005850|XLOC_002332|-|BnaA01g12540D|+|more|2	0|1	NA|2	NA|859	lncNAT
XLOC_000146	chrA01[-]6303757-6304932	-	TCONS_00005851	NA#TCONS_00005851|XLOC_002333|-|BnaA01g12560D|+|more|2	0|1	NA|2	NA|1088	lncNAT
XLOC_000147	chrA01[-]6508530-6509328	TCONS_00006806	-	TCONS_00006806|XLOC_002471|-|NA|NA|more|2#NA	1|0	2|NA	707|NA	lincRNA
XLOC_000148	chrA01[-]6544047-6545146	TCONS_00006816	-	TCONS_00006816|XLOC_002475|-|NA|NA|one|1#NA	1|0	1|NA	1100|NA	lincRNA
XLOC_000149	chrA01[-]6688341-6688584	TCONS_00006852	-	TCONS_00006852|XLOC_002487|-|NA|NA|one|1#NA	1|0	1|NA	244|NA	lincRNA
XLOC_000150	chrA01[-]6691241-6693735	-	TCONS_00005941	NA#TCONS_00005941|XLOC_002370|-|NA|NA|more|2	0|1	NA|2	NA|607	lincRNA
XLOC_000151	chrA01[-]6802778-6803365	-	TCONS_00005954,TCONS_00005955	NA#TCONS_00005954|XLOC_002377|-|NA|NA|more|2,TCONS_00005955|XLOC_002377|-|NA|NA|more|2	0|2	NA|2,2	NA|491,507	lincRNA
XLOC_000152	chrA01[-]7150305-7150729	TCONS_00006960	-	TCONS_00006960|XLOC_002527|-|NA|NA|one|1#NA	1|0	1|NA	425|NA	lincRNA
XLOC_000153	chrA01[-]7153015-7154687	-	TCONS_00006035,TCONS_00006037,TCONS_00006038	NA#TCONS_00006035|XLOC_002407|-|NA|NA|more|3,TCONS_00006037|XLOC_002407|-|NA|NA|more|4,TCONS_00006038|XLOC_002407|-|NA|NA|more|3	0|3	NA|3,4,3	NA|798,1346,810	lincRNA
XLOC_000154	chrA01[-]7919613-7919875	TCONS_00007154	-	TCONS_00007154|XLOC_002592|-|NA|NA|one|1#NA	1|0	1|NA	263|NA	lincRNA
XLOC_000155	chrA01[-]7942495-7942908	TCONS_00007167	-	TCONS_00007167|XLOC_002596|-|NA|NA|one|1#NA	1|0	1|NA	414|NA	lincRNA
XLOC_000156	chrA01[-]8941832-8943012	-	TCONS_00006409,TCONS_00006410	NA#TCONS_00006409|XLOC_002555|-|NA|NA|more|3,TCONS_00006410|XLOC_002555|-|NA|NA|more|3	0|2	NA|3,3	NA|857,963	lincRNA
XLOC_000157	chrA01[-]9099871-9100243	TCONS_00007424	-	TCONS_00007424|XLOC_002687|-|NA|NA|one|1#NA	1|0	1|NA	373|NA	lincRNA
XLOC_000158	chrA01[-]9117106-9117947	TCONS_00007426	TCONS_00006418	TCONS_00007426|XLOC_002689|-|NA|NA|more|2#TCONS_00006418|XLOC_002562|-|NA|NA|more|2	1|1	2|2	726|481	lincRNA
XLOC_000159	chrA01[-]9615962-9616974	TCONS_00007517	-	TCONS_00007517|XLOC_002722|-|NA|NA|one|1#NA	1|0	1|NA	1013|NA	lincRNA
XLOC_000160	chrA01[-]9628021-9629064	TCONS_00007518	-	TCONS_00007518|XLOC_002723|-|NA|NA|one|1#NA	1|0	1|NA	1044|NA	lincRNA
XLOC_000161	chrA01[-]9733203-9733863	TCONS_00007537	-	TCONS_00007537|XLOC_002730|-|NA|NA|one|1#NA	1|0	1|NA	661|NA	lincRNA
XLOC_000162	chrA01[-]9748688-9750141	-	TCONS_00006526,TCONS_00006527,TCONS_00006528,TCONS_00006529	NA#TCONS_00006526|XLOC_002599|-|NA|NA|more|3,TCONS_00006527|XLOC_002599|-|NA|NA|more|3,TCONS_00006528|XLOC_002599|-|NA|NA|more|2,TCONS_00006529|XLOC_002599|-|NA|NA|more|2	0|4	NA|3,3,2,2	NA|995,1019,1375,1378	lincRNA
XLOC_000163	chrA01[-]10044553-10045073	TCONS_00007583	-	TCONS_00007583|XLOC_002748|-|NA|NA|one|1#NA	1|0	1|NA	521|NA	lincRNA
XLOC_000164	chrA01[-]10186147-10186812	-	TCONS_00006592	NA#TCONS_00006592|XLOC_002620|-|NA|NA|more|2	0|1	NA|2	NA|414	lincRNA
XLOC_000165	chrA01[-]11112065-11112761	-	TCONS_00006736	NA#TCONS_00006736|XLOC_002670|-|BnaA01g19710D|+|more|2	0|1	NA|2	NA|614	lncNAT
XLOC_000166	chrA01[-]11359540-11360913	TCONS_00007796	TCONS_00006746	TCONS_00007796|XLOC_002819|-|NA|NA|more|4#TCONS_00006746|XLOC_002676|-|NA|NA|more|5	1|1	4|5	633|670	lincRNA
XLOC_000167	chrA01[-]11729238-11729928	TCONS_00007831	-	TCONS_00007831|XLOC_002837|-|NA|NA|one|1#NA	1|0	1|NA	691|NA	lincRNA
XLOC_000168	chrA01[-]11839561-11841288	TCONS_00007837	-	TCONS_00007837|XLOC_002841|-|BnaA01g20210D|+|more|5#NA	1|0	5|NA	1081|NA	lncNAT
XLOC_000169	chrA01[-]12296401-12297812	TCONS_00007865,TCONS_00007866	TCONS_00006793,TCONS_00006794	TCONS_00007865|XLOC_002853|-|NA|NA|more|4,TCONS_00007866|XLOC_002853|-|NA|NA|more|4#TCONS_00006793|XLOC_002703|-|NA|NA|more|4,TCONS_00006794|XLOC_002703|-|NA|NA|more|4	2|2	4,4|4,4	885,948|873,898	lincRNA
XLOC_000170	chrA01[-]12399111-12399372	TCONS_00007878	-	TCONS_00007878|XLOC_002860|-|NA|NA|one|1#NA	1|0	1|NA	262|NA	lincRNA
XLOC_000171	chrA01[-]12492187-12495245	TCONS_00007896,TCONS_00007897,TCONS_00007898,TCONS_00007899,TCONS_00007900,TCONS_00007902	TCONS_00006818,TCONS_00006819	TCONS_00007896|XLOC_002870|-|NA|NA|more|6,TCONS_00007897|XLOC_002870|-|NA|NA|more|6,TCONS_00007898|XLOC_002870|-|NA|NA|more|3,TCONS_00007899|XLOC_002870|-|NA|NA|more|4,TCONS_00007900|XLOC_002870|-|NA|NA|more|5,TCONS_00007902|XLOC_002870|-|NA|NA|more|6#TCONS_00006818|XLOC_002718|-|NA|NA|more|6,TCONS_00006819|XLOC_002718|-|NA|NA|more|5	6|2	6,6,3,4,5,6|6,5	1823,1782,2745,2336,1874,1986|953,855	lincRNA
XLOC_000172	chrA01[-]12552181-12553781	-	TCONS_00006824,TCONS_00006825	NA#TCONS_00006824|XLOC_002723|-|NA|NA|more|3,TCONS_00006825|XLOC_002723|-|NA|NA|more|3	0|2	NA|3,3	NA|685,1245	lincRNA
XLOC_000173	chrA01[-]12617425-12626575	TCONS_00007919,TCONS_00007920	-	TCONS_00007919|XLOC_002879|-|NA|NA|more|3,TCONS_00007920|XLOC_002879|-|NA|NA|more|3#NA	2|0	3,3|NA	249,644|NA	lincRNA
XLOC_000174	chrA01[-]12971041-12972695	-	TCONS_00006862,TCONS_00006863	NA#TCONS_00006862|XLOC_002744|-|NA|NA|more|2,TCONS_00006863|XLOC_002744|-|NA|NA|more|3	0|2	NA|2,3	NA|834,728	lincRNA
XLOC_000175	chrA01[-]13235682-13236466	-	TCONS_00006890	NA#TCONS_00006890|XLOC_002754|-|BnaA01g21380D|+|more|2	0|1	NA|2	NA|707	lncNAT
XLOC_000176	chrA01[-]13293666-13294669	TCONS_00007996	-	TCONS_00007996|XLOC_002912|-|NA|NA|one|1#NA	1|0	1|NA	1004|NA	lincRNA
XLOC_000177	chrA01[-]13710007-13710325	TCONS_00008009	-	TCONS_00008009|XLOC_002922|-|NA|NA|one|1#NA	1|0	1|NA	319|NA	lincRNA
XLOC_000178	chrA01[-]14133311-14134912	-	TCONS_00006952,TCONS_00006953	NA#TCONS_00006952|XLOC_002775|-|NA|NA|more|2,TCONS_00006953|XLOC_002775|-|NA|NA|more|3	0|2	NA|2,3	NA|535,633	lincRNA
XLOC_000179	chrA01[-]14483536-14484811	TCONS_00008110	TCONS_00006974	TCONS_00008110|XLOC_002954|-|BnaA01g22130D|+|more|2#TCONS_00006974|XLOC_002789|-|BnaA01g22130D|+|more|2	1|1	2|2	696|903	lncNAT
XLOC_000180	chrA01[-]15200095-15201300	TCONS_00008214	-	TCONS_00008214|XLOC_003000|-|NA|NA|one|1#NA	1|0	1|NA	1206|NA	lincRNA
XLOC_000181	chrA01[-]15319803-15320497	TCONS_00008227	-	TCONS_00008227|XLOC_003006|-|NA|NA|one|1#NA	1|0	1|NA	695|NA	lincRNA
XLOC_000182	chrA01[-]15640607-15641389	TCONS_00008279	-	TCONS_00008279|XLOC_003020|-|NA|NA|more|4#NA	1|0	4|NA	529|NA	lincRNA
XLOC_000183	chrA01[-]15746627-15747234	TCONS_00008302	-	TCONS_00008302|XLOC_003031|-|NA|NA|more|2#NA	1|0	2|NA	231|NA	lincRNA
XLOC_000184	chrA01[-]15747956-15748724	TCONS_00008303	-	TCONS_00008303|XLOC_003032|-|NA|NA|more|3#NA	1|0	3|NA	441|NA	lincRNA
XLOC_000185	chrA01[-]15778538-15780849	-	TCONS_00007129	NA#TCONS_00007129|XLOC_002856|-|NA|NA|more|3	0|1	NA|3	NA|844	lincRNA
XLOC_000186	chrA01[-]16067480-16067763	TCONS_00008340	-	TCONS_00008340|XLOC_003049|-|NA|NA|one|1#NA	1|0	1|NA	284|NA	lincRNA
XLOC_000187	chrA01[-]16103185-16103620	TCONS_00008354	-	TCONS_00008354|XLOC_003054|-|NA|NA|one|1#NA	1|0	1|NA	436|NA	lincRNA
XLOC_000188	chrA01[-]16197452-16199523	TCONS_00008382	-	TCONS_00008382|XLOC_003064|-|NA|NA|more|6#NA	1|0	6|NA	1025|NA	lincRNA
XLOC_000189	chrA01[-]16297959-16299226	TCONS_00008393	-	TCONS_00008393|XLOC_003069|-|BnaA01g23870D|+|one|1#NA	1|0	1|NA	1268|NA	lncNAT
XLOC_000190	chrA01[-]16777741-16779745	TCONS_00008472	-	TCONS_00008472|XLOC_003103|-|NA|NA|one|1#NA	1|0	1|NA	2005|NA	lincRNA
XLOC_000191	chrA01[-]17013327-17014410	-	TCONS_00007263	NA#TCONS_00007263|XLOC_002933|-|NA|NA|more|2	0|1	NA|2	NA|896	lincRNA
XLOC_000192	chrA01[-]17115263-17116579	-	TCONS_00007269,TCONS_00007270	NA#TCONS_00007269|XLOC_002936|-|NA|NA|more|2,TCONS_00007270|XLOC_002936|-|NA|NA|more|2	0|2	NA|2,2	NA|1221,1057	lincRNA
XLOC_000193	chrA01[-]18396719-18399504	TCONS_00008743,TCONS_00008744,TCONS_00008746	TCONS_00007473,TCONS_00007475,TCONS_00007477,TCONS_00007478,TCONS_00007479,TCONS_00007482	TCONS_00008743|XLOC_003201|-|NA|NA|more|6,TCONS_00008744|XLOC_003201|-|NA|NA|more|5,TCONS_00008746|XLOC_003201|-|NA|NA|more|7#TCONS_00007473|XLOC_003010|-|NA|NA|more|4,TCONS_00007475|XLOC_003010|-|NA|NA|more|7,TCONS_00007477|XLOC_003010|-|NA|NA|more|5,TCONS_00007478|XLOC_003010|-|NA|NA|more|5,TCONS_00007479|XLOC_003010|-|NA|NA|more|7,TCONS_00007482|XLOC_003010|-|NA|NA|more|6	3|6	6,5,7|4,7,5,5,7,6	1262,1551,1196|1198,977,1163,1160,1052,1081	lincRNA
XLOC_000194	chrA01[-]18693451-18695208	-	TCONS_00007519	NA#TCONS_00007519|XLOC_003030|-|NA|NA|more|2	0|1	NA|2	NA|1634	lincRNA
XLOC_000195	chrA01[-]19079190-19079552	TCONS_00008913	-	TCONS_00008913|XLOC_003265|-|NA|NA|one|1#NA	1|0	1|NA	363|NA	lincRNA
XLOC_000196	chrA01[-]19191254-19191870	TCONS_00008928	TCONS_00007636	TCONS_00008928|XLOC_003274|-|NA|NA|one|1#TCONS_00007636|XLOC_003077|-|NA|NA|more|2	1|1	1|2	549|482	lincRNA
XLOC_000197	chrA01[-]19198561-19199635	-	TCONS_00007637	NA#TCONS_00007637|XLOC_003078|-|BnaA01g27450D|+|more|2	0|1	NA|2	NA|907	lncNAT
XLOC_000198	chrA01[-]19333003-19338944	TCONS_00008964,TCONS_00008965,TCONS_00008966,TCONS_00008967,TCONS_00008968	-	TCONS_00008964|XLOC_003289|-|BnaA01g27700D|+|one|1,TCONS_00008965|XLOC_003289|-|BnaA01g27700D|+|more|2,TCONS_00008966|XLOC_003289|-|BnaA01g27700D|+|more|2,TCONS_00008967|XLOC_003289|-|BnaA01g27700D|+|more|2,TCONS_00008968|XLOC_003289|-|BnaA01g27700D|+|more|2#NA	5|0	1,2,2,2,2|NA	941,682,777,728,894|NA	lncNAT
XLOC_000199	chrA01[-]19450328-19452120	-	TCONS_00007675,TCONS_00007676	NA#TCONS_00007675|XLOC_003100|-|NA|NA|more|3,TCONS_00007676|XLOC_003100|-|NA|NA|more|4	0|2	NA|3,4	NA|1593,1361	lincRNA
XLOC_000200	chrA01[-]19610157-19611229	TCONS_00009015	-	TCONS_00009015|XLOC_003310|-|NA|NA|more|4#NA	1|0	4|NA	481|NA	lincRNA
XLOC_000201	chrA01[-]19701533-19702220	-	TCONS_00007721	NA#TCONS_00007721|XLOC_003122|-|NA|NA|more|2	0|1	NA|2	NA|453	lincRNA
XLOC_000202	chrA01[-]19957806-19959791	TCONS_00009116	-	TCONS_00009116|XLOC_003349|-|NA|NA|more|2#NA	1|0	2|NA	1031|NA	lincRNA
XLOC_000203	chrA01[-]20090810-20092348	-	TCONS_00007804	NA#TCONS_00007804|XLOC_003156|-|NA|NA|more|5	0|1	NA|5	NA|710	lincRNA
XLOC_000204	chrA01[-]20197497-20199610	-	TCONS_00007826	NA#TCONS_00007826|XLOC_003169|-|NA|NA|more|2	0|1	NA|2	NA|282	lincRNA
XLOC_000205	chrA01[-]20786607-20786972	TCONS_00009299	-	TCONS_00009299|XLOC_003415|-|NA|NA|one|1#NA	1|0	1|NA	366|NA	lincRNA
XLOC_000206	chrA01[-]20920646-20922292	-	TCONS_00007969	NA#TCONS_00007969|XLOC_003224|-|BnaA01g30480D|+|more|2	0|1	NA|2	NA|1171	lncNAT
XLOC_000207	chrA01[-]21024592-21025359	TCONS_00009354	-	TCONS_00009354|XLOC_003444|-|BnaA01g30780D|+|one|1#NA	1|0	1|NA	768|NA	lncNAT
XLOC_000208	chrA01[-]21056382-21057591	TCONS_00009360	TCONS_00007996,TCONS_00007997	TCONS_00009360|XLOC_003447|-|BnaA01g30850D|+|more|2#TCONS_00007996|XLOC_003242|-|BnaA01g30850D|+|more|3,TCONS_00007997|XLOC_003242|-|BnaA01g30850D|+|more|3	1|2	2|3,3	949|903,996	lncNAT
XLOC_000209	chrA01[-]21295677-21296329	TCONS_00009442	-	TCONS_00009442|XLOC_003467|-|NA|NA|one|1#NA	1|0	1|NA	653|NA	lincRNA
XLOC_000210	chrA01[-]21296497-21296713	TCONS_00009443	-	TCONS_00009443|XLOC_003468|-|NA|NA|one|1#NA	1|0	1|NA	217|NA	lincRNA
XLOC_000211	chrA01[-]21653939-21654446	TCONS_00009527	-	TCONS_00009527|XLOC_003501|-|BnaA01g32020D|+|more|2#NA	1|0	2|NA	377|NA	lncNAT
XLOC_000212	chrA01[-]21761440-21764105	TCONS_00009560,TCONS_00009561,TCONS_00009562	TCONS_00008162	TCONS_00009560|XLOC_003514|-|NA|NA|one|1,TCONS_00009561|XLOC_003515|-|NA|NA|more|4,TCONS_00009562|XLOC_003515|-|NA|NA|more|7#TCONS_00008162|XLOC_003299|-|NA|NA|more|7	3|1	1,4,7|7	274,906,1301|1866	lincRNA
XLOC_000213	chrA01[-]22102112-22113756	-	TCONS_00008203	NA#TCONS_00008203|XLOC_003321|-|BnaA01g32680D|+|more|2	0|1	NA|2	NA|368	lncNAT
XLOC_000214	chrA01[-]22237245-22238086	TCONS_00009630	-	TCONS_00009630|XLOC_003547|-|NA|NA|one|1#NA	1|0	1|NA	842|NA	lincRNA
XLOC_000215	chrA01[-]22331001-22332375	-	TCONS_00008226	NA#TCONS_00008226|XLOC_003333|-|BnaA01g32950D|+|more|3	0|1	NA|3	NA|1095	lncNAT
XLOC_000216	chrA01[-]22514074-22515283	TCONS_00009664	-	TCONS_00009664|XLOC_003557|-|NA|NA|one|1#NA	1|0	1|NA	1210|NA	lincRNA
XLOC_000217	chrA01[-]22523578-22525511	TCONS_00009665	-	TCONS_00009665|XLOC_003558|-|NA|NA|one|1#NA	1|0	1|NA	1934|NA	lincRNA
XLOC_000218	chrA01[-]22712653-22712892	TCONS_00009732	-	TCONS_00009732|XLOC_003578|-|NA|NA|one|1#NA	1|0	1|NA	240|NA	lincRNA
XLOC_000219	chrA01[-]22909203-22912203	TCONS_00009758,TCONS_00009759	TCONS_00008340,TCONS_00008341	TCONS_00009758|XLOC_003590|-|NA|NA|more|2,TCONS_00009759|XLOC_003590|-|NA|NA|one|1#TCONS_00008340|XLOC_003371|-|NA|NA|one|1,TCONS_00008341|XLOC_003371|-|NA|NA|more|2	2|2	2,1|1,2	1405,3001|1673,772	lincRNA
XLOC_000220	chrA01[-]22947020-22947439	TCONS_00009774	-	TCONS_00009774|XLOC_003595|-|NA|NA|more|2#NA	1|0	2|NA	334|NA	lincRNA
XLOC_000221	chrA01[-]23013690-23014107	TCONS_00009793	-	TCONS_00009793|XLOC_003604|-|NA|NA|one|1#NA	1|0	1|NA	418|NA	lincRNA
XLOC_000222	chrA01_random[+]50951-52303	TCONS_00009855	-	TCONS_00009855|XLOC_003628|+|BnaA01g34580D|-|one|1#NA	1|0	1|NA	1353|NA	lncNAT
XLOC_000223	chrA01_random[+]206278-206794	TCONS_00009903	-	TCONS_00009903|XLOC_003642|+|NA|NA|one|1#NA	1|0	1|NA	517|NA	lincRNA
XLOC_000224	chrA01_random[+]223987-224889	TCONS_00009908	-	TCONS_00009908|XLOC_003645|+|NA|NA|more|2#NA	1|0	2|NA	758|NA	lincRNA
XLOC_000225	chrA01_random[+]225125-229796	TCONS_00009909	-	TCONS_00009909|XLOC_003646|+|NA|NA|more|2#NA	1|0	2|NA	414|NA	lincRNA
XLOC_000226	chrA01_random[+]408703-411496	TCONS_00009924	TCONS_00008596	TCONS_00009924|XLOC_003654|+|NA|NA|more|3#TCONS_00008596|XLOC_003560|+|NA|NA|more|3	1|1	3|3	1625|1617	lincRNA
XLOC_000227	chrA01_random[+]533551-535079	TCONS_00009974	-	TCONS_00009974|XLOC_003665|+|NA|NA|one|1#NA	1|0	1|NA	1529|NA	lincRNA
XLOC_000228	chrA01_random[+]717784-718743	TCONS_00010017	-	TCONS_00010017|XLOC_003679|+|NA|NA|one|1#NA	1|0	1|NA	960|NA	lincRNA
XLOC_000229	chrA01_random[+]932588-932809	TCONS_00010039	-	TCONS_00010039|XLOC_003686|+|NA|NA|one|1#NA	1|0	1|NA	222|NA	lincRNA
XLOC_000230	chrA01_random[+]1326404-1327319	-	TCONS_00008709	NA#TCONS_00008709|XLOC_003598|+|NA|NA|more|2	0|1	NA|2	NA|450	lincRNA
XLOC_000231	chrA01_random[+]1750118-1750744	TCONS_00010112	-	TCONS_00010112|XLOC_003720|+|NA|NA|one|1#NA	1|0	1|NA	627|NA	lincRNA
XLOC_000232	chrA01_random[+]2060976-2061536	TCONS_00010144	-	TCONS_00010144|XLOC_003732|+|NA|NA|one|1#NA	1|0	1|NA	561|NA	lincRNA
XLOC_000233	chrA01_random[+]2633877-2634682	TCONS_00010275	-	TCONS_00010275|XLOC_003777|+|NA|NA|one|1#NA	1|0	1|NA	806|NA	lincRNA
XLOC_000234	chrA01_random[+]2657124-2657619	TCONS_00010281	-	TCONS_00010281|XLOC_003781|+|NA|NA|one|1#NA	1|0	1|NA	496|NA	lincRNA
XLOC_000235	chrA01_random[-]47134-47744	TCONS_00010298	TCONS_00008873	TCONS_00010298|XLOC_003788|-|NA|NA|more|2#TCONS_00008873|XLOC_003675|-|NA|NA|more|2	1|1	2|2	497|524	lincRNA
XLOC_000236	chrA01_random[-]452356-463529	-	TCONS_00008945	NA#TCONS_00008945|XLOC_003709|-|NA|NA|more|2	0|1	NA|2	NA|402	lincRNA
XLOC_000237	chrA01_random[-]501243-501950	TCONS_00010394	-	TCONS_00010394|XLOC_003831|-|NA|NA|more|2#NA	1|0	2|NA	606|NA	lincRNA
XLOC_000238	chrA01_random[-]565606-566262	TCONS_00010428	-	TCONS_00010428|XLOC_003841|-|BnaA01g35350D|+|more|2#NA	1|0	2|NA	539|NA	lncNAT
XLOC_000239	chrA01_random[-]1097264-1097589	TCONS_00010488	-	TCONS_00010488|XLOC_003868|-|NA|NA|one|1#NA	1|0	1|NA	326|NA	lincRNA
XLOC_000240	chrA01_random[-]1950862-1953435	TCONS_00010584	-	TCONS_00010584|XLOC_003905|-|NA|NA|more|4#NA	1|0	4|NA	1207|NA	lincRNA
XLOC_000241	chrA01_random[-]1988800-1989118	TCONS_00010591	-	TCONS_00010591|XLOC_003909|-|NA|NA|one|1#NA	1|0	1|NA	319|NA	lincRNA
XLOC_000242	chrA01_random[-]2036998-2037491	-	TCONS_00009122	NA#TCONS_00009122|XLOC_003784|-|NA|NA|more|2	0|1	NA|2	NA|430	lincRNA
XLOC_000243	chrA01_random[-]2170872-2171172	TCONS_00010616	-	TCONS_00010616|XLOC_003918|-|NA|NA|one|1#NA	1|0	1|NA	301|NA	lincRNA
XLOC_000244	chrA01_random[-]2183895-2184380	TCONS_00010619	-	TCONS_00010619|XLOC_003920|-|NA|NA|one|1#NA	1|0	1|NA	486|NA	lincRNA
XLOC_000245	chrA01_random[-]2305737-2307030	TCONS_00010630	-	TCONS_00010630|XLOC_003928|-|BnaA01g36830D|+|one|1#NA	1|0	1|NA	1294|NA	lncNAT
XLOC_000246	chrA01_random[-]2384696-2394170	-	TCONS_00009156	NA#TCONS_00009156|XLOC_003801|-|BnaA01g36930D|+|more|2	0|1	NA|2	NA|2228	lncNAT
XLOC_000247	chrA01_random[-]2423179-2424279	TCONS_00010660,TCONS_00010661	TCONS_00009167	TCONS_00010660|XLOC_003940|-|NA|NA|more|3,TCONS_00010661|XLOC_003940|-|NA|NA|more|2#TCONS_00009167|XLOC_003807|-|NA|NA|more|2	2|1	3,2|2	263,613|631	lincRNA
XLOC_000248	chrA01_random[-]2633879-2634164	TCONS_00010698	-	TCONS_00010698|XLOC_003957|-|NA|NA|one|1#NA	1|0	1|NA	286|NA	lincRNA
XLOC_000249	chrA02[+]3082-3502	TCONS_00010708	-	TCONS_00010708|XLOC_003962|+|NA|NA|one|1#NA	1|0	1|NA	421|NA	lincRNA
XLOC_000250	chrA02[+]958095-958351	TCONS_00010991	-	TCONS_00010991|XLOC_004059|+|NA|NA|one|1#NA	1|0	1|NA	257|NA	lincRNA
XLOC_000251	chrA02[+]1078428-1079050	-	TCONS_00009509	NA#TCONS_00009509|XLOC_003964|+|BnaA02g02450D|-|one|1	0|1	NA|1	NA|623	lncNAT
XLOC_000252	chrA02[+]1447445-1448429	TCONS_00011162,TCONS_00011163	-	TCONS_00011162|XLOC_004121|+|NA|NA|more|4,TCONS_00011163|XLOC_004121|+|NA|NA|more|4#NA	2|0	4,4|NA	599,529|NA	lincRNA
XLOC_000253	chrA02[+]1450702-1451402	TCONS_00011164	-	TCONS_00011164|XLOC_004122|+|BnaA02g03260D|-|more|2#NA	1|0	2|NA	603|NA	lncNAT
XLOC_000254	chrA02[+]1843023-1843554	TCONS_00011264	-	TCONS_00011264|XLOC_004162|+|NA|NA|one|1#NA	1|0	1|NA	532|NA	lincRNA
XLOC_000255	chrA02[+]1852220-1853585	-	TCONS_00009715	NA#TCONS_00009715|XLOC_004048|+|BnaA02g04120D|-|more|4	0|1	NA|4	NA|1032	lncNAT
XLOC_000256	chrA02[+]2018605-2019919	TCONS_00011316	-	TCONS_00011316|XLOC_004182|+|BnaA02g04510D|-|one|1#NA	1|0	1|NA	1315|NA	lncNAT
XLOC_000257	chrA02[+]2824197-2824807	TCONS_00011508	-	TCONS_00011508|XLOC_004258|+|NA|NA|one|1#NA	1|0	1|NA	611|NA	lincRNA
XLOC_000258	chrA02[+]2982493-2983027	-	TCONS_00009959	NA#TCONS_00009959|XLOC_004146|+|BnaA02g06210D|-|more|2	0|1	NA|2	NA|437	lncNAT
XLOC_000259	chrA02[+]3013019-3013455	-	TCONS_00009963	NA#TCONS_00009963|XLOC_004149|+|NA|NA|more|2	0|1	NA|2	NA|356	lincRNA
XLOC_000260	chrA02[+]3349509-3350853	TCONS_00011606	TCONS_00010033	TCONS_00011606|XLOC_004298|+|NA|NA|more|2#TCONS_00010033|XLOC_004186|+|NA|NA|more|2	1|1	2|2	943|639	lincRNA
XLOC_000261	chrA02[+]3666790-3669248	-	TCONS_00010116	NA#TCONS_00010116|XLOC_004221|+|BnaA02g07690D|-|more|2	0|1	NA|2	NA|2319	lncNAT
XLOC_000262	chrA02[+]4417774-4418487	-	TCONS_00010232	NA#TCONS_00010232|XLOC_004279|+|NA|NA|more|2	0|1	NA|2	NA|629	lincRNA
XLOC_000263	chrA02[+]4639782-4640471	-	TCONS_00010298	NA#TCONS_00010298|XLOC_004310|+|NA|NA|more|2	0|1	NA|2	NA|396	lincRNA
XLOC_000264	chrA02[+]4694344-4695563	TCONS_00011955	TCONS_00010303	TCONS_00011955|XLOC_004435|+|NA|NA|one|1#TCONS_00010303|XLOC_004314|+|NA|NA|more|2	1|1	1|2	1220|303	lincRNA
XLOC_000265	chrA02[+]5512095-5512510	TCONS_00012098	-	TCONS_00012098|XLOC_004491|+|NA|NA|one|1#NA	1|0	1|NA	416|NA	lincRNA
XLOC_000266	chrA02[+]5554563-5555148	TCONS_00012102	-	TCONS_00012102|XLOC_004495|+|NA|NA|one|1#NA	1|0	1|NA	586|NA	lincRNA
XLOC_000267	chrA02[+]5692655-5693226	-	TCONS_00010440	NA#TCONS_00010440|XLOC_004381|+|NA|NA|more|2	0|1	NA|2	NA|494	lincRNA
XLOC_000268	chrA02[+]6073142-6075244	TCONS_00012195	TCONS_00010501	TCONS_00012195|XLOC_004538|+|NA|NA|more|5#TCONS_00010501|XLOC_004414|+|NA|NA|more|4	1|1	5|4	1597|1212	lincRNA
XLOC_000269	chrA02[+]6212404-6214761	-	TCONS_00010532	NA#TCONS_00010532|XLOC_004429|+|BnaA02g11840D|-|more|2	0|1	NA|2	NA|2272	lncNAT
XLOC_000270	chrA02[+]6512454-6512701	TCONS_00012283	-	TCONS_00012283|XLOC_004572|+|NA|NA|one|1#NA	1|0	1|NA	248|NA	lincRNA
XLOC_000271	chrA02[+]6627935-6628408	TCONS_00012290	-	TCONS_00012290|XLOC_004576|+|NA|NA|one|1#NA	1|0	1|NA	474|NA	lincRNA
XLOC_000272	chrA02[+]6744902-6745671	TCONS_00012305	-	TCONS_00012305|XLOC_004583|+|NA|NA|one|1#NA	1|0	1|NA	770|NA	lincRNA
XLOC_000273	chrA02[+]6896949-6900723	-	TCONS_00010630,TCONS_00010631	NA#TCONS_00010630|XLOC_004468|+|NA|NA|more|2,TCONS_00010631|XLOC_004468|+|NA|NA|more|2	0|2	NA|2,2	NA|434,451	lincRNA
XLOC_000274	chrA02[+]7085196-7085796	TCONS_00012364	-	TCONS_00012364|XLOC_004606|+|NA|NA|more|2#NA	1|0	2|NA	404|NA	lincRNA
XLOC_000275	chrA02[+]7172868-7177996	TCONS_00012373	TCONS_00010658,TCONS_00010659	TCONS_00012373|XLOC_004610|+|NA|NA|more|2#TCONS_00010658|XLOC_004483|+|NA|NA|more|2,TCONS_00010659|XLOC_004483|+|NA|NA|more|2	1|2	2|2,2	1989|1647,1821	lincRNA
XLOC_000276	chrA02[+]7203714-7204654	-	TCONS_00010661	NA#TCONS_00010661|XLOC_004485|+|NA|NA|more|2	0|1	NA|2	NA|348	lincRNA
XLOC_000277	chrA02[+]7307050-7308008	TCONS_00012402	-	TCONS_00012402|XLOC_004622|+|NA|NA|more|2#NA	1|0	2|NA	556|NA	lincRNA
XLOC_000278	chrA02[+]7416767-7417478	-	TCONS_00010711	NA#TCONS_00010711|XLOC_004505|+|NA|NA|more|2	0|1	NA|2	NA|625	lincRNA
XLOC_000279	chrA02[+]7657756-7658327	TCONS_00012500	-	TCONS_00012500|XLOC_004655|+|NA|NA|one|1#NA	1|0	1|NA	572|NA	lincRNA
XLOC_000280	chrA02[+]7862358-7863716	-	TCONS_00010769	NA#TCONS_00010769|XLOC_004534|+|NA|NA|more|2	0|1	NA|2	NA|1097	lincRNA
XLOC_000281	chrA02[+]7906499-7906951	-	TCONS_00010774	NA#TCONS_00010774|XLOC_004538|+|BnaA02g14080D|-|one|1	0|1	NA|1	NA|453	lncNAT
XLOC_000282	chrA02[+]7957792-7959122	-	TCONS_00010797	NA#TCONS_00010797|XLOC_004541|+|NA|NA|more|2	0|1	NA|2	NA|1258	lincRNA
XLOC_000283	chrA02[+]8105044-8106428	TCONS_00012576	TCONS_00010835,TCONS_00010836	TCONS_00012576|XLOC_004681|+|NA|NA|more|3#TCONS_00010835|XLOC_004557|+|NA|NA|more|3,TCONS_00010836|XLOC_004557|+|NA|NA|more|3	1|2	3|3,3	1095|898,891	lincRNA
XLOC_000284	chrA02[+]8462856-8463913	TCONS_00012638	-	TCONS_00012638|XLOC_004707|+|NA|NA|one|1#NA	1|0	1|NA	1058|NA	lincRNA
XLOC_000285	chrA02[+]8557807-8558149	TCONS_00012657	-	TCONS_00012657|XLOC_004716|+|NA|NA|one|1#NA	1|0	1|NA	343|NA	lincRNA
XLOC_000286	chrA02[+]8617699-8619100	TCONS_00012670,TCONS_00012671	-	TCONS_00012670|XLOC_004720|+|NA|NA|one|1,TCONS_00012671|XLOC_004720|+|NA|NA|more|2#NA	2|0	1,2|NA	1402,1011|NA	lincRNA
XLOC_000287	chrA02[+]8737427-8739738	-	TCONS_00010956	NA#TCONS_00010956|XLOC_004605|+|NA|NA|more|3	0|1	NA|3	NA|1833	lincRNA
XLOC_000288	chrA02[+]8751324-8756495	TCONS_00012725,TCONS_00012726,TCONS_00012729	TCONS_00010957,TCONS_00010958,TCONS_00010959,TCONS_00010960,TCONS_00010961,TCONS_00010962,TCONS_00010963	TCONS_00012725|XLOC_004738|+|BnaA02g15220D|-|more|5,TCONS_00012726|XLOC_004738|+|BnaA02g15220D|-|more|6,TCONS_00012729|XLOC_004738|+|BnaA02g15210D|-|more|4#TCONS_00010957|XLOC_004606|+|NA|NA|more|5,TCONS_00010958|XLOC_004606|+|NA|NA|more|6,TCONS_00010959|XLOC_004606|+|NA|NA|more|6,TCONS_00010960|XLOC_004606|+|NA|NA|more|4,TCONS_00010961|XLOC_004606|+|NA|NA|more|3,TCONS_00010962|XLOC_004606|+|NA|N…	3|7	5,6,4|5,6,6,4,3,6,5	3269,3115,4780|942,849,854,1056,678,838,781	lncNAT
XLOC_000289	chrA02[+]8777848-8778692	-	TCONS_00010964,TCONS_00010965	NA#TCONS_00010964|XLOC_004607|+|NA|NA|more|2,TCONS_00010965|XLOC_004607|+|NA|NA|one|1	0|2	NA|2,1	NA|383,573	lincRNA
XLOC_000290	chrA02[+]8781807-8783421	-	TCONS_00010967	NA#TCONS_00010967|XLOC_004608|+|NA|NA|more|2	0|1	NA|2	NA|1320	lincRNA
XLOC_000291	chrA02[+]9356575-9357555	TCONS_00012820	-	TCONS_00012820|XLOC_004773|+|NA|NA|one|1#NA	1|0	1|NA	981|NA	lincRNA
XLOC_000292	chrA02[+]9388139-9389220	TCONS_00012822,TCONS_00012823	TCONS_00011046,TCONS_00011047	TCONS_00012822|XLOC_004774|+|NA|NA|more|3,TCONS_00012823|XLOC_004774|+|NA|NA|more|2#TCONS_00011046|XLOC_004643|+|NA|NA|more|2,TCONS_00011047|XLOC_004643|+|NA|NA|more|3	2|2	3,2|2,3	771,977|1013,806	lincRNA
XLOC_000293	chrA02[+]9625549-9626493	-	TCONS_00011076	NA#TCONS_00011076|XLOC_004659|+|NA|NA|more|2	0|1	NA|2	NA|873	lincRNA
XLOC_000294	chrA02[+]9654790-9655119	TCONS_00012868	-	TCONS_00012868|XLOC_004791|+|NA|NA|one|1#NA	1|0	1|NA	330|NA	lincRNA
XLOC_000295	chrA02[+]9655469-9655862	TCONS_00012869	-	TCONS_00012869|XLOC_004792|+|NA|NA|one|1#NA	1|0	1|NA	394|NA	lincRNA
XLOC_000296	chrA02[+]9680253-9681774	-	TCONS_00011083	NA#TCONS_00011083|XLOC_004662|+|BnaA02g16220D|-|more|2	0|1	NA|2	NA|971	lncNAT
XLOC_000297	chrA02[+]9726438-9726650	TCONS_00012885	-	TCONS_00012885|XLOC_004800|+|NA|NA|one|1#NA	1|0	1|NA	213|NA	lincRNA
XLOC_000298	chrA02[+]9761052-9762512	-	TCONS_00011098,TCONS_00011099,TCONS_00011100	NA#TCONS_00011098|XLOC_004671|+|NA|NA|more|3,TCONS_00011099|XLOC_004671|+|NA|NA|more|2,TCONS_00011100|XLOC_004671|+|NA|NA|more|3	0|3	NA|3,2,3	NA|781,1258,643	lincRNA
XLOC_000299	chrA02[+]9837353-9838384	TCONS_00012910	-	TCONS_00012910|XLOC_004811|+|NA|NA|one|1#NA	1|0	1|NA	1032|NA	lincRNA
XLOC_000300	chrA02[+]9946162-9946825	TCONS_00012921	-	TCONS_00012921|XLOC_004817|+|NA|NA|one|1#NA	1|0	1|NA	664|NA	lincRNA
XLOC_000301	chrA02[+]10583847-10584286	-	TCONS_00011201	NA#TCONS_00011201|XLOC_004732|+|NA|NA|more|2	0|1	NA|2	NA|360	lincRNA
XLOC_000302	chrA02[+]10834966-10836740	TCONS_00013099	TCONS_00011251	TCONS_00013099|XLOC_004896|+|NA|NA|more|2#TCONS_00011251|XLOC_004756|+|NA|NA|more|2	1|1	2|2	428|373	lincRNA
XLOC_000303	chrA02[+]11132193-11133292	-	TCONS_00011309	NA#TCONS_00011309|XLOC_004779|+|BnaA02g18360D|-|more|2	0|1	NA|2	NA|1011	lncNAT
XLOC_000304	chrA02[+]11152027-11152482	TCONS_00013177	-	TCONS_00013177|XLOC_004922|+|NA|NA|one|1#NA	1|0	1|NA	456|NA	lincRNA
XLOC_000305	chrA02[+]11169377-11170294	TCONS_00013185	-	TCONS_00013185|XLOC_004926|+|NA|NA|more|2#NA	1|0	2|NA	776|NA	lincRNA
XLOC_000306	chrA02[+]11579060-11579448	TCONS_00013255	-	TCONS_00013255|XLOC_004950|+|NA|NA|more|2#NA	1|0	2|NA	309|NA	lincRNA
XLOC_000307	chrA02[+]11778476-11779346	TCONS_00013302	-	TCONS_00013302|XLOC_004965|+|NA|NA|one|1#NA	1|0	1|NA	871|NA	lincRNA
XLOC_000308	chrA02[+]12097130-12098680	TCONS_00013377	TCONS_00011451,TCONS_00011452	TCONS_00013377|XLOC_004986|+|NA|NA|more|4#TCONS_00011451|XLOC_004836|+|NA|NA|more|4,TCONS_00011452|XLOC_004836|+|NA|NA|more|4	1|2	4|4,4	1106|923,935	lincRNA
XLOC_000309	chrA02[+]12106560-12107341	-	TCONS_00011453	NA#TCONS_00011453|XLOC_004837|+|BnaA02g19500D|-|more|2	0|1	NA|2	NA|640	lncNAT
XLOC_000310	chrA02[+]12197244-12198198	-	TCONS_00011462	NA#TCONS_00011462|XLOC_004843|+|BnaA02g19640D|-|more|2	0|1	NA|2	NA|851	lncNAT
XLOC_000311	chrA02[+]12501414-12502227	-	TCONS_00011537	NA#TCONS_00011537|XLOC_004874|+|BnaA02g20230D|-|more|2	0|1	NA|2	NA|750	lncNAT
XLOC_000312	chrA02[+]12839608-12840062	TCONS_00013504	-	TCONS_00013504|XLOC_005036|+|NA|NA|one|1#NA	1|0	1|NA	455|NA	lincRNA
XLOC_000313	chrA02[+]12933999-12934920	TCONS_00013524,TCONS_00013525	-	TCONS_00013524|XLOC_005040|+|BnaA02g20560D|-|more|2,TCONS_00013525|XLOC_005040|+|BnaA02g20560D|-|more|3#NA	2|0	2,3|NA	847,624|NA	lncNAT
XLOC_000314	chrA02[+]13004172-13004725	TCONS_00013534	-	TCONS_00013534|XLOC_005046|+|NA|NA|more|2#NA	1|0	2|NA	311|NA	lincRNA
XLOC_000315	chrA02[+]13591375-13592576	TCONS_00013608	-	TCONS_00013608|XLOC_005074|+|BnaA02g21240D|-|one|1#NA	1|0	1|NA	1202|NA	lncNAT
XLOC_000316	chrA02[+]13947686-13950051	TCONS_00013656,TCONS_00013657	TCONS_00011682,TCONS_00011683,TCONS_00011684	TCONS_00013656|XLOC_005094|+|NA|NA|more|9,TCONS_00013657|XLOC_005094|+|NA|NA|more|8#TCONS_00011682|XLOC_004936|+|NA|NA|more|8,TCONS_00011683|XLOC_004936|+|NA|NA|more|9,TCONS_00011684|XLOC_004936|+|NA|NA|more|9	2|3	9,8|8,9,9	1563,1299|1370,1553,1467	lincRNA
XLOC_000317	chrA02[+]14110143-14110951	TCONS_00013677	-	TCONS_00013677|XLOC_005106|+|NA|NA|one|1#NA	1|0	1|NA	809|NA	lincRNA
XLOC_000318	chrA02[+]14260912-14261440	TCONS_00013690	-	TCONS_00013690|XLOC_005114|+|NA|NA|one|1#NA	1|0	1|NA	529|NA	lincRNA
XLOC_000319	chrA02[+]14756142-14757317	-	TCONS_00011760	NA#TCONS_00011760|XLOC_004971|+|NA|NA|more|5	0|1	NA|5	NA|796	lincRNA
XLOC_000320	chrA02[+]14763164-14763584	TCONS_00013756	-	TCONS_00013756|XLOC_005141|+|NA|NA|more|2#NA	1|0	2|NA	339|NA	lincRNA
XLOC_000321	chrA02[+]15039412-15040392	TCONS_00013776	-	TCONS_00013776|XLOC_005152|+|BnaA02g22490D|-|one|1#NA	1|0	1|NA	981|NA	lncNAT
XLOC_000322	chrA02[+]15399644-15400026	TCONS_00013811	-	TCONS_00013811|XLOC_005171|+|NA|NA|one|1#NA	1|0	1|NA	383|NA	lincRNA
XLOC_000323	chrA02[+]15525953-15526414	TCONS_00013819	-	TCONS_00013819|XLOC_005176|+|NA|NA|one|1#NA	1|0	1|NA	462|NA	lincRNA
XLOC_000324	chrA02[+]15759178-15760040	-	TCONS_00011802	NA#TCONS_00011802|XLOC_005004|+|NA|NA|more|2	0|1	NA|2	NA|263	lincRNA
XLOC_000325	chrA02[+]16072444-16072935	TCONS_00013841	-	TCONS_00013841|XLOC_005190|+|NA|NA|one|1#NA	1|0	1|NA	492|NA	lincRNA
XLOC_000326	chrA02[+]16111430-16112609	-	TCONS_00011816	NA#TCONS_00011816|XLOC_005012|+|NA|NA|more|2	0|1	NA|2	NA|806	lincRNA
XLOC_000327	chrA02[+]16211735-16212107	-	TCONS_00011822	NA#TCONS_00011822|XLOC_005018|+|NA|NA|more|2	0|1	NA|2	NA|277	lincRNA
XLOC_000328	chrA02[+]16232101-16233616	TCONS_00013859	TCONS_00011825,TCONS_00011826	TCONS_00013859|XLOC_005200|+|BnaA02g23220D|-|more|3#TCONS_00011825|XLOC_005020|+|BnaA02g23220D|-|more|2,TCONS_00011826|XLOC_005020|+|BnaA02g23220D|-|more|2	1|2	3|2,2	1036|1076,900	lncNAT
XLOC_000329	chrA02[+]16453805-16455248	-	TCONS_00011833	NA#TCONS_00011833|XLOC_005025|+|BnaA02g23340D|-|more|2	0|1	NA|2	NA|1354	lncNAT
XLOC_000330	chrA02[+]16676785-16678553	-	TCONS_00011837	NA#TCONS_00011837|XLOC_005029|+|BnaA02g23460D|-|more|2	0|1	NA|2	NA|1615	lncNAT
XLOC_000331	chrA02[+]17435290-17437156	-	TCONS_00011914,TCONS_00011915,TCONS_00011916	NA#TCONS_00011914|XLOC_005053|+|BnaA02g24100D|-|more|2,TCONS_00011915|XLOC_005053|+|BnaA02g24100D|-|more|4,TCONS_00011916|XLOC_005053|+|BnaA02g24100D|-|more|2	0|3	NA|2,4,2	NA|1565,813,623	lncNAT
XLOC_000332	chrA02[+]17702223-17703421	TCONS_00013986	-	TCONS_00013986|XLOC_005247|+|NA|NA|one|1#NA	1|0	1|NA	1199|NA	lincRNA
XLOC_000333	chrA02[+]17755560-17756425	-	TCONS_00011948	NA#TCONS_00011948|XLOC_005067|+|BnaA02g24390D|-|more|2	0|1	NA|2	NA|767	lncNAT
XLOC_000334	chrA02[+]17991097-17992043	TCONS_00014037	-	TCONS_00014037|XLOC_005268|+|NA|NA|more|2#NA	1|0	2|NA	880|NA	lincRNA
XLOC_000335	chrA02[+]18035839-18037200	TCONS_00014054	-	TCONS_00014054|XLOC_005273|+|NA|NA|one|1#NA	1|0	1|NA	1362|NA	lincRNA
XLOC_000336	chrA02[+]18070341-18070912	-	TCONS_00011993	NA#TCONS_00011993|XLOC_005091|+|NA|NA|more|2	0|1	NA|2	NA|495	lincRNA
XLOC_000337	chrA02[+]18203970-18204713	TCONS_00014074	-	TCONS_00014074|XLOC_005282|+|BnaA02g24870D|-|more|2#NA	1|0	2|NA	441|NA	lncNAT
XLOC_000338	chrA02[+]18378891-18380484	TCONS_00014088	-	TCONS_00014088|XLOC_005289|+|NA|NA|one|1#NA	1|0	1|NA	1594|NA	lincRNA
XLOC_000339	chrA02[+]18571983-18573418	-	TCONS_00012054,TCONS_00012055,TCONS_00012056,TCONS_00012057,TCONS_00012058,TCONS_00012059,TCONS_00012060	NA#TCONS_00012054|XLOC_005117|+|NA|NA|more|4,TCONS_00012055|XLOC_005117|+|NA|NA|more|4,TCONS_00012056|XLOC_005117|+|NA|NA|more|3,TCONS_00012057|XLOC_005117|+|NA|NA|more|3,TCONS_00012058|XLOC_005117|+|NA|NA|more|4,TCONS_00012059|XLOC_005117|+|NA|NA|more|4,TCONS_00012060|XLOC_005117|+|NA|NA|more|4	0|7	NA|4,4,3,3,4,4,4	NA|758,746,961,970,610,746,681	lincRNA
XLOC_000340	chrA02[+]18586764-18589503	-	TCONS_00012073,TCONS_00012074	NA#TCONS_00012073|XLOC_005120|+|NA|NA|more|2,TCONS_00012074|XLOC_005120|+|NA|NA|more|2	0|2	NA|2,2	NA|2534,805	lincRNA
XLOC_000341	chrA02[+]18716068-18717007	TCONS_00014155	-	TCONS_00014155|XLOC_005323|+|BnaA02g25440D|-|more|2#NA	1|0	2|NA	869|NA	lncNAT
XLOC_000342	chrA02[+]19107874-19109587	-	TCONS_00012185,TCONS_00012186,TCONS_00012187	NA#TCONS_00012185|XLOC_005172|+|NA|NA|more|4,TCONS_00012186|XLOC_005172|+|NA|NA|more|5,TCONS_00012187|XLOC_005172|+|NA|NA|more|4	0|3	NA|4,5,4	NA|1338,1202,1228	lincRNA
XLOC_000343	chrA02[+]19570834-19572214	-	TCONS_00012262	NA#TCONS_00012262|XLOC_005200|+|BnaA02g26520D|-|more|3	0|1	NA|3	NA|1174	lncNAT
XLOC_000344	chrA02[+]19664514-19666082	-	TCONS_00012276,TCONS_00012277	NA#TCONS_00012276|XLOC_005208|+|BnaA02g26640D|-|more|3,TCONS_00012277|XLOC_005208|+|BnaA02g26640D|-|more|3	0|2	NA|3,3	NA|1375,1383	lncNAT
XLOC_000345	chrA02[+]19750780-19752652	-	TCONS_00012302,TCONS_00012303	NA#TCONS_00012302|XLOC_005216|+|NA|NA|more|2,TCONS_00012303|XLOC_005216|+|NA|NA|more|3	0|2	NA|2,3	NA|619,557	lincRNA
XLOC_000346	chrA02[+]19874210-19876262	TCONS_00014382	TCONS_00012320	TCONS_00014382|XLOC_005414|+|NA|NA|more|4#TCONS_00012320|XLOC_005226|+|NA|NA|more|4	1|1	4|4	1509|745	lincRNA
XLOC_000347	chrA02[+]20017969-20023827	TCONS_00014410	TCONS_00012346	TCONS_00014410|XLOC_005426|+|NA|NA|more|6#TCONS_00012346|XLOC_005238|+|NA|NA|more|5	1|1	6|5	1053|1023	lincRNA
XLOC_000348	chrA02[+]20110841-20111588	-	TCONS_00012357	NA#TCONS_00012357|XLOC_005245|+|NA|NA|more|2	0|1	NA|2	NA|653	lincRNA
XLOC_000349	chrA02[+]20264360-20264718	TCONS_00014456	-	TCONS_00014456|XLOC_005446|+|NA|NA|one|1#NA	1|0	1|NA	359|NA	lincRNA
XLOC_000350	chrA02[+]20550462-20552378	TCONS_00014499	TCONS_00012422	TCONS_00014499|XLOC_005463|+|NA|NA|more|3#TCONS_00012422|XLOC_005275|+|NA|NA|more|3	1|1	3|3	1601|664	lincRNA
XLOC_000351	chrA02[+]21016634-21017833	-	TCONS_00012493	NA#TCONS_00012493|XLOC_005309|+|NA|NA|more|2	0|1	NA|2	NA|941	lincRNA
XLOC_000352	chrA02[+]21109398-21110163	-	TCONS_00012521	NA#TCONS_00012521|XLOC_005317|+|NA|NA|more|2	0|1	NA|2	NA|416	lincRNA
XLOC_000353	chrA02[+]21305488-21305693	TCONS_00014648	-	TCONS_00014648|XLOC_005528|+|BnaA02g29110D|-|one|1#NA	1|0	1|NA	206|NA	lncNAT
XLOC_000354	chrA02[+]21583109-21585202	-	TCONS_00012594,TCONS_00012595,TCONS_00012596,TCONS_00012597,TCONS_00012598	NA#TCONS_00012594|XLOC_005356|+|NA|NA|more|8,TCONS_00012595|XLOC_005356|+|NA|NA|more|7,TCONS_00012596|XLOC_005356|+|NA|NA|more|8,TCONS_00012597|XLOC_005356|+|NA|NA|more|8,TCONS_00012598|XLOC_005356|+|NA|NA|more|7	0|5	NA|8,7,8,8,7	NA|1353,1389,1334,1416,1411	lincRNA
XLOC_000355	chrA02[+]21704655-21705839	TCONS_00014733	-	TCONS_00014733|XLOC_005562|+|NA|NA|one|1#NA	1|0	1|NA	1185|NA	lincRNA
XLOC_000356	chrA02[+]21733391-21733708	TCONS_00014759	-	TCONS_00014759|XLOC_005565|+|BnaA02g29910D|-|one|1#NA	1|0	1|NA	318|NA	lncNAT
XLOC_000357	chrA02[+]22040132-22040712	-	TCONS_00012694	NA#TCONS_00012694|XLOC_005398|+|NA|NA|more|2	0|1	NA|2	NA|470	lincRNA
XLOC_000358	chrA02[+]22099250-22099595	TCONS_00014843	-	TCONS_00014843|XLOC_005601|+|BnaA02g30570D|-|one|1#NA	1|0	1|NA	346|NA	lncNAT
XLOC_000359	chrA02[+]22341529-22341856	TCONS_00014891	-	TCONS_00014891|XLOC_005614|+|NA|NA|one|1#NA	1|0	1|NA	328|NA	lincRNA
XLOC_000360	chrA02[+]22814842-22822501	-	TCONS_00012901	NA#TCONS_00012901|XLOC_005461|+|BnaA02g31670D|-|more|2	0|1	NA|2	NA|289	lncNAT
XLOC_000361	chrA02[+]22927783-22929311	TCONS_00015076,TCONS_00015077	-	TCONS_00015076|XLOC_005668|+|NA|NA|more|3,TCONS_00015077|XLOC_005668|+|NA|NA|more|3#NA	2|0	3,3|NA	1055,705|NA	lincRNA
XLOC_000362	chrA02[+]22973558-22974646	TCONS_00015099	-	TCONS_00015099|XLOC_005673|+|NA|NA|one|1#NA	1|0	1|NA	1089|NA	lincRNA
XLOC_000363	chrA02[+]22978149-22979629	TCONS_00015100,TCONS_00015101,TCONS_00015102,TCONS_00015103,TCONS_00015104	TCONS_00012943,TCONS_00012944,TCONS_00012945,TCONS_00012946,TCONS_00012947,TCONS_00012948	TCONS_00015100|XLOC_005674|+|NA|NA|more|5,TCONS_00015101|XLOC_005674|+|NA|NA|more|4,TCONS_00015102|XLOC_005674|+|NA|NA|more|4,TCONS_00015103|XLOC_005674|+|NA|NA|more|4,TCONS_00015104|XLOC_005674|+|NA|NA|more|4#TCONS_00012943|XLOC_005484|+|NA|NA|more|5,TCONS_00012944|XLOC_005484|+|NA|NA|more|5,TCONS_00012945|XLOC_005484|+|NA|NA|more|5,TCONS_00012946|XLOC_005484|+|NA|NA|more|4,TCONS_00012947|XLOC_0…	5|6	5,4,4,4,4|5,5,5,4,4,3	925,1024,1013,982,879|725,812,803,1001,916,1031	lincRNA
XLOC_000364	chrA02[+]23008493-23009894	TCONS_00015111	-	TCONS_00015111|XLOC_005677|+|BnaA02g31910D|-|one|1#NA	1|0	1|NA	1402|NA	lncNAT
XLOC_000365	chrA02[+]23071409-23072034	-	TCONS_00012964	NA#TCONS_00012964|XLOC_005493|+|NA|NA|more|2	0|1	NA|2	NA|523	lincRNA
XLOC_000366	chrA02[+]23655528-23655858	TCONS_00015276	-	TCONS_00015276|XLOC_005738|+|NA|NA|more|2#NA	1|0	2|NA	229|NA	lincRNA
XLOC_000367	chrA02[+]24066366-24066944	-	TCONS_00013141	NA#TCONS_00013141|XLOC_005574|+|BnaA02g33540D|-|more|2	0|1	NA|2	NA|480	lncNAT
XLOC_000368	chrA02[+]24392079-24393995	-	TCONS_00013208	NA#TCONS_00013208|XLOC_005601|+|NA|NA|more|3	0|1	NA|3	NA|423	lincRNA
XLOC_000369	chrA02[-]109958-111291	-	TCONS_00013318	NA#TCONS_00013318|XLOC_005651|-|BnaA02g00300D|+|more|3	0|1	NA|3	NA|863	lncNAT
XLOC_000370	chrA02[-]375002-376111	TCONS_00015683	TCONS_00013419	TCONS_00015683|XLOC_005885|-|NA|NA|more|2#TCONS_00013419|XLOC_005688|-|NA|NA|more|2	1|1	2|2	720|862	lincRNA
XLOC_000371	chrA02[-]693342-695104	-	TCONS_00013489	NA#TCONS_00013489|XLOC_005718|-|BnaA02g01510D|+|more|3	0|1	NA|3	NA|1223	lncNAT
XLOC_000372	chrA02[-]1020299-1021431	TCONS_00015894	-	TCONS_00015894|XLOC_005954|-|BnaA02g02310D|+|one|1#NA	1|0	1|NA	1133|NA	lncNAT
XLOC_000373	chrA02[-]1045727-1046071	-	TCONS_00013588	NA#TCONS_00013588|XLOC_005761|-|BnaA02g02350D|+|one|1	0|1	NA|1	NA|345	lncNAT
XLOC_000374	chrA02[-]1201252-1202928	TCONS_00015961,TCONS_00015962	-	TCONS_00015961|XLOC_005974|-|NA|NA|more|8,TCONS_00015962|XLOC_005974|-|NA|NA|more|8#NA	2|0	8,8|NA	816,820|NA	lincRNA
XLOC_000375	chrA02[-]1219084-1220118	-	TCONS_00013646	NA#TCONS_00013646|XLOC_005780|-|BnaA02g02700D|+|more|2	0|1	NA|2	NA|478	lncNAT
XLOC_000376	chrA02[-]1343742-1344638	TCONS_00016011	-	TCONS_00016011|XLOC_005990|-|NA|NA|more|2#NA	1|0	2|NA	761|NA	lincRNA
XLOC_000377	chrA02[-]1421342-1424568	TCONS_00016028,TCONS_00016030,TCONS_00016034,TCONS_00016035,TCONS_00016036,TCONS_00016037,TCONS_00016038,TCONS_00016040	TCONS_00013701,TCONS_00013703,TCONS_00013705,TCONS_00013706,TCONS_00013707,TCONS_00013708	TCONS_00016028|XLOC_005999|-|NA|NA|more|3,TCONS_00016030|XLOC_005999|-|NA|NA|more|5,TCONS_00016034|XLOC_005999|-|NA|NA|more|3,TCONS_00016035|XLOC_005999|-|NA|NA|more|6,TCONS_00016036|XLOC_005999|-|NA|NA|more|5,TCONS_00016037|XLOC_005999|-|NA|NA|more|4,TCONS_00016038|XLOC_005999|-|NA|NA|more|6,TCONS_00016040|XLOC_005999|-|NA|NA|more|5#TCONS_00013701|XLOC_005803|-|BnaA02g03210D|+|more|7,TCONS_00013…	8|6	3,5,3,6,5,4,6,5|7,5,4,5,4,5	1277,1516,1485,1067,1691,1591,1120,1670|784,794,725,812,928,802	lncNAT
XLOC_000378	chrA02[-]1712163-1713021	-	TCONS_00013775	NA#TCONS_00013775|XLOC_005825|-|NA|NA|more|3	0|1	NA|3	NA|682	lincRNA
XLOC_000379	chrA02[-]1763192-1763985	TCONS_00016125	-	TCONS_00016125|XLOC_006028|-|NA|NA|one|1#NA	1|0	1|NA	794|NA	lincRNA
XLOC_000380	chrA02[-]1828990-1829996	-	TCONS_00013816,TCONS_00013817	NA#TCONS_00013816|XLOC_005842|-|BnaA02g04060D|+|more|2,TCONS_00013817|XLOC_005842|-|BnaA02g04060D|+|more|2	0|2	NA|2,2	NA|604,835	lncNAT
XLOC_000381	chrA02[-]2320545-2320841	TCONS_00016338	-	TCONS_00016338|XLOC_006104|-|NA|NA|one|1#NA	1|0	1|NA	297|NA	lincRNA
XLOC_000382	chrA02[-]2321077-2321321	TCONS_00016339	-	TCONS_00016339|XLOC_006105|-|NA|NA|one|1#NA	1|0	1|NA	245|NA	lincRNA
XLOC_000383	chrA02[-]2475943-2476420	TCONS_00016363	-	TCONS_00016363|XLOC_006117|-|NA|NA|one|1#NA	1|0	1|NA	478|NA	lincRNA
XLOC_000384	chrA02[-]2507199-2508239	-	TCONS_00014046	NA#TCONS_00014046|XLOC_005917|-|NA|NA|more|2	0|1	NA|2	NA|568	lincRNA
XLOC_000385	chrA02[-]2692337-2692912	-	TCONS_00014092	NA#TCONS_00014092|XLOC_005941|-|BnaA02g05840D|+|one|1	0|1	NA|1	NA|576	lncNAT
XLOC_000386	chrA02[-]3318618-3318890	TCONS_00016649	-	TCONS_00016649|XLOC_006214|-|NA|NA|one|1#NA	1|0	1|NA	273|NA	lincRNA
XLOC_000387	chrA02[-]3359151-3359461	TCONS_00016657	-	TCONS_00016657|XLOC_006219|-|NA|NA|one|1#NA	1|0	1|NA	311|NA	lincRNA
XLOC_000388	chrA02[-]3619291-3619622	TCONS_00016702	-	TCONS_00016702|XLOC_006241|-|NA|NA|one|1#NA	1|0	1|NA	332|NA	lincRNA
XLOC_000389	chrA02[-]4215141-4217225	-	TCONS_00014454	NA#TCONS_00014454|XLOC_006079|-|BnaA02g08560D|+|more|3	0|1	NA|3	NA|887	lncNAT
XLOC_000390	chrA02[-]4318381-4320363	TCONS_00016860	-	TCONS_00016860|XLOC_006297|-|NA|NA|one|1#NA	1|0	1|NA	1983|NA	lincRNA
XLOC_000391	chrA02[-]4320598-4322026	TCONS_00016861	-	TCONS_00016861|XLOC_006298|-|NA|NA|one|1#NA	1|0	1|NA	1429|NA	lincRNA
XLOC_000392	chrA02[-]4415224-4416013	-	TCONS_00014488	NA#TCONS_00014488|XLOC_006090|-|NA|NA|more|3	0|1	NA|3	NA|607	lincRNA
XLOC_000393	chrA02[-]4426583-4428084	TCONS_00016874,TCONS_00016875	TCONS_00014492,TCONS_00014493	TCONS_00016874|XLOC_006305|-|NA|NA|more|4,TCONS_00016875|XLOC_006305|-|NA|NA|more|4#TCONS_00014492|XLOC_006092|-|NA|NA|more|4,TCONS_00014493|XLOC_006092|-|NA|NA|more|4	2|2	4,4|4,4	775,885|596,742	lincRNA
XLOC_000394	chrA02[-]4692255-4693606	TCONS_00016956	-	TCONS_00016956|XLOC_006333|-|NA|NA|one|1#NA	1|0	1|NA	1352|NA	lincRNA
XLOC_000395	chrA02[-]4826211-4827050	-	TCONS_00014575	NA#TCONS_00014575|XLOC_006127|-|NA|NA|more|2	0|1	NA|2	NA|738	lincRNA
XLOC_000396	chrA02[-]4994823-4995939	TCONS_00017013	-	TCONS_00017013|XLOC_006358|-|NA|NA|one|1#NA	1|0	1|NA	1117|NA	lincRNA
XLOC_000397	chrA02[-]5036845-5037647	TCONS_00017016	-	TCONS_00017016|XLOC_006360|-|NA|NA|one|1#NA	1|0	1|NA	803|NA	lincRNA
XLOC_000398	chrA02[-]5066499-5066901	TCONS_00017019	-	TCONS_00017019|XLOC_006362|-|BnaA02g10050D|+|one|1#NA	1|0	1|NA	403|NA	lncNAT
XLOC_000399	chrA02[-]5111205-5112454	-	TCONS_00014617	NA#TCONS_00014617|XLOC_006149|-|NA|NA|more|3	0|1	NA|3	NA|610	lincRNA
XLOC_000400	chrA02[-]5238159-5239264	TCONS_00017065	TCONS_00014645,TCONS_00014646	TCONS_00017065|XLOC_006381|-|NA|NA|one|1#TCONS_00014645|XLOC_006164|-|NA|NA|one|1,TCONS_00014646|XLOC_006164|-|NA|NA|more|2	1|2	1|1,2	1036|767,557	lincRNA
XLOC_000401	chrA02[-]5339897-5340649	-	TCONS_00014654	NA#TCONS_00014654|XLOC_006170|-|NA|NA|more|2	0|1	NA|2	NA|616	lincRNA
XLOC_000402	chrA02[-]5959788-5960107	TCONS_00017220	-	TCONS_00017220|XLOC_006440|-|NA|NA|one|1#NA	1|0	1|NA	320|NA	lincRNA
XLOC_000403	chrA02[-]6488179-6489706	TCONS_00017352	TCONS_00014883	TCONS_00017352|XLOC_006492|-|NA|NA|more|3#TCONS_00014883|XLOC_006268|-|NA|NA|more|2	1|1	3|2	1058|902	lincRNA
XLOC_000404	chrA02[-]6499140-6499971	-	TCONS_00014885,TCONS_00014886	NA#TCONS_00014885|XLOC_006270|-|NA|NA|more|3,TCONS_00014886|XLOC_006270|-|NA|NA|more|2	0|2	NA|3,2	NA|371,739	lincRNA
XLOC_000405	chrA02[-]6508787-6509162	TCONS_00017356	-	TCONS_00017356|XLOC_006495|-|NA|NA|one|1#NA	1|0	1|NA	376|NA	lincRNA
XLOC_000406	chrA02[-]6778319-6779531	TCONS_00017406	TCONS_00014923	TCONS_00017406|XLOC_006517|-|NA|NA|one|1#TCONS_00014923|XLOC_006292|-|NA|NA|one|1	1|1	1|1	1187|1213	lincRNA
XLOC_000407	chrA02[-]6796668-6798319	TCONS_00017407	TCONS_00014924	TCONS_00017407|XLOC_006518|-|NA|NA|more|2#TCONS_00014924|XLOC_006293|-|NA|NA|more|2	1|1	2|2	1443|1059	lincRNA
XLOC_000408	chrA02[-]7412376-7420938	-	TCONS_00015013	NA#TCONS_00015013|XLOC_006334|-|BnaA02g13460D|+|more|2	0|1	NA|2	NA|530	lncNAT
XLOC_000409	chrA02[-]7415740-7416308	TCONS_00017541	-	TCONS_00017541|XLOC_006560|-|NA|NA|one|1#NA	1|0	1|NA	569|NA	lincRNA
XLOC_000410	chrA02[-]7439312-7439534	TCONS_00017546	-	TCONS_00017546|XLOC_006563|-|BnaA02g13530D|+|one|1#NA	1|0	1|NA	223|NA	lncNAT
XLOC_000411	chrA02[-]7507887-7508331	TCONS_00017557	-	TCONS_00017557|XLOC_006569|-|NA|NA|one|1#NA	1|0	1|NA	445|NA	lincRNA
XLOC_000412	chrA02[-]7841086-7842100	TCONS_00017602	-	TCONS_00017602|XLOC_006591|-|NA|NA|more|2#NA	1|0	2|NA	919|NA	lincRNA
XLOC_000413	chrA02[-]7862429-7864122	-	TCONS_00015052	NA#TCONS_00015052|XLOC_006360|-|NA|NA|more|2	0|1	NA|2	NA|1498	lincRNA
XLOC_000414	chrA02[-]8284788-8287850	TCONS_00017651	-	TCONS_00017651|XLOC_006612|-|NA|NA|more|2#NA	1|0	2|NA	2524|NA	lincRNA
XLOC_000415	chrA02[-]8390836-8391128	TCONS_00017683	-	TCONS_00017683|XLOC_006621|-|NA|NA|one|1#NA	1|0	1|NA	293|NA	lincRNA
XLOC_000416	chrA02[-]8610732-8614115	TCONS_00017743,TCONS_00017744,TCONS_00017747,TCONS_00017748	-	TCONS_00017743|XLOC_006636|-|NA|NA|more|7,TCONS_00017744|XLOC_006636|-|NA|NA|more|8,TCONS_00017747|XLOC_006636|-|NA|NA|more|6,TCONS_00017748|XLOC_006636|-|NA|NA|more|7#NA	4|0	7,8,6,7|NA	2578,2456,2414,2559|NA	lincRNA
XLOC_000417	chrA02[-]8781807-8783581	-	TCONS_00015206,TCONS_00015208,TCONS_00015209,TCONS_00015210	NA#TCONS_00015206|XLOC_006411|-|NA|NA|more|3,TCONS_00015208|XLOC_006411|-|NA|NA|more|3,TCONS_00015209|XLOC_006411|-|NA|NA|more|2,TCONS_00015210|XLOC_006411|-|NA|NA|more|3	0|4	NA|3,3,2,3	NA|532,612,1311,1030	lincRNA
XLOC_000418	chrA02[-]8844770-8845741	-	TCONS_00015220	NA#TCONS_00015220|XLOC_006418|-|NA|NA|more|2	0|1	NA|2	NA|687	lincRNA
XLOC_000419	chrA02[-]9000592-9001975	-	TCONS_00015245	NA#TCONS_00015245|XLOC_006431|-|BnaA02g15530D|+|more|2	0|1	NA|2	NA|1280	lncNAT
XLOC_000420	chrA02[-]9120105-9120821	TCONS_00017832	-	TCONS_00017832|XLOC_006673|-|NA|NA|more|2#NA	1|0	2|NA	641|NA	lincRNA
XLOC_000421	chrA02[-]9124128-9125140	TCONS_00017833	-	TCONS_00017833|XLOC_006674|-|NA|NA|one|1#NA	1|0	1|NA	1013|NA	lincRNA
XLOC_000422	chrA02[-]9353055-9396814	-	TCONS_00015268	NA#TCONS_00015268|XLOC_006447|-|BnaA02g15890D|+|more|2	0|1	NA|2	NA|309	lncNAT
XLOC_000423	chrA02[-]9356777-9357172	TCONS_00017857	-	TCONS_00017857|XLOC_006687|-|NA|NA|one|1#NA	1|0	1|NA	396|NA	lincRNA
XLOC_000424	chrA02[-]9358413-9359126	TCONS_00017858	-	TCONS_00017858|XLOC_006688|-|NA|NA|one|1#NA	1|0	1|NA	714|NA	lincRNA
XLOC_000425	chrA02[-]9545034-9546929	TCONS_00017878,TCONS_00017879,TCONS_00017880,TCONS_00017881,TCONS_00017882,TCONS_00017883,TCONS_00017885	TCONS_00015282,TCONS_00015283,TCONS_00015285,TCONS_00015286	TCONS_00017878|XLOC_006700|-|NA|NA|more|4,TCONS_00017879|XLOC_006700|-|NA|NA|more|4,TCONS_00017880|XLOC_006700|-|NA|NA|more|3,TCONS_00017881|XLOC_006700|-|NA|NA|more|4,TCONS_00017882|XLOC_006700|-|NA|NA|more|5,TCONS_00017883|XLOC_006700|-|NA|NA|more|4,TCONS_00017885|XLOC_006700|-|NA|NA|more|5#TCONS_00015282|XLOC_006455|-|NA|NA|more|4,TCONS_00015283|XLOC_006455|-|NA|NA|more|5,TCONS_00015285|XLOC_0…	7|4	4,4,3,4,5,4,5|4,5,6,5	1417,1616,1693,1626,1381,1637,1365|1532,1277,1156,1282	lincRNA
XLOC_000426	chrA02[-]9863634-9865748	TCONS_00017952	-	TCONS_00017952|XLOC_006725|-|NA|NA|one|1#NA	1|0	1|NA	2115|NA	lincRNA
XLOC_000427	chrA02[-]9900191-9901357	-	TCONS_00015347	NA#TCONS_00015347|XLOC_006483|-|NA|NA|more|2	0|1	NA|2	NA|895	lincRNA
XLOC_000428	chrA02[-]10583936-10584285	TCONS_00018080	TCONS_00015441	TCONS_00018080|XLOC_006775|-|NA|NA|one|1#TCONS_00015441|XLOC_006529|-|NA|NA|more|2	1|1	1|2	334|237	lincRNA
XLOC_000429	chrA02[-]10851365-10857584	TCONS_00018123,TCONS_00018124,TCONS_00018125,TCONS_00018126,TCONS_00018127	-	TCONS_00018123|XLOC_006790|-|BnaA02g17950D|+|more|6,TCONS_00018124|XLOC_006790|-|BnaA02g17950D|+|more|6,TCONS_00018125|XLOC_006790|-|BnaA02g17950D|+|more|5,TCONS_00018126|XLOC_006790|-|BnaA02g17950D|+|more|6,TCONS_00018127|XLOC_006790|-|BnaA02g17950D|+|more|4#NA	5|0	6,6,5,6,4|NA	1018,1000,810,863,1089|NA	lncNAT
XLOC_000430	chrA02[-]11151526-11153560	TCONS_00018194	TCONS_00015516	TCONS_00018194|XLOC_006814|-|NA|NA|more|4#TCONS_00015516|XLOC_006565|-|NA|NA|more|3	1|1	4|3	1719|1212	lincRNA
XLOC_000431	chrA02[-]11298410-11298958	TCONS_00018225	-	TCONS_00018225|XLOC_006827|-|NA|NA|one|1#NA	1|0	1|NA	549|NA	lincRNA
XLOC_000432	chrA02[-]11319611-11320245	-	TCONS_00015548	NA#TCONS_00015548|XLOC_006578|-|NA|NA|more|3	0|1	NA|3	NA|401	lincRNA
XLOC_000433	chrA02[-]11407321-11407651	TCONS_00018234	-	TCONS_00018234|XLOC_006832|-|NA|NA|one|1#NA	1|0	1|NA	331|NA	lincRNA
XLOC_000434	chrA02[-]11573161-11575646	TCONS_00018245	-	TCONS_00018245|XLOC_006839|-|NA|NA|more|3#NA	1|0	3|NA	2055|NA	lincRNA
XLOC_000435	chrA02[-]11778076-11779072	TCONS_00018287	-	TCONS_00018287|XLOC_006851|-|NA|NA|one|1#NA	1|0	1|NA	997|NA	lincRNA
XLOC_000436	chrA02[-]11850385-11852782	TCONS_00018290	TCONS_00015594	TCONS_00018290|XLOC_006853|-|NA|NA|more|4#TCONS_00015594|XLOC_006599|-|NA|NA|more|7	1|1	4|7	921|1325	lincRNA
XLOC_000437	chrA02[-]11914429-11924699	TCONS_00018298,TCONS_00018299,TCONS_00018300,TCONS_00018301,TCONS_00018303,TCONS_00018304,TCONS_00018305,TCONS_00018306,TCONS_00018307,TCONS_00018308,TCONS_00018309,TCONS_00018310,TCONS_00018311,TCONS_00018314,TCONS_00018315	TCONS_00015607,TCONS_00015608,TCONS_00015610,TCONS_00015612,TCONS_00015614,TCONS_00015615,TCONS_00015616,TCONS_00015617,TCONS_00015618	TCONS_00018298|XLOC_006858|-|BnaA02g19200D|+|more|9,TCONS_00018299|XLOC_006858|-|BnaA02g19200D|+|more|12,TCONS_00018300|XLOC_006858|-|BnaA02g19200D|+|more|15,TCONS_00018301|XLOC_006858|-|BnaA02g19200D|+|more|15,TCONS_00018303|XLOC_006858|-|BnaA02g19200D|+|more|13,TCONS_00018304|XLOC_006858|-|BnaA02g19200D|+|more|17,TCONS_00018305|XLOC_006858|-|BnaA02g19200D|+|more|13,TCONS_00018306|XLOC_006858|-|…	15|9	9,12,15,15,13,17,13,13,16,11,10,18,11,18,15|8,9,14,14,17,20,16,19,11	8274,8112,7679,7765,7532,7535,7901,7252,7577,8172,7817,6956,7639,7597,7899|4948,4825,8800,8219,8522,8176,8010,8203,5299	lncNAT
XLOC_000438	chrA02[-]12165103-12167812	-	TCONS_00015674	NA#TCONS_00015674|XLOC_006631|-|BnaA02g19600D|+|more|2	0|1	NA|2	NA|890	lncNAT
XLOC_000439	chrA02[-]12599143-12599497	TCONS_00018471	-	TCONS_00018471|XLOC_006924|-|NA|NA|one|1#NA	1|0	1|NA	355|NA	lincRNA
XLOC_000440	chrA02[-]12777048-12778128	TCONS_00018484	TCONS_00015781	TCONS_00018484|XLOC_006930|-|NA|NA|one|1#TCONS_00015781|XLOC_006676|-|NA|NA|more|2	1|1	1|2	1078|875	lincRNA
XLOC_000441	chrA02[-]13127213-13136422	-	TCONS_00015834	NA#TCONS_00015834|XLOC_006696|-|NA|NA|more|3	0|1	NA|3	NA|356	lincRNA
XLOC_000442	chrA02[-]13157253-13157915	-	TCONS_00015838	NA#TCONS_00015838|XLOC_006698|-|NA|NA|more|2	0|1	NA|2	NA|590	lincRNA
XLOC_000443	chrA02[-]13260960-13262191	TCONS_00018568	-	TCONS_00018568|XLOC_006961|-|NA|NA|one|1#NA	1|0	1|NA	1232|NA	lincRNA
XLOC_000444	chrA02[-]13736814-13738059	TCONS_00018623	-	TCONS_00018623|XLOC_006984|-|NA|NA|more|2#NA	1|0	2|NA	1173|NA	lincRNA
XLOC_000445	chrA02[-]13782057-13783428	TCONS_00018626	-	TCONS_00018626|XLOC_006986|-|NA|NA|more|2#NA	1|0	2|NA	516|NA	lincRNA
XLOC_000446	chrA02[-]13815255-13816218	-	TCONS_00015908	NA#TCONS_00015908|XLOC_006731|-|BnaA02g21450D|+|more|2	0|1	NA|2	NA|681	lncNAT
XLOC_000447	chrA02[-]13824989-13825705	TCONS_00018638	-	TCONS_00018638|XLOC_006991|-|NA|NA|one|1#NA	1|0	1|NA	717|NA	lincRNA
XLOC_000448	chrA02[-]13914208-13915079	TCONS_00018652	-	TCONS_00018652|XLOC_006996|-|NA|NA|one|1#NA	1|0	1|NA	872|NA	lincRNA
XLOC_000449	chrA02[-]14021485-14022498	TCONS_00018700	TCONS_00015952	TCONS_00018700|XLOC_007005|-|NA|NA|more|4#TCONS_00015952|XLOC_006742|-|NA|NA|more|4	1|1	4|4	648|677	lincRNA
XLOC_000450	chrA02[-]14025611-14028459	TCONS_00018703,TCONS_00018704,TCONS_00018708,TCONS_00018711,TCONS_00018712,TCONS_00018714	TCONS_00015953,TCONS_00015956,TCONS_00015959	TCONS_00018703|XLOC_007006|-|NA|NA|more|4,TCONS_00018704|XLOC_007006|-|NA|NA|more|5,TCONS_00018708|XLOC_007006|-|NA|NA|more|5,TCONS_00018711|XLOC_007006|-|NA|NA|more|4,TCONS_00018712|XLOC_007006|-|NA|NA|more|4,TCONS_00018714|XLOC_007006|-|NA|NA|more|4#TCONS_00015953|XLOC_006743|-|NA|NA|more|5,TCONS_00015956|XLOC_006743|-|NA|NA|more|5,TCONS_00015959|XLOC_006743|-|NA|NA|more|5	6|3	4,5,5,4,4,4|5,5,5	1880,1821,2125,1976,2010,2054|1220,1679,1820	lincRNA
XLOC_000451	chrA02[-]14466830-14467602	-	TCONS_00015990	NA#TCONS_00015990|XLOC_006759|-|NA|NA|more|2	0|1	NA|2	NA|677	lincRNA
XLOC_000452	chrA02[-]14851922-14852488	-	TCONS_00016030,TCONS_00016031	NA#TCONS_00016030|XLOC_006781|-|NA|NA|more|2,TCONS_00016031|XLOC_006781|-|NA|NA|more|2	0|2	NA|2,2	NA|336,201	lincRNA
XLOC_000453	chrA02[-]14887864-14889012	TCONS_00018813	TCONS_00016034,TCONS_00016035	TCONS_00018813|XLOC_007051|-|NA|NA|more|3#TCONS_00016034|XLOC_006784|-|NA|NA|more|5,TCONS_00016035|XLOC_006784|-|NA|NA|more|2	1|2	3|5,2	722|609,359	lincRNA
XLOC_000454	chrA02[-]14969932-14971907	-	TCONS_00016045	NA#TCONS_00016045|XLOC_006790|-|NA|NA|one|1	0|1	NA|1	NA|1976	lincRNA
XLOC_000455	chrA02[-]15196467-15197708	-	TCONS_00016062	NA#TCONS_00016062|XLOC_006802|-|BnaA02g22670D|+|more|2	0|1	NA|2	NA|1149	lncNAT
XLOC_000456	chrA02[-]15807753-15810213	TCONS_00018895,TCONS_00018896,TCONS_00018897,TCONS_00018898,TCONS_00018899,TCONS_00018900	TCONS_00016087,TCONS_00016088,TCONS_00016089	TCONS_00018895|XLOC_007092|-|NA|NA|more|3,TCONS_00018896|XLOC_007092|-|NA|NA|more|4,TCONS_00018897|XLOC_007092|-|NA|NA|more|5,TCONS_00018898|XLOC_007092|-|NA|NA|more|6,TCONS_00018899|XLOC_007092|-|NA|NA|more|5,TCONS_00018900|XLOC_007092|-|NA|NA|more|5#TCONS_00016087|XLOC_006818|-|NA|NA|more|2,TCONS_00016088|XLOC_006818|-|NA|NA|more|4,TCONS_00016089|XLOC_006818|-|NA|NA|more|6	6|3	3,4,5,6,5,5|2,4,6	2035,1610,1669,1104,1059,1803|771,1288,1037	lincRNA
XLOC_000457	chrA02[-]15977335-15977701	TCONS_00018916	-	TCONS_00018916|XLOC_007101|-|NA|NA|one|1#NA	1|0	1|NA	367|NA	lincRNA
XLOC_000458	chrA02[-]16072526-16072935	TCONS_00018919	-	TCONS_00018919|XLOC_007103|-|NA|NA|one|1#NA	1|0	1|NA	410|NA	lincRNA
XLOC_000459	chrA02[-]16788106-16788713	-	TCONS_00016150	NA#TCONS_00016150|XLOC_006853|-|NA|NA|one|1	0|1	NA|1	NA|608	lincRNA
XLOC_000460	chrA02[-]16949056-16962819	TCONS_00019024,TCONS_00019028	TCONS_00016173	TCONS_00019024|XLOC_007143|-|NA|NA|more|3,TCONS_00019028|XLOC_007143|-|NA|NA|more|3#TCONS_00016173|XLOC_006862|-|NA|NA|more|2	2|1	3,3|2	833,1297|1113	lincRNA
XLOC_000461	chrA02[-]17060619-17060822	TCONS_00019047	-	TCONS_00019047|XLOC_007153|-|NA|NA|one|1#NA	1|0	1|NA	204|NA	lincRNA
XLOC_000462	chrA02[-]17087541-17087975	TCONS_00019048	-	TCONS_00019048|XLOC_007154|-|NA|NA|one|1#NA	1|0	1|NA	435|NA	lincRNA
XLOC_000463	chrA02[-]17230346-17230945	TCONS_00019066	-	TCONS_00019066|XLOC_007162|-|NA|NA|more|2#NA	1|0	2|NA	520|NA	lincRNA
XLOC_000464	chrA02[-]17258151-17258673	TCONS_00019071	-	TCONS_00019071|XLOC_007166|-|NA|NA|more|2#NA	1|0	2|NA	443|NA	lincRNA
XLOC_000465	chrA02[-]17319539-17320091	TCONS_00019076	-	TCONS_00019076|XLOC_007169|-|NA|NA|one|1#NA	1|0	1|NA	553|NA	lincRNA
XLOC_000466	chrA02[-]17866238-17867869	TCONS_00019149	TCONS_00016249	TCONS_00019149|XLOC_007199|-|NA|NA|more|3#TCONS_00016249|XLOC_006906|-|NA|NA|more|3	1|1	3|3	1167|802	lincRNA
XLOC_000467	chrA02[-]17891971-17892404	-	TCONS_00016250	NA#TCONS_00016250|XLOC_006907|-|NA|NA|more|2	0|1	NA|2	NA|255	lincRNA
XLOC_000468	chrA02[-]18378891-18380496	TCONS_00019193	-	TCONS_00019193|XLOC_007219|-|NA|NA|one|1#NA	1|0	1|NA	1606|NA	lincRNA
XLOC_000469	chrA02[-]18476524-18477068	-	TCONS_00016304	NA#TCONS_00016304|XLOC_006933|-|NA|NA|more|2	0|1	NA|2	NA|436	lincRNA
XLOC_000470	chrA02[-]18625778-18638419	TCONS_00019210	TCONS_00016306,TCONS_00016308	TCONS_00019210|XLOC_007229|-|NA|NA|one|1#TCONS_00016306|XLOC_006935|-|BnaA02g25290D|+|more|2,TCONS_00016308|XLOC_006935|-|BnaA02g25320D|+|more|2	1|2	1|2,2	304|1226,1813	lncNAT
XLOC_000471	chrA02[-]18756700-18757768	TCONS_00019227	-	TCONS_00019227|XLOC_007237|-|NA|NA|more|2#NA	1|0	2|NA	972|NA	lincRNA
XLOC_000472	chrA02[-]18801301-18802058	-	TCONS_00016335	NA#TCONS_00016335|XLOC_006950|-|BnaA02g25640D|+|more|2	0|1	NA|2	NA|666	lncNAT
XLOC_000473	chrA02[-]19039701-19041434	-	TCONS_00016368,TCONS_00016369,TCONS_00016370,TCONS_00016371	NA#TCONS_00016368|XLOC_006965|-|NA|NA|more|4,TCONS_00016369|XLOC_006965|-|NA|NA|more|4,TCONS_00016370|XLOC_006965|-|NA|NA|more|5,TCONS_00016371|XLOC_006965|-|NA|NA|more|5	0|4	NA|4,4,5,5	NA|725,707,1167,1279	lincRNA
XLOC_000474	chrA02[-]19080927-19090848	TCONS_00019291,TCONS_00019292	TCONS_00016372,TCONS_00016373,TCONS_00016374,TCONS_00016375	TCONS_00019291|XLOC_007260|-|BnaA02g26020D|+|more|3,TCONS_00019292|XLOC_007260|-|BnaA02g26020D|+|more|2#TCONS_00016372|XLOC_006966|-|BnaA02g26020D|+|more|5,TCONS_00016373|XLOC_006966|-|BnaA02g26020D|+|more|4,TCONS_00016374|XLOC_006966|-|NA|NA|more|4,TCONS_00016375|XLOC_006966|-|BnaA02g26020D|+|more|4	2|4	3,2|5,4,4,4	1052,1299|1054,990,1079,954	lncNAT
XLOC_000475	chrA02[-]19479950-19480702	TCONS_00019366	-	TCONS_00019366|XLOC_007284|-|NA|NA|one|1#NA	1|0	1|NA	753|NA	lincRNA
XLOC_000476	chrA02[-]19487650-19502550	TCONS_00019370,TCONS_00019377,TCONS_00019378	-	TCONS_00019370|XLOC_007285|-|NA|NA|more|18,TCONS_00019377|XLOC_007285|-|NA|NA|more|32,TCONS_00019378|XLOC_007285|-|NA|NA|more|20#NA	3|0	18,32,20|NA	4094,5802,6140|NA	lincRNA
XLOC_000477	chrA02[-]19514377-19515567	TCONS_00019381	-	TCONS_00019381|XLOC_007286|-|BnaA02g26440D|+|one|1#NA	1|0	1|NA	1191|NA	lncNAT
XLOC_000478	chrA02[-]20066844-20067849	TCONS_00019494,TCONS_00019495	-	TCONS_00019494|XLOC_007323|-|NA|NA|more|4,TCONS_00019495|XLOC_007323|-|NA|NA|more|6#NA	2|0	4,6|NA	333,466|NA	lincRNA
XLOC_000479	chrA02[-]20109003-20109858	TCONS_00019504	TCONS_00016509	TCONS_00019504|XLOC_007328|-|NA|NA|one|1#TCONS_00016509|XLOC_007023|-|NA|NA|more|2	1|1	1|2	267|744	lincRNA
XLOC_000480	chrA02[-]20172769-20173164	TCONS_00019511	-	TCONS_00019511|XLOC_007332|-|NA|NA|one|1#NA	1|0	1|NA	396|NA	lincRNA
XLOC_000481	chrA02[-]20394779-20395219	TCONS_00019539	-	TCONS_00019539|XLOC_007344|-|NA|NA|one|1#NA	1|0	1|NA	441|NA	lincRNA
XLOC_000482	chrA02[-]21109398-21110163	-	TCONS_00016679	NA#TCONS_00016679|XLOC_007093|-|NA|NA|more|2	0|1	NA|2	NA|687	lincRNA
XLOC_000483	chrA02[-]21704796-21705461	TCONS_00019903	-	TCONS_00019903|XLOC_007470|-|NA|NA|one|1#NA	1|0	1|NA	666|NA	lincRNA
XLOC_000484	chrA02[-]21924494-21924708	TCONS_00019939	-	TCONS_00019939|XLOC_007486|-|BnaA02g30250D|+|one|1#NA	1|0	1|NA	215|NA	lncNAT
XLOC_000485	chrA02[-]21942723-21944216	TCONS_00019942,TCONS_00019943	-	TCONS_00019942|XLOC_007488|-|NA|NA|more|2,TCONS_00019943|XLOC_007488|-|NA|NA|more|2#NA	2|0	2,2|NA	1375,1387|NA	lincRNA
XLOC_000486	chrA02[-]22024009-22024763	-	TCONS_00016859	NA#TCONS_00016859|XLOC_007186|-|NA|NA|more|2	0|1	NA|2	NA|392	lincRNA
XLOC_000487	chrA02[-]22103848-22104351	TCONS_00019986	-	TCONS_00019986|XLOC_007504|-|BnaA02g30580D|+|one|1#NA	1|0	1|NA	504|NA	lncNAT
XLOC_000488	chrA02[-]22193505-22195935	-	TCONS_00016885	NA#TCONS_00016885|XLOC_007200|-|BnaA02g30760D|+|more|2	0|1	NA|2	NA|827	lncNAT
XLOC_000489	chrA02[-]22582753-22583404	-	TCONS_00016958	NA#TCONS_00016958|XLOC_007222|-|BnaA02g31270D|+|more|2	0|1	NA|2	NA|567	lncNAT
XLOC_000490	chrA02[-]22849354-22851418	-	TCONS_00017001,TCONS_00017002	NA#TCONS_00017001|XLOC_007240|-|BnaA02g31730D|+|more|11,TCONS_00017002|XLOC_007240|-|BnaA02g31730D|+|more|9	0|2	NA|11,9	NA|1082,796	lncNAT
XLOC_000491	chrA02[-]23069376-23070522	-	TCONS_00017028	NA#TCONS_00017028|XLOC_007252|-|NA|NA|more|4	0|1	NA|4	NA|783	lincRNA
XLOC_000492	chrA02[-]23295871-23296799	TCONS_00020181	-	TCONS_00020181|XLOC_007580|-|NA|NA|more|2#NA	1|0	2|NA	521|NA	lincRNA
XLOC_000493	chrA02[-]23297005-23297225	TCONS_00020182	-	TCONS_00020182|XLOC_007581|-|BnaA02g32390D|+|one|1#NA	1|0	1|NA	221|NA	lncNAT
XLOC_000494	chrA02[-]23701618-23702427	-	TCONS_00017145	NA#TCONS_00017145|XLOC_007293|-|BnaA02g33100D|+|more|2	0|1	NA|2	NA|686	lncNAT
XLOC_000495	chrA02[-]23925771-23926937	TCONS_00020308,TCONS_00020309,TCONS_00020310	TCONS_00017171,TCONS_00017172,TCONS_00017173	TCONS_00020308|XLOC_007624|-|NA|NA|more|2,TCONS_00020309|XLOC_007624|-|NA|NA|one|1,TCONS_00020310|XLOC_007624|-|NA|NA|more|2#TCONS_00017171|XLOC_007310|-|NA|NA|one|1,TCONS_00017172|XLOC_007310|-|NA|NA|more|2,TCONS_00017173|XLOC_007310|-|NA|NA|more|2	3|3	2,1,2|1,2,2	681,1158,702|863,563,575	lincRNA
XLOC_000496	chrA02[-]23936584-23937984	TCONS_00020312,TCONS_00020313	TCONS_00017174,TCONS_00017175,TCONS_00017176	TCONS_00020312|XLOC_007625|-|NA|NA|more|2,TCONS_00020313|XLOC_007625|-|NA|NA|more|2#TCONS_00017174|XLOC_007311|-|NA|NA|one|1,TCONS_00017175|XLOC_007311|-|NA|NA|more|2,TCONS_00017176|XLOC_007311|-|NA|NA|more|2	2|3	2,2|1,2,2	825,845|1218,741,791	lincRNA
XLOC_000497	chrA02[-]24058398-24059665	TCONS_00020330,TCONS_00020332,TCONS_00020333	TCONS_00017191,TCONS_00017192	TCONS_00020330|XLOC_007633|-|NA|NA|more|2,TCONS_00020332|XLOC_007633|-|NA|NA|more|2,TCONS_00020333|XLOC_007633|-|NA|NA|more|3#TCONS_00017191|XLOC_007320|-|NA|NA|more|3,TCONS_00017192|XLOC_007320|-|NA|NA|more|2	3|2	2,2,3|3,2	823,893,780|594,898	lincRNA
XLOC_000498	chrA02[-]24093196-24093587	TCONS_00020339	-	TCONS_00020339|XLOC_007636|-|NA|NA|one|1#NA	1|0	1|NA	392|NA	lincRNA
XLOC_000499	chrA02[-]24094207-24094992	TCONS_00020340	-	TCONS_00020340|XLOC_007637|-|NA|NA|one|1#NA	1|0	1|NA	786|NA	lincRNA
XLOC_000500	chrA02[-]24593817-24595293	TCONS_00020477	-	TCONS_00020477|XLOC_007688|-|BnaA02g34530D|+|one|1#NA	1|0	1|NA	1477|NA	lncNAT
XLOC_000501	chrA02[-]24608693-24610345	TCONS_00020479	-	TCONS_00020479|XLOC_007690|-|NA|NA|more|2#NA	1|0	2|NA	854|NA	lincRNA
XLOC_000502	chrA02[-]24658521-24660298	-	TCONS_00017313	NA#TCONS_00017313|XLOC_007371|-|BnaA02g34610D|+|more|2	0|1	NA|2	NA|1274	lncNAT
XLOC_000503	chrA02_random[+]107762-108678	-	TCONS_00017562	NA#TCONS_00017562|XLOC_007570|+|NA|NA|more|3	0|1	NA|3	NA|677	lincRNA
XLOC_000504	chrA02_random[+]220980-227494	TCONS_00020594	TCONS_00017577	TCONS_00020594|XLOC_007734|+|BnaA02g35390D|-|more|2#TCONS_00017577|XLOC_007580|+|BnaA02g35390D|-|more|2	1|1	2|2	230|847	lncNAT
XLOC_000505	chrA02_random[+]475593-476331	-	TCONS_00017606	NA#TCONS_00017606|XLOC_007601|+|BnaA02g35700D|-|more|2	0|1	NA|2	NA|628	lncNAT
XLOC_000506	chrA02_random[+]593773-596431	TCONS_00020651	-	TCONS_00020651|XLOC_007765|+|NA|NA|more|4#NA	1|0	4|NA	2199|NA	lincRNA
XLOC_000507	chrA02_random[+]782207-782671	TCONS_00020717	TCONS_00017660,TCONS_00017661	TCONS_00020717|XLOC_007786|+|NA|NA|more|3#TCONS_00017660|XLOC_007626|+|NA|NA|more|3,TCONS_00017661|XLOC_007626|+|NA|NA|more|3	1|2	3|3,3	292|277,211	lincRNA
XLOC_000508	chrA02_random[+]832938-833610	-	TCONS_00017674	NA#TCONS_00017674|XLOC_007631|+|NA|NA|more|2	0|1	NA|2	NA|517	lincRNA
XLOC_000509	chrA02_random[+]976033-976965	TCONS_00020765	-	TCONS_00020765|XLOC_007803|+|NA|NA|one|1#NA	1|0	1|NA	933|NA	lincRNA
XLOC_000510	chrA02_random[+]1041793-1043111	TCONS_00020777	-	TCONS_00020777|XLOC_007809|+|BnaA02g36560D|-|one|1#NA	1|0	1|NA	1319|NA	lncNAT
XLOC_000511	chrA02_random[+]1056920-1058921	-	TCONS_00017722	NA#TCONS_00017722|XLOC_007648|+|NA|NA|more|2	0|1	NA|2	NA|1534	lincRNA
XLOC_000512	chrA02_random[+]1108046-1108856	-	TCONS_00017726	NA#TCONS_00017726|XLOC_007650|+|NA|NA|more|4	0|1	NA|4	NA|484	lincRNA
XLOC_000513	chrA02_random[+]1111208-1113185	TCONS_00020782,TCONS_00020783,TCONS_00020784	TCONS_00017727,TCONS_00017728,TCONS_00017729,TCONS_00017730	TCONS_00020782|XLOC_007813|+|NA|NA|more|4,TCONS_00020783|XLOC_007813|+|NA|NA|more|3,TCONS_00020784|XLOC_007813|+|NA|NA|more|4#TCONS_00017727|XLOC_007651|+|NA|NA|more|3,TCONS_00017728|XLOC_007651|+|NA|NA|more|4,TCONS_00017729|XLOC_007651|+|NA|NA|more|4,TCONS_00017730|XLOC_007651|+|NA|NA|more|4	3|4	4,3,4|3,4,4,4	1294,1616,1268|1413,1065,1083,912	lincRNA
XLOC_000514	chrA02_random[+]1147177-1148057	-	TCONS_00017734,TCONS_00017735	NA#TCONS_00017734|XLOC_007654|+|NA|NA|more|2,TCONS_00017735|XLOC_007654|+|NA|NA|more|2	0|2	NA|2,2	NA|708,744	lincRNA
XLOC_000515	chrA02_random[-]109804-110409	TCONS_00020891	-	TCONS_00020891|XLOC_007858|-|NA|NA|one|1#NA	1|0	1|NA	606|NA	lincRNA
XLOC_000516	chrA02_random[-]277150-277592	TCONS_00020936	-	TCONS_00020936|XLOC_007877|-|NA|NA|one|1#NA	1|0	1|NA	443|NA	lincRNA
XLOC_000517	chrA02_random[-]557627-558265	-	TCONS_00017883	NA#TCONS_00017883|XLOC_007734|-|NA|NA|more|3	0|1	NA|3	NA|274	lincRNA
XLOC_000518	chrA02_random[-]603422-606478	TCONS_00020980,TCONS_00020981,TCONS_00020982	TCONS_00017886,TCONS_00017887,TCONS_00017888	TCONS_00020980|XLOC_007901|-|NA|NA|more|2,TCONS_00020981|XLOC_007901|-|NA|NA|more|2,TCONS_00020982|XLOC_007901|-|NA|NA|one|1#TCONS_00017886|XLOC_007737|-|BnaA02g35900D|+|more|2,TCONS_00017887|XLOC_007737|-|BnaA02g35900D|+|more|2,TCONS_00017888|XLOC_007737|-|BnaA02g35900D|+|more|2	3|3	2,2,1|2,2,2	714,733,1512|2073,2093,2757	lncNAT
XLOC_000519	chrA02_random[-]635166-635611	TCONS_00020988	-	TCONS_00020988|XLOC_007904|-|NA|NA|one|1#NA	1|0	1|NA	446|NA	lincRNA
XLOC_000520	chrA02_random[-]674134-675984	TCONS_00020996,TCONS_00020997	TCONS_00017899,TCONS_00017900,TCONS_00017901,TCONS_00017902,TCONS_00017903	TCONS_00020996|XLOC_007909|-|NA|NA|more|3,TCONS_00020997|XLOC_007909|-|NA|NA|more|3#TCONS_00017899|XLOC_007744|-|NA|NA|more|2,TCONS_00017900|XLOC_007744|-|NA|NA|more|4,TCONS_00017901|XLOC_007744|-|NA|NA|more|3,TCONS_00017902|XLOC_007744|-|NA|NA|more|4,TCONS_00017903|XLOC_007744|-|NA|NA|more|4	2|5	3,3|2,4,3,4,4	1431,1176|580,1069,1454,1100,1078	lincRNA
XLOC_000521	chrA02_random[-]950302-951613	-	TCONS_00017940,TCONS_00017941	NA#TCONS_00017940|XLOC_007764|-|NA|NA|more|2,TCONS_00017941|XLOC_007764|-|NA|NA|more|2	0|2	NA|2,2	NA|928,656	lincRNA
XLOC_000522	chrA02_random[-]1147131-1148409	-	TCONS_00017958	NA#TCONS_00017958|XLOC_007772|-|NA|NA|more|2	0|1	NA|2	NA|896	lincRNA
XLOC_000523	chrA02_random[-]1443692-1444483	TCONS_00021122	-	TCONS_00021122|XLOC_007954|-|NA|NA|one|1#NA	1|0	1|NA	792|NA	lincRNA
XLOC_000524	chrA02_random[-]1483381-1484936	TCONS_00021138	TCONS_00018004	TCONS_00021138|XLOC_007961|-|NA|NA|more|2#TCONS_00018004|XLOC_007790|-|NA|NA|more|2	1|1	2|2	943|477	lincRNA
XLOC_000525	chrA02_random[-]1568783-1569595	-	TCONS_00018018	NA#TCONS_00018018|XLOC_007796|-|BnaA02g37040D|+|more|2	0|1	NA|2	NA|636	lncNAT
XLOC_000526	chrA03[+]122645-123905	-	TCONS_00018101,TCONS_00018102	NA#TCONS_00018101|XLOC_007836|+|BnaA03g00350D|-|more|4,TCONS_00018102|XLOC_007836|+|BnaA03g00350D|-|more|2	0|2	NA|4,2	NA|983,973	lncNAT
XLOC_000527	chrA03[+]317741-319418	TCONS_00021302,TCONS_00021303	TCONS_00018173,TCONS_00018174	TCONS_00021302|XLOC_008020|+|NA|NA|more|3,TCONS_00021303|XLOC_008020|+|NA|NA|more|2#TCONS_00018173|XLOC_007862|+|NA|NA|more|3,TCONS_00018174|XLOC_007862|+|NA|NA|more|3	2|2	3,2|3,3	930,504|1090,723	lincRNA
XLOC_000528	chrA03[+]620008-620413	-	TCONS_00018245	NA#TCONS_00018245|XLOC_007892|+|NA|NA|more|2	0|1	NA|2	NA|288	lincRNA
XLOC_000529	chrA03[+]691996-692895	TCONS_00021414	-	TCONS_00021414|XLOC_008059|+|NA|NA|more|2#NA	1|0	2|NA	822|NA	lincRNA
XLOC_000530	chrA03[+]809797-810662	-	TCONS_00018280	NA#TCONS_00018280|XLOC_007911|+|BnaA03g01670D|-|more|2	0|1	NA|2	NA|781	lncNAT
XLOC_000531	chrA03[+]820047-821136	TCONS_00021437	-	TCONS_00021437|XLOC_008067|+|BnaA03g01700D|-|more|3#NA	1|0	3|NA	731|NA	lncNAT
XLOC_000532	chrA03[+]1095776-1096184	TCONS_00021504	-	TCONS_00021504|XLOC_008098|+|BnaA03g02380D|-|one|1#NA	1|0	1|NA	409|NA	lncNAT
XLOC_000533	chrA03[+]1275967-1277719	TCONS_00021563,TCONS_00021564,TCONS_00021565,TCONS_00021567	TCONS_00018387,TCONS_00018389	TCONS_00021563|XLOC_008117|+|NA|NA|more|5,TCONS_00021564|XLOC_008117|+|NA|NA|more|5,TCONS_00021565|XLOC_008117|+|NA|NA|more|3,TCONS_00021567|XLOC_008117|+|NA|NA|more|2#TCONS_00018387|XLOC_007959|+|NA|NA|more|5,TCONS_00018389|XLOC_007959|+|NA|NA|more|3	4|2	5,5,3,2|5,3	915,893,1202,753|844,405	lincRNA
XLOC_000534	chrA03[+]1346674-1346980	TCONS_00021589	-	TCONS_00021589|XLOC_008123|+|NA|NA|one|1#NA	1|0	1|NA	307|NA	lincRNA
XLOC_000535	chrA03[+]1497514-1498865	TCONS_00021627	TCONS_00018431,TCONS_00018432	TCONS_00021627|XLOC_008138|+|NA|NA|more|3#TCONS_00018431|XLOC_007979|+|NA|NA|more|3,TCONS_00018432|XLOC_007979|+|NA|NA|more|2	1|2	3|3,2	395|752,715	lincRNA
XLOC_000536	chrA03[+]1712211-1713398	TCONS_00021709	-	TCONS_00021709|XLOC_008166|+|BnaA03g03590D|-|one|1#NA	1|0	1|NA	1188|NA	lncNAT
XLOC_000537	chrA03[+]1757590-1758502	-	TCONS_00018516,TCONS_00018517,TCONS_00018518	NA#TCONS_00018516|XLOC_008010|+|NA|NA|more|2,TCONS_00018517|XLOC_008010|+|NA|NA|one|1,TCONS_00018518|XLOC_008010|+|NA|NA|more|2	0|3	NA|2,1,2	NA|569,910,470	lincRNA
XLOC_000538	chrA03[+]1866906-1873368	-	TCONS_00018545	NA#TCONS_00018545|XLOC_008020|+|BnaA03g04010D|-|more|3	0|1	NA|3	NA|3340	lncNAT
XLOC_000539	chrA03[+]1888571-1889627	TCONS_00021748	-	TCONS_00021748|XLOC_008186|+|BnaA03g04050D|-|one|1#NA	1|0	1|NA	1057|NA	lncNAT
XLOC_000540	chrA03[+]2237687-2237912	-	TCONS_00018641	NA#TCONS_00018641|XLOC_008058|+|BnaA03g04820D|-|one|1	0|1	NA|1	NA|226	lncNAT
XLOC_000541	chrA03[+]2675360-2675816	-	TCONS_00018795	NA#TCONS_00018795|XLOC_008109|+|BnaA03g05870D|-|more|2	0|1	NA|2	NA|248	lncNAT
XLOC_000542	chrA03[+]2763644-2765861	-	TCONS_00018831	NA#TCONS_00018831|XLOC_008119|+|BnaA03g06140D|-|more|2	0|1	NA|2	NA|2003	lncNAT
XLOC_000543	chrA03[+]3010250-3012341	TCONS_00022118	TCONS_00018889	TCONS_00022118|XLOC_008308|+|BnaA03g06720D|-|more|3#TCONS_00018889|XLOC_008145|+|NA|NA|more|3	1|1	3|3	1383|587	lncNAT
XLOC_000544	chrA03[+]3494679-3495126	TCONS_00022274	-	TCONS_00022274|XLOC_008368|+|NA|NA|one|1#NA	1|0	1|NA	448|NA	lincRNA
XLOC_000545	chrA03[+]3543260-3543767	-	TCONS_00019042	NA#TCONS_00019042|XLOC_008206|+|NA|NA|more|2	0|1	NA|2	NA|268	lincRNA
XLOC_000546	chrA03[+]3667981-3668463	-	TCONS_00019051	NA#TCONS_00019051|XLOC_008213|+|BnaA03g08120D|-|more|2	0|1	NA|2	NA|401	lncNAT
XLOC_000547	chrA03[+]4116966-4117569	-	TCONS_00019153	NA#TCONS_00019153|XLOC_008259|+|NA|NA|more|2	0|1	NA|2	NA|350	lincRNA
XLOC_000548	chrA03[+]4196969-4197822	TCONS_00022440	-	TCONS_00022440|XLOC_008434|+|NA|NA|more|3#NA	1|0	3|NA	360|NA	lincRNA
XLOC_000549	chrA03[+]4557964-4558609	-	TCONS_00019254	NA#TCONS_00019254|XLOC_008302|+|NA|NA|more|2	0|1	NA|2	NA|566	lincRNA
XLOC_000550	chrA03[+]5303158-5303884	TCONS_00022748	-	TCONS_00022748|XLOC_008548|+|NA|NA|one|1#NA	1|0	1|NA	727|NA	lincRNA
XLOC_000551	chrA03[+]5353876-5354102	TCONS_00022757	-	TCONS_00022757|XLOC_008553|+|NA|NA|one|1#NA	1|0	1|NA	227|NA	lincRNA
XLOC_000552	chrA03[+]6127674-6129383	TCONS_00022975	-	TCONS_00022975|XLOC_008635|+|NA|NA|more|3#NA	1|0	3|NA	1244|NA	lincRNA
XLOC_000553	chrA03[+]6360885-6361347	-	TCONS_00019654	NA#TCONS_00019654|XLOC_008481|+|BnaA03g13890D|-|more|2	0|1	NA|2	NA|254	lncNAT
XLOC_000554	chrA03[+]6476522-6479920	-	TCONS_00019665,TCONS_00019666	NA#TCONS_00019665|XLOC_008489|+|NA|NA|one|1,TCONS_00019666|XLOC_008489|+|BnaA03g14120D|-|more|3	0|2	NA|1,3	NA|592,501	lncNAT
XLOC_000555	chrA03[+]7964081-7965087	-	TCONS_00020056	NA#TCONS_00020056|XLOC_008640|+|NA|NA|one|1	0|1	NA|1	NA|1007	lincRNA
XLOC_000556	chrA03[+]8344583-8345722	TCONS_00023602	-	TCONS_00023602|XLOC_008852|+|NA|NA|one|1#NA	1|0	1|NA	1140|NA	lincRNA
XLOC_000557	chrA03[+]8401977-8403489	-	TCONS_00020179	NA#TCONS_00020179|XLOC_008682|+|BnaA03g17760D|-|more|2	0|1	NA|2	NA|870	lncNAT
XLOC_000558	chrA03[+]8614482-8615152	-	TCONS_00020269,TCONS_00020270	NA#TCONS_00020269|XLOC_008711|+|NA|NA|more|2,TCONS_00020270|XLOC_008711|+|NA|NA|more|2	0|2	NA|2,2	NA|465,291	lincRNA
XLOC_000559	chrA03[+]8628448-8632202	TCONS_00023723,TCONS_00023724	-	TCONS_00023723|XLOC_008886|+|NA|NA|one|1,TCONS_00023724|XLOC_008886|+|NA|NA|more|2#NA	2|0	1,2|NA	3755,1440|NA	lincRNA
XLOC_000560	chrA03[+]8846925-8847341	TCONS_00023753	-	TCONS_00023753|XLOC_008898|+|NA|NA|one|1#NA	1|0	1|NA	417|NA	lincRNA
XLOC_000561	chrA03[+]8946724-8947275	-	TCONS_00020339	NA#TCONS_00020339|XLOC_008730|+|NA|NA|more|2	0|1	NA|2	NA|438	lincRNA
XLOC_000562	chrA03[+]9065013-9065244	-	TCONS_00020354	NA#TCONS_00020354|XLOC_008739|+|BnaA03g19170D|-|one|1	0|1	NA|1	NA|232	lncNAT
XLOC_000563	chrA03[+]9079918-9081379	TCONS_00023811	TCONS_00020356	TCONS_00023811|XLOC_008917|+|NA|NA|more|2#TCONS_00020356|XLOC_008741|+|NA|NA|more|2	1|1	2|2	1015|574	lincRNA
XLOC_000564	chrA03[+]9205231-9206840	-	TCONS_00020384	NA#TCONS_00020384|XLOC_008758|+|BnaA03g19450D|-|more|2	0|1	NA|2	NA|1542	lncNAT
XLOC_000565	chrA03[+]9256284-9257874	TCONS_00023871,TCONS_00023872	TCONS_00020395,TCONS_00020396	TCONS_00023871|XLOC_008937|+|NA|NA|more|3,TCONS_00023872|XLOC_008937|+|NA|NA|more|2#TCONS_00020395|XLOC_008763|+|NA|NA|more|3,TCONS_00020396|XLOC_008763|+|NA|NA|more|3	2|2	3,2|3,3	1144,1348|1158,1127	lincRNA
XLOC_000566	chrA03[+]9307201-9308238	TCONS_00023882	-	TCONS_00023882|XLOC_008942|+|BnaA03g19630D|-|one|1#NA	1|0	1|NA	1038|NA	lncNAT
XLOC_000567	chrA03[+]9430369-9432519	-	TCONS_00020415	NA#TCONS_00020415|XLOC_008777|+|BnaA03g19840D|-|more|3	0|1	NA|3	NA|2001	lncNAT
XLOC_000568	chrA03[+]9549159-9550203	-	TCONS_00020444	NA#TCONS_00020444|XLOC_008793|+|NA|NA|more|2	0|1	NA|2	NA|633	lincRNA
XLOC_000569	chrA03[+]9635260-9636425	TCONS_00023958	TCONS_00020461	TCONS_00023958|XLOC_008974|+|NA|NA|more|2#TCONS_00020461|XLOC_008802|+|NA|NA|more|4	1|1	2|4	565|867	lincRNA
XLOC_000570	chrA03[+]9692076-9692384	TCONS_00023972	-	TCONS_00023972|XLOC_008979|+|NA|NA|one|1#NA	1|0	1|NA	309|NA	lincRNA
XLOC_000571	chrA03[+]9854487-9854985	TCONS_00024040	-	TCONS_00024040|XLOC_009006|+|NA|NA|more|2#NA	1|0	2|NA	323|NA	lincRNA
XLOC_000572	chrA03[+]10156639-10157177	TCONS_00024117	-	TCONS_00024117|XLOC_009037|+|NA|NA|one|1#NA	1|0	1|NA	539|NA	lincRNA
XLOC_000573	chrA03[+]10483070-10483671	-	TCONS_00020652	NA#TCONS_00020652|XLOC_008897|+|BnaA03g22140D|-|more|2	0|1	NA|2	NA|532	lncNAT
XLOC_000574	chrA03[+]10569502-10574436	TCONS_00024225,TCONS_00024226	-	TCONS_00024225|XLOC_009081|+|NA|NA|more|2,TCONS_00024226|XLOC_009081|+|NA|NA|more|2#NA	2|0	2,2|NA	4817,4612|NA	lincRNA
XLOC_000575	chrA03[+]10682913-10683946	TCONS_00024258	-	TCONS_00024258|XLOC_009095|+|BnaA03g22500D|-|one|1#NA	1|0	1|NA	1034|NA	lncNAT
XLOC_000576	chrA03[+]11016251-11017045	TCONS_00024389	TCONS_00020804	TCONS_00024389|XLOC_009135|+|NA|NA|one|1#TCONS_00020804|XLOC_008956|+|NA|NA|more|2	1|1	1|2	711|468	lincRNA
XLOC_000577	chrA03[+]11067763-11068139	-	TCONS_00020814	NA#TCONS_00020814|XLOC_008961|+|BnaA03g23200D|-|more|2	0|1	NA|2	NA|301	lncNAT
XLOC_000578	chrA03[+]11389863-11397496	TCONS_00024487	TCONS_00020892,TCONS_00020893,TCONS_00020894,TCONS_00020895	TCONS_00024487|XLOC_009169|+|NA|NA|more|4#TCONS_00020892|XLOC_008988|+|NA|NA|more|6,TCONS_00020893|XLOC_008988|+|NA|NA|more|6,TCONS_00020894|XLOC_008988|+|NA|NA|more|3,TCONS_00020895|XLOC_008988|+|NA|NA|more|3	1|4	4|6,6,3,3	1059|1042,1051,724,787	lincRNA
XLOC_000579	chrA03[+]11394781-11395185	TCONS_00024486	-	TCONS_00024486|XLOC_009168|+|NA|NA|one|1#NA	1|0	1|NA	405|NA	lincRNA
XLOC_000580	chrA03[+]11634439-11636600	TCONS_00024556,TCONS_00024557	TCONS_00020949,TCONS_00020950,TCONS_00020951	TCONS_00024556|XLOC_009199|+|NA|NA|more|3,TCONS_00024557|XLOC_009199|+|NA|NA|more|4#TCONS_00020949|XLOC_009014|+|NA|NA|more|4,TCONS_00020950|XLOC_009014|+|NA|NA|more|4,TCONS_00020951|XLOC_009014|+|NA|NA|more|5	2|3	3,4|4,4,5	1999,1895|1515,1528,1038	lincRNA
XLOC_000581	chrA03[+]11676092-11677058	TCONS_00024571,TCONS_00024572	TCONS_00020965	TCONS_00024571|XLOC_009205|+|BnaA03g24300D|-|more|2,TCONS_00024572|XLOC_009205|+|BnaA03g24300D|-|more|2#TCONS_00020965|XLOC_009020|+|BnaA03g24300D|-|more|2	2|1	2,2|2	890,796|562	lncNAT
XLOC_000582	chrA03[+]11722114-11722929	-	TCONS_00020975	NA#TCONS_00020975|XLOC_009025|+|BnaA03g24370D|-|more|2	0|1	NA|2	NA|586	lncNAT
XLOC_000583	chrA03[+]11927427-11928407	TCONS_00024644	-	TCONS_00024644|XLOC_009225|+|NA|NA|one|1#NA	1|0	1|NA	981|NA	lincRNA
XLOC_000584	chrA03[+]12355362-12355920	-	TCONS_00021123	NA#TCONS_00021123|XLOC_009084|+|NA|NA|more|2	0|1	NA|2	NA|488	lincRNA
XLOC_000585	chrA03[+]12359386-12361051	-	TCONS_00021124	NA#TCONS_00021124|XLOC_009085|+|NA|NA|more|3	0|1	NA|3	NA|785	lincRNA
XLOC_000586	chrA03[+]12537350-12538899	TCONS_00024816	-	TCONS_00024816|XLOC_009280|+|NA|NA|one|1#NA	1|0	1|NA	1550|NA	lincRNA
XLOC_000587	chrA03[+]12571876-12572546	-	TCONS_00021162	NA#TCONS_00021162|XLOC_009096|+|NA|NA|more|2	0|1	NA|2	NA|568	lincRNA
XLOC_000588	chrA03[+]12819523-12822380	-	TCONS_00021211	NA#TCONS_00021211|XLOC_009112|+|NA|NA|more|2	0|1	NA|2	NA|1570	lincRNA
XLOC_000589	chrA03[+]13126726-13128856	-	TCONS_00021263	NA#TCONS_00021263|XLOC_009144|+|NA|NA|more|5	0|1	NA|5	NA|1543	lincRNA
XLOC_000590	chrA03[+]13478256-13479103	-	TCONS_00021366	NA#TCONS_00021366|XLOC_009175|+|BnaA03g27310D|-|more|2	0|1	NA|2	NA|747	lncNAT
XLOC_000591	chrA03[+]13572544-13573488	TCONS_00025089	-	TCONS_00025089|XLOC_009383|+|NA|NA|more|2#NA	1|0	2|NA	484|NA	lincRNA
XLOC_000592	chrA03[+]13829429-13830426	TCONS_00025204	TCONS_00021528,TCONS_00021529	TCONS_00025204|XLOC_009418|+|NA|NA|more|2#TCONS_00021528|XLOC_009231|+|NA|NA|more|2,TCONS_00021529|XLOC_009231|+|NA|NA|more|2	1|2	2|2,2	270|500,567	lincRNA
XLOC_000593	chrA03[+]13914465-13914939	TCONS_00025227	-	TCONS_00025227|XLOC_009428|+|BnaA03g28500D|-|one|1#NA	1|0	1|NA	475|NA	lncNAT
XLOC_000594	chrA03[+]14257957-14258208	TCONS_00025339	-	TCONS_00025339|XLOC_009471|+|NA|NA|one|1#NA	1|0	1|NA	252|NA	lincRNA
XLOC_000595	chrA03[+]14297420-14297658	TCONS_00025348	-	TCONS_00025348|XLOC_009475|+|BnaA03g29400D|-|one|1#NA	1|0	1|NA	239|NA	lncNAT
XLOC_000596	chrA03[+]14741270-14742288	TCONS_00025464	TCONS_00021768	TCONS_00025464|XLOC_009521|+|NA|NA|more|2#TCONS_00021768|XLOC_009329|+|BnaA03g30350D|-|more|2	1|1	2|2	791|816	lncNAT
XLOC_000597	chrA03[+]14946692-14946907	TCONS_00025541	-	TCONS_00025541|XLOC_009550|+|NA|NA|one|1#NA	1|0	1|NA	216|NA	lincRNA
XLOC_000598	chrA03[+]15232657-15233606	-	TCONS_00021920	NA#TCONS_00021920|XLOC_009392|+|BnaA03g31580D|-|more|2	0|1	NA|2	NA|628	lncNAT
XLOC_000599	chrA03[+]15301848-15303524	TCONS_00025679,TCONS_00025680	TCONS_00021941	TCONS_00025679|XLOC_009594|+|NA|NA|more|3,TCONS_00025680|XLOC_009594|+|NA|NA|more|3#TCONS_00021941|XLOC_009402|+|NA|NA|more|3	2|1	3,3|3	1334,1439|1282	lincRNA
XLOC_000600	chrA03[+]15718084-15718356	TCONS_00025777	-	TCONS_00025777|XLOC_009630|+|NA|NA|one|1#NA	1|0	1|NA	273|NA	lincRNA
XLOC_000601	chrA03[+]15866244-15868089	-	TCONS_00022084	NA#TCONS_00022084|XLOC_009450|+|NA|NA|more|3	0|1	NA|3	NA|921	lincRNA
XLOC_000602	chrA03[+]15889041-15889474	-	TCONS_00022088	NA#TCONS_00022088|XLOC_009453|+|BnaA03g32870D|-|more|2	0|1	NA|2	NA|354	lncNAT
XLOC_000603	chrA03[+]15919358-15920433	-	TCONS_00022099	NA#TCONS_00022099|XLOC_009457|+|BnaA03g32910D|-|more|2	0|1	NA|2	NA|967	lncNAT
XLOC_000604	chrA03[+]16204496-16205440	-	TCONS_00022206	NA#TCONS_00022206|XLOC_009481|+|NA|NA|more|2	0|1	NA|2	NA|286	lincRNA
XLOC_000605	chrA03[+]16226464-16227937	TCONS_00025968,TCONS_00025969	TCONS_00022218,TCONS_00022219,TCONS_00022220,TCONS_00022221	TCONS_00025968|XLOC_009678|+|NA|NA|more|3,TCONS_00025969|XLOC_009678|+|NA|NA|more|3#TCONS_00022218|XLOC_009487|+|NA|NA|more|3,TCONS_00022219|XLOC_009487|+|NA|NA|more|4,TCONS_00022220|XLOC_009487|+|NA|NA|more|4,TCONS_00022221|XLOC_009487|+|NA|NA|more|3	2|4	3,3|3,4,4,3	1071,1152|1120,864,976,1100	lincRNA
XLOC_000606	chrA03[+]16362749-16363817	TCONS_00026029	-	TCONS_00026029|XLOC_009696|+|NA|NA|one|1#NA	1|0	1|NA	1069|NA	lincRNA
XLOC_000607	chrA03[+]16416951-16418832	TCONS_00026051,TCONS_00026052,TCONS_00026053,TCONS_00026054	TCONS_00022286,TCONS_00022287	TCONS_00026051|XLOC_009705|+|NA|NA|more|3,TCONS_00026052|XLOC_009705|+|NA|NA|more|3,TCONS_00026053|XLOC_009705|+|NA|NA|more|2,TCONS_00026054|XLOC_009705|+|NA|NA|more|3#TCONS_00022286|XLOC_009513|+|NA|NA|more|3,TCONS_00022287|XLOC_009513|+|NA|NA|more|3	4|2	3,3,2,3|3,3	1269,1287,1393,986|1025,1003	lincRNA
XLOC_000608	chrA03[+]16695759-16697909	-	TCONS_00022322,TCONS_00022323	NA#TCONS_00022322|XLOC_009533|+|BnaA03g34260D|-|more|3,TCONS_00022323|XLOC_009533|+|NA|NA|one|1	0|2	NA|3,1	NA|621,984	lncNAT
XLOC_000609	chrA03[+]16772863-16773745	TCONS_00026128	-	TCONS_00026128|XLOC_009735|+|BnaA03g34450D|-|more|2#NA	1|0	2|NA	704|NA	lncNAT
XLOC_000610	chrA03[+]17149006-17151028	TCONS_00026222	-	TCONS_00026222|XLOC_009770|+|NA|NA|more|2#NA	1|0	2|NA	857|NA	lincRNA
XLOC_000611	chrA03[+]17319507-17321486	-	TCONS_00022447	NA#TCONS_00022447|XLOC_009588|+|NA|NA|more|5	0|1	NA|5	NA|775	lincRNA
XLOC_000612	chrA03[+]17628041-17628994	-	TCONS_00022517	NA#TCONS_00022517|XLOC_009617|+|BnaA03g36060D|-|more|2	0|1	NA|2	NA|840	lncNAT
XLOC_000613	chrA03[+]17857921-17859106	TCONS_00026407	-	TCONS_00026407|XLOC_009837|+|NA|NA|one|1#NA	1|0	1|NA	1186|NA	lincRNA
XLOC_000614	chrA03[+]17911288-17911626	TCONS_00026415	-	TCONS_00026415|XLOC_009842|+|NA|NA|one|1#NA	1|0	1|NA	339|NA	lincRNA
XLOC_000615	chrA03[+]17911721-17911991	TCONS_00026416	-	TCONS_00026416|XLOC_009843|+|NA|NA|one|1#NA	1|0	1|NA	271|NA	lincRNA
XLOC_000616	chrA03[+]18100686-18101501	TCONS_00026456	-	TCONS_00026456|XLOC_009863|+|NA|NA|one|1#NA	1|0	1|NA	816|NA	lincRNA
XLOC_000617	chrA03[+]18182115-18183459	-	TCONS_00022599	NA#TCONS_00022599|XLOC_009665|+|BnaA03g36940D|-|more|2	0|1	NA|2	NA|949	lncNAT
XLOC_000618	chrA03[+]18207931-18208325	TCONS_00026475	-	TCONS_00026475|XLOC_009871|+|NA|NA|one|1#NA	1|0	1|NA	395|NA	lincRNA
XLOC_000619	chrA03[+]18539261-18540695	TCONS_00026537	-	TCONS_00026537|XLOC_009896|+|NA|NA|one|1#NA	1|0	1|NA	1435|NA	lincRNA
XLOC_000620	chrA03[+]18997994-18998881	-	TCONS_00022753	NA#TCONS_00022753|XLOC_009732|+|BnaA03g38220D|-|more|2	0|1	NA|2	NA|670	lncNAT
XLOC_000621	chrA03[+]19075492-19076077	TCONS_00026664	-	TCONS_00026664|XLOC_009948|+|NA|NA|more|2#NA	1|0	2|NA	431|NA	lincRNA
XLOC_000622	chrA03[+]19133960-19135107	-	TCONS_00022783	NA#TCONS_00022783|XLOC_009746|+|BnaA03g38500D|-|more|2	0|1	NA|2	NA|311	lncNAT
XLOC_000623	chrA03[+]19256700-19258650	-	TCONS_00022814	NA#TCONS_00022814|XLOC_009763|+|BnaA03g38760D|-|more|2	0|1	NA|2	NA|787	lncNAT
XLOC_000624	chrA03[+]19301657-19302721	TCONS_00026741	TCONS_00022820	TCONS_00026741|XLOC_009975|+|NA|NA|more|2#TCONS_00022820|XLOC_009769|+|NA|NA|more|2	1|1	2|2	602|975	lincRNA
XLOC_000625	chrA03[+]19317358-19318070	-	TCONS_00022822	NA#TCONS_00022822|XLOC_009771|+|NA|NA|more|2	0|1	NA|2	NA|630	lincRNA
XLOC_000626	chrA03[+]19332065-19332472	TCONS_00026752	-	TCONS_00026752|XLOC_009980|+|NA|NA|one|1#NA	1|0	1|NA	408|NA	lincRNA
XLOC_000627	chrA03[+]19670928-19671298	-	TCONS_00022899	NA#TCONS_00022899|XLOC_009802|+|NA|NA|more|2	0|1	NA|2	NA|291	lincRNA
XLOC_000628	chrA03[+]19701040-19703151	TCONS_00026835	TCONS_00022904	TCONS_00026835|XLOC_010014|+|NA|NA|more|5#TCONS_00022904|XLOC_009806|+|NA|NA|one|1	1|1	5|1	1034|836	lincRNA
XLOC_000629	chrA03[+]19784933-19787389	-	TCONS_00022917	NA#TCONS_00022917|XLOC_009811|+|NA|NA|more|2	0|1	NA|2	NA|1570	lincRNA
XLOC_000630	chrA03[+]19784983-19785525	TCONS_00026850	-	TCONS_00026850|XLOC_010019|+|NA|NA|one|1#NA	1|0	1|NA	543|NA	lincRNA
XLOC_000631	chrA03[+]19904768-19907220	-	TCONS_00022934	NA#TCONS_00022934|XLOC_009819|+|BnaA03g39840D|-|more|3	0|1	NA|3	NA|2221	lncNAT
XLOC_000632	chrA03[+]20002441-20003061	TCONS_00026912	-	TCONS_00026912|XLOC_010033|+|NA|NA|more|2#NA	1|0	2|NA	456|NA	lincRNA
XLOC_000633	chrA03[+]20332655-20333757	TCONS_00027010	-	TCONS_00027010|XLOC_010071|+|NA|NA|one|1#NA	1|0	1|NA	1103|NA	lincRNA
XLOC_000634	chrA03[+]20383645-20384788	TCONS_00027016	-	TCONS_00027016|XLOC_010075|+|BnaA03g40750D|-|one|1#NA	1|0	1|NA	1144|NA	lncNAT
XLOC_000635	chrA03[+]20691502-20692747	-	TCONS_00023087	NA#TCONS_00023087|XLOC_009892|+|BnaA03g41310D|-|more|2	0|1	NA|2	NA|691	lncNAT
XLOC_000636	chrA03[+]20745429-20746583	TCONS_00027092	TCONS_00023094	TCONS_00027092|XLOC_010107|+|NA|NA|one|1#TCONS_00023094|XLOC_009896|+|NA|NA|more|2	1|1	1|2	851|1067	lincRNA
XLOC_000637	chrA03[+]21170410-21171722	-	TCONS_00023189	NA#TCONS_00023189|XLOC_009938|+|BnaA03g42200D|-|more|2	0|1	NA|2	NA|1009	lncNAT
XLOC_000638	chrA03[+]21318502-21319813	-	TCONS_00023220	NA#TCONS_00023220|XLOC_009953|+|NA|NA|more|2	0|1	NA|2	NA|965	lincRNA
XLOC_000639	chrA03[+]21640247-21645917	TCONS_00027310	-	TCONS_00027310|XLOC_010198|+|NA|NA|more|5#NA	1|0	5|NA	912|NA	lincRNA
XLOC_000640	chrA03[+]21724193-21724767	TCONS_00027337	-	TCONS_00027337|XLOC_010207|+|BnaA03g43260D|-|one|1#NA	1|0	1|NA	575|NA	lncNAT
XLOC_000641	chrA03[+]21776484-21778377	TCONS_00027348	TCONS_00023316	TCONS_00027348|XLOC_010211|+|NA|NA|more|2#TCONS_00023316|XLOC_009991|+|NA|NA|more|2	1|1	2|2	1505|1265	lincRNA
XLOC_000642	chrA03[+]22124451-22125765	-	TCONS_00023377,TCONS_00023378,TCONS_00023379	NA#TCONS_00023377|XLOC_010026|+|NA|NA|more|2,TCONS_00023378|XLOC_010026|+|NA|NA|more|2,TCONS_00023379|XLOC_010026|+|NA|NA|more|2	0|3	NA|2,2,2	NA|1155,1093,892	lincRNA
XLOC_000643	chrA03[+]22160239-22164756	TCONS_00027428	TCONS_00023386	TCONS_00027428|XLOC_010247|+|NA|NA|more|2#TCONS_00023386|XLOC_010028|+|NA|NA|more|2	1|1	2|2	203|201	lincRNA
XLOC_000644	chrA03[+]22227918-22235439	TCONS_00027436,TCONS_00027437	TCONS_00023390	TCONS_00027436|XLOC_010251|+|NA|NA|more|3,TCONS_00027437|XLOC_010251|+|NA|NA|more|3#TCONS_00023390|XLOC_010032|+|NA|NA|more|2	2|1	3,3|2	1840,1839|1370	lincRNA
XLOC_000645	chrA03[+]22357932-22359681	TCONS_00027458,TCONS_00027459	TCONS_00023416	TCONS_00027458|XLOC_010260|+|NA|NA|more|4,TCONS_00027459|XLOC_010260|+|NA|NA|more|3#TCONS_00023416|XLOC_010041|+|NA|NA|more|5	2|1	4,3|5	1304,1528|1093	lincRNA
XLOC_000646	chrA03[+]23170696-23171176	TCONS_00027590	-	TCONS_00027590|XLOC_010317|+|NA|NA|one|1#NA	1|0	1|NA	481|NA	lincRNA
XLOC_000647	chrA03[+]23183185-23186044	-	TCONS_00023542	NA#TCONS_00023542|XLOC_010097|+|NA|NA|more|2	0|1	NA|2	NA|606	lincRNA
XLOC_000648	chrA03[+]23758092-23758341	TCONS_00027710	-	TCONS_00027710|XLOC_010363|+|NA|NA|one|1#NA	1|0	1|NA	250|NA	lincRNA
XLOC_000649	chrA03[+]23771206-23772638	-	TCONS_00023657	NA#TCONS_00023657|XLOC_010140|+|NA|NA|more|2	0|1	NA|2	NA|640	lincRNA
XLOC_000650	chrA03[+]24058603-24059554	-	TCONS_00023729	NA#TCONS_00023729|XLOC_010165|+|NA|NA|more|2	0|1	NA|2	NA|672	lincRNA
XLOC_000651	chrA03[+]24280649-24283249	TCONS_00027873,TCONS_00027874	-	TCONS_00027873|XLOC_010417|+|NA|NA|more|3,TCONS_00027874|XLOC_010417|+|NA|NA|more|5#NA	2|0	3,5|NA	1098,2014|NA	lincRNA
XLOC_000652	chrA03[+]24313513-24315309	-	TCONS_00023790	NA#TCONS_00023790|XLOC_010192|+|BnaA03g47420D|-|more|3	0|1	NA|3	NA|1373	lncNAT
XLOC_000653	chrA03[+]24405492-24406742	-	TCONS_00023815	NA#TCONS_00023815|XLOC_010201|+|NA|NA|more|2	0|1	NA|2	NA|1160	lincRNA
XLOC_000654	chrA03[+]24490552-24496908	TCONS_00027918,TCONS_00027919	-	TCONS_00027918|XLOC_010432|+|BnaA03g47700D|-|one|1,TCONS_00027919|XLOC_010432|+|NA|NA|more|2#NA	2|0	1,2|NA	6357,4850|NA	lncNAT
XLOC_000655	chrA03[+]24942328-24943244	TCONS_00028032	-	TCONS_00028032|XLOC_010479|+|NA|NA|one|1#NA	1|0	1|NA	917|NA	lincRNA
XLOC_000656	chrA03[+]25028453-25029377	TCONS_00028048,TCONS_00028049	TCONS_00023927,TCONS_00023928	TCONS_00028048|XLOC_010489|+|NA|NA|more|3,TCONS_00028049|XLOC_010489|+|NA|NA|one|1#TCONS_00023927|XLOC_010258|+|NA|NA|more|3,TCONS_00023928|XLOC_010258|+|NA|NA|more|2	2|2	3,1|3,2	619,513|380,556	lincRNA
XLOC_000657	chrA03[+]25204437-25205128	TCONS_00028086	-	TCONS_00028086|XLOC_010503|+|NA|NA|more|2#NA	1|0	2|NA	606|NA	lincRNA
XLOC_000658	chrA03[+]25206023-25206549	TCONS_00028087	-	TCONS_00028087|XLOC_010504|+|NA|NA|more|2#NA	1|0	2|NA	445|NA	lincRNA
XLOC_000659	chrA03[+]25489209-25490165	-	TCONS_00024005	NA#TCONS_00024005|XLOC_010298|+|NA|NA|more|2	0|1	NA|2	NA|810	lincRNA
XLOC_000660	chrA03[+]25499097-25499577	TCONS_00028163	-	TCONS_00028163|XLOC_010537|+|BnaA03g49410D|-|one|1#NA	1|0	1|NA	481|NA	lncNAT
XLOC_000661	chrA03[+]25806826-25807218	TCONS_00028237	-	TCONS_00028237|XLOC_010564|+|BnaA03g49870D|-|one|1#NA	1|0	1|NA	393|NA	lncNAT
XLOC_000662	chrA03[+]26012754-26014043	TCONS_00028276	-	TCONS_00028276|XLOC_010579|+|NA|NA|one|1#NA	1|0	1|NA	1290|NA	lincRNA
XLOC_000663	chrA03[+]26325053-26325875	TCONS_00028325	-	TCONS_00028325|XLOC_010602|+|NA|NA|one|1#NA	1|0	1|NA	823|NA	lincRNA
XLOC_000664	chrA03[+]26364568-26365026	TCONS_00028333	-	TCONS_00028333|XLOC_010605|+|NA|NA|one|1#NA	1|0	1|NA	459|NA	lincRNA
XLOC_000665	chrA03[+]26579530-26582317	-	TCONS_00024182,TCONS_00024183,TCONS_00024184	NA#TCONS_00024182|XLOC_010384|+|NA|NA|one|1,TCONS_00024183|XLOC_010384|+|NA|NA|more|2,TCONS_00024184|XLOC_010384|+|NA|NA|one|1	0|3	NA|1,2,1	NA|410,646,1552	lincRNA
XLOC_000666	chrA03[+]27042369-27042760	TCONS_00028525	-	TCONS_00028525|XLOC_010669|+|NA|NA|more|2#NA	1|0	2|NA	314|NA	lincRNA
XLOC_000667	chrA03[+]27324450-27324670	TCONS_00028593	-	TCONS_00028593|XLOC_010693|+|NA|NA|one|1#NA	1|0	1|NA	221|NA	lincRNA
XLOC_000668	chrA03[+]27670646-27670891	TCONS_00028661	-	TCONS_00028661|XLOC_010727|+|NA|NA|one|1#NA	1|0	1|NA	246|NA	lincRNA
XLOC_000669	chrA03[+]27793890-27794655	TCONS_00028682	-	TCONS_00028682|XLOC_010738|+|NA|NA|one|1#NA	1|0	1|NA	766|NA	lincRNA
XLOC_000670	chrA03[+]27883791-27885854	TCONS_00028687	-	TCONS_00028687|XLOC_010741|+|NA|NA|one|1#NA	1|0	1|NA	2064|NA	lincRNA
XLOC_000671	chrA03[+]28093125-28093671	TCONS_00028734	-	TCONS_00028734|XLOC_010756|+|NA|NA|one|1#NA	1|0	1|NA	547|NA	lincRNA
XLOC_000672	chrA03[+]28168029-28168249	-	TCONS_00024480	NA#TCONS_00024480|XLOC_010503|+|BnaA03g53600D|-|one|1	0|1	NA|1	NA|221	lncNAT
XLOC_000673	chrA03[+]28410376-28410992	TCONS_00028781	-	TCONS_00028781|XLOC_010776|+|NA|NA|one|1#NA	1|0	1|NA	617|NA	lincRNA
XLOC_000674	chrA03[+]28427044-28428642	TCONS_00028782	-	TCONS_00028782|XLOC_010777|+|BnaA03g53860D|-|one|1#NA	1|0	1|NA	1599|NA	lncNAT
XLOC_000675	chrA03[+]28528728-28531698	-	TCONS_00024520	NA#TCONS_00024520|XLOC_010526|+|NA|NA|more|3	0|1	NA|3	NA|208	lincRNA
XLOC_000676	chrA03[+]28630410-28631081	-	TCONS_00024530	NA#TCONS_00024530|XLOC_010530|+|NA|NA|more|2	0|1	NA|2	NA|569	lincRNA
XLOC_000677	chrA03[+]28631205-28632495	-	TCONS_00024531	NA#TCONS_00024531|XLOC_010531|+|NA|NA|more|2	0|1	NA|2	NA|405	lincRNA
XLOC_000678	chrA03[+]28827027-28828634	TCONS_00028846	TCONS_00024560	TCONS_00028846|XLOC_010805|+|NA|NA|more|4#TCONS_00024560|XLOC_010542|+|NA|NA|more|5	1|1	4|5	1182|1117	lincRNA
XLOC_000679	chrA03[+]28970960-28971427	-	TCONS_00024567	NA#TCONS_00024567|XLOC_010547|+|NA|NA|more|2	0|1	NA|2	NA|378	lincRNA
XLOC_000680	chrA03[+]29119720-29121246	TCONS_00028864	-	TCONS_00028864|XLOC_010817|+|NA|NA|more|2#NA	1|0	2|NA	1353|NA	lincRNA
XLOC_000681	chrA03[+]29152514-29157641	TCONS_00028866,TCONS_00028867,TCONS_00028868,TCONS_00028869	-	TCONS_00028866|XLOC_010819|+|NA|NA|more|4,TCONS_00028867|XLOC_010819|+|NA|NA|more|4,TCONS_00028868|XLOC_010819|+|NA|NA|more|4,TCONS_00028869|XLOC_010819|+|NA|NA|more|4#NA	4|0	4,4,4,4|NA	653,644,644,624|NA	lincRNA
XLOC_000682	chrA03[+]29666183-29670784	-	TCONS_00024585	NA#TCONS_00024585|XLOC_010561|+|NA|NA|more|3	0|1	NA|3	NA|221	lincRNA
XLOC_000683	chrA03[+]29700206-29701396	TCONS_00028896,TCONS_00028897	-	TCONS_00028896|XLOC_010834|+|NA|NA|more|3,TCONS_00028897|XLOC_010834|+|NA|NA|more|2#NA	2|0	3,2|NA	755,885|NA	lincRNA
XLOC_000684	chrA03[+]29725627-29727082	-	TCONS_00024592,TCONS_00024595,TCONS_00024596	NA#TCONS_00024592|XLOC_010566|+|NA|NA|more|2,TCONS_00024595|XLOC_010566|+|NA|NA|more|3,TCONS_00024596|XLOC_010566|+|NA|NA|more|3	0|3	NA|2,3,3	NA|1370,871,935	lincRNA
XLOC_000685	chrA03[+]29730378-29732351	TCONS_00028903,TCONS_00028904,TCONS_00028905	TCONS_00024597,TCONS_00024598,TCONS_00024599	TCONS_00028903|XLOC_010838|+|NA|NA|more|5,TCONS_00028904|XLOC_010838|+|NA|NA|more|5,TCONS_00028905|XLOC_010838|+|NA|NA|more|5#TCONS_00024597|XLOC_010567|+|NA|NA|more|4,TCONS_00024598|XLOC_010567|+|NA|NA|more|5,TCONS_00024599|XLOC_010567|+|NA|NA|more|5	3|3	5,5,5|4,5,5	1453,1424,1134|1298,1432,1403	lincRNA
XLOC_000686	chrA03[-]64073-64531	-	TCONS_00024611	NA#TCONS_00024611|XLOC_010573|-|NA|NA|more|2	0|1	NA|2	NA|360	lincRNA
XLOC_000687	chrA03[-]260120-260652	TCONS_00028959	-	TCONS_00028959|XLOC_010862|-|NA|NA|one|1#NA	1|0	1|NA	533|NA	lincRNA
XLOC_000688	chrA03[-]422738-423578	TCONS_00029005	-	TCONS_00029005|XLOC_010881|-|NA|NA|one|1#NA	1|0	1|NA	841|NA	lincRNA
XLOC_000689	chrA03[-]560006-560706	-	TCONS_00024726	NA#TCONS_00024726|XLOC_010614|-|BnaA03g01180D|+|more|2	0|1	NA|2	NA|625	lncNAT
XLOC_000690	chrA03[-]689121-693336	TCONS_00029079,TCONS_00029080	TCONS_00024767	TCONS_00029079|XLOC_010908|-|NA|NA|more|5,TCONS_00029080|XLOC_010908|-|NA|NA|more|6#TCONS_00024767|XLOC_010632|-|NA|NA|one|1	2|1	5,6|1	1583,1954|1308	lincRNA
XLOC_000691	chrA03[-]918365-919334	TCONS_00029150	-	TCONS_00029150|XLOC_010933|-|NA|NA|one|1#NA	1|0	1|NA	970|NA	lincRNA
XLOC_000692	chrA03[-]1176419-1178980	TCONS_00029237,TCONS_00029238	-	TCONS_00029237|XLOC_010962|-|NA|NA|more|3,TCONS_00029238|XLOC_010962|-|BnaA03g02520D|+|more|5#NA	2|0	3,5|NA	1023,1866|NA	lncNAT
XLOC_000693	chrA03[-]1514129-1516554	TCONS_00029342,TCONS_00029343,TCONS_00029344,TCONS_00029345	TCONS_00024990,TCONS_00024991	TCONS_00029342|XLOC_010996|-|NA|NA|more|3,TCONS_00029343|XLOC_010996|-|NA|NA|more|2,TCONS_00029344|XLOC_010996|-|NA|NA|more|3,TCONS_00029345|XLOC_010996|-|NA|NA|more|2#TCONS_00024990|XLOC_010719|-|NA|NA|more|3,TCONS_00024991|XLOC_010719|-|NA|NA|more|3	4|2	3,2,3,2|3,3	1656,2358,1702,2082|1517,1563	lincRNA
XLOC_000694	chrA03[-]1557014-1558011	TCONS_00029352	TCONS_00024995	TCONS_00029352|XLOC_011000|-|NA|NA|one|1#TCONS_00024995|XLOC_010723|-|NA|NA|more|3	1|1	1|3	289|492	lincRNA
XLOC_000695	chrA03[-]1885052-1886509	-	TCONS_00025107	NA#TCONS_00025107|XLOC_010768|-|NA|NA|more|2	0|1	NA|2	NA|710	lincRNA
XLOC_000696	chrA03[-]1904260-1904666	TCONS_00029506	-	TCONS_00029506|XLOC_011048|-|BnaA03g04080D|+|one|1#NA	1|0	1|NA	407|NA	lncNAT
XLOC_000697	chrA03[-]1979151-1979736	-	TCONS_00025128	NA#TCONS_00025128|XLOC_010780|-|NA|NA|more|2	0|1	NA|2	NA|468	lincRNA
XLOC_000698	chrA03[-]2045690-2046670	-	TCONS_00025155	NA#TCONS_00025155|XLOC_010787|-|BnaA03g04380D|+|more|2	0|1	NA|2	NA|639	lncNAT
XLOC_000699	chrA03[-]2202743-2203744	-	TCONS_00025199	NA#TCONS_00025199|XLOC_010805|-|NA|NA|more|2	0|1	NA|2	NA|634	lincRNA
XLOC_000700	chrA03[-]2209640-2209950	TCONS_00029611	-	TCONS_00029611|XLOC_011085|-|NA|NA|one|1#NA	1|0	1|NA	311|NA	lincRNA
XLOC_000701	chrA03[-]2339556-2340173	-	TCONS_00025264	NA#TCONS_00025264|XLOC_010831|-|BnaA03g05110D|+|more|2	0|1	NA|2	NA|297	lncNAT
XLOC_000702	chrA03[-]2375934-2376236	TCONS_00029690	-	TCONS_00029690|XLOC_011112|-|NA|NA|one|1#NA	1|0	1|NA	303|NA	lincRNA
XLOC_000703	chrA03[-]2459918-2460433	-	TCONS_00025294	NA#TCONS_00025294|XLOC_010841|-|BnaA03g05350D|+|more|2	0|1	NA|2	NA|418	lncNAT
XLOC_000704	chrA03[-]2469019-2469718	-	TCONS_00025295	NA#TCONS_00025295|XLOC_010842|-|BnaA03g05380D|+|more|2	0|1	NA|2	NA|239	lncNAT
XLOC_000705	chrA03[-]2491189-2491451	TCONS_00029725	-	TCONS_00029725|XLOC_011125|-|NA|NA|one|1#NA	1|0	1|NA	263|NA	lincRNA
XLOC_000706	chrA03[-]2509467-2512126	-	TCONS_00025308	NA#TCONS_00025308|XLOC_010850|-|BnaA03g05500D|+|more|2	0|1	NA|2	NA|264	lncNAT
XLOC_000707	chrA03[-]2523975-2525525	-	TCONS_00025309	NA#TCONS_00025309|XLOC_010851|-|BnaA03g05560D|+|more|3	0|1	NA|3	NA|526	lncNAT
XLOC_000708	chrA03[-]2616056-2616973	TCONS_00029752,TCONS_00029753,TCONS_00029754	TCONS_00025340,TCONS_00025341,TCONS_00025342	TCONS_00029752|XLOC_011135|-|NA|NA|more|2,TCONS_00029753|XLOC_011135|-|NA|NA|more|2,TCONS_00029754|XLOC_011135|-|NA|NA|one|1#TCONS_00025340|XLOC_010859|-|NA|NA|more|2,TCONS_00025341|XLOC_010859|-|NA|NA|more|2,TCONS_00025342|XLOC_010859|-|NA|NA|one|1	3|3	2,2,1|2,2,1	645,564,538|411,511,742	lincRNA
XLOC_000709	chrA03[-]2969040-2976542	TCONS_00029872,TCONS_00029873	TCONS_00025454,TCONS_00025455,TCONS_00025456	TCONS_00029872|XLOC_011176|-|NA|NA|more|5,TCONS_00029873|XLOC_011176|-|NA|NA|more|4#TCONS_00025454|XLOC_010903|-|NA|NA|more|5,TCONS_00025455|XLOC_010903|-|NA|NA|more|5,TCONS_00025456|XLOC_010903|-|NA|NA|more|4	2|3	5,4|5,5,4	856,808|695,752,751	lincRNA
XLOC_000710	chrA03[-]3450491-3451202	-	TCONS_00025614,TCONS_00025615	NA#TCONS_00025614|XLOC_010956|-|NA|NA|more|2,TCONS_00025615|XLOC_010956|-|NA|NA|more|2	0|2	NA|2,2	NA|533,470	lincRNA
XLOC_000711	chrA03[-]3492284-3492904	-	TCONS_00025619	NA#TCONS_00025619|XLOC_010959|-|NA|NA|more|2	0|1	NA|2	NA|495	lincRNA
XLOC_000712	chrA03[-]3499267-3499896	-	TCONS_00025621	NA#TCONS_00025621|XLOC_010961|-|BnaA03g07840D|+|one|1	0|1	NA|1	NA|630	lncNAT
XLOC_000713	chrA03[-]3789441-3790489	TCONS_00030128	-	TCONS_00030128|XLOC_011267|-|NA|NA|more|2#NA	1|0	2|NA	985|NA	lincRNA
XLOC_000714	chrA03[-]3834020-3834860	TCONS_00030146	-	TCONS_00030146|XLOC_011275|-|NA|NA|one|1#NA	1|0	1|NA	841|NA	lincRNA
XLOC_000715	chrA03[-]4031238-4036660	-	TCONS_00025763	NA#TCONS_00025763|XLOC_011024|-|BnaA03g08910D|+|more|2	0|1	NA|2	NA|744	lncNAT
XLOC_000716	chrA03[-]4494028-4495757	-	TCONS_00025895	NA#TCONS_00025895|XLOC_011080|-|BnaA03g09980D|+|more|2	0|1	NA|2	NA|1452	lncNAT
XLOC_000717	chrA03[-]4829589-4830820	-	TCONS_00025980,TCONS_00025981	NA#TCONS_00025980|XLOC_011116|-|BnaA03g10740D|+|more|2,TCONS_00025981|XLOC_011116|-|BnaA03g10740D|+|more|3	0|2	NA|2,3	NA|1066,1041	lncNAT
XLOC_000718	chrA03[-]5011554-5012088	TCONS_00030561	-	TCONS_00030561|XLOC_011414|-|NA|NA|one|1#NA	1|0	1|NA	535|NA	lincRNA
XLOC_000719	chrA03[-]5151544-5153302	TCONS_00030614	-	TCONS_00030614|XLOC_011432|-|BnaA03g11480D|+|one|1#NA	1|0	1|NA	1759|NA	lncNAT
XLOC_000720	chrA03[-]5353876-5354082	TCONS_00030669	-	TCONS_00030669|XLOC_011455|-|NA|NA|one|1#NA	1|0	1|NA	207|NA	lincRNA
XLOC_000721	chrA03[-]5447753-5451555	-	TCONS_00026128	NA#TCONS_00026128|XLOC_011181|-|BnaA03g12040D|+|more|2	0|1	NA|2	NA|445	lncNAT
XLOC_000722	chrA03[-]5758485-5759570	-	TCONS_00026194	NA#TCONS_00026194|XLOC_011214|-|NA|NA|more|2	0|1	NA|2	NA|999	lincRNA
XLOC_000723	chrA03[-]5972945-5977500	TCONS_00030851	TCONS_00026252	TCONS_00030851|XLOC_011523|-|NA|NA|more|2#TCONS_00026252|XLOC_011241|-|NA|NA|more|2	1|1	2|2	546|388	lincRNA
XLOC_000724	chrA03[-]6016906-6017431	-	TCONS_00026257	NA#TCONS_00026257|XLOC_011245|-|NA|NA|more|2	0|1	NA|2	NA|451	lincRNA
XLOC_000725	chrA03[-]6385626-6390546	TCONS_00030947	-	TCONS_00030947|XLOC_011561|-|BnaA03g13940D|+|more|2#NA	1|0	2|NA	3405|NA	lncNAT
XLOC_000726	chrA03[-]6436447-6437152	-	TCONS_00026349	NA#TCONS_00026349|XLOC_011287|-|BnaA03g14040D|+|more|2	0|1	NA|2	NA|622	lncNAT
XLOC_000727	chrA03[-]6492285-6493872	-	TCONS_00026360	NA#TCONS_00026360|XLOC_011293|-|BnaA03g14130D|+|more|3	0|1	NA|3	NA|1329	lncNAT
XLOC_000728	chrA03[-]6622419-6625254	-	TCONS_00026384,TCONS_00026385,TCONS_00026388	NA#TCONS_00026384|XLOC_011304|-|NA|NA|more|4,TCONS_00026385|XLOC_011304|-|NA|NA|more|3,TCONS_00026388|XLOC_011304|-|NA|NA|more|4	0|3	NA|4,3,4	NA|1167,803,1183	lincRNA
XLOC_000729	chrA03[-]6842362-6842920	-	TCONS_00026462	NA#TCONS_00026462|XLOC_011330|-|NA|NA|more|2	0|1	NA|2	NA|445	lincRNA
XLOC_000730	chrA03[-]7246124-7251128	TCONS_00031189,TCONS_00031190,TCONS_00031191	-	TCONS_00031189|XLOC_011643|-|NA|NA|more|4,TCONS_00031190|XLOC_011643|-|NA|NA|more|2,TCONS_00031191|XLOC_011643|-|NA|NA|more|5#NA	3|0	4,2,5|NA	2894,3213,1189|NA	lincRNA
XLOC_000731	chrA03[-]7312129-7312904	-	TCONS_00026557	NA#TCONS_00026557|XLOC_011373|-|NA|NA|more|2	0|1	NA|2	NA|444	lincRNA
XLOC_000732	chrA03[-]8030299-8030722	TCONS_00031350	-	TCONS_00031350|XLOC_011710|-|NA|NA|one|1#NA	1|0	1|NA	424|NA	lincRNA
XLOC_000733	chrA03[-]8168161-8168585	TCONS_00031387	-	TCONS_00031387|XLOC_011724|-|BnaA03g17390D|+|one|1#NA	1|0	1|NA	425|NA	lncNAT
XLOC_000734	chrA03[-]8946607-8948160	TCONS_00031630	TCONS_00026912	TCONS_00031630|XLOC_011803|-|NA|NA|more|4#TCONS_00026912|XLOC_011524|-|NA|NA|more|3	1|1	4|3	1083|408	lincRNA
XLOC_000735	chrA03[-]9369277-9374846	TCONS_00031772,TCONS_00031773,TCONS_00031774,TCONS_00031775	TCONS_00027026,TCONS_00027028,TCONS_00027029,TCONS_00027030	TCONS_00031772|XLOC_011847|-|NA|NA|more|5,TCONS_00031773|XLOC_011847|-|NA|NA|more|8,TCONS_00031774|XLOC_011847|-|NA|NA|more|4,TCONS_00031775|XLOC_011847|-|NA|NA|more|4#TCONS_00027026|XLOC_011567|-|NA|NA|more|8,TCONS_00027028|XLOC_011567|-|NA|NA|more|8,TCONS_00027029|XLOC_011567|-|NA|NA|more|8,TCONS_00027030|XLOC_011567|-|NA|NA|more|8	4|4	5,8,4,4|8,8,8,8	883,1618,586,1444|2170,2069,1457,1676	lincRNA
XLOC_000736	chrA03[-]9479817-9480681	TCONS_00031799	-	TCONS_00031799|XLOC_011857|-|NA|NA|more|2#NA	1|0	2|NA	710|NA	lincRNA
XLOC_000737	chrA03[-]10016686-10019009	TCONS_00031953,TCONS_00031955	TCONS_00027190,TCONS_00027192,TCONS_00027193,TCONS_00027194,TCONS_00027195,TCONS_00027196,TCONS_00027197,TCONS_00027198	TCONS_00031953|XLOC_011902|-|NA|NA|more|6,TCONS_00031955|XLOC_011902|-|NA|NA|more|6#TCONS_00027190|XLOC_011626|-|NA|NA|more|6,TCONS_00027192|XLOC_011626|-|NA|NA|more|5,TCONS_00027193|XLOC_011626|-|NA|NA|more|6,TCONS_00027194|XLOC_011626|-|NA|NA|more|5,TCONS_00027195|XLOC_011626|-|NA|NA|more|6,TCONS_00027196|XLOC_011626|-|NA|NA|more|6,TCONS_00027197|XLOC_011626|-|NA|NA|more|6,TCONS_00027198|XLOC_0…	2|8	6,6|6,5,6,5,6,6,6,6	1417,1576|872,1497,1347,1595,1602,1500,1562,1469	lincRNA
XLOC_000738	chrA03[-]10318258-10319985	-	TCONS_00027256	NA#TCONS_00027256|XLOC_011656|-|BnaA03g21820D|+|more|2	0|1	NA|2	NA|1567	lncNAT
XLOC_000739	chrA03[-]10437338-10437871	TCONS_00032073	-	TCONS_00032073|XLOC_011947|-|NA|NA|one|1#NA	1|0	1|NA	534|NA	lincRNA
XLOC_000740	chrA03[-]10916956-10917295	TCONS_00032169	-	TCONS_00032169|XLOC_011988|-|NA|NA|one|1#NA	1|0	1|NA	340|NA	lincRNA
XLOC_000741	chrA03[-]11061292-11062412	TCONS_00032232	-	TCONS_00032232|XLOC_012005|-|BnaA03g23190D|+|more|2#NA	1|0	2|NA	1014|NA	lncNAT
XLOC_000742	chrA03[-]11463045-11464679	TCONS_00032346	TCONS_00027538	TCONS_00032346|XLOC_012043|-|NA|NA|more|2#TCONS_00027538|XLOC_011759|-|NA|NA|more|2	1|1	2|2	1077|724	lincRNA
XLOC_000743	chrA03[-]11688237-11689248	-	TCONS_00027593	NA#TCONS_00027593|XLOC_011782|-|BnaA03g24320D|+|more|2	0|1	NA|2	NA|429	lncNAT
XLOC_000744	chrA03[-]11759330-11759636	TCONS_00032429	-	TCONS_00032429|XLOC_012069|-|NA|NA|one|1#NA	1|0	1|NA	307|NA	lincRNA
XLOC_000745	chrA03[-]11861844-11862478	TCONS_00032463	-	TCONS_00032463|XLOC_012079|-|NA|NA|one|1#NA	1|0	1|NA	635|NA	lincRNA
XLOC_000746	chrA03[-]11901394-11901662	TCONS_00032473	-	TCONS_00032473|XLOC_012084|-|NA|NA|one|1#NA	1|0	1|NA	269|NA	lincRNA
XLOC_000747	chrA03[-]12013489-12014151	-	TCONS_00027651	NA#TCONS_00027651|XLOC_011808|-|NA|NA|more|2	0|1	NA|2	NA|578	lincRNA
XLOC_000748	chrA03[-]12014314-12015616	-	TCONS_00027652	NA#TCONS_00027652|XLOC_011809|-|NA|NA|more|3	0|1	NA|3	NA|957	lincRNA
XLOC_000749	chrA03[-]12058129-12058838	TCONS_00032506	-	TCONS_00032506|XLOC_012098|-|NA|NA|more|2#NA	1|0	2|NA	612|NA	lincRNA
XLOC_000750	chrA03[-]12308844-12318834	-	TCONS_00027684	NA#TCONS_00027684|XLOC_011830|-|BnaA03g25460D|+|more|2	0|1	NA|2	NA|547	lncNAT
XLOC_000751	chrA03[-]12377609-12379682	TCONS_00032549	-	TCONS_00032549|XLOC_012121|-|NA|NA|more|3#NA	1|0	3|NA	1873|NA	lincRNA
XLOC_000752	chrA03[-]13172526-13173761	TCONS_00032715	TCONS_00027826	TCONS_00032715|XLOC_012192|-|NA|NA|more|2#TCONS_00027826|XLOC_011894|-|NA|NA|more|2	1|1	2|2	853|673	lincRNA
XLOC_000753	chrA03[-]13414236-13416557	-	TCONS_00027904	NA#TCONS_00027904|XLOC_011912|-|NA|NA|more|7	0|1	NA|7	NA|1754	lincRNA
XLOC_000754	chrA03[-]13517802-13518829	-	TCONS_00027947	NA#TCONS_00027947|XLOC_011929|-|BnaA03g27420D|+|more|2	0|1	NA|2	NA|907	lncNAT
XLOC_000755	chrA03[-]13752549-13753911	TCONS_00032900	-	TCONS_00032900|XLOC_012255|-|BnaA03g28140D|+|more|2#NA	1|0	2|NA	1262|NA	lncNAT
XLOC_000756	chrA03[-]13754186-13754549	TCONS_00032901	-	TCONS_00032901|XLOC_012256|-|BnaA03g28150D|+|one|1#NA	1|0	1|NA	364|NA	lncNAT
XLOC_000757	chrA03[-]13829429-13830407	-	TCONS_00028041	NA#TCONS_00028041|XLOC_011968|-|NA|NA|more|2	0|1	NA|2	NA|559	lincRNA
XLOC_000758	chrA03[-]13849215-13849521	TCONS_00032933	-	TCONS_00032933|XLOC_012269|-|NA|NA|one|1#NA	1|0	1|NA	307|NA	lincRNA
XLOC_000759	chrA03[-]14114239-14114707	TCONS_00033022	-	TCONS_00033022|XLOC_012303|-|NA|NA|one|1#NA	1|0	1|NA	469|NA	lincRNA
XLOC_000760	chrA03[-]14212011-14213440	TCONS_00033044,TCONS_00033045	TCONS_00028136	TCONS_00033044|XLOC_012309|-|NA|NA|more|3,TCONS_00033045|XLOC_012309|-|NA|NA|more|3#TCONS_00028136|XLOC_012003|-|NA|NA|more|3	2|1	3,3|3	559,565|528	lincRNA
XLOC_000761	chrA03[-]14451152-14451526	TCONS_00033130	-	TCONS_00033130|XLOC_012340|-|BnaA03g29710D|+|one|1#NA	1|0	1|NA	375|NA	lncNAT
XLOC_000762	chrA03[-]14517442-14517924	TCONS_00033154	-	TCONS_00033154|XLOC_012351|-|BnaA03g29880D|+|one|1#NA	1|0	1|NA	483|NA	lncNAT
XLOC_000763	chrA03[-]14596687-14597182	-	TCONS_00028285	NA#TCONS_00028285|XLOC_012054|-|NA|NA|more|2	0|1	NA|2	NA|235	lincRNA
XLOC_000764	chrA03[-]14970595-14970856	-	TCONS_00028382	NA#TCONS_00028382|XLOC_012091|-|BnaA03g30940D|+|one|1	0|1	NA|1	NA|262	lncNAT
XLOC_000765	chrA03[-]15163399-15163995	TCONS_00033365	-	TCONS_00033365|XLOC_012423|-|NA|NA|more|3#NA	1|0	3|NA	363|NA	lincRNA
XLOC_000766	chrA03[-]15362464-15363062	-	TCONS_00028484	NA#TCONS_00028484|XLOC_012133|-|NA|NA|one|1	0|1	NA|1	NA|599	lincRNA
XLOC_000767	chrA03[-]15598459-15599467	TCONS_00033536	TCONS_00028592	TCONS_00033536|XLOC_012471|-|NA|NA|more|2#TCONS_00028592|XLOC_012160|-|NA|NA|more|2	1|1	2|2	760|483	lincRNA
XLOC_000768	chrA03[-]15701182-15702049	TCONS_00033562	TCONS_00028612	TCONS_00033562|XLOC_012482|-|NA|NA|more|2#TCONS_00028612|XLOC_012171|-|NA|NA|more|2	1|1	2|2	260|656	lincRNA
XLOC_000769	chrA03[-]15702731-15703936	TCONS_00033563,TCONS_00033564,TCONS_00033565	-	TCONS_00033563|XLOC_012483|-|NA|NA|more|2,TCONS_00033564|XLOC_012483|-|NA|NA|more|2,TCONS_00033565|XLOC_012483|-|NA|NA|more|2#NA	3|0	2,2,2|NA	1003,1038,1096|NA	lincRNA
XLOC_000770	chrA03[-]15803647-15804056	TCONS_00033589	-	TCONS_00033589|XLOC_012493|-|NA|NA|one|1#NA	1|0	1|NA	410|NA	lincRNA
XLOC_000771	chrA03[-]15864744-15867175	-	TCONS_00028657	NA#TCONS_00028657|XLOC_012187|-|NA|NA|more|3	0|1	NA|3	NA|621	lincRNA
XLOC_000772	chrA03[-]15933077-15933952	-	TCONS_00028674	NA#TCONS_00028674|XLOC_012194|-|NA|NA|one|1	0|1	NA|1	NA|876	lincRNA
XLOC_000773	chrA03[-]15986119-15987040	TCONS_00033620	-	TCONS_00033620|XLOC_012507|-|NA|NA|more|4#NA	1|0	4|NA	347|NA	lincRNA
XLOC_000774	chrA03[-]16061515-16063095	TCONS_00033649	-	TCONS_00033649|XLOC_012515|-|NA|NA|one|1#NA	1|0	1|NA	1581|NA	lincRNA
XLOC_000775	chrA03[-]16125851-16127536	TCONS_00033675	TCONS_00028715	TCONS_00033675|XLOC_012525|-|NA|NA|more|2#TCONS_00028715|XLOC_012212|-|BnaA03g33340D|+|more|3	1|1	2|3	388|1448	lncNAT
XLOC_000776	chrA03[-]16141496-16142026	-	TCONS_00028719	NA#TCONS_00028719|XLOC_012216|-|BnaA03g33370D|+|more|2	0|1	NA|2	NA|432	lncNAT
XLOC_000777	chrA03[-]16218129-16219752	-	TCONS_00028728,TCONS_00028729	NA#TCONS_00028728|XLOC_012223|-|BnaA03g33500D|+|more|3,TCONS_00028729|XLOC_012223|-|NA|NA|more|2	0|2	NA|3,2	NA|412,535	lncNAT
XLOC_000778	chrA03[-]16408299-16408664	TCONS_00033730	-	TCONS_00033730|XLOC_012547|-|NA|NA|one|1#NA	1|0	1|NA	366|NA	lincRNA
XLOC_000779	chrA03[-]16413142-16414035	-	TCONS_00028755	NA#TCONS_00028755|XLOC_012234|-|BnaA03g33900D|+|more|2	0|1	NA|2	NA|686	lncNAT
XLOC_000780	chrA03[-]16892823-16893339	-	TCONS_00028823	NA#TCONS_00028823|XLOC_012273|-|NA|NA|more|2	0|1	NA|2	NA|441	lincRNA
XLOC_000781	chrA03[-]17081122-17082350	TCONS_00033851	TCONS_00028850	TCONS_00033851|XLOC_012600|-|NA|NA|more|2#TCONS_00028850|XLOC_012284|-|NA|NA|more|4	1|1	2|4	786|922	lincRNA
XLOC_000782	chrA03[-]17199882-17201050	TCONS_00033889	-	TCONS_00033889|XLOC_012615|-|BnaA03g35190D|+|one|1#NA	1|0	1|NA	1169|NA	lncNAT
XLOC_000783	chrA03[-]17208804-17209226	TCONS_00033890	-	TCONS_00033890|XLOC_012616|-|NA|NA|one|1#NA	1|0	1|NA	423|NA	lincRNA
XLOC_000784	chrA03[-]17218863-17219389	TCONS_00033892	-	TCONS_00033892|XLOC_012617|-|NA|NA|one|1#NA	1|0	1|NA	527|NA	lincRNA
XLOC_000785	chrA03[-]17230082-17230611	-	TCONS_00028884	NA#TCONS_00028884|XLOC_012299|-|NA|NA|more|2	0|1	NA|2	NA|458	lincRNA
XLOC_000786	chrA03[-]17316031-17319370	TCONS_00033930,TCONS_00033931	TCONS_00028900	TCONS_00033930|XLOC_012633|-|NA|NA|more|6,TCONS_00033931|XLOC_012633|-|NA|NA|more|6#TCONS_00028900|XLOC_012314|-|NA|NA|more|6	2|1	6,6|6	2794,2798|2604	lincRNA
XLOC_000787	chrA03[-]17620687-17622078	-	TCONS_00028960	NA#TCONS_00028960|XLOC_012339|-|BnaA03g36040D|+|more|2	0|1	NA|2	NA|1282	lncNAT
XLOC_000788	chrA03[-]17812400-17812872	TCONS_00034055	-	TCONS_00034055|XLOC_012679|-|NA|NA|one|1#NA	1|0	1|NA	473|NA	lincRNA
XLOC_000789	chrA03[-]17910487-17911651	TCONS_00034088	TCONS_00029026	TCONS_00034088|XLOC_012687|-|NA|NA|one|1#TCONS_00029026|XLOC_012364|-|NA|NA|more|3	1|1	1|3	344|868	lincRNA
XLOC_000790	chrA03[-]17961649-17963412	-	TCONS_00029036,TCONS_00029037,TCONS_00029038	NA#TCONS_00029036|XLOC_012370|-|NA|NA|more|3,TCONS_00029037|XLOC_012370|-|NA|NA|more|3,TCONS_00029038|XLOC_012370|-|NA|NA|more|2	0|3	NA|3,3,2	NA|859,862,966	lincRNA
XLOC_000791	chrA03[-]17988765-17990412	TCONS_00034105	-	TCONS_00034105|XLOC_012695|-|BnaA03g36620D|+|one|1#NA	1|0	1|NA	1648|NA	lncNAT
XLOC_000792	chrA03[-]18130345-18131165	TCONS_00034126	TCONS_00029060	TCONS_00034126|XLOC_012707|-|NA|NA|more|3#TCONS_00029060|XLOC_012385|-|NA|NA|more|3	1|1	3|3	554|385	lincRNA
XLOC_000793	chrA03[-]18189095-18189340	TCONS_00034133	-	TCONS_00034133|XLOC_012711|-|NA|NA|one|1#NA	1|0	1|NA	246|NA	lincRNA
XLOC_000794	chrA03[-]18194516-18194768	TCONS_00034134	-	TCONS_00034134|XLOC_012712|-|NA|NA|one|1#NA	1|0	1|NA	253|NA	lincRNA
XLOC_000795	chrA03[-]18452544-18454549	-	TCONS_00029101,TCONS_00029102,TCONS_00029103,TCONS_00029104	NA#TCONS_00029101|XLOC_012401|-|NA|NA|more|4,TCONS_00029102|XLOC_012401|-|NA|NA|more|4,TCONS_00029103|XLOC_012401|-|NA|NA|more|4,TCONS_00029104|XLOC_012401|-|NA|NA|more|4	0|4	NA|4,4,4,4	NA|699,954,1005,1059	lincRNA
XLOC_000796	chrA03[-]19048474-19049196	-	TCONS_00029232,TCONS_00029233	NA#TCONS_00029232|XLOC_012452|-|NA|NA|more|2,TCONS_00029233|XLOC_012452|-|NA|NA|more|2	0|2	NA|2,2	NA|616,621	lincRNA
XLOC_000797	chrA03[-]19103292-19103917	TCONS_00034339	-	TCONS_00034339|XLOC_012787|-|NA|NA|more|2#NA	1|0	2|NA	510|NA	lincRNA
XLOC_000798	chrA03[-]19246628-19246903	TCONS_00034377	-	TCONS_00034377|XLOC_012800|-|BnaA03g38740D|+|one|1#NA	1|0	1|NA	276|NA	lncNAT
XLOC_000799	chrA03[-]19329108-19330249	TCONS_00034395	TCONS_00029300	TCONS_00034395|XLOC_012809|-|NA|NA|more|2#TCONS_00029300|XLOC_012478|-|NA|NA|more|2	1|1	2|2	920|862	lincRNA
XLOC_000800	chrA03[-]19450584-19451652	-	TCONS_00029328,TCONS_00029329	NA#TCONS_00029328|XLOC_012489|-|NA|NA|more|2,TCONS_00029329|XLOC_012489|-|NA|NA|more|2	0|2	NA|2,2	NA|537,223	lincRNA
XLOC_000801	chrA03[-]19581195-19583736	TCONS_00034455	-	TCONS_00034455|XLOC_012834|-|BnaA03g39280D|+|more|3#NA	1|0	3|NA	2147|NA	lncNAT
XLOC_000802	chrA03[-]20013394-20013891	TCONS_00034575	-	TCONS_00034575|XLOC_012871|-|NA|NA|one|1#NA	1|0	1|NA	498|NA	lincRNA
XLOC_000803	chrA03[-]20332960-20333639	TCONS_00034659	-	TCONS_00034659|XLOC_012908|-|NA|NA|one|1#NA	1|0	1|NA	680|NA	lincRNA
XLOC_000804	chrA03[-]20520515-20523638	TCONS_00034713,TCONS_00034715,TCONS_00034716,TCONS_00034719,TCONS_00034720,TCONS_00034721,TCONS_00034723,TCONS_00034724	TCONS_00029559,TCONS_00029560,TCONS_00029561,TCONS_00029562,TCONS_00029563,TCONS_00029564	TCONS_00034713|XLOC_012930|-|NA|NA|more|6,TCONS_00034715|XLOC_012930|-|NA|NA|more|9,TCONS_00034716|XLOC_012930|-|NA|NA|more|6,TCONS_00034719|XLOC_012930|-|NA|NA|more|6,TCONS_00034720|XLOC_012930|-|NA|NA|more|8,TCONS_00034721|XLOC_012930|-|NA|NA|more|7,TCONS_00034723|XLOC_012930|-|NA|NA|more|7,TCONS_00034724|XLOC_012930|-|NA|NA|more|7#TCONS_00029559|XLOC_012593|-|NA|NA|more|7,TCONS_00029560|XLOC_0…	8|6	6,9,6,6,8,7,7,7|7,8,8,7,8,7	2331,2010,2169,2406,2428,1851,2474,2023|1286,1381,1294,1861,1378,1933	lincRNA
XLOC_000805	chrA03[-]20660019-20661210	-	TCONS_00029597	NA#TCONS_00029597|XLOC_012601|-|BnaA03g41210D|+|one|1	0|1	NA|1	NA|1192	lncNAT
XLOC_000806	chrA03[-]20745733-20746497	TCONS_00034786	-	TCONS_00034786|XLOC_012951|-|NA|NA|one|1#NA	1|0	1|NA	765|NA	lincRNA
XLOC_000807	chrA03[-]21258187-21258950	-	TCONS_00029719	NA#TCONS_00029719|XLOC_012659|-|NA|NA|more|2	0|1	NA|2	NA|672	lincRNA
XLOC_000808	chrA03[-]22161174-22161583	TCONS_00035153	-	TCONS_00035153|XLOC_013078|-|NA|NA|one|1#NA	1|0	1|NA	410|NA	lincRNA
XLOC_000809	chrA03[-]22221170-22222091	TCONS_00035159	-	TCONS_00035159|XLOC_013080|-|NA|NA|more|3#NA	1|0	3|NA	440|NA	lincRNA
XLOC_000810	chrA03[-]22339378-22340092	-	TCONS_00029938,TCONS_00029939	NA#TCONS_00029938|XLOC_012746|-|NA|NA|more|3,TCONS_00029939|XLOC_012746|-|NA|NA|more|3	0|2	NA|3,3	NA|488,495	lincRNA
XLOC_000811	chrA03[-]22363635-22376723	TCONS_00035189,TCONS_00035190	TCONS_00029950,TCONS_00029951	TCONS_00035189|XLOC_013095|-|NA|NA|more|3,TCONS_00035190|XLOC_013095|-|NA|NA|more|2#TCONS_00029950|XLOC_012751|-|NA|NA|more|3,TCONS_00029951|XLOC_012751|-|NA|NA|more|5	2|2	3,2|3,5	1479,2207|549,585	lincRNA
XLOC_000812	chrA03[-]22561504-22562536	-	TCONS_00029978,TCONS_00029979,TCONS_00029980	NA#TCONS_00029978|XLOC_012764|-|NA|NA|more|4,TCONS_00029979|XLOC_012764|-|NA|NA|more|4,TCONS_00029980|XLOC_012764|-|NA|NA|more|3	0|3	NA|4,4,3	NA|688,683,598	lincRNA
XLOC_000813	chrA03[-]22897988-22907452	-	TCONS_00030055,TCONS_00030056,TCONS_00030058	NA#TCONS_00030055|XLOC_012788|-|NA|NA|more|4,TCONS_00030056|XLOC_012788|-|NA|NA|more|4,TCONS_00030058|XLOC_012788|-|NA|NA|more|4	0|3	NA|4,4,4	NA|1089,1155,1095	lincRNA
XLOC_000814	chrA03[-]22959697-22960293	TCONS_00035326	-	TCONS_00035326|XLOC_013135|-|NA|NA|more|2#NA	1|0	2|NA	422|NA	lincRNA
XLOC_000815	chrA03[-]23675637-23675913	TCONS_00035495	-	TCONS_00035495|XLOC_013194|-|NA|NA|one|1#NA	1|0	1|NA	277|NA	lincRNA
XLOC_000816	chrA03[-]23774553-23775867	-	TCONS_00030187	NA#TCONS_00030187|XLOC_012851|-|NA|NA|more|2	0|1	NA|2	NA|1227	lincRNA
XLOC_000817	chrA03[-]23778491-23778919	-	TCONS_00030188	NA#TCONS_00030188|XLOC_012852|-|BnaA03g46370D|+|more|2	0|1	NA|2	NA|309	lncNAT
XLOC_000818	chrA03[-]23841087-23841400	-	TCONS_00030192	NA#TCONS_00030192|XLOC_012855|-|BnaA03g46440D|+|more|2	0|1	NA|2	NA|252	lncNAT
XLOC_000819	chrA03[-]24233700-24234494	TCONS_00035676	-	TCONS_00035676|XLOC_013250|-|BnaA03g47290D|+|one|1#NA	1|0	1|NA	795|NA	lncNAT
XLOC_000820	chrA03[-]24351273-24354763	-	TCONS_00030328,TCONS_00030329,TCONS_00030330,TCONS_00030331,TCONS_00030332,TCONS_00030333,TCONS_00030334,TCONS_00030335,TCONS_00030336,TCONS_00030337	NA#TCONS_00030328|XLOC_012904|-|NA|NA|more|3,TCONS_00030329|XLOC_012904|-|NA|NA|more|7,TCONS_00030330|XLOC_012904|-|NA|NA|more|10,TCONS_00030331|XLOC_012904|-|NA|NA|more|10,TCONS_00030332|XLOC_012904|-|NA|NA|more|9,TCONS_00030333|XLOC_012904|-|NA|NA|more|9,TCONS_00030334|XLOC_012904|-|NA|NA|more|6,TCONS_00030335|XLOC_012904|-|NA|NA|more|8,TCONS_00030336|XLOC_012904|-|NA|NA|more|9,TCONS_00030337|X…	0|10	NA|3,7,10,10,9,9,6,8,9,9	NA|338,645,879,885,948,943,892,876,807,821	lincRNA
XLOC_000821	chrA03[-]24544442-24548446	-	TCONS_00030382	NA#TCONS_00030382|XLOC_012923|-|NA|NA|more|3	0|1	NA|3	NA|590	lincRNA
XLOC_000822	chrA03[-]24737795-24739474	TCONS_00035791,TCONS_00035792	TCONS_00030435,TCONS_00030436	TCONS_00035791|XLOC_013299|-|NA|NA|more|4,TCONS_00035792|XLOC_013299|-|NA|NA|more|4#TCONS_00030435|XLOC_012944|-|NA|NA|more|4,TCONS_00030436|XLOC_012944|-|NA|NA|more|4	2|2	4,4|4,4	1378,1434|1196,1189	lincRNA
XLOC_000823	chrA03[-]25289814-25290873	-	TCONS_00030543	NA#TCONS_00030543|XLOC_012984|-|NA|NA|more|2	0|1	NA|2	NA|719	lincRNA
XLOC_000824	chrA03[-]25822787-25825341	-	TCONS_00030607,TCONS_00030608	NA#TCONS_00030607|XLOC_013016|-|NA|NA|more|3,TCONS_00030608|XLOC_013016|-|NA|NA|more|2	0|2	NA|3,2	NA|2180,2474	lincRNA
XLOC_000825	chrA03[-]26012925-26013826	TCONS_00036022	-	TCONS_00036022|XLOC_013391|-|NA|NA|one|1#NA	1|0	1|NA	902|NA	lincRNA
XLOC_000826	chrA03[-]26207032-26207336	TCONS_00036089	-	TCONS_00036089|XLOC_013413|-|NA|NA|one|1#NA	1|0	1|NA	305|NA	lincRNA
XLOC_000827	chrA03[-]26325229-26325850	TCONS_00036115	-	TCONS_00036115|XLOC_013426|-|NA|NA|one|1#NA	1|0	1|NA	622|NA	lincRNA
XLOC_000828	chrA03[-]26352326-26353852	TCONS_00036132	TCONS_00030722	TCONS_00036132|XLOC_013428|-|NA|NA|more|3#TCONS_00030722|XLOC_013071|-|NA|NA|more|4	1|1	3|4	797|752	lincRNA
XLOC_000829	chrA03[-]26401461-26401831	-	TCONS_00030734	NA#TCONS_00030734|XLOC_013077|-|BnaA03g50840D|+|more|2	0|1	NA|2	NA|307	lncNAT
XLOC_000830	chrA03[-]26703293-26704907	TCONS_00036220,TCONS_00036221	TCONS_00030798,TCONS_00030799	TCONS_00036220|XLOC_013460|-|NA|NA|more|4,TCONS_00036221|XLOC_013460|-|NA|NA|more|2#TCONS_00030798|XLOC_013102|-|NA|NA|more|4,TCONS_00030799|XLOC_013102|-|NA|NA|more|5	2|2	4,2|4,5	383,1144|1001,400	lincRNA
XLOC_000831	chrA03[-]26815189-26815821	TCONS_00036254	-	TCONS_00036254|XLOC_013470|-|NA|NA|one|1#NA	1|0	1|NA	633|NA	lincRNA
XLOC_000832	chrA03[-]26865082-26866249	-	TCONS_00030826	NA#TCONS_00030826|XLOC_013117|-|NA|NA|more|2	0|1	NA|2	NA|903	lincRNA
XLOC_000833	chrA03[-]26922875-26923919	TCONS_00036282	TCONS_00030838	TCONS_00036282|XLOC_013480|-|NA|NA|more|3#TCONS_00030838|XLOC_013121|-|NA|NA|more|3	1|1	3|3	716|805	lincRNA
XLOC_000834	chrA03[-]26957960-26960247	TCONS_00036298,TCONS_00036299	-	TCONS_00036298|XLOC_013483|-|NA|NA|more|5,TCONS_00036299|XLOC_013483|-|NA|NA|more|5#NA	2|0	5,5|NA	1848,1861|NA	lincRNA
XLOC_000835	chrA03[-]27685074-27686380	TCONS_00036450	-	TCONS_00036450|XLOC_013538|-|NA|NA|more|3#NA	1|0	3|NA	970|NA	lincRNA
XLOC_000836	chrA03[-]27884513-27886155	TCONS_00036479	TCONS_00030998	TCONS_00036479|XLOC_013554|-|NA|NA|more|4#TCONS_00030998|XLOC_013194|-|NA|NA|more|3	1|1	4|3	1174|663	lincRNA
XLOC_000837	chrA03[-]27907906-27908114	TCONS_00036482	-	TCONS_00036482|XLOC_013556|-|NA|NA|one|1#NA	1|0	1|NA	209|NA	lincRNA
XLOC_000838	chrA03[-]28157426-28157852	-	TCONS_00031050	NA#TCONS_00031050|XLOC_013214|-|NA|NA|more|2	0|1	NA|2	NA|303	lincRNA
XLOC_000839	chrA03[-]28410791-28411027	TCONS_00036570	-	TCONS_00036570|XLOC_013591|-|NA|NA|one|1#NA	1|0	1|NA	237|NA	lincRNA
XLOC_000840	chrA03[-]28414430-28414658	TCONS_00036571	-	TCONS_00036571|XLOC_013592|-|NA|NA|one|1#NA	1|0	1|NA	229|NA	lincRNA
XLOC_000841	chrA03[-]28534415-28536323	TCONS_00036600,TCONS_00036601,TCONS_00036602	TCONS_00031102,TCONS_00031103,TCONS_00031108	TCONS_00036600|XLOC_013606|-|NA|NA|more|6,TCONS_00036601|XLOC_013606|-|NA|NA|more|5,TCONS_00036602|XLOC_013606|-|NA|NA|more|4#TCONS_00031102|XLOC_013242|-|NA|NA|more|6,TCONS_00031103|XLOC_013242|-|NA|NA|more|4,TCONS_00031108|XLOC_013242|-|NA|NA|more|4	3|3	6,5,4|6,4,4	1230,1558,1206|989,1015,1467	lincRNA
XLOC_000842	chrA03[-]28542529-28542912	-	TCONS_00031109	NA#TCONS_00031109|XLOC_013243|-|NA|NA|more|2	0|1	NA|2	NA|310	lincRNA
XLOC_000843	chrA03[-]28652878-28654192	-	TCONS_00031117	NA#TCONS_00031117|XLOC_013247|-|NA|NA|more|4	0|1	NA|4	NA|729	lincRNA
XLOC_000844	chrA03[-]28716117-28716656	-	TCONS_00031127	NA#TCONS_00031127|XLOC_013252|-|NA|NA|more|2	0|1	NA|2	NA|467	lincRNA
XLOC_000845	chrA03[-]28946627-28946862	TCONS_00036639	-	TCONS_00036639|XLOC_013623|-|NA|NA|one|1#NA	1|0	1|NA	236|NA	lincRNA
XLOC_000846	chrA03[-]29250347-29250696	TCONS_00036672	-	TCONS_00036672|XLOC_013642|-|NA|NA|one|1#NA	1|0	1|NA	350|NA	lincRNA
XLOC_000847	chrA03[-]29547545-29549802	TCONS_00036696,TCONS_00036697,TCONS_00036700,TCONS_00036701,TCONS_00036702,TCONS_00036703	TCONS_00031192,TCONS_00031193,TCONS_00031194,TCONS_00031197,TCONS_00031198,TCONS_00031199,TCONS_00031200,TCONS_00031201,TCONS_00031202,TCONS_00031203,TCONS_00031204	TCONS_00036696|XLOC_013648|-|NA|NA|more|6,TCONS_00036697|XLOC_013648|-|NA|NA|more|4,TCONS_00036700|XLOC_013648|-|NA|NA|more|4,TCONS_00036701|XLOC_013648|-|NA|NA|more|5,TCONS_00036702|XLOC_013648|-|NA|NA|more|6,TCONS_00036703|XLOC_013648|-|NA|NA|more|5#TCONS_00031192|XLOC_013279|-|NA|NA|more|5,TCONS_00031193|XLOC_013279|-|NA|NA|more|5,TCONS_00031194|XLOC_013279|-|NA|NA|more|6,TCONS_00031197|XLOC_0…	6|11	6,4,4,5,6,5|5,5,6,6,5,5,5,6,5,6,3	1216,1830,1662,1562,1284,1548|1308,959,994,1031,1361,993,957,1065,1341,1041,1126	lincRNA
XLOC_000848	chrA03[-]29658546-29660474	TCONS_00036714	-	TCONS_00036714|XLOC_013653|-|NA|NA|more|2#NA	1|0	2|NA	682|NA	lincRNA
XLOC_000849	chrA03[-]29682789-29683432	TCONS_00036718	-	TCONS_00036718|XLOC_013656|-|NA|NA|one|1#NA	1|0	1|NA	644|NA	lincRNA
XLOC_000850	chrA03_random[+]64612-64829	TCONS_00036754	-	TCONS_00036754|XLOC_013668|+|NA|NA|one|1#NA	1|0	1|NA	218|NA	lincRNA
XLOC_000851	chrA03_random[+]86461-94199	-	TCONS_00031397	NA#TCONS_00031397|XLOC_013453|+|BnaA03g54960D|-|more|2	0|1	NA|2	NA|1395	lncNAT
XLOC_000852	chrA03_random[+]131208-131493	-	TCONS_00031413	NA#TCONS_00031413|XLOC_013461|+|BnaA03g55060D|-|more|2	0|1	NA|2	NA|201	lncNAT
XLOC_000853	chrA03_random[+]139605-142539	TCONS_00036780,TCONS_00036781,TCONS_00036782	TCONS_00031416,TCONS_00031417,TCONS_00031420,TCONS_00031421,TCONS_00031423,TCONS_00031425	TCONS_00036780|XLOC_013679|+|NA|NA|more|5,TCONS_00036781|XLOC_013679|+|NA|NA|more|5,TCONS_00036782|XLOC_013679|+|NA|NA|more|5#TCONS_00031416|XLOC_013462|+|NA|NA|more|5,TCONS_00031417|XLOC_013462|+|NA|NA|more|4,TCONS_00031420|XLOC_013462|+|NA|NA|more|5,TCONS_00031421|XLOC_013462|+|NA|NA|more|5,TCONS_00031423|XLOC_013462|+|NA|NA|more|5,TCONS_00031425|XLOC_013462|+|NA|NA|more|4	3|6	5,5,5|5,4,5,5,5,4	2372,2231,2220|2039,2208,2044,2036,2046,1711	lincRNA
XLOC_000854	chrA03_random[+]492647-493426	-	TCONS_00031512,TCONS_00031513	NA#TCONS_00031512|XLOC_013496|+|NA|NA|more|2,TCONS_00031513|XLOC_013496|+|NA|NA|one|1	0|2	NA|2,1	NA|394,780	lincRNA
XLOC_000855	chrA03_random[+]514159-514561	-	TCONS_00031518	NA#TCONS_00031518|XLOC_013501|+|BnaA03g56040D|-|more|2	0|1	NA|2	NA|319	lncNAT
XLOC_000856	chrA03_random[+]581563-583495	-	TCONS_00031550	NA#TCONS_00031550|XLOC_013510|+|NA|NA|more|2	0|1	NA|2	NA|1863	lincRNA
XLOC_000857	chrA03_random[+]722685-723008	TCONS_00036954	-	TCONS_00036954|XLOC_013741|+|NA|NA|one|1#NA	1|0	1|NA	324|NA	lincRNA
XLOC_000858	chrA03_random[+]982498-982782	TCONS_00037051	-	TCONS_00037051|XLOC_013772|+|NA|NA|one|1#NA	1|0	1|NA	285|NA	lincRNA
XLOC_000859	chrA03_random[+]1024328-1025007	-	TCONS_00031661	NA#TCONS_00031661|XLOC_013563|+|NA|NA|one|1	0|1	NA|1	NA|680	lincRNA
XLOC_000860	chrA03_random[+]1170077-1170503	-	TCONS_00031713	NA#TCONS_00031713|XLOC_013584|+|NA|NA|one|1	0|1	NA|1	NA|427	lincRNA
XLOC_000861	chrA03_random[+]1241294-1241704	TCONS_00037137	-	TCONS_00037137|XLOC_013809|+|BnaA03g57620D|-|more|2#NA	1|0	2|NA	311|NA	lncNAT
XLOC_000862	chrA03_random[+]1348901-1352492	-	TCONS_00031754	NA#TCONS_00031754|XLOC_013607|+|BnaA03g57860D|-|more|2	0|1	NA|2	NA|772	lncNAT
XLOC_000863	chrA03_random[+]1428143-1429350	TCONS_00037199	-	TCONS_00037199|XLOC_013829|+|NA|NA|more|2#NA	1|0	2|NA	1096|NA	lincRNA
XLOC_000864	chrA03_random[+]1531680-1532420	TCONS_00037214	-	TCONS_00037214|XLOC_013838|+|NA|NA|more|2#NA	1|0	2|NA	411|NA	lincRNA
XLOC_000865	chrA03_random[+]1626774-1627348	TCONS_00037227	-	TCONS_00037227|XLOC_013847|+|NA|NA|one|1#NA	1|0	1|NA	575|NA	lincRNA
XLOC_000866	chrA03_random[+]1874898-1877188	-	TCONS_00031833,TCONS_00031834	NA#TCONS_00031833|XLOC_013647|+|NA|NA|more|3,TCONS_00031834|XLOC_013647|+|NA|NA|more|2	0|2	NA|3,2	NA|582,1225	lincRNA
XLOC_000867	chrA03_random[+]2335414-2335682	TCONS_00037342	-	TCONS_00037342|XLOC_013897|+|NA|NA|one|1#NA	1|0	1|NA	269|NA	lincRNA
XLOC_000868	chrA03_random[+]2632313-2633039	TCONS_00037357	-	TCONS_00037357|XLOC_013903|+|NA|NA|one|1#NA	1|0	1|NA	727|NA	lincRNA
XLOC_000869	chrA03_random[+]2868852-2869063	TCONS_00037368	-	TCONS_00037368|XLOC_013909|+|NA|NA|one|1#NA	1|0	1|NA	212|NA	lincRNA
XLOC_000870	chrA03_random[+]2897171-2898793	TCONS_00037369,TCONS_00037370	TCONS_00031911,TCONS_00031912	TCONS_00037369|XLOC_013910|+|NA|NA|more|4,TCONS_00037370|XLOC_013910|+|NA|NA|more|4#TCONS_00031911|XLOC_013686|+|NA|NA|more|4,TCONS_00031912|XLOC_013686|+|NA|NA|more|4	2|2	4,4|4,4	1363,1161|1120,1129	lincRNA
XLOC_000871	chrA03_random[+]2900579-2902131	-	TCONS_00031913,TCONS_00031914	NA#TCONS_00031913|XLOC_013687|+|NA|NA|more|3,TCONS_00031914|XLOC_013687|+|NA|NA|more|3	0|2	NA|3,3	NA|764,839	lincRNA
XLOC_000872	chrA03_random[+]3216118-3216376	TCONS_00037378	-	TCONS_00037378|XLOC_013916|+|NA|NA|one|1#NA	1|0	1|NA	259|NA	lincRNA
XLOC_000873	chrA03_random[+]3596725-3597751	-	TCONS_00031947	NA#TCONS_00031947|XLOC_013699|+|NA|NA|more|3	0|1	NA|3	NA|326	lincRNA
XLOC_000874	chrA03_random[+]3825560-3826385	TCONS_00037429,TCONS_00037430	-	TCONS_00037429|XLOC_013933|+|NA|NA|one|1,TCONS_00037430|XLOC_013933|+|NA|NA|more|2#NA	2|0	1,2|NA	826,487|NA	lincRNA
XLOC_000875	chrA03_random[+]4030771-4033001	-	TCONS_00031972	NA#TCONS_00031972|XLOC_013711|+|NA|NA|more|2	0|1	NA|2	NA|781	lincRNA
XLOC_000876	chrA03_random[+]4585257-4586944	TCONS_00037466,TCONS_00037467,TCONS_00037468	TCONS_00031997,TCONS_00031998,TCONS_00031999	TCONS_00037466|XLOC_013955|+|NA|NA|more|4,TCONS_00037467|XLOC_013955|+|NA|NA|more|4,TCONS_00037468|XLOC_013955|+|NA|NA|more|3#TCONS_00031997|XLOC_013726|+|NA|NA|more|4,TCONS_00031998|XLOC_013726|+|NA|NA|more|4,TCONS_00031999|XLOC_013726|+|NA|NA|more|4	3|3	4,4,3|4,4,4	1165,1343,1312|1215,1037,1196	lincRNA
XLOC_000877	chrA03_random[+]4863907-4865897	-	TCONS_00032007,TCONS_00032008,TCONS_00032009,TCONS_00032010,TCONS_00032011,TCONS_00032012	NA#TCONS_00032007|XLOC_013734|+|NA|NA|more|5,TCONS_00032008|XLOC_013734|+|NA|NA|more|6,TCONS_00032009|XLOC_013734|+|NA|NA|more|6,TCONS_00032010|XLOC_013734|+|NA|NA|more|5,TCONS_00032011|XLOC_013734|+|NA|NA|more|4,TCONS_00032012|XLOC_013734|+|NA|NA|more|5	0|6	NA|5,6,6,5,4,5	NA|898,955,1018,863,1131,858	lincRNA
XLOC_000878	chrA03_random[+]4887288-4887990	TCONS_00037483	-	TCONS_00037483|XLOC_013964|+|NA|NA|more|3#NA	1|0	3|NA	499|NA	lincRNA
XLOC_000879	chrA03_random[+]5209308-5210698	TCONS_00037508,TCONS_00037509	TCONS_00032025,TCONS_00032026	TCONS_00037508|XLOC_013982|+|NA|NA|more|2,TCONS_00037509|XLOC_013982|+|NA|NA|one|1#TCONS_00032025|XLOC_013747|+|NA|NA|more|2,TCONS_00032026|XLOC_013747|+|NA|NA|one|1	2|2	2,1|2,1	1039,1182|723,1072	lincRNA
XLOC_000880	chrA03_random[+]5303921-5305180	TCONS_00037510	TCONS_00032027,TCONS_00032028	TCONS_00037510|XLOC_013983|+|NA|NA|more|3#TCONS_00032027|XLOC_013748|+|NA|NA|more|3,TCONS_00032028|XLOC_013748|+|NA|NA|more|3	1|2	3|3,3	846|733,872	lincRNA
XLOC_000881	chrA03_random[+]5738992-5740535	TCONS_00037529,TCONS_00037531	-	TCONS_00037529|XLOC_013993|+|NA|NA|more|2,TCONS_00037531|XLOC_013993|+|NA|NA|more|3#NA	2|0	2,3|NA	1260,1304|NA	lincRNA
XLOC_000882	chrA03_random[+]5903908-5905104	TCONS_00037537,TCONS_00037538	TCONS_00032044	TCONS_00037537|XLOC_013998|+|NA|NA|more|2,TCONS_00037538|XLOC_013998|+|NA|NA|more|2#TCONS_00032044|XLOC_013758|+|NA|NA|more|2	2|1	2,2|2	1095,1078|649	lincRNA
XLOC_000883	chrA03_random[-]144386-144774	TCONS_00037580	-	TCONS_00037580|XLOC_014012|-|NA|NA|one|1#NA	1|0	1|NA	389|NA	lincRNA
XLOC_000884	chrA03_random[-]150409-150747	-	TCONS_00032094	NA#TCONS_00032094|XLOC_013774|-|NA|NA|more|2	0|1	NA|2	NA|222	lincRNA
XLOC_000885	chrA03_random[-]176363-177528	-	TCONS_00032107	NA#TCONS_00032107|XLOC_013778|-|NA|NA|more|2	0|1	NA|2	NA|1021	lincRNA
XLOC_000886	chrA03_random[-]378725-381496	-	TCONS_00032198	NA#TCONS_00032198|XLOC_013814|-|BnaA03g55690D|+|more|3	0|1	NA|3	NA|2579	lncNAT
XLOC_000887	chrA03_random[-]581563-583501	TCONS_00037770	TCONS_00032252	TCONS_00037770|XLOC_014076|-|NA|NA|more|2#TCONS_00032252|XLOC_013838|-|NA|NA|more|2	1|1	2|2	791|1106	lincRNA
XLOC_000888	chrA03_random[-]636439-639208	TCONS_00037796	TCONS_00032281	TCONS_00037796|XLOC_014085|-|NA|NA|more|3#TCONS_00032281|XLOC_013847|-|NA|NA|more|4	1|1	3|4	1166|1843	lincRNA
XLOC_000889	chrA03_random[-]949996-950329	-	TCONS_00032358	NA#TCONS_00032358|XLOC_013879|-|NA|NA|more|2	0|1	NA|2	NA|253	lincRNA
XLOC_000890	chrA03_random[-]1430744-1432481	TCONS_00037994	-	TCONS_00037994|XLOC_014166|-|NA|NA|one|1#NA	1|0	1|NA	1738|NA	lincRNA
XLOC_000891	chrA03_random[-]1481169-1481551	TCONS_00038001	-	TCONS_00038001|XLOC_014170|-|NA|NA|one|1#NA	1|0	1|NA	383|NA	lincRNA
XLOC_000892	chrA03_random[-]1866507-1867541	-	TCONS_00032514	NA#TCONS_00032514|XLOC_013964|-|NA|NA|more|2	0|1	NA|2	NA|951	lincRNA
XLOC_000893	chrA03_random[-]1874898-1877188	-	TCONS_00032515	NA#TCONS_00032515|XLOC_013965|-|NA|NA|more|2	0|1	NA|2	NA|2191	lincRNA
XLOC_000894	chrA03_random[-]1945972-1946654	-	TCONS_00032519	NA#TCONS_00032519|XLOC_013969|-|BnaA03g58830D|+|more|2	0|1	NA|2	NA|442	lncNAT
XLOC_000895	chrA03_random[-]2184225-2184634	TCONS_00038126	-	TCONS_00038126|XLOC_014229|-|NA|NA|one|1#NA	1|0	1|NA	410|NA	lincRNA
XLOC_000896	chrA03_random[-]2313468-2314226	TCONS_00038145	-	TCONS_00038145|XLOC_014240|-|NA|NA|one|1#NA	1|0	1|NA	759|NA	lincRNA
XLOC_000897	chrA03_random[-]2314799-2315144	TCONS_00038146	-	TCONS_00038146|XLOC_014241|-|NA|NA|one|1#NA	1|0	1|NA	346|NA	lincRNA
XLOC_000898	chrA03_random[-]2691361-2691707	TCONS_00038152	-	TCONS_00038152|XLOC_014247|-|NA|NA|one|1#NA	1|0	1|NA	347|NA	lincRNA
XLOC_000899	chrA03_random[-]2840880-2842764	TCONS_00038158	TCONS_00032561,TCONS_00032562,TCONS_00032563	TCONS_00038158|XLOC_014251|-|NA|NA|more|2#TCONS_00032561|XLOC_013996|-|NA|NA|more|2,TCONS_00032562|XLOC_013996|-|NA|NA|more|2,TCONS_00032563|XLOC_013996|-|NA|NA|more|3	1|3	2|2,2,3	1280|1227,1699,1370	lincRNA
XLOC_000900	chrA03_random[-]2986033-2987009	-	TCONS_00032566	NA#TCONS_00032566|XLOC_013999|-|NA|NA|more|4	0|1	NA|4	NA|630	lincRNA
XLOC_000901	chrA03_random[-]3088751-3089762	TCONS_00038167	-	TCONS_00038167|XLOC_014257|-|NA|NA|one|1#NA	1|0	1|NA	1012|NA	lincRNA
XLOC_000902	chrA03_random[-]3154633-3155160	-	TCONS_00032574	NA#TCONS_00032574|XLOC_014002|-|NA|NA|more|2	0|1	NA|2	NA|228	lincRNA
XLOC_000903	chrA03_random[-]3232132-3233451	TCONS_00038185	-	TCONS_00038185|XLOC_014268|-|NA|NA|more|2#NA	1|0	2|NA	1252|NA	lincRNA
XLOC_000904	chrA03_random[-]3255401-3256272	-	TCONS_00032579	NA#TCONS_00032579|XLOC_014007|-|BnaA03g59470D|+|more|2	0|1	NA|2	NA|792	lncNAT
XLOC_000905	chrA03_random[-]3308282-3309945	-	TCONS_00032581	NA#TCONS_00032581|XLOC_014009|-|NA|NA|more|2	0|1	NA|2	NA|1301	lincRNA
XLOC_000906	chrA03_random[-]3950432-3950715	TCONS_00038237	-	TCONS_00038237|XLOC_014296|-|NA|NA|one|1#NA	1|0	1|NA	284|NA	lincRNA
XLOC_000907	chrA03_random[-]4028000-4029003	-	TCONS_00032615	NA#TCONS_00032615|XLOC_014032|-|NA|NA|more|3	0|1	NA|3	NA|781	lincRNA
XLOC_000908	chrA03_random[-]4029386-4033001	TCONS_00038246	TCONS_00032616,TCONS_00032617	TCONS_00038246|XLOC_014299|-|NA|NA|more|3#TCONS_00032616|XLOC_014033|-|NA|NA|more|6,TCONS_00032617|XLOC_014033|-|NA|NA|more|6	1|2	3|6,6	798|1889,1900	lincRNA
XLOC_000909	chrA03_random[-]4608361-4608706	TCONS_00038284	-	TCONS_00038284|XLOC_014317|-|NA|NA|one|1#NA	1|0	1|NA	346|NA	lincRNA
XLOC_000910	chrA03_random[-]5015219-5015872	TCONS_00038342	TCONS_00032675	TCONS_00038342|XLOC_014336|-|NA|NA|more|2#TCONS_00032675|XLOC_014063|-|NA|NA|more|2	1|1	2|2	579|204	lincRNA
XLOC_000911	chrA03_random[-]5043139-5045457	TCONS_00038343	TCONS_00032677	TCONS_00038343|XLOC_014337|-|BnaA03g60430D|+|more|3#TCONS_00032677|XLOC_014064|-|NA|NA|more|4	1|1	3|4	1782|1102	lncNAT
XLOC_000912	chrA03_random[-]5082163-5082831	TCONS_00038348	-	TCONS_00038348|XLOC_014339|-|NA|NA|one|1#NA	1|0	1|NA	669|NA	lincRNA
XLOC_000913	chrA03_random[-]5085155-5085456	TCONS_00038350	-	TCONS_00038350|XLOC_014341|-|NA|NA|one|1#NA	1|0	1|NA	302|NA	lincRNA
XLOC_000914	chrA03_random[-]5108089-5109377	TCONS_00038351,TCONS_00038352	TCONS_00032683,TCONS_00032684	TCONS_00038351|XLOC_014342|-|NA|NA|more|2,TCONS_00038352|XLOC_014342|-|NA|NA|more|3#TCONS_00032683|XLOC_014066|-|NA|NA|more|2,TCONS_00032684|XLOC_014066|-|NA|NA|more|3	2|2	2,3|2,3	1184,800|800,802	lincRNA
XLOC_000915	chrA03_random[-]5491348-5494178	-	TCONS_00032689,TCONS_00032690,TCONS_00032691,TCONS_00032693	NA#TCONS_00032689|XLOC_014071|-|NA|NA|more|11,TCONS_00032690|XLOC_014071|-|NA|NA|more|12,TCONS_00032691|XLOC_014071|-|NA|NA|more|11,TCONS_00032693|XLOC_014071|-|NA|NA|more|12	0|4	NA|11,12,11,12	NA|1245,1329,1513,1366	lincRNA
XLOC_000916	chrA03_random[-]5520061-5521692	-	TCONS_00032694,TCONS_00032696	NA#TCONS_00032694|XLOC_014072|-|NA|NA|more|5,TCONS_00032696|XLOC_014072|-|NA|NA|more|5	0|2	NA|5,5	NA|876,881	lincRNA
XLOC_000917	chrA03_random[-]5950164-5950586	TCONS_00038382	-	TCONS_00038382|XLOC_014360|-|NA|NA|one|1#NA	1|0	1|NA	423|NA	lincRNA
XLOC_000918	chrA03_random[-]5950967-5955819	TCONS_00038383	TCONS_00032706	TCONS_00038383|XLOC_014361|-|NA|NA|more|3#TCONS_00032706|XLOC_014081|-|NA|NA|more|4	1|1	3|4	266|556	lincRNA
XLOC_000919	chrA04[+]76490-78345	-	TCONS_00032781	NA#TCONS_00032781|XLOC_014137|+|BnaA04g00150D|-|more|2	0|1	NA|2	NA|1768	lncNAT
XLOC_000920	chrA04[+]263193-264347	-	TCONS_00032824	NA#TCONS_00032824|XLOC_014154|+|BnaA04g00450D|-|more|2	0|1	NA|2	NA|946	lncNAT
XLOC_000921	chrA04[+]345482-347036	TCONS_00038458,TCONS_00038459	-	TCONS_00038458|XLOC_014389|+|NA|NA|one|1,TCONS_00038459|XLOC_014389|+|NA|NA|more|2#NA	2|0	1,2|NA	1555,834|NA	lincRNA
XLOC_000922	chrA04[+]517229-517786	-	TCONS_00032843	NA#TCONS_00032843|XLOC_014166|+|BnaA04g00700D|-|one|1	0|1	NA|1	NA|558	lncNAT
XLOC_000923	chrA04[+]519232-519536	-	TCONS_00032844	NA#TCONS_00032844|XLOC_014167|+|BnaA04g00700D|-|one|1	0|1	NA|1	NA|305	lncNAT
XLOC_000924	chrA04[+]705159-706642	TCONS_00038537	TCONS_00032879	TCONS_00038537|XLOC_014424|+|NA|NA|more|4#TCONS_00032879|XLOC_014190|+|NA|NA|more|4	1|1	4|4	1047|528	lincRNA
XLOC_000925	chrA04[+]846148-846833	TCONS_00038567	-	TCONS_00038567|XLOC_014434|+|NA|NA|more|2#NA	1|0	2|NA	579|NA	lincRNA
XLOC_000926	chrA04[+]906965-909102	TCONS_00038576,TCONS_00038577	TCONS_00032908,TCONS_00032911	TCONS_00038576|XLOC_014437|+|NA|NA|more|6,TCONS_00038577|XLOC_014437|+|NA|NA|more|3#TCONS_00032908|XLOC_014202|+|NA|NA|more|3,TCONS_00032911|XLOC_014202|+|NA|NA|more|2	2|2	6,3|3,2	1483,554|1717,649	lincRNA
XLOC_000927	chrA04[+]1178139-1179615	TCONS_00038648	-	TCONS_00038648|XLOC_014461|+|NA|NA|one|1#NA	1|0	1|NA	1477|NA	lincRNA
XLOC_000928	chrA04[+]1196156-1196738	-	TCONS_00032971	NA#TCONS_00032971|XLOC_014229|+|BnaA04g01860D|-|more|2	0|1	NA|2	NA|478	lncNAT
XLOC_000929	chrA04[+]1216007-1216457	TCONS_00038663	-	TCONS_00038663|XLOC_014465|+|NA|NA|one|1#NA	1|0	1|NA	451|NA	lincRNA
XLOC_000930	chrA04[+]1555956-1556992	TCONS_00038740	-	TCONS_00038740|XLOC_014498|+|NA|NA|more|2#NA	1|0	2|NA	934|NA	lincRNA
XLOC_000931	chrA04[+]1775152-1776520	TCONS_00038786	-	TCONS_00038786|XLOC_014513|+|NA|NA|one|1#NA	1|0	1|NA	1369|NA	lincRNA
XLOC_000932	chrA04[+]2144577-2145711	TCONS_00038843	-	TCONS_00038843|XLOC_014540|+|NA|NA|one|1#NA	1|0	1|NA	1135|NA	lincRNA
XLOC_000933	chrA04[+]2193105-2193622	TCONS_00038848	-	TCONS_00038848|XLOC_014543|+|NA|NA|one|1#NA	1|0	1|NA	518|NA	lincRNA
XLOC_000934	chrA04[+]2236473-2236978	TCONS_00038858	-	TCONS_00038858|XLOC_014546|+|NA|NA|one|1#NA	1|0	1|NA	506|NA	lincRNA
XLOC_000935	chrA04[+]2241399-2242566	TCONS_00038859	TCONS_00033131,TCONS_00033132	TCONS_00038859|XLOC_014547|+|NA|NA|more|2#TCONS_00033131|XLOC_014305|+|NA|NA|more|2,TCONS_00033132|XLOC_014305|+|NA|NA|more|2	1|2	2|2,2	720|594,464	lincRNA
XLOC_000936	chrA04[+]2249781-2252849	-	TCONS_00033133	NA#TCONS_00033133|XLOC_014306|+|NA|NA|more|2	0|1	NA|2	NA|1920	lincRNA
XLOC_000937	chrA04[+]2446132-2451231	-	TCONS_00033148	NA#TCONS_00033148|XLOC_014314|+|BnaA04g03580D|-|more|2	0|1	NA|2	NA|419	lncNAT
XLOC_000938	chrA04[+]3528967-3529385	TCONS_00039057	-	TCONS_00039057|XLOC_014626|+|BnaA04g04810D|-|one|1#NA	1|0	1|NA	419|NA	lncNAT
XLOC_000939	chrA04[+]3662834-3665402	TCONS_00039081,TCONS_00039086	TCONS_00033327	TCONS_00039081|XLOC_014638|+|NA|NA|more|7,TCONS_00039086|XLOC_014638|+|NA|NA|more|6#TCONS_00033327|XLOC_014389|+|NA|NA|more|7	2|1	7,6|7	1622,1375|1623	lincRNA
XLOC_000940	chrA04[+]3671430-3672676	TCONS_00039089	-	TCONS_00039089|XLOC_014640|+|NA|NA|one|1#NA	1|0	1|NA	1247|NA	lincRNA
XLOC_000941	chrA04[+]3741265-3741914	TCONS_00039098	-	TCONS_00039098|XLOC_014645|+|NA|NA|one|1#NA	1|0	1|NA	650|NA	lincRNA
XLOC_000942	chrA04[+]3749643-3750757	TCONS_00039099	TCONS_00033340	TCONS_00039099|XLOC_014646|+|NA|NA|more|3#TCONS_00033340|XLOC_014395|+|NA|NA|more|3	1|1	3|3	746|294	lincRNA
XLOC_000943	chrA04[+]3873699-3874272	TCONS_00039124	-	TCONS_00039124|XLOC_014654|+|NA|NA|one|1#NA	1|0	1|NA	574|NA	lincRNA
XLOC_000944	chrA04[+]3897698-3898017	TCONS_00039126	-	TCONS_00039126|XLOC_014656|+|NA|NA|one|1#NA	1|0	1|NA	320|NA	lincRNA
XLOC_000945	chrA04[+]4124627-4128836	-	TCONS_00033376	NA#TCONS_00033376|XLOC_014413|+|BnaA04g05370D|-|more|2	0|1	NA|2	NA|1304	lncNAT
XLOC_000946	chrA04[+]4371671-4372574	-	TCONS_00033406	NA#TCONS_00033406|XLOC_014428|+|NA|NA|more|2	0|1	NA|2	NA|795	lincRNA
XLOC_000947	chrA04[+]4409252-4409851	-	TCONS_00033411	NA#TCONS_00033411|XLOC_014431|+|BnaA04g05710D|-|more|2	0|1	NA|2	NA|496	lncNAT
XLOC_000948	chrA04[+]4514062-4515652	-	TCONS_00033428	NA#TCONS_00033428|XLOC_014439|+|NA|NA|more|4	0|1	NA|4	NA|492	lincRNA
XLOC_000949	chrA04[+]4797172-4798934	-	TCONS_00033476,TCONS_00033477,TCONS_00033478	NA#TCONS_00033476|XLOC_014457|+|NA|NA|more|5,TCONS_00033477|XLOC_014457|+|NA|NA|more|5,TCONS_00033478|XLOC_014457|+|NA|NA|more|6	0|3	NA|5,5,6	NA|1053,1041,1041	lincRNA
XLOC_000950	chrA04[+]4831174-4832555	TCONS_00039277	-	TCONS_00039277|XLOC_014713|+|NA|NA|more|2#NA	1|0	2|NA	1280|NA	lincRNA
XLOC_000951	chrA04[+]5301384-5302176	-	TCONS_00033563	NA#TCONS_00033563|XLOC_014485|+|NA|NA|more|2	0|1	NA|2	NA|538	lincRNA
XLOC_000952	chrA04[+]5580578-5582267	-	TCONS_00033640	NA#TCONS_00033640|XLOC_014506|+|NA|NA|more|5	0|1	NA|5	NA|980	lincRNA
XLOC_000953	chrA04[+]5673388-5673606	TCONS_00039411	-	TCONS_00039411|XLOC_014761|+|NA|NA|one|1#NA	1|0	1|NA	219|NA	lincRNA
XLOC_000954	chrA04[+]5771830-5772950	-	TCONS_00033661	NA#TCONS_00033661|XLOC_014516|+|NA|NA|more|2	0|1	NA|2	NA|1031	lincRNA
XLOC_000955	chrA04[+]5914278-5914863	-	TCONS_00033680	NA#TCONS_00033680|XLOC_014523|+|NA|NA|more|2	0|1	NA|2	NA|418	lincRNA
XLOC_000956	chrA04[+]5949367-5950054	TCONS_00039444	-	TCONS_00039444|XLOC_014775|+|NA|NA|one|1#NA	1|0	1|NA	688|NA	lincRNA
XLOC_000957	chrA04[+]6057198-6058280	TCONS_00039472	TCONS_00033708,TCONS_00033709,TCONS_00033710	TCONS_00039472|XLOC_014785|+|NA|NA|more|3#TCONS_00033708|XLOC_014531|+|NA|NA|more|4,TCONS_00033709|XLOC_014531|+|NA|NA|more|4,TCONS_00033710|XLOC_014531|+|NA|NA|more|3	1|3	3|4,4,3	315|450,468,205	lincRNA
XLOC_000958	chrA04[+]6059649-6072763	TCONS_00039473	-	TCONS_00039473|XLOC_014786|+|NA|NA|more|2#NA	1|0	2|NA	854|NA	lincRNA
XLOC_000959	chrA04[+]6109965-6111721	TCONS_00039476,TCONS_00039477	TCONS_00033714,TCONS_00033715	TCONS_00039476|XLOC_014788|+|BnaA04g07320D|-|more|3,TCONS_00039477|XLOC_014788|+|BnaA04g07320D|-|more|4#TCONS_00033714|XLOC_014534|+|BnaA04g07320D|-|more|3,TCONS_00033715|XLOC_014534|+|BnaA04g07320D|-|more|4	2|2	3,4|3,4	919,983|792,684	lncNAT
XLOC_000960	chrA04[+]6260007-6261127	-	TCONS_00033717	NA#TCONS_00033717|XLOC_014536|+|BnaA04g07380D|-|more|2	0|1	NA|2	NA|1043	lncNAT
XLOC_000961	chrA04[+]6284386-6285164	-	TCONS_00033720	NA#TCONS_00033720|XLOC_014539|+|NA|NA|more|3	0|1	NA|3	NA|382	lincRNA
XLOC_000962	chrA04[+]6346152-6348518	TCONS_00039490,TCONS_00039491,TCONS_00039492,TCONS_00039493	-	TCONS_00039490|XLOC_014795|+|NA|NA|more|7,TCONS_00039491|XLOC_014795|+|NA|NA|more|7,TCONS_00039492|XLOC_014795|+|NA|NA|more|7,TCONS_00039493|XLOC_014795|+|NA|NA|more|7#NA	4|0	7,7,7,7|NA	1741,1654,1476,1407|NA	lincRNA
XLOC_000963	chrA04[+]6763129-6769469	TCONS_00039526	-	TCONS_00039526|XLOC_014811|+|NA|NA|more|3#NA	1|0	3|NA	966|NA	lincRNA
XLOC_000964	chrA04[+]6784512-6785959	TCONS_00039531	-	TCONS_00039531|XLOC_014814|+|NA|NA|one|1#NA	1|0	1|NA	1448|NA	lincRNA
XLOC_000965	chrA04[+]6791986-6792654	TCONS_00039532	-	TCONS_00039532|XLOC_014815|+|NA|NA|one|1#NA	1|0	1|NA	669|NA	lincRNA
XLOC_000966	chrA04[+]6815731-6816730	-	TCONS_00033758	NA#TCONS_00033758|XLOC_014557|+|BnaA04g07780D|-|more|2	0|1	NA|2	NA|802	lncNAT
XLOC_000967	chrA04[+]6840875-6843105	-	TCONS_00033762	NA#TCONS_00033762|XLOC_014559|+|NA|NA|more|2	0|1	NA|2	NA|230	lincRNA
XLOC_000968	chrA04[+]6909333-6910078	TCONS_00039570	-	TCONS_00039570|XLOC_014824|+|NA|NA|more|2#NA	1|0	2|NA	655|NA	lincRNA
XLOC_000969	chrA04[+]6917027-6918138	-	TCONS_00033774	NA#TCONS_00033774|XLOC_014564|+|NA|NA|more|3	0|1	NA|3	NA|899	lincRNA
XLOC_000970	chrA04[+]6924392-6925421	TCONS_00039575	-	TCONS_00039575|XLOC_014828|+|NA|NA|one|1#NA	1|0	1|NA	1030|NA	lincRNA
XLOC_000971	chrA04[+]6987280-6988144	TCONS_00039586	-	TCONS_00039586|XLOC_014834|+|NA|NA|more|2#NA	1|0	2|NA	533|NA	lincRNA
XLOC_000972	chrA04[+]7106209-7107751	TCONS_00039600	-	TCONS_00039600|XLOC_014837|+|NA|NA|more|4#NA	1|0	4|NA	802|NA	lincRNA
XLOC_000973	chrA04[+]7563575-7564177	TCONS_00039664	-	TCONS_00039664|XLOC_014861|+|NA|NA|more|4#NA	1|0	4|NA	303|NA	lincRNA
XLOC_000974	chrA04[+]7564474-7565714	-	TCONS_00033858	NA#TCONS_00033858|XLOC_014591|+|NA|NA|more|4	0|1	NA|4	NA|625	lincRNA
XLOC_000975	chrA04[+]7677898-7679283	-	TCONS_00033867,TCONS_00033868	NA#TCONS_00033867|XLOC_014597|+|NA|NA|more|6,TCONS_00033868|XLOC_014597|+|NA|NA|more|4	0|2	NA|6,4	NA|958,1067	lincRNA
XLOC_000976	chrA04[+]8105326-8114125	-	TCONS_00033904	NA#TCONS_00033904|XLOC_014621|+|NA|NA|more|2	0|1	NA|2	NA|399	lincRNA
XLOC_000977	chrA04[+]8258266-8258840	-	TCONS_00033927	NA#TCONS_00033927|XLOC_014628|+|NA|NA|more|2	0|1	NA|2	NA|480	lincRNA
XLOC_000978	chrA04[+]8423405-8423783	-	TCONS_00033950	NA#TCONS_00033950|XLOC_014639|+|BnaA04g09410D|-|more|2	0|1	NA|2	NA|293	lncNAT
XLOC_000979	chrA04[+]8806831-8808429	TCONS_00039848	-	TCONS_00039848|XLOC_014934|+|NA|NA|one|1#NA	1|0	1|NA	1599|NA	lincRNA
XLOC_000980	chrA04[+]8974192-8975695	TCONS_00039873,TCONS_00039874	TCONS_00034026	TCONS_00039873|XLOC_014946|+|NA|NA|one|1,TCONS_00039874|XLOC_014947|+|NA|NA|one|1#TCONS_00034026|XLOC_014673|+|NA|NA|more|3	2|1	1,1|3	207,236|1032	lincRNA
XLOC_000981	chrA04[+]8977975-8979037	TCONS_00039875,TCONS_00039876	-	TCONS_00039875|XLOC_014948|+|NA|NA|more|2,TCONS_00039876|XLOC_014948|+|NA|NA|more|2#NA	2|0	2,2|NA	985,972|NA	lincRNA
XLOC_000982	chrA04[+]8980346-8980807	TCONS_00039877	-	TCONS_00039877|XLOC_014949|+|NA|NA|one|1#NA	1|0	1|NA	462|NA	lincRNA
XLOC_000983	chrA04[+]9009792-9010642	TCONS_00039884	-	TCONS_00039884|XLOC_014953|+|NA|NA|one|1#NA	1|0	1|NA	851|NA	lincRNA
XLOC_000984	chrA04[+]9011737-9011973	TCONS_00039885	-	TCONS_00039885|XLOC_014954|+|BnaA04g10200D|-|one|1#NA	1|0	1|NA	237|NA	lncNAT
XLOC_000985	chrA04[+]9103060-9110245	TCONS_00039896	-	TCONS_00039896|XLOC_014960|+|BnaA04g10320D|-|more|2#NA	1|0	2|NA	326|NA	lncNAT
XLOC_000986	chrA04[+]9150934-9151582	TCONS_00039916	-	TCONS_00039916|XLOC_014971|+|NA|NA|one|1#NA	1|0	1|NA	649|NA	lincRNA
XLOC_000987	chrA04[+]9535963-9537352	TCONS_00039984,TCONS_00039985,TCONS_00039986,TCONS_00039987	TCONS_00034118,TCONS_00034119,TCONS_00034120,TCONS_00034121,TCONS_00034122	TCONS_00039984|XLOC_015001|+|NA|NA|more|3,TCONS_00039985|XLOC_015001|+|NA|NA|more|3,TCONS_00039986|XLOC_015001|+|NA|NA|more|2,TCONS_00039987|XLOC_015001|+|NA|NA|more|2#TCONS_00034118|XLOC_014720|+|NA|NA|more|4,TCONS_00034119|XLOC_014720|+|NA|NA|more|3,TCONS_00034120|XLOC_014720|+|NA|NA|more|3,TCONS_00034121|XLOC_014720|+|NA|NA|more|3,TCONS_00034122|XLOC_014720|+|NA|NA|more|2	4|5	3,3,2,2|4,3,3,3,2	755,932,980,662|1087,1082,1113,1161,984	lincRNA
XLOC_000988	chrA04[+]9705948-9706916	-	TCONS_00034142	NA#TCONS_00034142|XLOC_014729|+|NA|NA|more|4	0|1	NA|4	NA|600	lincRNA
XLOC_000989	chrA04[+]9761104-9761358	TCONS_00040015	-	TCONS_00040015|XLOC_015015|+|BnaA04g11240D|-|one|1#NA	1|0	1|NA	255|NA	lncNAT
XLOC_000990	chrA04[+]9762838-9763131	TCONS_00040017	-	TCONS_00040017|XLOC_015017|+|BnaA04g11240D|-|one|1#NA	1|0	1|NA	294|NA	lncNAT
XLOC_000991	chrA04[+]10003878-10004770	-	TCONS_00034190	NA#TCONS_00034190|XLOC_014747|+|BnaA04g11560D|-|more|2	0|1	NA|2	NA|778	lncNAT
XLOC_000992	chrA04[+]10137259-10139120	TCONS_00040096	TCONS_00034208,TCONS_00034209	TCONS_00040096|XLOC_015051|+|BnaA04g11830D|-|more|2#TCONS_00034208|XLOC_014761|+|NA|NA|more|2,TCONS_00034209|XLOC_014761|+|NA|NA|more|2	1|2	2|2,2	1723|579,563	lncNAT
XLOC_000993	chrA04[+]10206829-10207043	TCONS_00040107	-	TCONS_00040107|XLOC_015054|+|BnaA04g11920D|-|one|1#NA	1|0	1|NA	215|NA	lncNAT
XLOC_000994	chrA04[+]10349108-10350806	TCONS_00040121,TCONS_00040122	-	TCONS_00040121|XLOC_015060|+|BnaA04g12120D|-|one|1,TCONS_00040122|XLOC_015060|+|BnaA04g12120D|-|more|2#NA	2|0	1,2|NA	1699,763|NA	lncNAT
XLOC_000995	chrA04[+]10575246-10576844	TCONS_00040173,TCONS_00040174	-	TCONS_00040173|XLOC_015080|+|NA|NA|more|3,TCONS_00040174|XLOC_015080|+|NA|NA|more|3#NA	2|0	3,3|NA	1152,537|NA	lincRNA
XLOC_000996	chrA04[+]10926352-10927518	TCONS_00040228	-	TCONS_00040228|XLOC_015104|+|NA|NA|one|1#NA	1|0	1|NA	1167|NA	lincRNA
XLOC_000997	chrA04[+]11327347-11328838	TCONS_00040301,TCONS_00040303	TCONS_00034384,TCONS_00034385,TCONS_00034386	TCONS_00040301|XLOC_015131|+|NA|NA|more|2,TCONS_00040303|XLOC_015131|+|NA|NA|more|2#TCONS_00034384|XLOC_014832|+|NA|NA|more|3,TCONS_00034385|XLOC_014832|+|NA|NA|more|3,TCONS_00034386|XLOC_014832|+|NA|NA|more|3	2|3	2,2|3,3,3	1284,560|878,917,898	lincRNA
XLOC_000998	chrA04[+]11332439-11333147	-	TCONS_00034389	NA#TCONS_00034389|XLOC_014833|+|NA|NA|more|2	0|1	NA|2	NA|533	lincRNA
XLOC_000999	chrA04[+]11672646-11674241	TCONS_00040364	TCONS_00034426	TCONS_00040364|XLOC_015150|+|NA|NA|more|3#TCONS_00034426|XLOC_014853|+|NA|NA|more|3	1|1	3|3	1251|815	lincRNA
XLOC_001000	chrA04[+]11735233-11735557	TCONS_00040373	-	TCONS_00040373|XLOC_015153|+|NA|NA|one|1#NA	1|0	1|NA	325|NA	lincRNA
XLOC_001001	chrA04[+]11762738-11763136	TCONS_00040376	-	TCONS_00040376|XLOC_015156|+|BnaA04g13900D|-|more|2#NA	1|0	2|NA	298|NA	lncNAT
XLOC_001002	chrA04[+]11763449-11763954	TCONS_00040377	-	TCONS_00040377|XLOC_015157|+|BnaA04g13900D|-|one|1#NA	1|0	1|NA	506|NA	lncNAT
XLOC_001003	chrA04[+]12228317-12229790	TCONS_00040459	TCONS_00034493	TCONS_00040459|XLOC_015186|+|NA|NA|one|1#TCONS_00034493|XLOC_014886|+|NA|NA|more|2	1|1	1|2	1346|631	lincRNA
XLOC_001004	chrA04[+]12396785-12397482	TCONS_00040479	-	TCONS_00040479|XLOC_015197|+|NA|NA|more|3#NA	1|0	3|NA	414|NA	lincRNA
XLOC_001005	chrA04[+]12453701-12455042	-	TCONS_00034522	NA#TCONS_00034522|XLOC_014900|+|BnaA04g14840D|-|more|2	0|1	NA|2	NA|1019	lncNAT
XLOC_001006	chrA04[+]12593685-12594096	-	TCONS_00034552	NA#TCONS_00034552|XLOC_014912|+|BnaA04g15080D|-|more|2	0|1	NA|2	NA|245	lncNAT
XLOC_001007	chrA04[+]12615244-12616287	-	TCONS_00034557	NA#TCONS_00034557|XLOC_014915|+|NA|NA|more|2	0|1	NA|2	NA|821	lincRNA
XLOC_001008	chrA04[+]12731672-12732042	TCONS_00040570	-	TCONS_00040570|XLOC_015228|+|NA|NA|one|1#NA	1|0	1|NA	371|NA	lincRNA
XLOC_001009	chrA04[+]12796576-12797134	-	TCONS_00034604	NA#TCONS_00034604|XLOC_014926|+|NA|NA|more|2	0|1	NA|2	NA|484	lincRNA
XLOC_001010	chrA04[+]12893644-12894191	-	TCONS_00034619	NA#TCONS_00034619|XLOC_014934|+|BnaA04g15580D|-|more|2	0|1	NA|2	NA|447	lncNAT
XLOC_001011	chrA04[+]13015684-13016911	-	TCONS_00034645	NA#TCONS_00034645|XLOC_014948|+|BnaA04g15780D|-|one|1	0|1	NA|1	NA|1228	lncNAT
XLOC_001012	chrA04[+]13388639-13388902	TCONS_00040719	-	TCONS_00040719|XLOC_015283|+|NA|NA|one|1#NA	1|0	1|NA	264|NA	lincRNA
XLOC_001013	chrA04[+]13391924-13393000	TCONS_00040720	-	TCONS_00040720|XLOC_015284|+|NA|NA|more|2#NA	1|0	2|NA	1009|NA	lincRNA
XLOC_001014	chrA04[+]13804743-13806446	-	TCONS_00034797,TCONS_00034798,TCONS_00034799	NA#TCONS_00034797|XLOC_015004|+|NA|NA|more|4,TCONS_00034798|XLOC_015004|+|NA|NA|more|4,TCONS_00034799|XLOC_015004|+|NA|NA|more|2	0|3	NA|4,4,2	NA|1275,1247,1124	lincRNA
XLOC_001015	chrA04[+]14137692-14138917	-	TCONS_00034842	NA#TCONS_00034842|XLOC_015028|+|NA|NA|more|2	0|1	NA|2	NA|443	lincRNA
XLOC_001016	chrA04[+]14290035-14290909	TCONS_00040868	-	TCONS_00040868|XLOC_015351|+|NA|NA|more|2#NA	1|0	2|NA	607|NA	lincRNA
XLOC_001017	chrA04[+]14335492-14337889	-	TCONS_00034884,TCONS_00034885	NA#TCONS_00034884|XLOC_015047|+|BnaA04g17770D|-|more|2,TCONS_00034885|XLOC_015047|+|BnaA04g17770D|-|more|3	0|2	NA|2,3	NA|2208,1624	lncNAT
XLOC_001018	chrA04[+]14392691-14394039	TCONS_00040904	-	TCONS_00040904|XLOC_015361|+|NA|NA|one|1#NA	1|0	1|NA	1349|NA	lincRNA
XLOC_001019	chrA04[+]14785085-14785583	-	TCONS_00034975	NA#TCONS_00034975|XLOC_015082|+|BnaA04g18570D|-|more|2	0|1	NA|2	NA|363	lncNAT
XLOC_001020	chrA04[+]14878654-14880298	-	TCONS_00034993	NA#TCONS_00034993|XLOC_015091|+|BnaA04g18680D|-|more|3	0|1	NA|3	NA|1177	lncNAT
XLOC_001021	chrA04[+]15130053-15131617	-	TCONS_00035026	NA#TCONS_00035026|XLOC_015108|+|BnaA04g19060D|-|more|2	0|1	NA|2	NA|1462	lncNAT
XLOC_001022	chrA04[+]15310449-15310856	TCONS_00041097	-	TCONS_00041097|XLOC_015440|+|NA|NA|more|2#NA	1|0	2|NA	324|NA	lincRNA
XLOC_001023	chrA04[+]15470648-15471551	TCONS_00041175	TCONS_00035114	TCONS_00041175|XLOC_015464|+|BnaA04g19880D|-|more|2#TCONS_00035114|XLOC_015149|+|BnaA04g19880D|-|more|2	1|1	2|2	831|336	lncNAT
XLOC_001024	chrA04[+]15532120-15547472	-	TCONS_00035131	NA#TCONS_00035131|XLOC_015156|+|BnaA04g20030D|-|more|2	0|1	NA|2	NA|488	lncNAT
XLOC_001025	chrA04[+]15551959-15553032	TCONS_00041195	-	TCONS_00041195|XLOC_015472|+|NA|NA|one|1#NA	1|0	1|NA	1074|NA	lincRNA
XLOC_001026	chrA04[+]15836834-15838404	-	TCONS_00035181,TCONS_00035182,TCONS_00035183	NA#TCONS_00035181|XLOC_015184|+|NA|NA|more|4,TCONS_00035182|XLOC_015184|+|NA|NA|more|3,TCONS_00035183|XLOC_015184|+|NA|NA|more|4	0|3	NA|4,3,4	NA|1139,1408,695	lincRNA
XLOC_001027	chrA04[+]15904321-15906696	-	TCONS_00035193	NA#TCONS_00035193|XLOC_015187|+|BnaA04g20720D|-|more|2	0|1	NA|2	NA|1764	lncNAT
XLOC_001028	chrA04[+]15984228-15984569	TCONS_00041300	-	TCONS_00041300|XLOC_015511|+|BnaA04g20910D|-|one|1#NA	1|0	1|NA	342|NA	lncNAT
XLOC_001029	chrA04[+]16043090-16043989	TCONS_00041303	-	TCONS_00041303|XLOC_015513|+|NA|NA|one|1#NA	1|0	1|NA	900|NA	lincRNA
XLOC_001030	chrA04[+]16797607-16798254	-	TCONS_00035346	NA#TCONS_00035346|XLOC_015263|+|NA|NA|more|2	0|1	NA|2	NA|574	lincRNA
XLOC_001031	chrA04[+]16798640-16800671	-	TCONS_00035347,TCONS_00035348	NA#TCONS_00035347|XLOC_015264|+|NA|NA|more|2,TCONS_00035348|XLOC_015264|+|NA|NA|more|2	0|2	NA|2,2	NA|1093,868	lincRNA
XLOC_001032	chrA04[+]17197173-17197689	-	TCONS_00035434	NA#TCONS_00035434|XLOC_015307|+|BnaA04g23070D|-|more|2	0|1	NA|2	NA|426	lncNAT
XLOC_001033	chrA04[+]17466440-17469207	TCONS_00041625	TCONS_00035492	TCONS_00041625|XLOC_015651|+|NA|NA|more|2#TCONS_00035492|XLOC_015333|+|NA|NA|more|2	1|1	2|2	1753|2050	lincRNA
XLOC_001034	chrA04[+]17910465-17911802	-	TCONS_00035607	NA#TCONS_00035607|XLOC_015381|+|BnaA04g24530D|-|more|2	0|1	NA|2	NA|1255	lncNAT
XLOC_001035	chrA04[+]18500881-18501348	TCONS_00041967	-	TCONS_00041967|XLOC_015773|+|NA|NA|one|1#NA	1|0	1|NA	468|NA	lincRNA
XLOC_001036	chrA04[+]18682198-18683557	TCONS_00042009	-	TCONS_00042009|XLOC_015788|+|NA|NA|one|1#NA	1|0	1|NA	1360|NA	lincRNA
XLOC_001037	chrA04[-]51915-52366	TCONS_00042207	-	TCONS_00042207|XLOC_015844|-|NA|NA|one|1#NA	1|0	1|NA	452|NA	lincRNA
XLOC_001038	chrA04[-]56684-57063	-	TCONS_00035988	NA#TCONS_00035988|XLOC_015523|-|BnaA04g00110D|+|one|1	0|1	NA|1	NA|380	lncNAT
XLOC_001039	chrA04[-]561561-565219	-	TCONS_00036081	NA#TCONS_00036081|XLOC_015567|-|BnaA04g00830D|+|more|3	0|1	NA|3	NA|2171	lncNAT
XLOC_001040	chrA04[-]684165-686130	TCONS_00042344,TCONS_00042346	TCONS_00036099,TCONS_00036100,TCONS_00036101	TCONS_00042344|XLOC_015893|-|NA|NA|more|2,TCONS_00042346|XLOC_015893|-|NA|NA|more|4#TCONS_00036099|XLOC_015573|-|NA|NA|more|2,TCONS_00036100|XLOC_015573|-|NA|NA|more|3,TCONS_00036101|XLOC_015573|-|NA|NA|more|2	2|3	2,4|2,3,2	848,1315|848,895,1391	lincRNA
XLOC_001041	chrA04[-]1207756-1208506	-	TCONS_00036188	NA#TCONS_00036188|XLOC_015619|-|BnaA04g01890D|+|more|2	0|1	NA|2	NA|574	lncNAT
XLOC_001042	chrA04[-]1288336-1289608	TCONS_00042477	-	TCONS_00042477|XLOC_015944|-|NA|NA|one|1#NA	1|0	1|NA	1273|NA	lincRNA
XLOC_001043	chrA04[-]1536605-1538408	-	TCONS_00036228	NA#TCONS_00036228|XLOC_015636|-|NA|NA|more|2	0|1	NA|2	NA|1723	lincRNA
XLOC_001044	chrA04[-]1784299-1786007	-	TCONS_00036272,TCONS_00036273	NA#TCONS_00036272|XLOC_015652|-|NA|NA|more|3,TCONS_00036273|XLOC_015652|-|NA|NA|more|3	0|2	NA|3,3	NA|862,1263	lincRNA
XLOC_001045	chrA04[-]2016510-2017061	-	TCONS_00036315	NA#TCONS_00036315|XLOC_015677|-|NA|NA|more|3	0|1	NA|3	NA|375	lincRNA
XLOC_001046	chrA04[-]2236399-2237874	TCONS_00042693	-	TCONS_00042693|XLOC_016021|-|NA|NA|one|1#NA	1|0	1|NA	1476|NA	lincRNA
XLOC_001047	chrA04[-]2249781-2251129	-	TCONS_00036345,TCONS_00036346	NA#TCONS_00036345|XLOC_015693|-|NA|NA|more|2,TCONS_00036346|XLOC_015693|-|NA|NA|more|2	0|2	NA|2,2	NA|1251,363	lincRNA
XLOC_001048	chrA04[-]2253915-2254333	TCONS_00042695	-	TCONS_00042695|XLOC_016023|-|NA|NA|one|1#NA	1|0	1|NA	419|NA	lincRNA
XLOC_001049	chrA04[-]2255034-2257938	TCONS_00042696	-	TCONS_00042696|XLOC_016024|-|NA|NA|one|1#NA	1|0	1|NA	2905|NA	lincRNA
XLOC_001050	chrA04[-]2394022-2397178	TCONS_00042716	-	TCONS_00042716|XLOC_016034|-|BnaA04g03520D|+|one|1#NA	1|0	1|NA	3157|NA	lncNAT
XLOC_001051	chrA04[-]2511203-2512883	TCONS_00042745	-	TCONS_00042745|XLOC_016046|-|NA|NA|more|3#NA	1|0	3|NA	448|NA	lincRNA
XLOC_001052	chrA04[-]2902358-2903191	-	TCONS_00036437,TCONS_00036438	NA#TCONS_00036437|XLOC_015728|-|NA|NA|more|5,TCONS_00036438|XLOC_015728|-|NA|NA|more|5	0|2	NA|5,5	NA|489,469	lincRNA
XLOC_001053	chrA04[-]3033001-3033666	TCONS_00042797	TCONS_00036445	TCONS_00042797|XLOC_016068|-|NA|NA|one|1#TCONS_00036445|XLOC_015732|-|NA|NA|more|2	1|1	1|2	619|536	lincRNA
XLOC_001054	chrA04[-]3108912-3110034	TCONS_00042803	-	TCONS_00042803|XLOC_016072|-|NA|NA|more|4#NA	1|0	4|NA	648|NA	lincRNA
XLOC_001055	chrA04[-]3375424-3377335	TCONS_00042851,TCONS_00042852	TCONS_00036505	TCONS_00042851|XLOC_016088|-|NA|NA|more|3,TCONS_00042852|XLOC_016088|-|NA|NA|more|3#TCONS_00036505|XLOC_015751|-|NA|NA|more|2	2|1	3,3|2	1493,1639|501	lincRNA
XLOC_001056	chrA04[-]3728411-3729444	-	TCONS_00036552	NA#TCONS_00036552|XLOC_015773|-|BnaA04g05060D|+|more|2	0|1	NA|2	NA|614	lncNAT
XLOC_001057	chrA04[-]3741268-3741772	TCONS_00042924	-	TCONS_00042924|XLOC_016118|-|NA|NA|one|1#NA	1|0	1|NA	505|NA	lincRNA
XLOC_001058	chrA04[-]3758000-3758821	-	TCONS_00036561	NA#TCONS_00036561|XLOC_015776|-|BnaA04g05090D|+|more|3	0|1	NA|3	NA|513	lncNAT
XLOC_001059	chrA04[-]3794782-3796102	TCONS_00042932,TCONS_00042933	TCONS_00036569,TCONS_00036570	TCONS_00042932|XLOC_016121|-|NA|NA|more|2,TCONS_00042933|XLOC_016121|-|NA|NA|more|2#TCONS_00036569|XLOC_015779|-|NA|NA|more|2,TCONS_00036570|XLOC_015779|-|NA|NA|more|2	2|2	2,2|2,2	698,979|676,694	lincRNA
XLOC_001060	chrA04[-]3873708-3873966	TCONS_00042945	-	TCONS_00042945|XLOC_016124|-|NA|NA|one|1#NA	1|0	1|NA	259|NA	lincRNA
XLOC_001061	chrA04[-]4104976-4105351	-	TCONS_00036582	NA#TCONS_00036582|XLOC_015787|-|NA|NA|more|2	0|1	NA|2	NA|306	lincRNA
XLOC_001062	chrA04[-]4183499-4186138	TCONS_00042964	TCONS_00036590,TCONS_00036591	TCONS_00042964|XLOC_016136|-|NA|NA|one|1#TCONS_00036590|XLOC_015791|-|NA|NA|more|2,TCONS_00036591|XLOC_015791|-|NA|NA|more|2	1|2	1|2,2	1317|1258,627	lincRNA
XLOC_001063	chrA04[-]4185507-4185895	TCONS_00042966	-	TCONS_00042966|XLOC_016137|-|NA|NA|one|1#NA	1|0	1|NA	389|NA	lincRNA
XLOC_001064	chrA04[-]4337209-4338782	TCONS_00043002	TCONS_00036613	TCONS_00043002|XLOC_016148|-|NA|NA|more|2#TCONS_00036613|XLOC_015802|-|NA|NA|more|2	1|1	2|2	1274|670	lincRNA
XLOC_001065	chrA04[-]4456639-4457818	-	TCONS_00036648	NA#TCONS_00036648|XLOC_015815|-|BnaA04g05810D|+|more|2	0|1	NA|2	NA|963	lncNAT
XLOC_001066	chrA04[-]4612059-4613863	TCONS_00043066,TCONS_00043067	TCONS_00036665	TCONS_00043066|XLOC_016174|-|NA|NA|more|3,TCONS_00043067|XLOC_016174|-|NA|NA|more|2#TCONS_00036665|XLOC_015825|-|NA|NA|more|2	2|1	3,2|2	985,1034|1165	lincRNA
XLOC_001067	chrA04[-]4866660-4867933	TCONS_00043102	TCONS_00036688	TCONS_00043102|XLOC_016189|-|NA|NA|more|2#TCONS_00036688|XLOC_015841|-|NA|NA|more|2	1|1	2|2	1001|1075	lincRNA
XLOC_001068	chrA04[-]4875228-4915258	-	TCONS_00036689	NA#TCONS_00036689|XLOC_015842|-|BnaA04g06300D|+|more|2	0|1	NA|2	NA|493	lncNAT
XLOC_001069	chrA04[-]5034077-5035358	TCONS_00043109	-	TCONS_00043109|XLOC_016193|-|NA|NA|more|3#NA	1|0	3|NA	459|NA	lincRNA
XLOC_001070	chrA04[-]5043220-5049428	TCONS_00043110	-	TCONS_00043110|XLOC_016194|-|NA|NA|more|3#NA	1|0	3|NA	504|NA	lincRNA
XLOC_001071	chrA04[-]5071941-5072281	TCONS_00043116	-	TCONS_00043116|XLOC_016198|-|NA|NA|one|1#NA	1|0	1|NA	341|NA	lincRNA
XLOC_001072	chrA04[-]5077393-5079064	TCONS_00043117,TCONS_00043118,TCONS_00043119,TCONS_00043120,TCONS_00043121	TCONS_00036701	TCONS_00043117|XLOC_016199|-|NA|NA|one|1,TCONS_00043118|XLOC_016200|-|NA|NA|more|4,TCONS_00043119|XLOC_016200|-|NA|NA|more|4,TCONS_00043120|XLOC_016200|-|NA|NA|more|4,TCONS_00043121|XLOC_016200|-|NA|NA|more|3#TCONS_00036701|XLOC_015849|-|NA|NA|more|3	5|1	1,4,4,4,3|3	220,864,936,931,304|1323	lincRNA
XLOC_001073	chrA04[-]5237247-5237932	TCONS_00043140	-	TCONS_00043140|XLOC_016210|-|BnaA04g06600D|+|one|1#NA	1|0	1|NA	686|NA	lncNAT
XLOC_001074	chrA04[-]5270052-5271204	-	TCONS_00036715	NA#TCONS_00036715|XLOC_015859|-|BnaA04g06620D|+|more|2	0|1	NA|2	NA|1083	lncNAT
XLOC_001075	chrA04[-]5392065-5393288	TCONS_00043156,TCONS_00043157,TCONS_00043158	TCONS_00036732	TCONS_00043156|XLOC_016216|-|NA|NA|one|1,TCONS_00043157|XLOC_016217|-|NA|NA|more|3,TCONS_00043158|XLOC_016217|-|NA|NA|more|3#TCONS_00036732|XLOC_015864|-|NA|NA|more|3	3|1	1,3,3|3	357,268,266|722	lincRNA
XLOC_001076	chrA04[-]5716544-5717609	-	TCONS_00036746	NA#TCONS_00036746|XLOC_015873|-|BnaA04g07010D|+|more|2	0|1	NA|2	NA|955	lncNAT
XLOC_001077	chrA04[-]5761803-5763158	-	TCONS_00036748	NA#TCONS_00036748|XLOC_015875|-|BnaA04g07060D|+|one|1	0|1	NA|1	NA|1356	lncNAT
XLOC_001078	chrA04[-]5771040-5773407	-	TCONS_00036751,TCONS_00036752	NA#TCONS_00036751|XLOC_015877|-|NA|NA|more|4,TCONS_00036752|XLOC_015877|-|NA|NA|more|4	0|2	NA|4,4	NA|1259,1281	lincRNA
XLOC_001079	chrA04[-]6135391-6138882	-	TCONS_00036774,TCONS_00036775	NA#TCONS_00036774|XLOC_015890|-|NA|NA|more|4,TCONS_00036775|XLOC_015890|-|NA|NA|more|2	0|2	NA|4,2	NA|452,453	lincRNA
XLOC_001080	chrA04[-]6154494-6155462	TCONS_00043214	-	TCONS_00043214|XLOC_016249|-|NA|NA|one|1#NA	1|0	1|NA	969|NA	lincRNA
XLOC_001081	chrA04[-]6157086-6157813	TCONS_00043215	-	TCONS_00043215|XLOC_016250|-|NA|NA|one|1#NA	1|0	1|NA	728|NA	lincRNA
XLOC_001082	chrA04[-]6748023-6757377	TCONS_00043293,TCONS_00043294,TCONS_00043295	TCONS_00036847,TCONS_00036849,TCONS_00036850,TCONS_00036851,TCONS_00036852,TCONS_00036854	TCONS_00043293|XLOC_016273|-|NA|NA|more|3,TCONS_00043294|XLOC_016273|-|NA|NA|more|4,TCONS_00043295|XLOC_016273|-|NA|NA|more|4#TCONS_00036847|XLOC_015913|-|NA|NA|more|5,TCONS_00036849|XLOC_015913|-|NA|NA|more|5,TCONS_00036850|XLOC_015913|-|NA|NA|more|3,TCONS_00036851|XLOC_015913|-|NA|NA|more|5,TCONS_00036852|XLOC_015913|-|NA|NA|more|5,TCONS_00036854|XLOC_015913|-|NA|NA|more|4	3|6	3,4,4|5,5,3,5,5,4	1261,1507,1465|1153,1193,525,826,900,1480	lincRNA
XLOC_001083	chrA04[-]6898548-6899089	-	TCONS_00036873	NA#TCONS_00036873|XLOC_015923|-|NA|NA|more|2	0|1	NA|2	NA|453	lincRNA
XLOC_001084	chrA04[-]7312405-7313989	TCONS_00043386,TCONS_00043387	TCONS_00036942	TCONS_00043386|XLOC_016308|-|NA|NA|more|3,TCONS_00043387|XLOC_016308|-|NA|NA|more|4#TCONS_00036942|XLOC_015947|-|NA|NA|more|2	2|1	3,4|2	875,1264|1493	lincRNA
XLOC_001085	chrA04[-]7363672-7365429	TCONS_00043388,TCONS_00043389,TCONS_00043390,TCONS_00043391,TCONS_00043392	TCONS_00036943,TCONS_00036944,TCONS_00036945,TCONS_00036946	TCONS_00043388|XLOC_016309|-|NA|NA|more|5,TCONS_00043389|XLOC_016309|-|NA|NA|more|6,TCONS_00043390|XLOC_016309|-|NA|NA|more|6,TCONS_00043391|XLOC_016309|-|NA|NA|more|6,TCONS_00043392|XLOC_016309|-|NA|NA|more|4#TCONS_00036943|XLOC_015948|-|NA|NA|more|6,TCONS_00036944|XLOC_015948|-|NA|NA|more|6,TCONS_00036945|XLOC_015948|-|NA|NA|more|5,TCONS_00036946|XLOC_015948|-|NA|NA|more|5	5|4	5,6,6,6,4|6,6,5,5	1063,954,972,978,1184|966,974,1105,1171	lincRNA
XLOC_001086	chrA04[-]7403051-7404993	TCONS_00043396,TCONS_00043397	TCONS_00036949,TCONS_00036950,TCONS_00036951,TCONS_00036952,TCONS_00036953	TCONS_00043396|XLOC_016311|-|NA|NA|more|4,TCONS_00043397|XLOC_016311|-|NA|NA|more|4#TCONS_00036949|XLOC_015950|-|NA|NA|more|3,TCONS_00036950|XLOC_015950|-|NA|NA|more|4,TCONS_00036951|XLOC_015950|-|NA|NA|more|4,TCONS_00036952|XLOC_015950|-|NA|NA|more|4,TCONS_00036953|XLOC_015950|-|NA|NA|more|4	2|5	4,4|3,4,4,4,4	1154,1147|751,1163,1205,1204,1221	lincRNA
XLOC_001087	chrA04[-]7790989-7792429	TCONS_00043456	TCONS_00036999,TCONS_00037000	TCONS_00043456|XLOC_016336|-|NA|NA|one|1#TCONS_00036999|XLOC_015974|-|NA|NA|more|3,TCONS_00037000|XLOC_015974|-|NA|NA|one|1	1|2	1|3,1	1349|652,1422	lincRNA
XLOC_001088	chrA04[-]7986115-7986828	-	TCONS_00037013	NA#TCONS_00037013|XLOC_015981|-|NA|NA|more|2	0|1	NA|2	NA|588	lincRNA
XLOC_001089	chrA04[-]8004840-8005433	TCONS_00043470	-	TCONS_00043470|XLOC_016344|-|BnaA04g08950D|+|one|1#NA	1|0	1|NA	594|NA	lncNAT
XLOC_001090	chrA04[-]8040907-8041886	-	TCONS_00037015	NA#TCONS_00037015|XLOC_015983|-|NA|NA|more|2	0|1	NA|2	NA|894	lincRNA
XLOC_001091	chrA04[-]8109457-8109715	TCONS_00043483	-	TCONS_00043483|XLOC_016353|-|NA|NA|one|1#NA	1|0	1|NA	259|NA	lincRNA
XLOC_001092	chrA04[-]8112908-8113363	TCONS_00043484	-	TCONS_00043484|XLOC_016354|-|NA|NA|one|1#NA	1|0	1|NA	456|NA	lincRNA
XLOC_001093	chrA04[-]8549139-8551446	-	TCONS_00037057	NA#TCONS_00037057|XLOC_016010|-|NA|NA|more|5	0|1	NA|5	NA|885	lincRNA
XLOC_001094	chrA04[-]8937341-8938089	TCONS_00043631	-	TCONS_00043631|XLOC_016410|-|BnaA04g10110D|+|more|3#NA	1|0	3|NA	584|NA	lncNAT
XLOC_001095	chrA04[-]9395452-9398821	-	TCONS_00037169	NA#TCONS_00037169|XLOC_016069|-|NA|NA|more|2	0|1	NA|2	NA|764	lincRNA
XLOC_001096	chrA04[-]9536138-9536467	TCONS_00043721	-	TCONS_00043721|XLOC_016449|-|NA|NA|one|1#NA	1|0	1|NA	330|NA	lincRNA
XLOC_001097	chrA04[-]9550196-9550599	TCONS_00043730	-	TCONS_00043730|XLOC_016453|-|NA|NA|one|1#NA	1|0	1|NA	404|NA	lincRNA
XLOC_001098	chrA04[-]9790699-9792162	-	TCONS_00037223,TCONS_00037224	NA#TCONS_00037223|XLOC_016093|-|NA|NA|one|1,TCONS_00037224|XLOC_016093|-|NA|NA|more|2	0|2	NA|1,2	NA|1464,998	lincRNA
XLOC_001099	chrA04[-]9798681-9803756	-	TCONS_00037225,TCONS_00037226	NA#TCONS_00037225|XLOC_016094|-|NA|NA|more|3,TCONS_00037226|XLOC_016094|-|NA|NA|more|4	0|2	NA|3,4	NA|507,439	lincRNA
XLOC_001100	chrA04[-]9888256-9889565	-	TCONS_00037234,TCONS_00037235	NA#TCONS_00037234|XLOC_016101|-|NA|NA|more|2,TCONS_00037235|XLOC_016101|-|NA|NA|more|4	0|2	NA|2,4	NA|1028,850	lincRNA
XLOC_001101	chrA04[-]10096590-10097832	-	TCONS_00037260,TCONS_00037261,TCONS_00037263	NA#TCONS_00037260|XLOC_016119|-|NA|NA|more|3,TCONS_00037261|XLOC_016119|-|NA|NA|more|3,TCONS_00037263|XLOC_016119|-|NA|NA|more|3	0|3	NA|3,3,3	NA|945,868,1013	lincRNA
XLOC_001102	chrA04[-]10710881-10711850	TCONS_00043939	TCONS_00037398	TCONS_00043939|XLOC_016543|-|NA|NA|more|2#TCONS_00037398|XLOC_016172|-|NA|NA|more|2	1|1	2|2	763|725	lincRNA
XLOC_001103	chrA04[-]11015848-11016301	TCONS_00043988	-	TCONS_00043988|XLOC_016565|-|BnaA04g13080D|+|one|1#NA	1|0	1|NA	454|NA	lncNAT
XLOC_001104	chrA04[-]11020106-11020557	-	TCONS_00037445	NA#TCONS_00037445|XLOC_016194|-|BnaA04g13090D|+|more|2	0|1	NA|2	NA|219	lncNAT
XLOC_001105	chrA04[-]11115211-11117940	-	TCONS_00037456,TCONS_00037457	NA#TCONS_00037456|XLOC_016198|-|NA|NA|more|2,TCONS_00037457|XLOC_016198|-|NA|NA|more|2	0|2	NA|2,2	NA|2647,2643	lincRNA
XLOC_001106	chrA04[-]11215154-11215455	TCONS_00044007	-	TCONS_00044007|XLOC_016575|-|NA|NA|one|1#NA	1|0	1|NA	302|NA	lincRNA
XLOC_001107	chrA04[-]11491731-11492536	TCONS_00044038,TCONS_00044039	TCONS_00037492	TCONS_00044038|XLOC_016590|-|NA|NA|more|2,TCONS_00044039|XLOC_016590|-|NA|NA|more|3#TCONS_00037492|XLOC_016214|-|NA|NA|more|2	2|1	2,3|2	649,615|686	lincRNA
XLOC_001108	chrA04[-]11753266-11755428	TCONS_00044093,TCONS_00044094,TCONS_00044095	-	TCONS_00044093|XLOC_016609|-|NA|NA|more|6,TCONS_00044094|XLOC_016609|-|NA|NA|more|7,TCONS_00044095|XLOC_016609|-|NA|NA|more|5#NA	3|0	6,7,5|NA	1013,1495,744|NA	lincRNA
XLOC_001109	chrA04[-]11780767-11790273	TCONS_00044099,TCONS_00044101	-	TCONS_00044099|XLOC_016611|-|NA|NA|more|2,TCONS_00044101|XLOC_016611|-|NA|NA|one|1#NA	2|0	2,1|NA	421,395|NA	lincRNA
XLOC_001110	chrA04[-]11785547-11785883	TCONS_00044100	-	TCONS_00044100|XLOC_016612|-|NA|NA|one|1#NA	1|0	1|NA	337|NA	lincRNA
XLOC_001111	chrA04[-]11915695-11917501	TCONS_00044128	-	TCONS_00044128|XLOC_016626|-|NA|NA|more|2#NA	1|0	2|NA	851|NA	lincRNA
XLOC_001112	chrA04[-]11920219-11922200	TCONS_00044129,TCONS_00044130	-	TCONS_00044129|XLOC_016627|-|NA|NA|more|3,TCONS_00044130|XLOC_016627|-|NA|NA|more|2#NA	2|0	3,2|NA	844,845|NA	lincRNA
XLOC_001113	chrA04[-]12227541-12229790	-	TCONS_00037600	NA#TCONS_00037600|XLOC_016273|-|NA|NA|more|2	0|1	NA|2	NA|1182	lincRNA
XLOC_001114	chrA04[-]12660807-12661066	TCONS_00044270	-	TCONS_00044270|XLOC_016682|-|BnaA04g15210D|+|one|1#NA	1|0	1|NA	260|NA	lncNAT
XLOC_001115	chrA04[-]12668420-12669715	TCONS_00044271	-	TCONS_00044271|XLOC_016683|-|NA|NA|more|2#NA	1|0	2|NA	1081|NA	lincRNA
XLOC_001116	chrA04[-]12769030-12770630	TCONS_00044309	-	TCONS_00044309|XLOC_016697|-|NA|NA|more|2#NA	1|0	2|NA	1511|NA	lincRNA
XLOC_001117	chrA04[-]12934418-12935267	-	TCONS_00037727	NA#TCONS_00037727|XLOC_016332|-|NA|NA|more|2	0|1	NA|2	NA|581	lincRNA
XLOC_001118	chrA04[-]13038085-13039275	-	TCONS_00037750	NA#TCONS_00037750|XLOC_016341|-|BnaA04g15830D|+|more|2	0|1	NA|2	NA|989	lncNAT
XLOC_001119	chrA04[-]13286514-13286877	TCONS_00044460	-	TCONS_00044460|XLOC_016746|-|NA|NA|one|1#NA	1|0	1|NA	364|NA	lincRNA
XLOC_001120	chrA04[-]13653493-13654912	TCONS_00044522,TCONS_00044523,TCONS_00044524	TCONS_00037853,TCONS_00037854	TCONS_00044522|XLOC_016770|-|NA|NA|more|3,TCONS_00044523|XLOC_016770|-|NA|NA|more|2,TCONS_00044524|XLOC_016770|-|NA|NA|more|3#TCONS_00037853|XLOC_016383|-|NA|NA|more|2,TCONS_00037854|XLOC_016383|-|NA|NA|more|2	3|2	3,2,3|2,2	1039,1005,1032|739,1058	lincRNA
XLOC_001121	chrA04[-]13714886-13716364	-	TCONS_00037859	NA#TCONS_00037859|XLOC_016387|-|BnaA04g16770D|+|more|3	0|1	NA|3	NA|1169	lncNAT
XLOC_001122	chrA04[-]14086458-14087013	TCONS_00044612	-	TCONS_00044612|XLOC_016799|-|NA|NA|more|2#NA	1|0	2|NA	467|NA	lincRNA
XLOC_001123	chrA04[-]14137701-14138365	TCONS_00044634	-	TCONS_00044634|XLOC_016807|-|NA|NA|one|1#NA	1|0	1|NA	665|NA	lincRNA
XLOC_001124	chrA04[-]14169580-14171373	TCONS_00044641	-	TCONS_00044641|XLOC_016811|-|NA|NA|one|1#NA	1|0	1|NA	1794|NA	lincRNA
XLOC_001125	chrA04[-]14387277-14389674	TCONS_00044731,TCONS_00044733,TCONS_00044737	TCONS_00038030,TCONS_00038032,TCONS_00038033	TCONS_00044731|XLOC_016834|-|NA|NA|more|6,TCONS_00044733|XLOC_016834|-|NA|NA|more|6,TCONS_00044737|XLOC_016834|-|NA|NA|more|6#TCONS_00038030|XLOC_016445|-|NA|NA|more|5,TCONS_00038032|XLOC_016445|-|NA|NA|more|5,TCONS_00038033|XLOC_016445|-|NA|NA|more|6	3|3	6,6,6|5,5,6	1524,1690,1749|1490,1564,1615	lincRNA
XLOC_001126	chrA04[-]14392962-14393788	TCONS_00044739	-	TCONS_00044739|XLOC_016836|-|NA|NA|one|1#NA	1|0	1|NA	827|NA	lincRNA
XLOC_001127	chrA04[-]14634144-14634522	TCONS_00044797	-	TCONS_00044797|XLOC_016858|-|NA|NA|one|1#NA	1|0	1|NA	379|NA	lincRNA
XLOC_001128	chrA04[-]14643396-14643865	-	TCONS_00038074	NA#TCONS_00038074|XLOC_016465|-|BnaA04g18180D|+|more|2	0|1	NA|2	NA|390	lncNAT
XLOC_001129	chrA04[-]15499043-15499394	TCONS_00045014	-	TCONS_00045014|XLOC_016941|-|NA|NA|one|1#NA	1|0	1|NA	352|NA	lincRNA
XLOC_001130	chrA04[-]15589060-15590291	-	TCONS_00038278	NA#TCONS_00038278|XLOC_016552|-|NA|NA|more|5	0|1	NA|5	NA|441	lincRNA
XLOC_001131	chrA04[-]15789682-15790802	TCONS_00045104	-	TCONS_00045104|XLOC_016968|-|NA|NA|more|3#NA	1|0	3|NA	243|NA	lincRNA
XLOC_001132	chrA04[-]15916535-15918290	TCONS_00045140,TCONS_00045141	TCONS_00038358	TCONS_00045140|XLOC_016984|-|NA|NA|more|2,TCONS_00045141|XLOC_016984|-|NA|NA|more|2#TCONS_00038358|XLOC_016585|-|NA|NA|more|2	2|1	2,2|2	864,836|358	lincRNA
XLOC_001133	chrA04[-]15922083-15924479	TCONS_00045144	-	TCONS_00045144|XLOC_016986|-|NA|NA|more|2#NA	1|0	2|NA	2234|NA	lincRNA
XLOC_001134	chrA04[-]15955909-15956164	-	TCONS_00038367	NA#TCONS_00038367|XLOC_016592|-|BnaA04g20850D|+|one|1	0|1	NA|1	NA|256	lncNAT
XLOC_001135	chrA04[-]15965609-15966885	TCONS_00045155	-	TCONS_00045155|XLOC_016992|-|NA|NA|more|2#NA	1|0	2|NA	1185|NA	lincRNA
XLOC_001136	chrA04[-]15967150-15967530	TCONS_00045156	-	TCONS_00045156|XLOC_016993|-|NA|NA|one|1#NA	1|0	1|NA	381|NA	lincRNA
XLOC_001137	chrA04[-]16048077-16051039	-	TCONS_00038380	NA#TCONS_00038380|XLOC_016602|-|NA|NA|more|2	0|1	NA|2	NA|2801	lincRNA
XLOC_001138	chrA04[-]16720165-16721053	-	TCONS_00038497	NA#TCONS_00038497|XLOC_016656|-|NA|NA|more|2	0|1	NA|2	NA|771	lincRNA
XLOC_001139	chrA04[-]16769761-16771238	-	TCONS_00038511	NA#TCONS_00038511|XLOC_016662|-|BnaA04g22220D|+|more|2	0|1	NA|2	NA|1391	lncNAT
XLOC_001140	chrA04[-]16792243-16793560	TCONS_00045330	TCONS_00038512	TCONS_00045330|XLOC_017066|-|NA|NA|more|2#TCONS_00038512|XLOC_016663|-|NA|NA|more|2	1|1	2|2	571|493	lincRNA
XLOC_001141	chrA04[-]16905104-16906156	TCONS_00045355,TCONS_00045356	TCONS_00038527	TCONS_00045355|XLOC_017077|-|NA|NA|more|2,TCONS_00045356|XLOC_017078|-|NA|NA|one|1#TCONS_00038527|XLOC_016672|-|NA|NA|more|4	2|1	2,1|4	317,257|725	lincRNA
XLOC_001142	chrA04[-]17216452-17217530	TCONS_00045445	-	TCONS_00045445|XLOC_017115|-|NA|NA|one|1#NA	1|0	1|NA	1079|NA	lincRNA
XLOC_001143	chrA04[-]17872014-17872601	-	TCONS_00038724	NA#TCONS_00038724|XLOC_016765|-|NA|NA|more|2	0|1	NA|2	NA|525	lincRNA
XLOC_001144	chrA04[-]17952953-17953886	TCONS_00045622	-	TCONS_00045622|XLOC_017190|-|NA|NA|one|1#NA	1|0	1|NA	934|NA	lincRNA
XLOC_001145	chrA04[-]17958295-17958790	TCONS_00045623	-	TCONS_00045623|XLOC_017191|-|NA|NA|one|1#NA	1|0	1|NA	496|NA	lincRNA
XLOC_001146	chrA04[-]17991340-17992840	TCONS_00045643	-	TCONS_00045643|XLOC_017198|-|NA|NA|one|1#NA	1|0	1|NA	1501|NA	lincRNA
XLOC_001147	chrA04[-]18065006-18066139	TCONS_00045654	-	TCONS_00045654|XLOC_017203|-|NA|NA|more|2#NA	1|0	2|NA	1042|NA	lincRNA
XLOC_001148	chrA04[-]18096741-18098255	-	TCONS_00038784	NA#TCONS_00038784|XLOC_016787|-|BnaA04g24870D|+|more|2	0|1	NA|2	NA|987	lncNAT
XLOC_001149	chrA04[-]18140896-18141390	TCONS_00045666	-	TCONS_00045666|XLOC_017207|-|NA|NA|more|2#NA	1|0	2|NA	392|NA	lincRNA
XLOC_001150	chrA04[-]18264622-18265207	-	TCONS_00038833	NA#TCONS_00038833|XLOC_016806|-|BnaA04g25340D|+|more|2	0|1	NA|2	NA|337	lncNAT
XLOC_001151	chrA04[-]18462634-18467143	TCONS_00045772	TCONS_00038878	TCONS_00045772|XLOC_017245|-|NA|NA|more|4#TCONS_00038878|XLOC_016831|-|BnaA04g25870D|+|more|7	1|1	4|7	4052|3223	lncNAT
XLOC_001152	chrA04[-]18500932-18501323	TCONS_00045787	-	TCONS_00045787|XLOC_017247|-|NA|NA|one|1#NA	1|0	1|NA	392|NA	lincRNA
XLOC_001153	chrA04[-]18583023-18584954	TCONS_00045821,TCONS_00045822	TCONS_00038900	TCONS_00045821|XLOC_017256|-|NA|NA|more|4,TCONS_00045822|XLOC_017256|-|NA|NA|more|4#TCONS_00038900|XLOC_016841|-|NA|NA|more|4	2|1	4,4|4	556,1039|1021	lincRNA
XLOC_001154	chrA04[-]18689754-18690792	-	TCONS_00038905	NA#TCONS_00038905|XLOC_016845|-|NA|NA|more|4	0|1	NA|4	NA|556	lincRNA
XLOC_001155	chrA04[-]19098909-19101684	TCONS_00045949	-	TCONS_00045949|XLOC_017307|-|NA|NA|more|3#NA	1|0	3|NA	2600|NA	lincRNA
XLOC_001156	chrA04_random[+]154571-155464	TCONS_00045998	-	TCONS_00045998|XLOC_017333|+|NA|NA|more|2#NA	1|0	2|NA	794|NA	lincRNA
XLOC_001157	chrA04_random[+]710779-711193	-	TCONS_00039226	NA#TCONS_00039226|XLOC_017065|+|NA|NA|more|2	0|1	NA|2	NA|310	lincRNA
XLOC_001158	chrA04_random[+]760407-760725	TCONS_00046108	-	TCONS_00046108|XLOC_017384|+|NA|NA|one|1#NA	1|0	1|NA	319|NA	lincRNA
XLOC_001159	chrA04_random[+]923853-924372	TCONS_00046151	-	TCONS_00046151|XLOC_017403|+|NA|NA|one|1#NA	1|0	1|NA	520|NA	lincRNA
XLOC_001160	chrA04_random[+]989006-989799	TCONS_00046168	-	TCONS_00046168|XLOC_017409|+|NA|NA|one|1#NA	1|0	1|NA	794|NA	lincRNA
XLOC_001161	chrA04_random[+]1038994-1039330	TCONS_00046177	-	TCONS_00046177|XLOC_017415|+|NA|NA|one|1#NA	1|0	1|NA	337|NA	lincRNA
XLOC_001162	chrA04_random[-]183226-185304	TCONS_00046366,TCONS_00046367,TCONS_00046368,TCONS_00046369	TCONS_00039449,TCONS_00039450,TCONS_00039451,TCONS_00039452	TCONS_00046366|XLOC_017480|-|NA|NA|more|5,TCONS_00046367|XLOC_017480|-|NA|NA|more|5,TCONS_00046368|XLOC_017480|-|NA|NA|more|3,TCONS_00046369|XLOC_017480|-|NA|NA|more|5#TCONS_00039449|XLOC_017167|-|NA|NA|more|5,TCONS_00039450|XLOC_017167|-|NA|NA|more|5,TCONS_00039451|XLOC_017167|-|NA|NA|more|5,TCONS_00039452|XLOC_017167|-|NA|NA|more|5	4|4	5,5,3,5|5,5,5,5	1267,1223,1765,1291|1134,1107,1151,1106	lincRNA
XLOC_001163	chrA04_random[-]566460-566896	TCONS_00046414	-	TCONS_00046414|XLOC_017505|-|NA|NA|one|1#NA	1|0	1|NA	437|NA	lincRNA
XLOC_001164	chrA04_random[-]672364-674809	TCONS_00046436,TCONS_00046437,TCONS_00046438	-	TCONS_00046436|XLOC_017516|-|NA|NA|more|2,TCONS_00046437|XLOC_017516|-|NA|NA|more|2,TCONS_00046438|XLOC_017516|-|NA|NA|more|2#NA	3|0	2,2,2|NA	2162,2234,2152|NA	lincRNA
XLOC_001165	chrA04_random[-]681413-682356	-	TCONS_00039497	NA#TCONS_00039497|XLOC_017194|-|NA|NA|more|5	0|1	NA|5	NA|473	lincRNA
XLOC_001166	chrA04_random[-]825514-828437	-	TCONS_00039516,TCONS_00039517	NA#TCONS_00039516|XLOC_017207|-|NA|NA|more|5,TCONS_00039517|XLOC_017207|-|NA|NA|more|5	0|2	NA|5,5	NA|2030,2251	lincRNA
XLOC_001167	chrA04_random[-]850415-851134	-	TCONS_00039520,TCONS_00039521	NA#TCONS_00039520|XLOC_017210|-|NA|NA|more|3,TCONS_00039521|XLOC_017210|-|NA|NA|more|3	0|2	NA|3,3	NA|511,558	lincRNA
XLOC_001168	chrA04_random[-]910131-911342	TCONS_00046492	-	TCONS_00046492|XLOC_017538|-|NA|NA|one|1#NA	1|0	1|NA	1212|NA	lincRNA
XLOC_001169	chrA04_random[-]922592-923616	TCONS_00046493	-	TCONS_00046493|XLOC_017539|-|NA|NA|one|1#NA	1|0	1|NA	1025|NA	lincRNA
XLOC_001170	chrA04_random[-]984415-984725	TCONS_00046504	-	TCONS_00046504|XLOC_017543|-|BnaA04g28740D|+|one|1#NA	1|0	1|NA	311|NA	lncNAT
XLOC_001171	chrA04_random[-]988838-990135	TCONS_00046505	TCONS_00039539	TCONS_00046505|XLOC_017544|-|NA|NA|more|3#TCONS_00039539|XLOC_017221|-|NA|NA|more|3	1|1	3|3	1070|893	lincRNA
XLOC_001172	chrA04_random[-]1005338-1006082	-	TCONS_00039540	NA#TCONS_00039540|XLOC_017222|-|NA|NA|more|2	0|1	NA|2	NA|352	lincRNA
XLOC_001173	chrA04_random[-]1111005-1112439	TCONS_00046538	TCONS_00039569,TCONS_00039570	TCONS_00046538|XLOC_017558|-|NA|NA|more|3#TCONS_00039569|XLOC_017236|-|NA|NA|more|5,TCONS_00039570|XLOC_017236|-|NA|NA|more|5	1|2	3|5,5	1188|753,789	lincRNA
XLOC_001174	chrA04_random[-]1368634-1368956	TCONS_00046624	-	TCONS_00046624|XLOC_017588|-|NA|NA|one|1#NA	1|0	1|NA	323|NA	lincRNA
XLOC_001175	chrA05[+]27895-28202	-	TCONS_00039690	NA#TCONS_00039690|XLOC_017293|+|NA|NA|one|1	0|1	NA|1	NA|308	lincRNA
XLOC_001176	chrA05[+]229895-231716	-	TCONS_00039732	NA#TCONS_00039732|XLOC_017313|+|BnaA05g00500D|-|more|3	0|1	NA|3	NA|1633	lncNAT
XLOC_001177	chrA05[+]417389-419178	TCONS_00046739,TCONS_00046740	TCONS_00039753	TCONS_00046739|XLOC_017629|+|NA|NA|more|5,TCONS_00046740|XLOC_017629|+|NA|NA|more|5#TCONS_00039753|XLOC_017325|+|NA|NA|more|5	2|1	5,5|5	1210,1208|707	lincRNA
XLOC_001178	chrA05[+]419611-419866	TCONS_00046741	-	TCONS_00046741|XLOC_017630|+|NA|NA|one|1#NA	1|0	1|NA	256|NA	lincRNA
XLOC_001179	chrA05[+]420788-421752	TCONS_00046742	-	TCONS_00046742|XLOC_017631|+|NA|NA|more|2#NA	1|0	2|NA	790|NA	lincRNA
XLOC_001180	chrA05[+]739217-741111	TCONS_00046830	TCONS_00039811	TCONS_00046830|XLOC_017659|+|NA|NA|more|2#TCONS_00039811|XLOC_017351|+|NA|NA|more|2	1|1	2|2	581|1816	lincRNA
XLOC_001181	chrA05[+]749608-749903	TCONS_00046831	-	TCONS_00046831|XLOC_017660|+|NA|NA|one|1#NA	1|0	1|NA	296|NA	lincRNA
XLOC_001182	chrA05[+]837413-840984	-	TCONS_00039835	NA#TCONS_00039835|XLOC_017361|+|NA|NA|more|3	0|1	NA|3	NA|1115	lincRNA
XLOC_001183	chrA05[+]1129908-1131316	-	TCONS_00039891	NA#TCONS_00039891|XLOC_017386|+|NA|NA|more|6	0|1	NA|6	NA|971	lincRNA
XLOC_001184	chrA05[+]1240486-1241231	TCONS_00046947	-	TCONS_00046947|XLOC_017706|+|NA|NA|more|2#NA	1|0	2|NA	546|NA	lincRNA
XLOC_001185	chrA05[+]1319143-1319432	TCONS_00046971	-	TCONS_00046971|XLOC_017716|+|NA|NA|one|1#NA	1|0	1|NA	290|NA	lincRNA
XLOC_001186	chrA05[+]1971646-1972485	TCONS_00047109	-	TCONS_00047109|XLOC_017773|+|NA|NA|one|1#NA	1|0	1|NA	840|NA	lincRNA
XLOC_001187	chrA05[+]2388511-2389109	-	TCONS_00040159	NA#TCONS_00040159|XLOC_017511|+|NA|NA|more|2	0|1	NA|2	NA|472	lincRNA
XLOC_001188	chrA05[+]2420714-2422595	TCONS_00047279,TCONS_00047280,TCONS_00047281,TCONS_00047282,TCONS_00047283,TCONS_00047285,TCONS_00047286	-	TCONS_00047279|XLOC_017828|+|NA|NA|more|4,TCONS_00047280|XLOC_017828|+|NA|NA|more|4,TCONS_00047281|XLOC_017828|+|NA|NA|more|3,TCONS_00047282|XLOC_017828|+|NA|NA|more|5,TCONS_00047283|XLOC_017828|+|NA|NA|more|4,TCONS_00047285|XLOC_017828|+|NA|NA|more|3,TCONS_00047286|XLOC_017828|+|NA|NA|more|3#NA	7|0	4,4,3,5,4,3,3|NA	1525,1080,1471,1134,1502,1416,1339|NA	lincRNA
XLOC_001189	chrA05[+]2532122-2532357	-	TCONS_00040215	NA#TCONS_00040215|XLOC_017529|+|BnaA05g04820D|-|one|1	0|1	NA|1	NA|236	lncNAT
XLOC_001190	chrA05[+]2537679-2539275	TCONS_00047339	TCONS_00040216	TCONS_00047339|XLOC_017844|+|NA|NA|one|1#TCONS_00040216|XLOC_017530|+|NA|NA|more|2	1|1	1|2	867|1497	lincRNA
XLOC_001191	chrA05[+]2590960-2591659	-	TCONS_00040224	NA#TCONS_00040224|XLOC_017534|+|BnaA05g04940D|-|more|2	0|1	NA|2	NA|538	lncNAT
XLOC_001192	chrA05[+]3201763-3202591	-	TCONS_00040372	NA#TCONS_00040372|XLOC_017592|+|BnaA05g06000D|-|one|1	0|1	NA|1	NA|829	lncNAT
XLOC_001193	chrA05[+]3924349-3928163	TCONS_00047670,TCONS_00047671	-	TCONS_00047670|XLOC_017974|+|NA|NA|more|3,TCONS_00047671|XLOC_017974|+|NA|NA|more|5#NA	2|0	3,5|NA	435,636|NA	lincRNA
XLOC_001194	chrA05[+]3942448-3943380	TCONS_00047678	-	TCONS_00047678|XLOC_017976|+|NA|NA|more|3#NA	1|0	3|NA	766|NA	lincRNA
XLOC_001195	chrA05[+]4232110-4233605	-	TCONS_00040606,TCONS_00040607	NA#TCONS_00040606|XLOC_017683|+|NA|NA|more|2,TCONS_00040607|XLOC_017683|+|NA|NA|one|1	0|2	NA|2,1	NA|1000,1496	lincRNA
XLOC_001196	chrA05[+]4838839-4839377	-	TCONS_00040736	NA#TCONS_00040736|XLOC_017731|+|BnaA05g08740D|-|more|2	0|1	NA|2	NA|435	lncNAT
XLOC_001197	chrA05[+]5233989-5234621	TCONS_00048004	-	TCONS_00048004|XLOC_018092|+|NA|NA|one|1#NA	1|0	1|NA	633|NA	lincRNA
XLOC_001198	chrA05[+]5342012-5342241	TCONS_00048036	-	TCONS_00048036|XLOC_018104|+|NA|NA|one|1#NA	1|0	1|NA	230|NA	lincRNA
XLOC_001199	chrA05[+]5374306-5376177	TCONS_00048065	-	TCONS_00048065|XLOC_018108|+|NA|NA|more|3#NA	1|0	3|NA	1198|NA	lincRNA
XLOC_001200	chrA05[+]5429143-5429384	TCONS_00048086	-	TCONS_00048086|XLOC_018115|+|NA|NA|one|1#NA	1|0	1|NA	242|NA	lincRNA
XLOC_001201	chrA05[+]5540892-5541380	-	TCONS_00040911	NA#TCONS_00040911|XLOC_017805|+|BnaA05g10140D|-|more|2	0|1	NA|2	NA|409	lncNAT
XLOC_001202	chrA05[+]5784259-5785496	TCONS_00048188	TCONS_00040975	TCONS_00048188|XLOC_018153|+|NA|NA|more|2#TCONS_00040975|XLOC_017827|+|NA|NA|more|2	1|1	2|2	497|572	lincRNA
XLOC_001203	chrA05[+]6272387-6272799	TCONS_00048269	-	TCONS_00048269|XLOC_018180|+|NA|NA|more|2#NA	1|0	2|NA	311|NA	lincRNA
XLOC_001204	chrA05[+]6436838-6440429	-	TCONS_00041077,TCONS_00041078	NA#TCONS_00041077|XLOC_017866|+|NA|NA|more|3,TCONS_00041078|XLOC_017866|+|BnaA05g11490D|-|more|3	0|2	NA|3,3	NA|457,838	lncNAT
XLOC_001205	chrA05[+]6699999-6703600	-	TCONS_00041134	NA#TCONS_00041134|XLOC_017886|+|BnaA05g11830D|-|more|3	0|1	NA|3	NA|1103	lncNAT
XLOC_001206	chrA05[+]7154165-7155496	-	TCONS_00041244	NA#TCONS_00041244|XLOC_017917|+|NA|NA|more|2	0|1	NA|2	NA|503	lincRNA
XLOC_001207	chrA05[+]7263996-7265013	-	TCONS_00041275	NA#TCONS_00041275|XLOC_017928|+|BnaA05g12570D|-|more|2	0|1	NA|2	NA|894	lncNAT
XLOC_001208	chrA05[+]7378021-7381235	-	TCONS_00041284	NA#TCONS_00041284|XLOC_017935|+|BnaA05g12710D|-|more|2	0|1	NA|2	NA|2978	lncNAT
XLOC_001209	chrA05[+]7454368-7455215	TCONS_00048533	-	TCONS_00048533|XLOC_018266|+|NA|NA|one|1#NA	1|0	1|NA	848|NA	lincRNA
XLOC_001210	chrA05[+]7499550-7501709	TCONS_00048535	-	TCONS_00048535|XLOC_018268|+|NA|NA|more|3#NA	1|0	3|NA	2012|NA	lincRNA
XLOC_001211	chrA05[+]7884628-7885730	TCONS_00048577	-	TCONS_00048577|XLOC_018285|+|NA|NA|one|1#NA	1|0	1|NA	1103|NA	lincRNA
XLOC_001212	chrA05[+]8076360-8076995	TCONS_00048613	-	TCONS_00048613|XLOC_018302|+|NA|NA|more|2#NA	1|0	2|NA	480|NA	lincRNA
XLOC_001213	chrA05[+]8242741-8243069	TCONS_00048641	-	TCONS_00048641|XLOC_018313|+|NA|NA|one|1#NA	1|0	1|NA	329|NA	lincRNA
XLOC_001214	chrA05[+]8442073-8442590	TCONS_00048681	-	TCONS_00048681|XLOC_018331|+|NA|NA|one|1#NA	1|0	1|NA	518|NA	lincRNA
XLOC_001215	chrA05[+]8546094-8546681	-	TCONS_00041431	NA#TCONS_00041431|XLOC_018002|+|BnaA05g14020D|-|more|2	0|1	NA|2	NA|515	lncNAT
XLOC_001216	chrA05[+]8598213-8599108	TCONS_00048712	-	TCONS_00048712|XLOC_018345|+|NA|NA|one|1#NA	1|0	1|NA	896|NA	lincRNA
XLOC_001217	chrA05[+]8634392-8635488	-	TCONS_00041435	NA#TCONS_00041435|XLOC_018006|+|NA|NA|more|3	0|1	NA|3	NA|854	lincRNA
XLOC_001218	chrA05[+]8820515-8822144	TCONS_00048757	TCONS_00041465	TCONS_00048757|XLOC_018363|+|NA|NA|more|4#TCONS_00041465|XLOC_018021|+|NA|NA|more|4	1|1	4|4	1178|1034	lincRNA
XLOC_001219	chrA05[+]9076483-9076935	-	TCONS_00041498	NA#TCONS_00041498|XLOC_018036|+|NA|NA|more|2	0|1	NA|2	NA|389	lincRNA
XLOC_001220	chrA05[+]9735324-9735983	-	TCONS_00041563	NA#TCONS_00041563|XLOC_018069|+|NA|NA|more|2	0|1	NA|2	NA|543	lincRNA
XLOC_001221	chrA05[+]10274841-10275410	TCONS_00048958	-	TCONS_00048958|XLOC_018442|+|NA|NA|one|1#NA	1|0	1|NA	570|NA	lincRNA
XLOC_001222	chrA05[+]10393563-10393808	TCONS_00048971	-	TCONS_00048971|XLOC_018447|+|NA|NA|one|1#NA	1|0	1|NA	246|NA	lincRNA
XLOC_001223	chrA05[+]10457672-10459991	-	TCONS_00041632,TCONS_00041633,TCONS_00041634	NA#TCONS_00041632|XLOC_018100|+|NA|NA|more|6,TCONS_00041633|XLOC_018100|+|NA|NA|more|7,TCONS_00041634|XLOC_018100|+|NA|NA|more|6	0|3	NA|6,7,6	NA|1612,1680,1642	lincRNA
XLOC_001224	chrA05[+]10472456-10474224	TCONS_00048983	TCONS_00041643	TCONS_00048983|XLOC_018451|+|NA|NA|more|2#TCONS_00041643|XLOC_018102|+|NA|NA|more|2	1|1	2|2	468|1596	lincRNA
XLOC_001225	chrA05[+]11123056-11124235	-	TCONS_00041698	NA#TCONS_00041698|XLOC_018130|+|NA|NA|more|2	0|1	NA|2	NA|780	lincRNA
XLOC_001226	chrA05[+]11457424-11458162	TCONS_00049086	-	TCONS_00049086|XLOC_018497|+|NA|NA|one|1#NA	1|0	1|NA	739|NA	lincRNA
XLOC_001227	chrA05[+]11578466-11579417	-	TCONS_00041738,TCONS_00041739	NA#TCONS_00041738|XLOC_018151|+|NA|NA|more|2,TCONS_00041739|XLOC_018151|+|NA|NA|more|3	0|2	NA|2,3	NA|889,638	lincRNA
XLOC_001228	chrA05[+]11595536-11596843	TCONS_00049099	-	TCONS_00049099|XLOC_018506|+|NA|NA|more|2#NA	1|0	2|NA	336|NA	lincRNA
XLOC_001229	chrA05[+]11777450-11778091	-	TCONS_00041765	NA#TCONS_00041765|XLOC_018164|+|NA|NA|more|3	0|1	NA|3	NA|431	lincRNA
XLOC_001230	chrA05[+]12313067-12314335	-	TCONS_00041817	NA#TCONS_00041817|XLOC_018185|+|NA|NA|more|2	0|1	NA|2	NA|1158	lincRNA
XLOC_001231	chrA05[+]12338643-12339179	TCONS_00049180	-	TCONS_00049180|XLOC_018543|+|NA|NA|one|1#NA	1|0	1|NA	537|NA	lincRNA
XLOC_001232	chrA05[+]12479928-12482250	-	TCONS_00041846,TCONS_00041847,TCONS_00041852,TCONS_00041853,TCONS_00041855,TCONS_00041856	NA#TCONS_00041846|XLOC_018194|+|NA|NA|more|5,TCONS_00041847|XLOC_018194|+|NA|NA|more|3,TCONS_00041852|XLOC_018194|+|NA|NA|more|5,TCONS_00041853|XLOC_018194|+|NA|NA|more|5,TCONS_00041855|XLOC_018194|+|NA|NA|more|4,TCONS_00041856|XLOC_018194|+|NA|NA|more|5	0|6	NA|5,3,5,5,4,5	NA|1679,2182,1468,1478,1491,1502	lincRNA
XLOC_001233	chrA05[+]12860812-12862842	-	TCONS_00041880,TCONS_00041881	NA#TCONS_00041880|XLOC_018208|+|NA|NA|more|5,TCONS_00041881|XLOC_018208|+|NA|NA|more|5	0|2	NA|5,5	NA|1405,1409	lincRNA
XLOC_001234	chrA05[+]13414364-13416188	-	TCONS_00041927,TCONS_00041928	NA#TCONS_00041927|XLOC_018226|+|NA|NA|more|4,TCONS_00041928|XLOC_018226|+|NA|NA|more|4	0|2	NA|4,4	NA|1220,1107	lincRNA
XLOC_001235	chrA05[+]13591956-13594053	-	TCONS_00041950	NA#TCONS_00041950|XLOC_018230|+|NA|NA|more|2	0|1	NA|2	NA|1135	lincRNA
XLOC_001236	chrA05[+]13888313-13888882	-	TCONS_00041974	NA#TCONS_00041974|XLOC_018245|+|NA|NA|more|2	0|1	NA|2	NA|408	lincRNA
XLOC_001237	chrA05[+]14110090-14111566	-	TCONS_00041982	NA#TCONS_00041982|XLOC_018252|+|NA|NA|more|2	0|1	NA|2	NA|805	lincRNA
XLOC_001238	chrA05[+]14436603-14438839	TCONS_00049412,TCONS_00049413	TCONS_00042036	TCONS_00049412|XLOC_018628|+|NA|NA|more|3,TCONS_00049413|XLOC_018628|+|NA|NA|more|4#TCONS_00042036|XLOC_018271|+|NA|NA|more|2	2|1	3,4|2	2046,1975|1384	lincRNA
XLOC_001239	chrA05[+]14481156-14482767	TCONS_00049420	-	TCONS_00049420|XLOC_018631|+|BnaA05g19170D|-|one|1#NA	1|0	1|NA	1612|NA	lncNAT
XLOC_001240	chrA05[+]14579653-14580743	-	TCONS_00042049	NA#TCONS_00042049|XLOC_018279|+|BnaA05g19330D|-|more|2	0|1	NA|2	NA|864	lncNAT
XLOC_001241	chrA05[+]14693272-14695566	-	TCONS_00042061,TCONS_00042062,TCONS_00042063	NA#TCONS_00042061|XLOC_018283|+|NA|NA|more|5,TCONS_00042062|XLOC_018283|+|NA|NA|more|5,TCONS_00042063|XLOC_018283|+|NA|NA|more|5	0|3	NA|5,5,5	NA|1690,1721,1716	lincRNA
XLOC_001242	chrA05[+]14696524-14697116	TCONS_00049453	-	TCONS_00049453|XLOC_018642|+|NA|NA|one|1#NA	1|0	1|NA	593|NA	lincRNA
XLOC_001243	chrA05[+]14752477-14752765	TCONS_00049470	-	TCONS_00049470|XLOC_018647|+|NA|NA|one|1#NA	1|0	1|NA	289|NA	lincRNA
XLOC_001244	chrA05[+]14805716-14806388	TCONS_00049484	-	TCONS_00049484|XLOC_018652|+|NA|NA|more|2#NA	1|0	2|NA	483|NA	lincRNA
XLOC_001245	chrA05[+]15082600-15083243	-	TCONS_00042113	NA#TCONS_00042113|XLOC_018303|+|BnaA05g19700D|-|more|2	0|1	NA|2	NA|554	lncNAT
XLOC_001246	chrA05[+]15718686-15719256	TCONS_00049639	-	TCONS_00049639|XLOC_018701|+|NA|NA|one|1#NA	1|0	1|NA	571|NA	lincRNA
XLOC_001247	chrA05[+]15797817-15798187	TCONS_00049654	-	TCONS_00049654|XLOC_018706|+|NA|NA|one|1#NA	1|0	1|NA	371|NA	lincRNA
XLOC_001248	chrA05[+]15831043-15831704	TCONS_00049655	-	TCONS_00049655|XLOC_018707|+|NA|NA|more|2#NA	1|0	2|NA	561|NA	lincRNA
XLOC_001249	chrA05[+]16123944-16124367	TCONS_00049701	-	TCONS_00049701|XLOC_018723|+|NA|NA|one|1#NA	1|0	1|NA	424|NA	lincRNA
XLOC_001250	chrA05[+]16125191-16125434	TCONS_00049702	-	TCONS_00049702|XLOC_018724|+|NA|NA|one|1#NA	1|0	1|NA	244|NA	lincRNA
XLOC_001251	chrA05[+]16330386-16331722	-	TCONS_00042284	NA#TCONS_00042284|XLOC_018370|+|NA|NA|more|2	0|1	NA|2	NA|1177	lincRNA
XLOC_001252	chrA05[+]16387386-16388195	TCONS_00049747	-	TCONS_00049747|XLOC_018748|+|NA|NA|one|1#NA	1|0	1|NA	810|NA	lincRNA
XLOC_001253	chrA05[+]16530483-16531092	-	TCONS_00042321	NA#TCONS_00042321|XLOC_018388|+|BnaA05g21430D|-|more|2	0|1	NA|2	NA|498	lncNAT
XLOC_001254	chrA05[+]16640012-16641218	TCONS_00049814,TCONS_00049815,TCONS_00049816	TCONS_00042359,TCONS_00042360	TCONS_00049814|XLOC_018776|+|NA|NA|more|3,TCONS_00049815|XLOC_018776|+|NA|NA|more|3,TCONS_00049816|XLOC_018776|+|NA|NA|more|2#TCONS_00042359|XLOC_018403|+|NA|NA|more|3,TCONS_00042360|XLOC_018403|+|NA|NA|more|3	3|2	3,3,2|3,3	852,842,925|882,892	lincRNA
XLOC_001255	chrA05[+]17060467-17061079	TCONS_00049891	-	TCONS_00049891|XLOC_018803|+|BnaA05g22340D|-|one|1#NA	1|0	1|NA	613|NA	lncNAT
XLOC_001256	chrA05[+]17225788-17227705	TCONS_00049935	-	TCONS_00049935|XLOC_018815|+|NA|NA|one|1#NA	1|0	1|NA	1918|NA	lincRNA
XLOC_001257	chrA05[+]17546796-17547974	-	TCONS_00042499	NA#TCONS_00042499|XLOC_018465|+|BnaA05g23130D|-|more|2	0|1	NA|2	NA|952	lncNAT
XLOC_001258	chrA05[+]18097011-18097378	TCONS_00050145	-	TCONS_00050145|XLOC_018893|+|NA|NA|one|1#NA	1|0	1|NA	368|NA	lincRNA
XLOC_001259	chrA05[+]18154092-18155657	-	TCONS_00042629	NA#TCONS_00042629|XLOC_018519|+|BnaA05g24130D|-|more|4	0|1	NA|4	NA|1359	lncNAT
XLOC_001260	chrA05[+]18260283-18260583	-	TCONS_00042666	NA#TCONS_00042666|XLOC_018533|+|BnaA05g24420D|-|one|1	0|1	NA|1	NA|301	lncNAT
XLOC_001261	chrA05[+]18312126-18321592	-	TCONS_00042678	NA#TCONS_00042678|XLOC_018541|+|BnaA05g24530D|-|more|2	0|1	NA|2	NA|634	lncNAT
XLOC_001262	chrA05[+]18326396-18327064	-	TCONS_00042679	NA#TCONS_00042679|XLOC_018542|+|NA|NA|more|2	0|1	NA|2	NA|587	lincRNA
XLOC_001263	chrA05[+]18430368-18431272	TCONS_00050222	-	TCONS_00050222|XLOC_018921|+|NA|NA|one|1#NA	1|0	1|NA	905|NA	lincRNA
XLOC_001264	chrA05[+]18447165-18459983	-	TCONS_00042697	NA#TCONS_00042697|XLOC_018549|+|BnaA05g24730D|-|more|2	0|1	NA|2	NA|1062	lncNAT
XLOC_001265	chrA05[+]18641989-18643022	-	TCONS_00042725,TCONS_00042726	NA#TCONS_00042725|XLOC_018563|+|NA|NA|one|1,TCONS_00042726|XLOC_018563|+|NA|NA|more|2	0|2	NA|1,2	NA|611,218	lincRNA
XLOC_001266	chrA05[+]19260027-19260712	TCONS_00050427	TCONS_00042876	TCONS_00050427|XLOC_019004|+|NA|NA|more|2#TCONS_00042876|XLOC_018623|+|NA|NA|more|2	1|1	2|2	232|449	lincRNA
XLOC_001267	chrA05[+]19275071-19275331	TCONS_00050432	-	TCONS_00050432|XLOC_019007|+|NA|NA|one|1#NA	1|0	1|NA	261|NA	lincRNA
XLOC_001268	chrA05[+]19279904-19281504	TCONS_00050433	-	TCONS_00050433|XLOC_019008|+|NA|NA|more|2#NA	1|0	2|NA	1517|NA	lincRNA
XLOC_001269	chrA05[+]19333816-19335002	-	TCONS_00042885	NA#TCONS_00042885|XLOC_018628|+|BnaA05g26370D|-|more|2	0|1	NA|2	NA|1102	lncNAT
XLOC_001270	chrA05[+]19499055-19500091	-	TCONS_00042938	NA#TCONS_00042938|XLOC_018651|+|BnaA05g26820D|-|more|2	0|1	NA|2	NA|942	lncNAT
XLOC_001271	chrA05[+]19875911-19876933	TCONS_00050619	-	TCONS_00050619|XLOC_019074|+|NA|NA|one|1#NA	1|0	1|NA	1023|NA	lincRNA
XLOC_001272	chrA05[+]20560000-20560222	-	TCONS_00043282	NA#TCONS_00043282|XLOC_018782|+|BnaA05g29410D|-|one|1	0|1	NA|1	NA|223	lncNAT
XLOC_001273	chrA05[+]20692522-20692809	TCONS_00050936	-	TCONS_00050936|XLOC_019180|+|NA|NA|one|1#NA	1|0	1|NA	288|NA	lincRNA
XLOC_001274	chrA05[+]20973252-20974044	-	TCONS_00043394	NA#TCONS_00043394|XLOC_018824|+|NA|NA|more|3	0|1	NA|3	NA|638	lincRNA
XLOC_001275	chrA05[+]21046403-21046838	-	TCONS_00043418	NA#TCONS_00043418|XLOC_018832|+|BnaA05g30440D|-|one|1	0|1	NA|1	NA|436	lncNAT
XLOC_001276	chrA05[+]22135067-22135418	-	TCONS_00043692,TCONS_00043693	NA#TCONS_00043692|XLOC_018937|+|BnaA05g32330D|-|more|2,TCONS_00043693|XLOC_018937|+|BnaA05g32330D|-|more|2	0|2	NA|2,2	NA|234,260	lncNAT
XLOC_001277	chrA05[+]22506015-22506275	TCONS_00051388	-	TCONS_00051388|XLOC_019350|+|BnaA05g33020D|-|one|1#NA	1|0	1|NA	261|NA	lncNAT
XLOC_001278	chrA05[+]22657400-22658156	TCONS_00051435	-	TCONS_00051435|XLOC_019372|+|NA|NA|one|1#NA	1|0	1|NA	757|NA	lincRNA
XLOC_001279	chrA05[+]22658313-22660482	TCONS_00051436	-	TCONS_00051436|XLOC_019373|+|NA|NA|one|1#NA	1|0	1|NA	2170|NA	lincRNA
XLOC_001280	chrA05[+]22846610-22846887	TCONS_00051483	-	TCONS_00051483|XLOC_019389|+|NA|NA|one|1#NA	1|0	1|NA	278|NA	lincRNA
XLOC_001281	chrA05[-]22275-22698	TCONS_00051549	-	TCONS_00051549|XLOC_019417|-|NA|NA|more|3#NA	1|0	3|NA	292|NA	lincRNA
XLOC_001282	chrA05[-]283057-284276	TCONS_00051641	-	TCONS_00051641|XLOC_019451|-|NA|NA|one|1#NA	1|0	1|NA	1220|NA	lincRNA
XLOC_001283	chrA05[-]477976-479331	-	TCONS_00043998	NA#TCONS_00043998|XLOC_019068|-|BnaA05g00820D|+|more|2	0|1	NA|2	NA|1069	lncNAT
XLOC_001284	chrA05[-]687733-689535	TCONS_00051714	-	TCONS_00051714|XLOC_019480|-|NA|NA|one|1#NA	1|0	1|NA	1803|NA	lincRNA
XLOC_001285	chrA05[-]739217-741182	TCONS_00051726,TCONS_00051727	TCONS_00044053,TCONS_00044054	TCONS_00051726|XLOC_019486|-|NA|NA|more|3,TCONS_00051727|XLOC_019486|-|NA|NA|more|2#TCONS_00044053|XLOC_019093|-|NA|NA|more|3,TCONS_00044054|XLOC_019093|-|NA|NA|more|4	2|2	3,2|3,4	1584,1079|1574,1637	lincRNA
XLOC_001286	chrA05[-]966074-967858	-	TCONS_00044116	NA#TCONS_00044116|XLOC_019120|-|BnaA05g01680D|+|more|2	0|1	NA|2	NA|1395	lncNAT
XLOC_001287	chrA05[-]1024926-1025633	TCONS_00051806	TCONS_00044124	TCONS_00051806|XLOC_019520|-|NA|NA|more|2#TCONS_00044124|XLOC_019127|-|NA|NA|more|2	1|1	2|2	621|462	lincRNA
XLOC_001288	chrA05[-]1174238-1176881	TCONS_00051840	-	TCONS_00051840|XLOC_019534|-|NA|NA|more|2#NA	1|0	2|NA	1594|NA	lincRNA
XLOC_001289	chrA05[-]1205141-1205444	TCONS_00051847	-	TCONS_00051847|XLOC_019537|-|NA|NA|one|1#NA	1|0	1|NA	304|NA	lincRNA
XLOC_001290	chrA05[-]1383781-1385334	TCONS_00051906	TCONS_00044211,TCONS_00044212	TCONS_00051906|XLOC_019559|-|NA|NA|more|3#TCONS_00044211|XLOC_019164|-|BnaA05g02520D|+|more|3,TCONS_00044212|XLOC_019164|-|BnaA05g02520D|+|more|3	1|2	3|3,3	767|760,725	lncNAT
XLOC_001291	chrA05[-]1440944-1441150	TCONS_00051931	-	TCONS_00051931|XLOC_019567|-|NA|NA|one|1#NA	1|0	1|NA	207|NA	lincRNA
XLOC_001292	chrA05[-]1442664-1445266	-	TCONS_00044229	NA#TCONS_00044229|XLOC_019172|-|BnaA05g02680D|+|more|2	0|1	NA|2	NA|2308	lncNAT
XLOC_001293	chrA05[-]1675610-1676385	-	TCONS_00044265	NA#TCONS_00044265|XLOC_019193|-|NA|NA|more|3	0|1	NA|3	NA|456	lincRNA
XLOC_001294	chrA05[-]1806131-1806700	-	TCONS_00044285	NA#TCONS_00044285|XLOC_019201|-|BnaA05g03220D|+|more|2	0|1	NA|2	NA|300	lncNAT
XLOC_001295	chrA05[-]1836928-1837481	TCONS_00052011	-	TCONS_00052011|XLOC_019596|-|NA|NA|one|1#NA	1|0	1|NA	554|NA	lincRNA
XLOC_001296	chrA05[-]2125048-2125944	TCONS_00052092	-	TCONS_00052092|XLOC_019624|-|NA|NA|one|1#NA	1|0	1|NA	897|NA	lincRNA
XLOC_001297	chrA05[-]2188187-2188621	TCONS_00052093	-	TCONS_00052093|XLOC_019625|-|BnaA05g04040D|+|one|1#NA	1|0	1|NA	435|NA	lncNAT
XLOC_001298	chrA05[-]2269558-2271625	-	TCONS_00044375	NA#TCONS_00044375|XLOC_019235|-|BnaA05g04200D|+|more|5	0|1	NA|5	NA|1726	lncNAT
XLOC_001299	chrA05[-]2288934-2289648	TCONS_00052116	-	TCONS_00052116|XLOC_019634|-|BnaA05g04240D|+|one|1#NA	1|0	1|NA	715|NA	lncNAT
XLOC_001300	chrA05[-]2315094-2315938	-	TCONS_00044390	NA#TCONS_00044390|XLOC_019242|-|BnaA05g04330D|+|more|2	0|1	NA|2	NA|431	lncNAT
XLOC_001301	chrA05[-]2322613-2323645	TCONS_00052134	-	TCONS_00052134|XLOC_019640|-|NA|NA|one|1#NA	1|0	1|NA	1033|NA	lincRNA
XLOC_001302	chrA05[-]2519654-2519857	TCONS_00052178	-	TCONS_00052178|XLOC_019653|-|NA|NA|one|1#NA	1|0	1|NA	204|NA	lincRNA
XLOC_001303	chrA05[-]2538090-2539137	TCONS_00052189	-	TCONS_00052189|XLOC_019657|-|NA|NA|one|1#NA	1|0	1|NA	1048|NA	lincRNA
XLOC_001304	chrA05[-]2744623-2745266	TCONS_00052266	-	TCONS_00052266|XLOC_019680|-|NA|NA|more|2#NA	1|0	2|NA	509|NA	lincRNA
XLOC_001305	chrA05[-]3192190-3192601	TCONS_00052354	-	TCONS_00052354|XLOC_019710|-|NA|NA|one|1#NA	1|0	1|NA	412|NA	lincRNA
XLOC_001306	chrA05[-]3240447-3246888	TCONS_00052367,TCONS_00052368	-	TCONS_00052367|XLOC_019714|-|NA|NA|more|2,TCONS_00052368|XLOC_019714|-|NA|NA|more|2#NA	2|0	2,2|NA	495,504|NA	lincRNA
XLOC_001307	chrA05[-]3368052-3368323	TCONS_00052417	-	TCONS_00052417|XLOC_019733|-|BnaA05g06350D|+|one|1#NA	1|0	1|NA	272|NA	lncNAT
XLOC_001308	chrA05[-]4430844-4432588	-	TCONS_00044808	NA#TCONS_00044808|XLOC_019399|-|BnaA05g08080D|+|more|2	0|1	NA|2	NA|920	lncNAT
XLOC_001309	chrA05[-]4681495-4682469	TCONS_00052668	-	TCONS_00052668|XLOC_019826|-|NA|NA|one|1#NA	1|0	1|NA	975|NA	lincRNA
XLOC_001310	chrA05[-]4952654-4953393	-	TCONS_00044906	NA#TCONS_00044906|XLOC_019442|-|BnaA05g09000D|+|one|1	0|1	NA|1	NA|740	lncNAT
XLOC_001311	chrA05[-]5001413-5004963	TCONS_00052733,TCONS_00052734	-	TCONS_00052733|XLOC_019855|-|NA|NA|more|3,TCONS_00052734|XLOC_019855|-|NA|NA|more|2#NA	2|0	3,2|NA	698,2236|NA	lincRNA
XLOC_001312	chrA05[-]5031207-5034856	-	TCONS_00044921	NA#TCONS_00044921|XLOC_019447|-|BnaA05g09120D|+|more|2	0|1	NA|2	NA|510	lncNAT
XLOC_001313	chrA05[-]5061471-5062096	TCONS_00052737	-	TCONS_00052737|XLOC_019857|-|NA|NA|one|1#NA	1|0	1|NA	626|NA	lincRNA
XLOC_001314	chrA05[-]5394278-5394903	TCONS_00052822	-	TCONS_00052822|XLOC_019889|-|BnaA05g09780D|+|one|1#NA	1|0	1|NA	626|NA	lncNAT
XLOC_001315	chrA05[-]5496654-5497247	-	TCONS_00045020	NA#TCONS_00045020|XLOC_019492|-|BnaA05g10020D|+|more|2	0|1	NA|2	NA|479	lncNAT
XLOC_001316	chrA05[-]5691854-5692916	-	TCONS_00045054	NA#TCONS_00045054|XLOC_019509|-|NA|NA|more|2	0|1	NA|2	NA|985	lincRNA
XLOC_001317	chrA05[-]5795737-5796929	TCONS_00052949	TCONS_00045090,TCONS_00045091	TCONS_00052949|XLOC_019928|-|NA|NA|one|1#TCONS_00045090|XLOC_019523|-|NA|NA|one|1,TCONS_00045091|XLOC_019523|-|NA|NA|more|2	1|2	1|1,2	650|542,505	lincRNA
XLOC_001318	chrA05[-]5818583-5818903	TCONS_00052955	-	TCONS_00052955|XLOC_019931|-|BnaA05g10660D|+|one|1#NA	1|0	1|NA	321|NA	lncNAT
XLOC_001319	chrA05[-]5884420-5884874	TCONS_00052984	-	TCONS_00052984|XLOC_019939|-|NA|NA|one|1#NA	1|0	1|NA	455|NA	lincRNA
XLOC_001320	chrA05[-]6188605-6188907	TCONS_00053035	-	TCONS_00053035|XLOC_019958|-|NA|NA|one|1#NA	1|0	1|NA	303|NA	lincRNA
XLOC_001321	chrA05[-]6329409-6330567	TCONS_00053061	TCONS_00045192	TCONS_00053061|XLOC_019972|-|NA|NA|more|2#TCONS_00045192|XLOC_019560|-|NA|NA|more|2	1|1	2|2	1031|787	lincRNA
XLOC_001322	chrA05[-]6500632-6501932	-	TCONS_00045222,TCONS_00045223	NA#TCONS_00045222|XLOC_019573|-|BnaA05g11550D|+|more|2,TCONS_00045223|XLOC_019573|-|NA|NA|one|1	0|2	NA|2,1	NA|498,399	lncNAT
XLOC_001323	chrA05[-]6567837-6568736	TCONS_00053097	-	TCONS_00053097|XLOC_019988|-|NA|NA|more|2#NA	1|0	2|NA	777|NA	lincRNA
XLOC_001324	chrA05[-]6781756-6783297	TCONS_00053146,TCONS_00053147,TCONS_00053148,TCONS_00053149	TCONS_00045263,TCONS_00045264,TCONS_00045265,TCONS_00045266,TCONS_00045267,TCONS_00045268	TCONS_00053146|XLOC_020008|-|NA|NA|more|4,TCONS_00053147|XLOC_020008|-|NA|NA|more|3,TCONS_00053148|XLOC_020008|-|NA|NA|more|4,TCONS_00053149|XLOC_020008|-|NA|NA|more|3#TCONS_00045263|XLOC_019592|-|NA|NA|more|4,TCONS_00045264|XLOC_019592|-|NA|NA|more|4,TCONS_00045265|XLOC_019592|-|NA|NA|more|3,TCONS_00045266|XLOC_019592|-|NA|NA|more|4,TCONS_00045267|XLOC_019592|-|NA|NA|more|3,TCONS_00045268|XLOC_0…	4|6	4,3,4,3|4,4,3,4,3,3	821,1147,986,925|810,817,1098,793,1105,765	lincRNA
XLOC_001325	chrA05[-]6809433-6812173	-	TCONS_00045269	NA#TCONS_00045269|XLOC_019593|-|BnaA05g11980D|+|more|2	0|1	NA|2	NA|952	lncNAT
XLOC_001326	chrA05[-]7050093-7050736	-	TCONS_00045289,TCONS_00045290	NA#TCONS_00045289|XLOC_019604|-|NA|NA|more|2,TCONS_00045290|XLOC_019604|-|NA|NA|more|2	0|2	NA|2,2	NA|503,524	lincRNA
XLOC_001327	chrA05[-]7076805-7078709	TCONS_00053180,TCONS_00053181,TCONS_00053182	TCONS_00045293,TCONS_00045294	TCONS_00053180|XLOC_020024|-|NA|NA|more|3,TCONS_00053181|XLOC_020024|-|NA|NA|more|2,TCONS_00053182|XLOC_020024|-|NA|NA|more|3#TCONS_00045293|XLOC_019607|-|NA|NA|more|3,TCONS_00045294|XLOC_019607|-|NA|NA|more|3	3|2	3,2,3|3,3	1454,1757,1530|1379,1342	lincRNA
XLOC_001328	chrA05[-]7500183-7500501	TCONS_00053276	-	TCONS_00053276|XLOC_020055|-|NA|NA|one|1#NA	1|0	1|NA	319|NA	lincRNA
XLOC_001329	chrA05[-]7562384-7563288	TCONS_00053288	TCONS_00045377,TCONS_00045378	TCONS_00053288|XLOC_020061|-|NA|NA|more|2#TCONS_00045377|XLOC_019644|-|NA|NA|more|2,TCONS_00045378|XLOC_019644|-|NA|NA|more|2	1|2	2|2,2	732|507,579	lincRNA
XLOC_001330	chrA05[-]7617172-7617725	TCONS_00053297	-	TCONS_00053297|XLOC_020066|-|NA|NA|more|2#NA	1|0	2|NA	407|NA	lincRNA
XLOC_001331	chrA05[-]7769657-7771030	TCONS_00053312	-	TCONS_00053312|XLOC_020074|-|NA|NA|one|1#NA	1|0	1|NA	1374|NA	lincRNA
XLOC_001332	chrA05[-]7868943-7869495	TCONS_00053318	-	TCONS_00053318|XLOC_020077|-|NA|NA|more|2#NA	1|0	2|NA	461|NA	lincRNA
XLOC_001333	chrA05[-]8165719-8166568	-	TCONS_00045419	NA#TCONS_00045419|XLOC_019668|-|NA|NA|more|2	0|1	NA|2	NA|509	lincRNA
XLOC_001334	chrA05[-]8393989-8394550	TCONS_00053385	-	TCONS_00053385|XLOC_020107|-|NA|NA|more|2#NA	1|0	2|NA	243|NA	lincRNA
XLOC_001335	chrA05[-]8491283-8492529	-	TCONS_00045475	NA#TCONS_00045475|XLOC_019692|-|BnaA05g13940D|+|more|2	0|1	NA|2	NA|1062	lncNAT
XLOC_001336	chrA05[-]8693089-8693449	-	TCONS_00045491	NA#TCONS_00045491|XLOC_019704|-|BnaA05g14180D|+|more|2	0|1	NA|2	NA|289	lncNAT
XLOC_001337	chrA05[-]8754103-8756434	-	TCONS_00045497,TCONS_00045498,TCONS_00045499,TCONS_00045500,TCONS_00045501,TCONS_00045502	NA#TCONS_00045497|XLOC_019708|-|NA|NA|more|4,TCONS_00045498|XLOC_019708|-|NA|NA|more|5,TCONS_00045499|XLOC_019708|-|NA|NA|more|5,TCONS_00045500|XLOC_019708|-|NA|NA|more|6,TCONS_00045501|XLOC_019708|-|NA|NA|more|6,TCONS_00045502|XLOC_019708|-|NA|NA|more|5	0|6	NA|4,5,5,6,6,5	NA|884,1079,1096,1216,1239,1312	lincRNA
XLOC_001338	chrA05[-]8779058-8781410	TCONS_00053440	-	TCONS_00053440|XLOC_020134|-|NA|NA|more|3#NA	1|0	3|NA	1514|NA	lincRNA
XLOC_001339	chrA05[-]8935384-8937053	TCONS_00053459	-	TCONS_00053459|XLOC_020143|-|NA|NA|more|3#NA	1|0	3|NA	886|NA	lincRNA
XLOC_001340	chrA05[-]9137901-9143648	TCONS_00053493	-	TCONS_00053493|XLOC_020156|-|NA|NA|more|2#NA	1|0	2|NA	226|NA	lincRNA
XLOC_001341	chrA05[-]9484229-9487531	-	TCONS_00045617,TCONS_00045619	NA#TCONS_00045617|XLOC_019751|-|NA|NA|more|4,TCONS_00045619|XLOC_019751|-|NA|NA|more|11	0|2	NA|4,11	NA|466,1129	lincRNA
XLOC_001342	chrA05[-]9961742-9962724	TCONS_00053609	-	TCONS_00053609|XLOC_020201|-|NA|NA|one|1#NA	1|0	1|NA	983|NA	lincRNA
XLOC_001343	chrA05[-]10143572-10144515	-	TCONS_00045692	NA#TCONS_00045692|XLOC_019782|-|BnaA05g15640D|+|one|1	0|1	NA|1	NA|944	lncNAT
XLOC_001344	chrA05[-]10389675-10390769	TCONS_00053701	-	TCONS_00053701|XLOC_020225|-|NA|NA|more|3#NA	1|0	3|NA	862|NA	lincRNA
XLOC_001345	chrA05[-]10393564-10393803	TCONS_00053702	-	TCONS_00053702|XLOC_020226|-|NA|NA|one|1#NA	1|0	1|NA	240|NA	lincRNA
XLOC_001346	chrA05[-]10406914-10409152	-	TCONS_00045726,TCONS_00045727,TCONS_00045728,TCONS_00045729,TCONS_00045731,TCONS_00045732	NA#TCONS_00045726|XLOC_019794|-|NA|NA|more|4,TCONS_00045727|XLOC_019794|-|NA|NA|more|4,TCONS_00045728|XLOC_019794|-|NA|NA|more|3,TCONS_00045729|XLOC_019794|-|NA|NA|more|4,TCONS_00045731|XLOC_019794|-|NA|NA|more|3,TCONS_00045732|XLOC_019794|-|NA|NA|more|4	0|6	NA|4,4,3,4,3,4	NA|1136,1146,1861,1047,1994,1198	lincRNA
XLOC_001347	chrA05[-]10472373-10474553	TCONS_00053718	TCONS_00045742,TCONS_00045743,TCONS_00045744,TCONS_00045747	TCONS_00053718|XLOC_020234|-|NA|NA|more|2#TCONS_00045742|XLOC_019801|-|NA|NA|more|4,TCONS_00045743|XLOC_019801|-|NA|NA|more|5,TCONS_00045744|XLOC_019801|-|NA|NA|more|5,TCONS_00045747|XLOC_019801|-|NA|NA|more|3	1|4	2|4,5,5,3	569|1304,1403,1554,1333	lincRNA
XLOC_001348	chrA05[-]10689835-10691265	-	TCONS_00045762	NA#TCONS_00045762|XLOC_019810|-|BnaA05g16080D|+|more|2	0|1	NA|2	NA|1350	lncNAT
XLOC_001349	chrA05[-]11302450-11303662	TCONS_00053798	-	TCONS_00053798|XLOC_020271|-|NA|NA|more|4#NA	1|0	4|NA	924|NA	lincRNA
XLOC_001350	chrA05[-]11382935-11383276	TCONS_00053809	-	TCONS_00053809|XLOC_020278|-|NA|NA|one|1#NA	1|0	1|NA	342|NA	lincRNA
XLOC_001351	chrA05[-]11432471-11434537	-	TCONS_00045844	NA#TCONS_00045844|XLOC_019842|-|NA|NA|more|4	0|1	NA|4	NA|563	lincRNA
XLOC_001352	chrA05[-]11591692-11593521	TCONS_00053824,TCONS_00053825,TCONS_00053828	-	TCONS_00053824|XLOC_020288|-|NA|NA|more|3,TCONS_00053825|XLOC_020288|-|NA|NA|more|3,TCONS_00053828|XLOC_020288|-|NA|NA|more|2#NA	3|0	3,3,2|NA	1016,1036,1742|NA	lincRNA
XLOC_001353	chrA05[-]11635113-11635458	TCONS_00053831	-	TCONS_00053831|XLOC_020290|-|NA|NA|one|1#NA	1|0	1|NA	346|NA	lincRNA
XLOC_001354	chrA05[-]11868612-11871092	-	TCONS_00045876,TCONS_00045877,TCONS_00045878,TCONS_00045880	NA#TCONS_00045876|XLOC_019859|-|NA|NA|more|7,TCONS_00045877|XLOC_019859|-|NA|NA|more|8,TCONS_00045878|XLOC_019859|-|NA|NA|more|7,TCONS_00045880|XLOC_019859|-|NA|NA|more|7	0|4	NA|7,8,7,7	NA|1734,1610,1731,1591	lincRNA
XLOC_001355	chrA05[-]11997551-11998632	TCONS_00053883	TCONS_00045900,TCONS_00045901	TCONS_00053883|XLOC_020315|-|NA|NA|more|4#TCONS_00045900|XLOC_019871|-|NA|NA|more|2,TCONS_00045901|XLOC_019871|-|NA|NA|more|4	1|2	4|2,4	485|292,408	lincRNA
XLOC_001356	chrA05[-]12197211-12198856	TCONS_00053929	TCONS_00045930,TCONS_00045931	TCONS_00053929|XLOC_020329|-|NA|NA|one|1#TCONS_00045930|XLOC_019882|-|NA|NA|more|2,TCONS_00045931|XLOC_019882|-|NA|NA|more|2	1|2	1|2,2	290|1082,1125	lincRNA
XLOC_001357	chrA05[-]12341224-12341575	TCONS_00053931	-	TCONS_00053931|XLOC_020331|-|NA|NA|one|1#NA	1|0	1|NA	352|NA	lincRNA
XLOC_001358	chrA05[-]12624048-12624475	TCONS_00053954	-	TCONS_00053954|XLOC_020344|-|NA|NA|one|1#NA	1|0	1|NA	428|NA	lincRNA
XLOC_001359	chrA05[-]13278089-13278727	TCONS_00053986	-	TCONS_00053986|XLOC_020362|-|NA|NA|more|2#NA	1|0	2|NA	547|NA	lincRNA
XLOC_001360	chrA05[-]13662470-13663568	TCONS_00054031	-	TCONS_00054031|XLOC_020380|-|BnaA05g18350D|+|one|1#NA	1|0	1|NA	1099|NA	lncNAT
XLOC_001361	chrA05[-]13686736-13687323	-	TCONS_00046008	NA#TCONS_00046008|XLOC_019924|-|NA|NA|more|2	0|1	NA|2	NA|512	lincRNA
XLOC_001362	chrA05[-]13790799-13791045	TCONS_00054051	-	TCONS_00054051|XLOC_020391|-|NA|NA|one|1#NA	1|0	1|NA	247|NA	lincRNA
XLOC_001363	chrA05[-]13822988-13824257	-	TCONS_00046025	NA#TCONS_00046025|XLOC_019933|-|NA|NA|more|5	0|1	NA|5	NA|620	lincRNA
XLOC_001364	chrA05[-]13892802-13893492	TCONS_00054065	-	TCONS_00054065|XLOC_020396|-|NA|NA|more|2#NA	1|0	2|NA	336|NA	lincRNA
XLOC_001365	chrA05[-]13899894-13900725	-	TCONS_00046029	NA#TCONS_00046029|XLOC_019936|-|NA|NA|more|3	0|1	NA|3	NA|665	lincRNA
XLOC_001366	chrA05[-]14565600-14568446	-	TCONS_00046129	NA#TCONS_00046129|XLOC_019976|-|NA|NA|more|2	0|1	NA|2	NA|456	lincRNA
XLOC_001367	chrA05[-]14601321-14604866	-	TCONS_00046146	NA#TCONS_00046146|XLOC_019979|-|BnaA05g19360D|+|more|2	0|1	NA|2	NA|1191	lncNAT
XLOC_001368	chrA05[-]14819867-14820634	TCONS_00054251	-	TCONS_00054251|XLOC_020449|-|NA|NA|one|1#NA	1|0	1|NA	768|NA	lincRNA
XLOC_001369	chrA05[-]14982904-14983305	TCONS_00054273	-	TCONS_00054273|XLOC_020459|-|NA|NA|one|1#NA	1|0	1|NA	402|NA	lincRNA
XLOC_001370	chrA05[-]15914231-15914616	TCONS_00054416	-	TCONS_00054416|XLOC_020511|-|BnaA05g20530D|+|one|1#NA	1|0	1|NA	386|NA	lncNAT
XLOC_001371	chrA05[-]16359045-16359536	TCONS_00054506	-	TCONS_00054506|XLOC_020549|-|NA|NA|one|1#NA	1|0	1|NA	492|NA	lincRNA
XLOC_001372	chrA05[-]16374149-16374911	-	TCONS_00046361	NA#TCONS_00046361|XLOC_020071|-|BnaA05g21130D|+|more|2	0|1	NA|2	NA|653	lncNAT
XLOC_001373	chrA05[-]16393193-16394290	TCONS_00054514	-	TCONS_00054514|XLOC_020554|-|NA|NA|one|1#NA	1|0	1|NA	1098|NA	lincRNA
XLOC_001374	chrA05[-]16438062-16439324	TCONS_00054530	-	TCONS_00054530|XLOC_020559|-|NA|NA|more|2#NA	1|0	2|NA	404|NA	lincRNA
XLOC_001375	chrA05[-]16847259-16847846	TCONS_00054627	-	TCONS_00054627|XLOC_020591|-|NA|NA|more|3#NA	1|0	3|NA	397|NA	lincRNA
XLOC_001376	chrA05[-]16872943-16875439	TCONS_00054633,TCONS_00054634,TCONS_00054636,TCONS_00054637,TCONS_00054639,TCONS_00054640	TCONS_00046460,TCONS_00046462,TCONS_00046463,TCONS_00046464,TCONS_00046465,TCONS_00046466	TCONS_00054633|XLOC_020595|-|NA|NA|more|8,TCONS_00054634|XLOC_020595|-|NA|NA|more|8,TCONS_00054636|XLOC_020595|-|NA|NA|more|8,TCONS_00054637|XLOC_020595|-|NA|NA|more|9,TCONS_00054639|XLOC_020595|-|NA|NA|more|9,TCONS_00054640|XLOC_020595|-|NA|NA|more|8#TCONS_00046460|XLOC_020111|-|NA|NA|more|8,TCONS_00046462|XLOC_020111|-|NA|NA|more|9,TCONS_00046463|XLOC_020111|-|NA|NA|more|8,TCONS_00046464|XLOC_0…	6|6	8,8,8,9,9,8|8,9,8,8,8,8	1597,1587,1634,1547,1722,1818|1453,1342,1450,1483,1513,1510	lincRNA
XLOC_001377	chrA05[-]16894512-16895032	-	TCONS_00046469	NA#TCONS_00046469|XLOC_020113|-|NA|NA|more|2	0|1	NA|2	NA|407	lincRNA
XLOC_001378	chrA05[-]17032755-17033201	TCONS_00054691	-	TCONS_00054691|XLOC_020614|-|NA|NA|one|1#NA	1|0	1|NA	447|NA	lincRNA
XLOC_001379	chrA05[-]17122417-17123450	TCONS_00054731,TCONS_00054732	TCONS_00046545,TCONS_00046546	TCONS_00054731|XLOC_020627|-|NA|NA|more|2,TCONS_00054732|XLOC_020627|-|NA|NA|more|2#TCONS_00046545|XLOC_020140|-|NA|NA|more|2,TCONS_00046546|XLOC_020140|-|NA|NA|more|3	2|2	2,2|2,3	779,957|467,675	lincRNA
XLOC_001380	chrA05[-]18267868-18268253	TCONS_00055033	-	TCONS_00055033|XLOC_020732|-|NA|NA|one|1#NA	1|0	1|NA	386|NA	lincRNA
XLOC_001381	chrA05[-]18268620-18268898	TCONS_00055034	-	TCONS_00055034|XLOC_020733|-|NA|NA|one|1#NA	1|0	1|NA	279|NA	lincRNA
XLOC_001382	chrA05[-]18839933-18840242	TCONS_00055207	-	TCONS_00055207|XLOC_020778|-|BnaA05g25470D|+|one|1#NA	1|0	1|NA	310|NA	lncNAT
XLOC_001383	chrA05[-]19035205-19037085	TCONS_00055264	TCONS_00047011,TCONS_00047012	TCONS_00055264|XLOC_020799|-|NA|NA|more|3#TCONS_00047011|XLOC_020303|-|NA|NA|one|1,TCONS_00047012|XLOC_020303|-|NA|NA|more|2	1|2	3|1,2	1064|1042,699	lincRNA
XLOC_001384	chrA05[-]19421115-19422875	TCONS_00055387	-	TCONS_00055387|XLOC_020840|-|NA|NA|more|2#NA	1|0	2|NA	1590|NA	lincRNA
XLOC_001385	chrA05[-]19715481-19716765	-	TCONS_00047231	NA#TCONS_00047231|XLOC_020380|-|BnaA05g27330D|+|more|2	0|1	NA|2	NA|801	lncNAT
XLOC_001386	chrA05[-]20129234-20129774	TCONS_00055615	-	TCONS_00055615|XLOC_020926|-|NA|NA|one|1#NA	1|0	1|NA	541|NA	lincRNA
XLOC_001387	chrA05[-]20269279-20270226	-	TCONS_00047372	NA#TCONS_00047372|XLOC_020438|-|NA|NA|more|2	0|1	NA|2	NA|479	lincRNA
XLOC_001388	chrA05[-]20456787-20462722	-	TCONS_00047440	NA#TCONS_00047440|XLOC_020465|-|BnaA05g29140D|+|more|2	0|1	NA|2	NA|611	lncNAT
XLOC_001389	chrA05[-]20472140-20473076	-	TCONS_00047441	NA#TCONS_00047441|XLOC_020466|-|NA|NA|more|2	0|1	NA|2	NA|508	lincRNA
XLOC_001390	chrA05[-]20523298-20524357	TCONS_00055748	-	TCONS_00055748|XLOC_020974|-|NA|NA|more|2#NA	1|0	2|NA	985|NA	lincRNA
XLOC_001391	chrA05[-]20605589-20606037	TCONS_00055793	-	TCONS_00055793|XLOC_020986|-|NA|NA|one|1#NA	1|0	1|NA	449|NA	lincRNA
XLOC_001392	chrA05[-]20644230-20644742	-	TCONS_00047498	NA#TCONS_00047498|XLOC_020489|-|NA|NA|more|2	0|1	NA|2	NA|421	lincRNA
XLOC_001393	chrA05[-]20809731-20811077	-	TCONS_00047543	NA#TCONS_00047543|XLOC_020506|-|BnaA05g29970D|+|more|2	0|1	NA|2	NA|1175	lncNAT
XLOC_001394	chrA05[-]20933003-20933998	-	TCONS_00047588	NA#TCONS_00047588|XLOC_020522|-|BnaA05g30270D|+|more|2	0|1	NA|2	NA|814	lncNAT
XLOC_001395	chrA05[-]20984339-20984598	TCONS_00055900	-	TCONS_00055900|XLOC_021027|-|NA|NA|one|1#NA	1|0	1|NA	260|NA	lincRNA
XLOC_001396	chrA05[-]21079357-21079687	-	TCONS_00047611	NA#TCONS_00047611|XLOC_020534|-|BnaA05g30520D|+|more|2	0|1	NA|2	NA|219	lncNAT
XLOC_001397	chrA05[-]21732704-21732971	TCONS_00056011	-	TCONS_00056011|XLOC_021072|-|NA|NA|one|1#NA	1|0	1|NA	268|NA	lincRNA
XLOC_001398	chrA05[-]22584383-22586345	TCONS_00056276,TCONS_00056277	TCONS_00047929	TCONS_00056276|XLOC_021154|-|NA|NA|more|3,TCONS_00056277|XLOC_021154|-|NA|NA|more|2#TCONS_00047929|XLOC_020649|-|NA|NA|more|2	2|1	3,2|2	1323,1894|1029	lincRNA
XLOC_001399	chrA05[-]22604577-22605470	TCONS_00056283	-	TCONS_00056283|XLOC_021158|-|BnaA05g33300D|+|one|1#NA	1|0	1|NA	894|NA	lncNAT
XLOC_001400	chrA05[-]22627680-22628796	-	TCONS_00047941	NA#TCONS_00047941|XLOC_020657|-|BnaA05g33390D|+|more|2	0|1	NA|2	NA|1047	lncNAT
XLOC_001401	chrA05[-]22657401-22658150	TCONS_00056304	-	TCONS_00056304|XLOC_021167|-|NA|NA|one|1#NA	1|0	1|NA	750|NA	lincRNA
XLOC_001402	chrA05[-]22659142-22660491	TCONS_00056306	-	TCONS_00056306|XLOC_021169|-|NA|NA|one|1#NA	1|0	1|NA	1350|NA	lincRNA
XLOC_001403	chrA05[-]22803746-22804098	TCONS_00056355	-	TCONS_00056355|XLOC_021187|-|NA|NA|one|1#NA	1|0	1|NA	353|NA	lincRNA
XLOC_001404	chrA05[-]22908964-22909412	TCONS_00056382	-	TCONS_00056382|XLOC_021195|-|NA|NA|one|1#NA	1|0	1|NA	449|NA	lincRNA
XLOC_001405	chrA05[-]23023191-23023964	TCONS_00056395	-	TCONS_00056395|XLOC_021198|-|NA|NA|more|2#NA	1|0	2|NA	622|NA	lincRNA
XLOC_001406	chrA05_random[+]176976-177564	-	TCONS_00048221	NA#TCONS_00048221|XLOC_020843|+|NA|NA|more|2	0|1	NA|2	NA|500	lincRNA
XLOC_001407	chrA05_random[+]233375-233970	-	TCONS_00048224	NA#TCONS_00048224|XLOC_020846|+|NA|NA|more|2	0|1	NA|2	NA|487	lincRNA
XLOC_001408	chrA05_random[+]302946-304559	-	TCONS_00048239	NA#TCONS_00048239|XLOC_020851|+|NA|NA|more|2	0|1	NA|2	NA|1319	lincRNA
XLOC_001409	chrA05_random[+]411261-411470	TCONS_00056516	-	TCONS_00056516|XLOC_021247|+|NA|NA|one|1#NA	1|0	1|NA	210|NA	lincRNA
XLOC_001410	chrA05_random[+]437624-437863	TCONS_00056530	-	TCONS_00056530|XLOC_021251|+|NA|NA|one|1#NA	1|0	1|NA	240|NA	lincRNA
XLOC_001411	chrA05_random[+]479629-479895	TCONS_00056531	-	TCONS_00056531|XLOC_021252|+|NA|NA|one|1#NA	1|0	1|NA	267|NA	lincRNA
XLOC_001412	chrA05_random[+]602161-603234	TCONS_00056561	-	TCONS_00056561|XLOC_021261|+|NA|NA|more|2#NA	1|0	2|NA	491|NA	lincRNA
XLOC_001413	chrA05_random[+]646258-646581	TCONS_00056571	-	TCONS_00056571|XLOC_021265|+|NA|NA|one|1#NA	1|0	1|NA	324|NA	lincRNA
XLOC_001414	chrA05_random[+]732245-732629	TCONS_00056581	-	TCONS_00056581|XLOC_021272|+|NA|NA|one|1#NA	1|0	1|NA	385|NA	lincRNA
XLOC_001415	chrA05_random[+]964804-965362	TCONS_00056610	-	TCONS_00056610|XLOC_021286|+|NA|NA|one|1#NA	1|0	1|NA	559|NA	lincRNA
XLOC_001416	chrA05_random[+]1222138-1223249	TCONS_00056642	TCONS_00048346	TCONS_00056642|XLOC_021297|+|NA|NA|one|1#TCONS_00048346|XLOC_020904|+|NA|NA|more|2	1|1	1|2	352|539	lincRNA
XLOC_001417	chrA05_random[+]1323786-1324291	TCONS_00056650	-	TCONS_00056650|XLOC_021302|+|NA|NA|one|1#NA	1|0	1|NA	506|NA	lincRNA
XLOC_001418	chrA05_random[+]1557875-1559437	-	TCONS_00048377,TCONS_00048378,TCONS_00048379,TCONS_00048380,TCONS_00048382,TCONS_00048383,TCONS_00048384	NA#TCONS_00048377|XLOC_020921|+|NA|NA|more|5,TCONS_00048378|XLOC_020921|+|NA|NA|more|5,TCONS_00048379|XLOC_020921|+|NA|NA|more|5,TCONS_00048380|XLOC_020921|+|NA|NA|more|5,TCONS_00048382|XLOC_020921|+|NA|NA|more|6,TCONS_00048383|XLOC_020921|+|NA|NA|more|6,TCONS_00048384|XLOC_020921|+|NA|NA|more|5	0|7	NA|5,5,5,5,6,6,5	NA|1106,1044,1044,985,852,840,716	lincRNA
XLOC_001419	chrA05_random[+]1570594-1570940	TCONS_00056679	-	TCONS_00056679|XLOC_021316|+|BnaA05g36070D|-|one|1#NA	1|0	1|NA	347|NA	lncNAT
XLOC_001420	chrA05_random[+]1813438-1813717	TCONS_00056693	-	TCONS_00056693|XLOC_021324|+|NA|NA|one|1#NA	1|0	1|NA	280|NA	lincRNA
XLOC_001421	chrA05_random[+]2067772-2067989	TCONS_00056695	-	TCONS_00056695|XLOC_021326|+|NA|NA|one|1#NA	1|0	1|NA	218|NA	lincRNA
XLOC_001422	chrA05_random[+]2705956-2706247	TCONS_00056759	-	TCONS_00056759|XLOC_021354|+|BnaA05g36810D|-|one|1#NA	1|0	1|NA	292|NA	lncNAT
XLOC_001423	chrA05_random[+]2739090-2740038	TCONS_00056769,TCONS_00056770	-	TCONS_00056769|XLOC_021357|+|NA|NA|more|4,TCONS_00056770|XLOC_021357|+|NA|NA|more|2#NA	2|0	4,2|NA	391,859|NA	lincRNA
XLOC_001424	chrA05_random[+]2746336-2747003	TCONS_00056773	-	TCONS_00056773|XLOC_021359|+|NA|NA|one|1#NA	1|0	1|NA	668|NA	lincRNA
XLOC_001425	chrA05_random[+]2901724-2902148	TCONS_00056809	-	TCONS_00056809|XLOC_021376|+|NA|NA|one|1#NA	1|0	1|NA	425|NA	lincRNA
XLOC_001426	chrA05_random[+]2999243-3000245	-	TCONS_00048520	NA#TCONS_00048520|XLOC_020983|+|BnaA05g37440D|-|more|2	0|1	NA|2	NA|906	lncNAT
XLOC_001427	chrA05_random[-]277014-279064	TCONS_00056931,TCONS_00056932,TCONS_00056933,TCONS_00056934	TCONS_00048597,TCONS_00048598,TCONS_00048599,TCONS_00048600	TCONS_00056931|XLOC_021422|-|NA|NA|more|3,TCONS_00056932|XLOC_021422|-|NA|NA|more|3,TCONS_00056933|XLOC_021422|-|NA|NA|more|2,TCONS_00056934|XLOC_021422|-|NA|NA|more|3#TCONS_00048597|XLOC_021017|-|NA|NA|more|3,TCONS_00048598|XLOC_021017|-|NA|NA|more|3,TCONS_00048599|XLOC_021017|-|NA|NA|more|3,TCONS_00048600|XLOC_021017|-|NA|NA|more|2	4|4	3,3,2,3|3,3,3,2	1412,1462,1944,1526|942,1015,987,1407	lincRNA
XLOC_001428	chrA05_random[-]411220-411467	TCONS_00056965	-	TCONS_00056965|XLOC_021437|-|NA|NA|one|1#NA	1|0	1|NA	248|NA	lincRNA
XLOC_001429	chrA05_random[-]505022-505284	TCONS_00056971	-	TCONS_00056971|XLOC_021441|-|NA|NA|one|1#NA	1|0	1|NA	263|NA	lincRNA
XLOC_001430	chrA05_random[-]593859-595449	TCONS_00056992,TCONS_00056993	TCONS_00048656	TCONS_00056992|XLOC_021446|-|NA|NA|more|2,TCONS_00056993|XLOC_021446|-|NA|NA|more|4#TCONS_00048656|XLOC_021041|-|NA|NA|more|4	2|1	2,4|4	1352,1140|682	lincRNA
XLOC_001431	chrA05_random[-]604960-608489	TCONS_00056999,TCONS_00057000	-	TCONS_00056999|XLOC_021450|-|NA|NA|more|2,TCONS_00057000|XLOC_021450|-|NA|NA|one|1#NA	2|0	2,1|NA	363,889|NA	lincRNA
XLOC_001432	chrA05_random[-]856121-856602	TCONS_00057041	-	TCONS_00057041|XLOC_021468|-|NA|NA|one|1#NA	1|0	1|NA	482|NA	lincRNA
XLOC_001433	chrA05_random[-]1005563-1007052	-	TCONS_00048706	NA#TCONS_00048706|XLOC_021066|-|NA|NA|more|2	0|1	NA|2	NA|1413	lincRNA
XLOC_001434	chrA05_random[-]1323785-1324372	TCONS_00057084	-	TCONS_00057084|XLOC_021488|-|NA|NA|one|1#NA	1|0	1|NA	588|NA	lincRNA
XLOC_001435	chrA05_random[-]1435264-1436825	-	TCONS_00048742	NA#TCONS_00048742|XLOC_021085|-|BnaA05g35960D|+|more|2	0|1	NA|2	NA|954	lncNAT
XLOC_001436	chrA05_random[-]1648610-1649238	TCONS_00057104	-	TCONS_00057104|XLOC_021500|-|NA|NA|one|1#NA	1|0	1|NA	629|NA	lincRNA
XLOC_001437	chrA05_random[-]1813492-1813776	TCONS_00057137	-	TCONS_00057137|XLOC_021516|-|NA|NA|one|1#NA	1|0	1|NA	285|NA	lincRNA
XLOC_001438	chrA05_random[-]2054147-2054373	TCONS_00057149	-	TCONS_00057149|XLOC_021524|-|NA|NA|one|1#NA	1|0	1|NA	227|NA	lincRNA
XLOC_001439	chrA05_random[-]2159494-2159696	TCONS_00057154	-	TCONS_00057154|XLOC_021528|-|NA|NA|one|1#NA	1|0	1|NA	203|NA	lincRNA
XLOC_001440	chrA05_random[-]2265994-2267195	TCONS_00057156	TCONS_00048780	TCONS_00057156|XLOC_021530|-|NA|NA|more|2#TCONS_00048780|XLOC_021109|-|NA|NA|more|3	1|1	2|3	216|701	lincRNA
XLOC_001441	chrA05_random[-]2339379-2340303	TCONS_00057158,TCONS_00057159	TCONS_00048783	TCONS_00057158|XLOC_021532|-|NA|NA|more|2,TCONS_00057159|XLOC_021532|-|NA|NA|more|2#TCONS_00048783|XLOC_021111|-|NA|NA|more|2	2|1	2,2|2	531,535|774	lincRNA
XLOC_001442	chrA05_random[-]2720558-2721550	-	TCONS_00048852	NA#TCONS_00048852|XLOC_021136|-|NA|NA|more|4	0|1	NA|4	NA|605	lincRNA
XLOC_001443	chrA05_random[-]2721692-2722706	-	TCONS_00048853	NA#TCONS_00048853|XLOC_021137|-|NA|NA|more|5	0|1	NA|5	NA|641	lincRNA
XLOC_001444	chrA05_random[-]2740656-2741540	-	TCONS_00048855	NA#TCONS_00048855|XLOC_021139|-|NA|NA|more|2	0|1	NA|2	NA|647	lincRNA
XLOC_001445	chrA05_random[-]3002660-3003298	TCONS_00057308	-	TCONS_00057308|XLOC_021583|-|BnaA05g37450D|+|one|1#NA	1|0	1|NA	639|NA	lncNAT
XLOC_001446	chrA06[+]25122-25466	TCONS_00057324	-	TCONS_00057324|XLOC_021590|+|BnaA06g00070D|-|one|1#NA	1|0	1|NA	345|NA	lncNAT
XLOC_001447	chrA06[+]402527-403676	TCONS_00057410	-	TCONS_00057410|XLOC_021618|+|NA|NA|more|3#NA	1|0	3|NA	963|NA	lincRNA
XLOC_001448	chrA06[+]497661-501495	TCONS_00057430,TCONS_00057431,TCONS_00057432	TCONS_00049035,TCONS_00049036,TCONS_00049037,TCONS_00049038,TCONS_00049039	TCONS_00057430|XLOC_021625|+|NA|NA|more|4,TCONS_00057431|XLOC_021625|+|NA|NA|more|5,TCONS_00057432|XLOC_021625|+|NA|NA|more|5#TCONS_00049035|XLOC_021225|+|NA|NA|more|6,TCONS_00049036|XLOC_021225|+|NA|NA|more|4,TCONS_00049037|XLOC_021225|+|NA|NA|more|6,TCONS_00049038|XLOC_021225|+|NA|NA|more|5,TCONS_00049039|XLOC_021225|+|NA|NA|more|6	3|5	4,5,5|6,4,6,5,6	2095,1273,1619|1691,2853,1513,1074,1315	lincRNA
XLOC_001449	chrA06[+]592565-593038	-	TCONS_00049046	NA#TCONS_00049046|XLOC_021230|+|NA|NA|one|1	0|1	NA|1	NA|474	lincRNA
XLOC_001450	chrA06[+]764384-765426	-	TCONS_00049094	NA#TCONS_00049094|XLOC_021248|+|NA|NA|more|2	0|1	NA|2	NA|544	lincRNA
XLOC_001451	chrA06[+]805931-806290	TCONS_00057503	-	TCONS_00057503|XLOC_021652|+|NA|NA|one|1#NA	1|0	1|NA	360|NA	lincRNA
XLOC_001452	chrA06[+]849244-851581	-	TCONS_00049118	NA#TCONS_00049118|XLOC_021259|+|NA|NA|more|2	0|1	NA|2	NA|2254	lincRNA
XLOC_001453	chrA06[+]1060365-1061705	-	TCONS_00049159	NA#TCONS_00049159|XLOC_021278|+|BnaA06g01790D|-|more|2	0|1	NA|2	NA|1170	lncNAT
XLOC_001454	chrA06[+]1081835-1082188	TCONS_00057565	-	TCONS_00057565|XLOC_021681|+|NA|NA|one|1#NA	1|0	1|NA	354|NA	lincRNA
XLOC_001455	chrA06[+]1287809-1290305	-	TCONS_00049222,TCONS_00049223	NA#TCONS_00049222|XLOC_021301|+|NA|NA|one|1,TCONS_00049223|XLOC_021301|+|BnaA06g02190D|-|more|2	0|2	NA|1,2	NA|1536,1707	lncNAT
XLOC_001456	chrA06[+]1300213-1301281	-	TCONS_00049227	NA#TCONS_00049227|XLOC_021304|+|BnaA06g02230D|-|more|3	0|1	NA|3	NA|862	lncNAT
XLOC_001457	chrA06[+]1740070-1740360	TCONS_00057701	-	TCONS_00057701|XLOC_021732|+|NA|NA|one|1#NA	1|0	1|NA	291|NA	lincRNA
XLOC_001458	chrA06[+]1800231-1800676	TCONS_00057716	-	TCONS_00057716|XLOC_021740|+|BnaA06g02960D|-|one|1#NA	1|0	1|NA	446|NA	lncNAT
XLOC_001459	chrA06[+]2036401-2037384	-	TCONS_00049338	NA#TCONS_00049338|XLOC_021352|+|NA|NA|more|2	0|1	NA|2	NA|724	lincRNA
XLOC_001460	chrA06[+]2062159-2062507	TCONS_00057764	-	TCONS_00057764|XLOC_021761|+|NA|NA|one|1#NA	1|0	1|NA	349|NA	lincRNA
XLOC_001461	chrA06[+]2698080-2698477	TCONS_00057953	-	TCONS_00057953|XLOC_021821|+|NA|NA|one|1#NA	1|0	1|NA	398|NA	lincRNA
XLOC_001462	chrA06[+]2712868-2713542	-	TCONS_00049514	NA#TCONS_00049514|XLOC_021415|+|BnaA06g04600D|-|more|2	0|1	NA|2	NA|563	lncNAT
XLOC_001463	chrA06[+]2970671-2971077	TCONS_00058086	-	TCONS_00058086|XLOC_021856|+|NA|NA|more|2#NA	1|0	2|NA	312|NA	lincRNA
XLOC_001464	chrA06[+]3735833-3738386	-	TCONS_00049850,TCONS_00049851,TCONS_00049852,TCONS_00049853,TCONS_00049854,TCONS_00049855,TCONS_00049856,TCONS_00049857,TCONS_00049859	NA#TCONS_00049850|XLOC_021525|+|NA|NA|more|7,TCONS_00049851|XLOC_021525|+|NA|NA|more|6,TCONS_00049852|XLOC_021525|+|NA|NA|more|7,TCONS_00049853|XLOC_021525|+|NA|NA|more|7,TCONS_00049854|XLOC_021525|+|NA|NA|more|7,TCONS_00049855|XLOC_021525|+|NA|NA|more|8,TCONS_00049856|XLOC_021525|+|NA|NA|more|7,TCONS_00049857|XLOC_021525|+|NA|NA|more|7,TCONS_00049859|XLOC_021525|+|NA|NA|more|7	0|9	NA|7,6,7,7,7,8,7,7,7	NA|792,725,728,623,751,703,940,777,915	lincRNA
XLOC_001465	chrA06[+]3974530-3975655	TCONS_00058401	TCONS_00049932	TCONS_00058401|XLOC_021968|+|NA|NA|more|2#TCONS_00049932|XLOC_021552|+|NA|NA|more|2	1|1	2|2	865|1045	lincRNA
XLOC_001466	chrA06[+]4871251-4872822	TCONS_00058583	TCONS_00050093	TCONS_00058583|XLOC_022045|+|NA|NA|one|1#TCONS_00050093|XLOC_021619|+|NA|NA|more|2	1|1	1|2	573|845	lincRNA
XLOC_001467	chrA06[+]5099681-5100065	TCONS_00058666	-	TCONS_00058666|XLOC_022071|+|NA|NA|one|1#NA	1|0	1|NA	385|NA	lincRNA
XLOC_001468	chrA06[+]5228986-5229793	TCONS_00058698	-	TCONS_00058698|XLOC_022083|+|NA|NA|one|1#NA	1|0	1|NA	808|NA	lincRNA
XLOC_001469	chrA06[+]5500652-5501072	-	TCONS_00050252	NA#TCONS_00050252|XLOC_021684|+|NA|NA|more|2	0|1	NA|2	NA|306	lincRNA
XLOC_001470	chrA06[+]5708940-5709847	TCONS_00058856	TCONS_00050320	TCONS_00058856|XLOC_022136|+|NA|NA|more|2#TCONS_00050320|XLOC_021710|+|NA|NA|more|2	1|1	2|2	671|761	lincRNA
XLOC_001471	chrA06[+]5835566-5836861	TCONS_00058878,TCONS_00058879,TCONS_00058880	TCONS_00050336,TCONS_00050337,TCONS_00050338	TCONS_00058878|XLOC_022146|+|NA|NA|more|3,TCONS_00058879|XLOC_022146|+|NA|NA|more|3,TCONS_00058880|XLOC_022146|+|NA|NA|more|2#TCONS_00050336|XLOC_021721|+|NA|NA|more|3,TCONS_00050337|XLOC_021721|+|NA|NA|more|2,TCONS_00050338|XLOC_021721|+|NA|NA|more|3	3|3	3,3,2|3,2,3	817,687,1124|638,1070,758	lincRNA
XLOC_001472	chrA06[+]6632212-6632663	TCONS_00059183	-	TCONS_00059183|XLOC_022239|+|NA|NA|one|1#NA	1|0	1|NA	452|NA	lincRNA
XLOC_001473	chrA06[+]6678819-6680447	TCONS_00059206	TCONS_00050618	TCONS_00059206|XLOC_022245|+|NA|NA|more|2#TCONS_00050618|XLOC_021820|+|NA|NA|more|2	1|1	2|2	1296|1267	lincRNA
XLOC_001474	chrA06[+]6822675-6824107	TCONS_00059226	-	TCONS_00059226|XLOC_022255|+|NA|NA|one|1#NA	1|0	1|NA	1433|NA	lincRNA
XLOC_001475	chrA06[+]7054540-7059619	-	TCONS_00050668	NA#TCONS_00050668|XLOC_021845|+|BnaA06g13440D|-|more|2	0|1	NA|2	NA|285	lncNAT
XLOC_001476	chrA06[+]7224203-7226413	-	TCONS_00050692	NA#TCONS_00050692|XLOC_021850|+|NA|NA|one|1	0|1	NA|1	NA|2211	lincRNA
XLOC_001477	chrA06[+]7278985-7281431	TCONS_00059315,TCONS_00059316,TCONS_00059317	TCONS_00050696,TCONS_00050697	TCONS_00059315|XLOC_022280|+|NA|NA|more|2,TCONS_00059316|XLOC_022280|+|NA|NA|more|3,TCONS_00059317|XLOC_022280|+|NA|NA|more|3#TCONS_00050696|XLOC_021854|+|NA|NA|more|5,TCONS_00050697|XLOC_021854|+|NA|NA|one|1	3|2	2,3,3|5,1	1440,1304,706|993,811	lincRNA
XLOC_001478	chrA06[+]7285444-7287573	TCONS_00059318,TCONS_00059319	-	TCONS_00059318|XLOC_022281|+|NA|NA|more|4,TCONS_00059319|XLOC_022281|+|NA|NA|more|3#NA	2|0	4,3|NA	1481,1086|NA	lincRNA
XLOC_001479	chrA06[+]7821495-7822862	TCONS_00059445	-	TCONS_00059445|XLOC_022320|+|NA|NA|more|6#NA	1|0	6|NA	823|NA	lincRNA
XLOC_001480	chrA06[+]7874709-7875748	-	TCONS_00050829	NA#TCONS_00050829|XLOC_021896|+|NA|NA|more|2	0|1	NA|2	NA|950	lincRNA
XLOC_001481	chrA06[+]8097543-8098715	TCONS_00059498	-	TCONS_00059498|XLOC_022342|+|NA|NA|more|2#NA	1|0	2|NA	1027|NA	lincRNA
XLOC_001482	chrA06[+]8201406-8202009	-	TCONS_00050883	NA#TCONS_00050883|XLOC_021921|+|BnaA06g14980D|-|more|2	0|1	NA|2	NA|290	lncNAT
XLOC_001483	chrA06[+]8205265-8206407	TCONS_00059513,TCONS_00059514	-	TCONS_00059513|XLOC_022351|+|NA|NA|more|3,TCONS_00059514|XLOC_022351|+|NA|NA|more|3#NA	2|0	3,3|NA	872,780|NA	lincRNA
XLOC_001484	chrA06[+]8430143-8430734	-	TCONS_00050928	NA#TCONS_00050928|XLOC_021939|+|NA|NA|more|2	0|1	NA|2	NA|479	lincRNA
XLOC_001485	chrA06[+]8577890-8578507	TCONS_00059617	-	TCONS_00059617|XLOC_022386|+|NA|NA|one|1#NA	1|0	1|NA	618|NA	lincRNA
XLOC_001486	chrA06[+]8821768-8823374	TCONS_00059675	-	TCONS_00059675|XLOC_022410|+|NA|NA|more|3#NA	1|0	3|NA	681|NA	lincRNA
XLOC_001487	chrA06[+]9192987-9195065	TCONS_00059722,TCONS_00059723	TCONS_00051077,TCONS_00051078,TCONS_00051080,TCONS_00051081,TCONS_00051082,TCONS_00051083	TCONS_00059722|XLOC_022430|+|NA|NA|more|2,TCONS_00059723|XLOC_022430|+|NA|NA|more|2#TCONS_00051077|XLOC_022001|+|NA|NA|more|3,TCONS_00051078|XLOC_022001|+|NA|NA|more|3,TCONS_00051080|XLOC_022001|+|NA|NA|more|4,TCONS_00051081|XLOC_022001|+|NA|NA|more|3,TCONS_00051082|XLOC_022001|+|NA|NA|more|4,TCONS_00051083|XLOC_022001|+|NA|NA|more|3	2|6	2,2|3,3,4,3,4,3	1999,1570|1221,1371,1051,836,736,1195	lincRNA
XLOC_001488	chrA06[+]9280507-9281981	-	TCONS_00051104	NA#TCONS_00051104|XLOC_022008|+|NA|NA|more|3	0|1	NA|3	NA|1109	lincRNA
XLOC_001489	chrA06[+]9350097-9352492	TCONS_00059752	-	TCONS_00059752|XLOC_022442|+|NA|NA|more|2#NA	1|0	2|NA	2174|NA	lincRNA
XLOC_001490	chrA06[+]9477541-9478083	TCONS_00059784	-	TCONS_00059784|XLOC_022455|+|NA|NA|one|1#NA	1|0	1|NA	543|NA	lincRNA
XLOC_001491	chrA06[+]9479455-9479806	TCONS_00059785	-	TCONS_00059785|XLOC_022456|+|NA|NA|one|1#NA	1|0	1|NA	352|NA	lincRNA
XLOC_001492	chrA06[+]9493979-9495436	TCONS_00059786	-	TCONS_00059786|XLOC_022457|+|NA|NA|one|1#NA	1|0	1|NA	1458|NA	lincRNA
XLOC_001493	chrA06[+]9781534-9782354	-	TCONS_00051203	NA#TCONS_00051203|XLOC_022045|+|NA|NA|more|2	0|1	NA|2	NA|271	lincRNA
XLOC_001494	chrA06[+]10178376-10179851	-	TCONS_00051293	NA#TCONS_00051293|XLOC_022078|+|NA|NA|more|2	0|1	NA|2	NA|1343	lincRNA
XLOC_001495	chrA06[+]10613733-10614712	TCONS_00060026	-	TCONS_00060026|XLOC_022547|+|BnaA06g18470D|-|one|1#NA	1|0	1|NA	980|NA	lncNAT
XLOC_001496	chrA06[+]10630492-10630887	TCONS_00060029	-	TCONS_00060029|XLOC_022549|+|NA|NA|one|1#NA	1|0	1|NA	396|NA	lincRNA
XLOC_001497	chrA06[+]10767167-10768585	TCONS_00060056	TCONS_00051380	TCONS_00060056|XLOC_022558|+|NA|NA|more|2#TCONS_00051380|XLOC_022122|+|NA|NA|more|2	1|1	2|2	1368|1184	lincRNA
XLOC_001498	chrA06[+]11331428-11334007	TCONS_00060119	-	TCONS_00060119|XLOC_022581|+|NA|NA|more|7#NA	1|0	7|NA	2007|NA	lincRNA
XLOC_001499	chrA06[+]11716576-11717566	TCONS_00060162	-	TCONS_00060162|XLOC_022597|+|NA|NA|one|1#NA	1|0	1|NA	991|NA	lincRNA
XLOC_001500	chrA06[+]12004922-12005284	TCONS_00060185	-	TCONS_00060185|XLOC_022614|+|NA|NA|one|1#NA	1|0	1|NA	363|NA	lincRNA
XLOC_001501	chrA06[+]12059384-12061134	-	TCONS_00051482	NA#TCONS_00051482|XLOC_022171|+|NA|NA|more|5	0|1	NA|5	NA|1335	lincRNA
XLOC_001502	chrA06[+]12332477-12333550	-	TCONS_00051524	NA#TCONS_00051524|XLOC_022187|+|BnaA06g19780D|-|more|2	0|1	NA|2	NA|900	lncNAT
XLOC_001503	chrA06[+]12432536-12432861	TCONS_00060236	-	TCONS_00060236|XLOC_022633|+|NA|NA|one|1#NA	1|0	1|NA	326|NA	lincRNA
XLOC_001504	chrA06[+]12436912-12437839	TCONS_00060237	-	TCONS_00060237|XLOC_022634|+|NA|NA|more|2#NA	1|0	2|NA	633|NA	lincRNA
XLOC_001505	chrA06[+]12598917-12599372	TCONS_00060252	-	TCONS_00060252|XLOC_022641|+|NA|NA|one|1#NA	1|0	1|NA	456|NA	lincRNA
XLOC_001506	chrA06[+]12636968-12649748	-	TCONS_00051540	NA#TCONS_00051540|XLOC_022194|+|NA|NA|more|4	0|1	NA|4	NA|1610	lincRNA
XLOC_001507	chrA06[+]12727753-12728257	TCONS_00060261	-	TCONS_00060261|XLOC_022646|+|NA|NA|one|1#NA	1|0	1|NA	505|NA	lincRNA
XLOC_001508	chrA06[+]12800220-12806192	-	TCONS_00051552	NA#TCONS_00051552|XLOC_022197|+|NA|NA|more|2	0|1	NA|2	NA|560	lincRNA
XLOC_001509	chrA06[+]13997316-13997799	TCONS_00060380	-	TCONS_00060380|XLOC_022683|+|NA|NA|one|1#NA	1|0	1|NA	484|NA	lincRNA
XLOC_001510	chrA06[+]14082937-14084607	TCONS_00060383,TCONS_00060384	-	TCONS_00060383|XLOC_022686|+|NA|NA|one|1,TCONS_00060384|XLOC_022686|+|NA|NA|more|2#NA	2|0	1,2|NA	1671,1069|NA	lincRNA
XLOC_001511	chrA06[+]14178641-14179448	-	TCONS_00051633	NA#TCONS_00051633|XLOC_022230|+|NA|NA|more|2	0|1	NA|2	NA|716	lincRNA
XLOC_001512	chrA06[+]14408097-14409405	TCONS_00060440	-	TCONS_00060440|XLOC_022703|+|NA|NA|more|2#NA	1|0	2|NA	1210|NA	lincRNA
XLOC_001513	chrA06[+]14542287-14542646	-	TCONS_00051684	NA#TCONS_00051684|XLOC_022250|+|BnaA06g20950D|-|more|2	0|1	NA|2	NA|260	lncNAT
XLOC_001514	chrA06[+]14651374-14653474	-	TCONS_00051701	NA#TCONS_00051701|XLOC_022256|+|BnaA06g21090D|-|more|2	0|1	NA|2	NA|1902	lncNAT
XLOC_001515	chrA06[+]15324825-15326496	TCONS_00060599,TCONS_00060600	TCONS_00051785,TCONS_00051786	TCONS_00060599|XLOC_022761|+|NA|NA|more|2,TCONS_00060600|XLOC_022761|+|NA|NA|more|3#TCONS_00051785|XLOC_022301|+|NA|NA|more|2,TCONS_00051786|XLOC_022301|+|NA|NA|more|2	2|2	2,3|2,2	1492,945|1151,1502	lincRNA
XLOC_001516	chrA06[+]16155644-16156935	-	TCONS_00051949	NA#TCONS_00051949|XLOC_022373|+|BnaA06g23200D|-|more|2	0|1	NA|2	NA|1208	lncNAT
XLOC_001517	chrA06[+]16200340-16201282	TCONS_00060785	-	TCONS_00060785|XLOC_022832|+|NA|NA|one|1#NA	1|0	1|NA	943|NA	lincRNA
XLOC_001518	chrA06[+]16264000-16264215	TCONS_00060800	-	TCONS_00060800|XLOC_022839|+|NA|NA|one|1#NA	1|0	1|NA	216|NA	lincRNA
XLOC_001519	chrA06[+]16329333-16332101	-	TCONS_00051994	NA#TCONS_00051994|XLOC_022390|+|BnaA06g23530D|-|more|2	0|1	NA|2	NA|2416	lncNAT
XLOC_001520	chrA06[+]17127834-17128101	TCONS_00060996	-	TCONS_00060996|XLOC_022904|+|NA|NA|one|1#NA	1|0	1|NA	268|NA	lincRNA
XLOC_001521	chrA06[+]17246950-17247694	-	TCONS_00052162	NA#TCONS_00052162|XLOC_022451|+|NA|NA|more|2	0|1	NA|2	NA|450	lincRNA
XLOC_001522	chrA06[+]17321377-17322021	-	TCONS_00052203	NA#TCONS_00052203|XLOC_022467|+|NA|NA|more|2	0|1	NA|2	NA|558	lincRNA
XLOC_001523	chrA06[+]17850555-17851269	-	TCONS_00052270	NA#TCONS_00052270|XLOC_022498|+|NA|NA|more|2	0|1	NA|2	NA|399	lincRNA
XLOC_001524	chrA06[+]18315989-18317531	-	TCONS_00052369	NA#TCONS_00052369|XLOC_022530|+|NA|NA|more|2	0|1	NA|2	NA|762	lincRNA
XLOC_001525	chrA06[+]18803005-18804093	TCONS_00061347	TCONS_00052438	TCONS_00061347|XLOC_023035|+|NA|NA|more|2#TCONS_00052438|XLOC_022564|+|NA|NA|more|2	1|1	2|2	993|698	lincRNA
XLOC_001526	chrA06[+]18813432-18818712	TCONS_00061350	-	TCONS_00061350|XLOC_023037|+|NA|NA|more|2#NA	1|0	2|NA	2023|NA	lincRNA
XLOC_001527	chrA06[+]18928431-18929235	TCONS_00061375	-	TCONS_00061375|XLOC_023048|+|NA|NA|one|1#NA	1|0	1|NA	805|NA	lincRNA
XLOC_001528	chrA06[+]19157813-19160008	-	TCONS_00052493	NA#TCONS_00052493|XLOC_022593|+|NA|NA|more|3	0|1	NA|3	NA|1773	lincRNA
XLOC_001529	chrA06[+]20181196-20182172	TCONS_00061675	-	TCONS_00061675|XLOC_023152|+|NA|NA|more|2#NA	1|0	2|NA	486|NA	lincRNA
XLOC_001530	chrA06[+]20204215-20205325	-	TCONS_00052691	NA#TCONS_00052691|XLOC_022677|+|NA|NA|more|2	0|1	NA|2	NA|856	lincRNA
XLOC_001531	chrA06[+]20269138-20269641	-	TCONS_00052723	NA#TCONS_00052723|XLOC_022684|+|BnaA06g29790D|-|more|2	0|1	NA|2	NA|413	lncNAT
XLOC_001532	chrA06[+]20284247-20287844	TCONS_00061700	-	TCONS_00061700|XLOC_023160|+|NA|NA|more|2#NA	1|0	2|NA	302|NA	lincRNA
XLOC_001533	chrA06[+]20806746-20808912	-	TCONS_00052839	NA#TCONS_00052839|XLOC_022731|+|BnaA06g30770D|-|more|2	0|1	NA|2	NA|2073	lncNAT
XLOC_001534	chrA06[+]20923369-20924553	TCONS_00061867	-	TCONS_00061867|XLOC_023230|+|NA|NA|one|1#NA	1|0	1|NA	1185|NA	lincRNA
XLOC_001535	chrA06[+]20929342-20930337	-	TCONS_00052876,TCONS_00052877	NA#TCONS_00052876|XLOC_022751|+|NA|NA|more|2,TCONS_00052877|XLOC_022751|+|NA|NA|more|2	0|2	NA|2,2	NA|700,522	lincRNA
XLOC_001536	chrA06[+]21045906-21048297	TCONS_00061897,TCONS_00061898,TCONS_00061899	TCONS_00052901,TCONS_00052902	TCONS_00061897|XLOC_023239|+|NA|NA|more|2,TCONS_00061898|XLOC_023239|+|NA|NA|more|3,TCONS_00061899|XLOC_023239|+|NA|NA|more|3#TCONS_00052901|XLOC_022757|+|NA|NA|more|3,TCONS_00052902|XLOC_022757|+|NA|NA|more|2	3|2	2,3,3|3,2	2269,1000,919|793,1099	lincRNA
XLOC_001537	chrA06[+]21540799-21543852	-	TCONS_00053022	NA#TCONS_00053022|XLOC_022808|+|NA|NA|more|2	0|1	NA|2	NA|487	lincRNA
XLOC_001538	chrA06[+]22100881-22103163	TCONS_00062199	TCONS_00053178	TCONS_00062199|XLOC_023350|+|NA|NA|more|3#TCONS_00053178|XLOC_022869|+|NA|NA|more|7	1|1	3|7	1792|1214	lincRNA
XLOC_001539	chrA06[+]22141547-22142748	TCONS_00062201	-	TCONS_00062201|XLOC_023351|+|NA|NA|one|1#NA	1|0	1|NA	1202|NA	lincRNA
XLOC_001540	chrA06[+]22376825-22377543	TCONS_00062235	-	TCONS_00062235|XLOC_023364|+|BnaA06g33740D|-|one|1#NA	1|0	1|NA	719|NA	lncNAT
XLOC_001541	chrA06[+]22397692-22398464	TCONS_00062242	TCONS_00053214,TCONS_00053215	TCONS_00062242|XLOC_023368|+|NA|NA|more|2#TCONS_00053214|XLOC_022884|+|NA|NA|more|2,TCONS_00053215|XLOC_022884|+|NA|NA|more|2	1|2	2|2,2	610|645,641	lincRNA
XLOC_001542	chrA06[+]22492240-22502652	TCONS_00062274,TCONS_00062275	TCONS_00053237	TCONS_00062274|XLOC_023380|+|NA|NA|more|5,TCONS_00062275|XLOC_023380|+|NA|NA|more|5#TCONS_00053237|XLOC_022897|+|BnaA06g33980D|-|more|5	2|1	5,5|5	908,626|593	lncNAT
XLOC_001543	chrA06[+]22686197-22686534	TCONS_00062332	-	TCONS_00062332|XLOC_023397|+|NA|NA|one|1#NA	1|0	1|NA	338|NA	lincRNA
XLOC_001544	chrA06[+]22741206-22741936	TCONS_00062336	-	TCONS_00062336|XLOC_023399|+|NA|NA|one|1#NA	1|0	1|NA	731|NA	lincRNA
XLOC_001545	chrA06[+]22880746-22881005	TCONS_00062383	-	TCONS_00062383|XLOC_023411|+|BnaA06g34650D|-|one|1#NA	1|0	1|NA	260|NA	lncNAT
XLOC_001546	chrA06[+]23379205-23379657	TCONS_00062507	-	TCONS_00062507|XLOC_023464|+|NA|NA|one|1#NA	1|0	1|NA	453|NA	lincRNA
XLOC_001547	chrA06[+]23428547-23431748	TCONS_00062517,TCONS_00062520,TCONS_00062521,TCONS_00062522,TCONS_00062523,TCONS_00062525,TCONS_00062526,TCONS_00062528,TCONS_00062530,TCONS_00062531	TCONS_00053442,TCONS_00053444,TCONS_00053446,TCONS_00053447,TCONS_00053448,TCONS_00053449,TCONS_00053451,TCONS_00053452,TCONS_00053453,TCONS_00053454,TCONS_00053455,TCONS_00053457,TCONS_00053458	TCONS_00062517|XLOC_023469|+|NA|NA|more|8,TCONS_00062520|XLOC_023469|+|NA|NA|more|9,TCONS_00062521|XLOC_023469|+|NA|NA|more|9,TCONS_00062522|XLOC_023469|+|NA|NA|more|9,TCONS_00062523|XLOC_023469|+|NA|NA|more|8,TCONS_00062525|XLOC_023469|+|NA|NA|more|9,TCONS_00062526|XLOC_023469|+|NA|NA|more|9,TCONS_00062528|XLOC_023469|+|NA|NA|more|7,TCONS_00062530|XLOC_023469|+|NA|NA|more|7,TCONS_00062531|XLOC_0…	10|13	8,9,9,9,8,9,9,7,7,8|8,8,8,8,8,8,8,9,9,8,7,8,8	2037,2270,2134,2117,1846,2018,2021,2126,2378,2065|1910,1963,1969,1941,1752,2083,2118,1837,1808,1875,1778,1927,1868	lincRNA
XLOC_001548	chrA06[+]23735276-23735663	TCONS_00062588	-	TCONS_00062588|XLOC_023494|+|NA|NA|one|1#NA	1|0	1|NA	388|NA	lincRNA
XLOC_001549	chrA06[+]23807848-23809543	TCONS_00062603	TCONS_00053526	TCONS_00062603|XLOC_023501|+|NA|NA|more|7#TCONS_00053526|XLOC_023015|+|NA|NA|more|6	1|1	7|6	749|796	lincRNA
XLOC_001550	chrA06[+]24083109-24085946	-	TCONS_00053608,TCONS_00053610	NA#TCONS_00053608|XLOC_023044|+|BnaA06g36880D|-|more|2,TCONS_00053610|XLOC_023044|+|BnaA06g36880D|-|more|3	0|2	NA|2,3	NA|2402,1941	lncNAT
XLOC_001551	chrA06[-]33792-38273	TCONS_00062756,TCONS_00062757,TCONS_00062761,TCONS_00062762,TCONS_00062763,TCONS_00062764,TCONS_00062766,TCONS_00062768	TCONS_00053681,TCONS_00053683,TCONS_00053684,TCONS_00053685	TCONS_00062756|XLOC_023561|-|NA|NA|more|4,TCONS_00062757|XLOC_023561|-|NA|NA|more|3,TCONS_00062761|XLOC_023561|-|NA|NA|more|4,TCONS_00062762|XLOC_023561|-|NA|NA|more|4,TCONS_00062763|XLOC_023561|-|NA|NA|more|8,TCONS_00062764|XLOC_023561|-|NA|NA|more|8,TCONS_00062766|XLOC_023561|-|NA|NA|more|6,TCONS_00062768|XLOC_023561|-|NA|NA|more|2#TCONS_00053681|XLOC_023076|-|NA|NA|more|3,TCONS_00053683|XLOC_0…	8|4	4,3,4,4,8,8,6,2|3,5,3,3	1561,2016,1830,2158,2232,2276,1994,1117|1250,1423,631,667	lincRNA
XLOC_001552	chrA06[-]486297-486697	TCONS_00062884	-	TCONS_00062884|XLOC_023596|-|NA|NA|one|1#NA	1|0	1|NA	401|NA	lincRNA
XLOC_001553	chrA06[-]621068-623065	-	TCONS_00053772,TCONS_00053773	NA#TCONS_00053772|XLOC_023116|-|BnaA06g00890D|+|more|2,TCONS_00053773|XLOC_023116|-|BnaA06g00890D|+|more|2	0|2	NA|2,2	NA|1911,1920	lncNAT
XLOC_001554	chrA06[-]663569-664008	TCONS_00062910	-	TCONS_00062910|XLOC_023604|-|NA|NA|one|1#NA	1|0	1|NA	440|NA	lincRNA
XLOC_001555	chrA06[-]788707-789898	-	TCONS_00053822,TCONS_00053823,TCONS_00053824	NA#TCONS_00053822|XLOC_023130|-|NA|NA|one|1,TCONS_00053823|XLOC_023130|-|NA|NA|more|2,TCONS_00053824|XLOC_023130|-|NA|NA|more|2	0|3	NA|1,2,2	NA|1192,741,754	lincRNA
XLOC_001556	chrA06[-]846867-848533	TCONS_00062951	-	TCONS_00062951|XLOC_023626|-|BnaA06g01380D|+|one|1#NA	1|0	1|NA	1667|NA	lncNAT
XLOC_001557	chrA06[-]911286-915744	TCONS_00062963	-	TCONS_00062963|XLOC_023632|-|NA|NA|more|3#NA	1|0	3|NA	346|NA	lincRNA
XLOC_001558	chrA06[-]1038328-1039920	TCONS_00063007	-	TCONS_00063007|XLOC_023649|-|NA|NA|one|1#NA	1|0	1|NA	1593|NA	lincRNA
XLOC_001559	chrA06[-]1044145-1044952	TCONS_00063008	-	TCONS_00063008|XLOC_023650|-|NA|NA|one|1#NA	1|0	1|NA	808|NA	lincRNA
XLOC_001560	chrA06[-]1435397-1435605	TCONS_00063106	-	TCONS_00063106|XLOC_023686|-|NA|NA|one|1#NA	1|0	1|NA	209|NA	lincRNA
XLOC_001561	chrA06[-]1562946-1563187	TCONS_00063127	-	TCONS_00063127|XLOC_023698|-|BnaA06g02630D|+|one|1#NA	1|0	1|NA	242|NA	lncNAT
XLOC_001562	chrA06[-]1687512-1688832	TCONS_00063148	-	TCONS_00063148|XLOC_023709|-|NA|NA|more|2#NA	1|0	2|NA	630|NA	lincRNA
XLOC_001563	chrA06[-]2088430-2089501	TCONS_00063247	-	TCONS_00063247|XLOC_023747|-|NA|NA|more|2#NA	1|0	2|NA	648|NA	lincRNA
XLOC_001564	chrA06[-]2130433-2131017	-	TCONS_00054120	NA#TCONS_00054120|XLOC_023239|-|NA|NA|more|3	0|1	NA|3	NA|405	lincRNA
XLOC_001565	chrA06[-]2181894-2182495	TCONS_00063270	-	TCONS_00063270|XLOC_023755|-|NA|NA|more|3#NA	1|0	3|NA	427|NA	lincRNA
XLOC_001566	chrA06[-]2317222-2318218	TCONS_00063316	-	TCONS_00063316|XLOC_023766|-|NA|NA|more|2#NA	1|0	2|NA	922|NA	lincRNA
XLOC_001567	chrA06[-]2964529-2966634	TCONS_00063507	-	TCONS_00063507|XLOC_023832|-|NA|NA|more|2#NA	1|0	2|NA	1577|NA	lincRNA
XLOC_001568	chrA06[-]3547887-3548308	TCONS_00063739	-	TCONS_00063739|XLOC_023903|-|NA|NA|one|1#NA	1|0	1|NA	422|NA	lincRNA
XLOC_001569	chrA06[-]3736743-3737321	-	TCONS_00054595	NA#TCONS_00054595|XLOC_023404|-|NA|NA|more|2	0|1	NA|2	NA|433	lincRNA
XLOC_001570	chrA06[-]3749060-3749826	TCONS_00063793	-	TCONS_00063793|XLOC_023926|-|BnaA06g07000D|+|one|1#NA	1|0	1|NA	767|NA	lncNAT
XLOC_001571	chrA06[-]3898246-3899109	TCONS_00063827	TCONS_00054626,TCONS_00054627	TCONS_00063827|XLOC_023942|-|NA|NA|more|3#TCONS_00054626|XLOC_023417|-|NA|NA|more|3,TCONS_00054627|XLOC_023417|-|NA|NA|more|3	1|2	3|3,3	546|670,665	lincRNA
XLOC_001572	chrA06[-]3934979-3936692	TCONS_00063840	TCONS_00054636,TCONS_00054637	TCONS_00063840|XLOC_023947|-|NA|NA|more|2#TCONS_00054636|XLOC_023422|-|NA|NA|more|3,TCONS_00054637|XLOC_023422|-|NA|NA|more|4	1|2	2|3,4	895|1205,987	lincRNA
XLOC_001573	chrA06[-]3956535-3956797	TCONS_00063841	-	TCONS_00063841|XLOC_023948|-|NA|NA|one|1#NA	1|0	1|NA	263|NA	lincRNA
XLOC_001574	chrA06[-]4212291-4212782	-	TCONS_00054693	NA#TCONS_00054693|XLOC_023448|-|BnaA06g07930D|+|more|2	0|1	NA|2	NA|320	lncNAT
XLOC_001575	chrA06[-]4214633-4216415	-	TCONS_00054694	NA#TCONS_00054694|XLOC_023449|-|BnaA06g07940D|+|more|2	0|1	NA|2	NA|1704	lncNAT
XLOC_001576	chrA06[-]4589187-4589517	TCONS_00063968	-	TCONS_00063968|XLOC_024000|-|BnaA06g08450D|+|one|1#NA	1|0	1|NA	331|NA	lncNAT
XLOC_001577	chrA06[-]4671636-4672159	-	TCONS_00054791	NA#TCONS_00054791|XLOC_023488|-|NA|NA|more|2	0|1	NA|2	NA|373	lincRNA
XLOC_001578	chrA06[-]5210433-5211035	TCONS_00064167	-	TCONS_00064167|XLOC_024067|-|BnaA06g09750D|+|one|1#NA	1|0	1|NA	603|NA	lncNAT
XLOC_001579	chrA06[-]5329635-5331124	-	TCONS_00054969	NA#TCONS_00054969|XLOC_023560|-|NA|NA|more|3	0|1	NA|3	NA|1310	lincRNA
XLOC_001580	chrA06[-]5420714-5422657	TCONS_00064242,TCONS_00064243	TCONS_00054986	TCONS_00064242|XLOC_024094|-|NA|NA|more|4,TCONS_00064243|XLOC_024094|-|NA|NA|more|5#TCONS_00054986|XLOC_023569|-|NA|NA|more|4	2|1	4,5|4	1377,1356|1421	lincRNA
XLOC_001581	chrA06[-]5446207-5446695	TCONS_00064248	-	TCONS_00064248|XLOC_024097|-|NA|NA|more|2#NA	1|0	2|NA	392|NA	lincRNA
XLOC_001582	chrA06[-]5616589-5620736	-	TCONS_00055050	NA#TCONS_00055050|XLOC_023585|-|NA|NA|more|2	0|1	NA|2	NA|1010	lincRNA
XLOC_001583	chrA06[-]5987714-5988950	-	TCONS_00055120	NA#TCONS_00055120|XLOC_023617|-|BnaA06g11520D|+|more|2	0|1	NA|2	NA|906	lncNAT
XLOC_001584	chrA06[-]6005534-6009137	TCONS_00064425,TCONS_00064427	-	TCONS_00064425|XLOC_024149|-|NA|NA|more|7,TCONS_00064427|XLOC_024149|-|NA|NA|more|6#NA	2|0	7,6|NA	1357,1073|NA	lincRNA
XLOC_001585	chrA06[-]6113248-6114515	-	TCONS_00055155	NA#TCONS_00055155|XLOC_023629|-|BnaA06g11830D|+|one|1	0|1	NA|1	NA|1268	lncNAT
XLOC_001586	chrA06[-]6460923-6461273	-	TCONS_00055270	NA#TCONS_00055270|XLOC_023662|-|NA|NA|more|2	0|1	NA|2	NA|256	lincRNA
XLOC_001587	chrA06[-]6461937-6464938	TCONS_00064565,TCONS_00064567,TCONS_00064568	-	TCONS_00064565|XLOC_024187|-|NA|NA|more|8,TCONS_00064567|XLOC_024187|-|NA|NA|more|6,TCONS_00064568|XLOC_024187|-|NA|NA|more|5#NA	3|0	8,6,5|NA	1410,1269,1369|NA	lincRNA
XLOC_001588	chrA06[-]6491599-6492868	TCONS_00064583	TCONS_00055286,TCONS_00055287,TCONS_00055288	TCONS_00064583|XLOC_024192|-|NA|NA|more|3#TCONS_00055286|XLOC_023667|-|NA|NA|more|3,TCONS_00055287|XLOC_023667|-|NA|NA|more|3,TCONS_00055288|XLOC_023667|-|NA|NA|more|3	1|3	3|3,3,3	1015|971,996,969	lincRNA
XLOC_001589	chrA06[-]6543909-6544759	-	TCONS_00055302	NA#TCONS_00055302|XLOC_023672|-|BnaA06g12620D|+|more|2	0|1	NA|2	NA|514	lncNAT
XLOC_001590	chrA06[-]6633954-6636188	TCONS_00064606,TCONS_00064608,TCONS_00064609,TCONS_00064612,TCONS_00064613	TCONS_00055310,TCONS_00055312,TCONS_00055313,TCONS_00055314	TCONS_00064606|XLOC_024201|-|NA|NA|more|4,TCONS_00064608|XLOC_024201|-|NA|NA|more|7,TCONS_00064609|XLOC_024201|-|NA|NA|more|5,TCONS_00064612|XLOC_024201|-|NA|NA|more|4,TCONS_00064613|XLOC_024201|-|NA|NA|more|5#TCONS_00055310|XLOC_023677|-|NA|NA|more|6,TCONS_00055312|XLOC_023677|-|NA|NA|more|7,TCONS_00055313|XLOC_023677|-|NA|NA|more|7,TCONS_00055314|XLOC_023677|-|NA|NA|more|6	5|4	4,7,5,4,5|6,7,7,6	1515,1205,1492,1616,1635|1228,979,983,1125	lincRNA
XLOC_001591	chrA06[-]6793881-6795351	-	TCONS_00055338,TCONS_00055339	NA#TCONS_00055338|XLOC_023687|-|NA|NA|more|4,TCONS_00055339|XLOC_023687|-|NA|NA|more|4	0|2	NA|4,4	NA|818,824	lincRNA
XLOC_001592	chrA06[-]6822665-6823821	TCONS_00064652	-	TCONS_00064652|XLOC_024219|-|NA|NA|one|1#NA	1|0	1|NA	1157|NA	lincRNA
XLOC_001593	chrA06[-]6933146-6934651	-	TCONS_00055382	NA#TCONS_00055382|XLOC_023700|-|BnaA06g13230D|+|more|2	0|1	NA|2	NA|761	lncNAT
XLOC_001594	chrA06[-]7359076-7360528	TCONS_00064809	-	TCONS_00064809|XLOC_024261|-|NA|NA|more|2#NA	1|0	2|NA	682|NA	lincRNA
XLOC_001595	chrA06[-]8182712-8182986	TCONS_00064999	-	TCONS_00064999|XLOC_024322|-|NA|NA|one|1#NA	1|0	1|NA	275|NA	lincRNA
XLOC_001596	chrA06[-]8183080-8183467	TCONS_00065000	-	TCONS_00065000|XLOC_024323|-|NA|NA|more|2#NA	1|0	2|NA	314|NA	lincRNA
XLOC_001597	chrA06[-]8205310-8205726	TCONS_00065003	-	TCONS_00065003|XLOC_024325|-|NA|NA|one|1#NA	1|0	1|NA	417|NA	lincRNA
XLOC_001598	chrA06[-]8244911-8245742	TCONS_00065008	TCONS_00055654	TCONS_00065008|XLOC_024329|-|NA|NA|more|2#TCONS_00055654|XLOC_023796|-|NA|NA|more|2	1|1	2|2	673|542	lincRNA
XLOC_001599	chrA06[-]8339361-8340681	-	TCONS_00055683	NA#TCONS_00055683|XLOC_023807|-|NA|NA|more|2	0|1	NA|2	NA|914	lincRNA
XLOC_001600	chrA06[-]8344897-8345469	-	TCONS_00055686	NA#TCONS_00055686|XLOC_023810|-|NA|NA|more|2	0|1	NA|2	NA|500	lincRNA
XLOC_001601	chrA06[-]8695041-8696702	TCONS_00065103	TCONS_00055738	TCONS_00065103|XLOC_024371|-|NA|NA|more|2#TCONS_00055738|XLOC_023837|-|NA|NA|more|2	1|1	2|2	1404|832	lincRNA
XLOC_001602	chrA06[-]8742903-8743765	TCONS_00065104	TCONS_00055739	TCONS_00065104|XLOC_024372|-|NA|NA|more|2#TCONS_00055739|XLOC_023838|-|NA|NA|more|2	1|1	2|2	609|427	lincRNA
XLOC_001603	chrA06[-]8769194-8770892	-	TCONS_00055748	NA#TCONS_00055748|XLOC_023840|-|BnaA06g15950D|+|more|2	0|1	NA|2	NA|1095	lncNAT
XLOC_001604	chrA06[-]9010003-9010938	-	TCONS_00055788	NA#TCONS_00055788|XLOC_023853|-|NA|NA|one|1	0|1	NA|1	NA|936	lincRNA
XLOC_001605	chrA06[-]9187039-9190711	-	TCONS_00055797,TCONS_00055798	NA#TCONS_00055797|XLOC_023860|-|NA|NA|more|3,TCONS_00055798|XLOC_023860|-|NA|NA|more|2	0|2	NA|3,2	NA|2125,2359	lincRNA
XLOC_001606	chrA06[-]9800633-9801731	TCONS_00065282	-	TCONS_00065282|XLOC_024436|-|NA|NA|one|1#NA	1|0	1|NA	1099|NA	lincRNA
XLOC_001607	chrA06[-]9974134-9976912	TCONS_00065316	-	TCONS_00065316|XLOC_024450|-|NA|NA|one|1#NA	1|0	1|NA	2779|NA	lincRNA
XLOC_001608	chrA06[-]10067553-10069198	TCONS_00065327,TCONS_00065329,TCONS_00065330	TCONS_00055927,TCONS_00055928,TCONS_00055929,TCONS_00055930,TCONS_00055931	TCONS_00065327|XLOC_024457|-|NA|NA|more|4,TCONS_00065329|XLOC_024457|-|NA|NA|more|4,TCONS_00065330|XLOC_024457|-|NA|NA|more|2#TCONS_00055927|XLOC_023920|-|NA|NA|more|5,TCONS_00055928|XLOC_023920|-|NA|NA|more|4,TCONS_00055929|XLOC_023920|-|NA|NA|more|5,TCONS_00055930|XLOC_023920|-|NA|NA|more|5,TCONS_00055931|XLOC_023920|-|NA|NA|more|5	3|5	4,4,2|5,4,5,5,5	1047,1177,734|1080,1162,1148,1070,1044	lincRNA
XLOC_001609	chrA06[-]10103297-10104199	-	TCONS_00055932	NA#TCONS_00055932|XLOC_023921|-|BnaA06g17700D|+|more|2	0|1	NA|2	NA|758	lncNAT
XLOC_001610	chrA06[-]10227738-10227996	TCONS_00065358	-	TCONS_00065358|XLOC_024472|-|NA|NA|one|1#NA	1|0	1|NA	259|NA	lincRNA
XLOC_001611	chrA06[-]10249831-10250316	-	TCONS_00055958	NA#TCONS_00055958|XLOC_023935|-|NA|NA|more|2	0|1	NA|2	NA|361	lincRNA
XLOC_001612	chrA06[-]10275485-10275719	TCONS_00065367	-	TCONS_00065367|XLOC_024477|-|NA|NA|one|1#NA	1|0	1|NA	235|NA	lincRNA
XLOC_001613	chrA06[-]10360874-10361263	TCONS_00065382	-	TCONS_00065382|XLOC_024483|-|NA|NA|one|1#NA	1|0	1|NA	390|NA	lincRNA
XLOC_001614	chrA06[-]10861785-10862408	TCONS_00065438	-	TCONS_00065438|XLOC_024507|-|NA|NA|one|1#NA	1|0	1|NA	624|NA	lincRNA
XLOC_001615	chrA06[-]10862563-10864798	TCONS_00065439	TCONS_00056017	TCONS_00065439|XLOC_024508|-|NA|NA|more|2#TCONS_00056017|XLOC_023966|-|NA|NA|more|2	1|1	2|2	2135|678	lincRNA
XLOC_001616	chrA06[-]11027233-11028351	TCONS_00065470	-	TCONS_00065470|XLOC_024518|-|BnaA06g18770D|+|one|1#NA	1|0	1|NA	1119|NA	lncNAT
XLOC_001617	chrA06[-]11286784-11287159	TCONS_00065496	-	TCONS_00065496|XLOC_024530|-|BnaA06g18990D|+|one|1#NA	1|0	1|NA	376|NA	lncNAT
XLOC_001618	chrA06[-]11305089-11305791	TCONS_00065499	TCONS_00056061	TCONS_00065499|XLOC_024533|-|NA|NA|more|2#TCONS_00056061|XLOC_023987|-|NA|NA|more|2	1|1	2|2	587|209	lincRNA
XLOC_001619	chrA06[-]11390227-11391820	-	TCONS_00056063	NA#TCONS_00056063|XLOC_023989|-|BnaA06g19050D|+|more|2	0|1	NA|2	NA|1471	lncNAT
XLOC_001620	chrA06[-]11500330-11501146	TCONS_00065533	TCONS_00056093	TCONS_00065533|XLOC_024545|-|NA|NA|more|2#TCONS_00056093|XLOC_024000|-|NA|NA|more|2	1|1	2|2	470|721	lincRNA
XLOC_001621	chrA06[-]11564258-11564737	TCONS_00065534	-	TCONS_00065534|XLOC_024546|-|NA|NA|one|1#NA	1|0	1|NA	480|NA	lincRNA
XLOC_001622	chrA06[-]11804314-11805616	-	TCONS_00056104	NA#TCONS_00056104|XLOC_024009|-|NA|NA|more|4	0|1	NA|4	NA|978	lincRNA
XLOC_001623	chrA06[-]12064580-12066169	TCONS_00065558	-	TCONS_00065558|XLOC_024561|-|NA|NA|one|1#NA	1|0	1|NA	1590|NA	lincRNA
XLOC_001624	chrA06[-]12096216-12096793	TCONS_00065562	-	TCONS_00065562|XLOC_024565|-|NA|NA|one|1#NA	1|0	1|NA	578|NA	lincRNA
XLOC_001625	chrA06[-]12683450-12684048	TCONS_00065607	-	TCONS_00065607|XLOC_024583|-|NA|NA|one|1#NA	1|0	1|NA	599|NA	lincRNA
XLOC_001626	chrA06[-]12686034-12686286	TCONS_00065608	-	TCONS_00065608|XLOC_024584|-|NA|NA|one|1#NA	1|0	1|NA	253|NA	lincRNA
XLOC_001627	chrA06[-]12707880-12708394	TCONS_00065609	-	TCONS_00065609|XLOC_024585|-|NA|NA|one|1#NA	1|0	1|NA	515|NA	lincRNA
XLOC_001628	chrA06[-]12852110-12854375	TCONS_00065620	TCONS_00056150,TCONS_00056151,TCONS_00056152	TCONS_00065620|XLOC_024592|-|NA|NA|more|3#TCONS_00056150|XLOC_024035|-|NA|NA|more|4,TCONS_00056151|XLOC_024035|-|NA|NA|more|4,TCONS_00056152|XLOC_024035|-|NA|NA|more|4	1|3	3|4,4,4	1375|1047,1006,1096	lincRNA
XLOC_001629	chrA06[-]13291599-13293093	-	TCONS_00056181,TCONS_00056182	NA#TCONS_00056181|XLOC_024048|-|NA|NA|more|2,TCONS_00056182|XLOC_024048|-|NA|NA|more|2	0|2	NA|2,2	NA|683,692	lincRNA
XLOC_001630	chrA06[-]13995997-13996608	-	TCONS_00056213,TCONS_00056214	NA#TCONS_00056213|XLOC_024058|-|NA|NA|more|2,TCONS_00056214|XLOC_024058|-|NA|NA|more|2	0|2	NA|2,2	NA|507,520	lincRNA
XLOC_001631	chrA06[-]14178180-14180352	TCONS_00065712,TCONS_00065713,TCONS_00065714	TCONS_00056226,TCONS_00056227	TCONS_00065712|XLOC_024629|-|NA|NA|more|4,TCONS_00065713|XLOC_024629|-|NA|NA|more|4,TCONS_00065714|XLOC_024629|-|NA|NA|more|4#TCONS_00056226|XLOC_024067|-|NA|NA|more|4,TCONS_00056227|XLOC_024067|-|NA|NA|more|4	3|2	4,4,4|4,4	1497,1487,1876|1021,1034	lincRNA
XLOC_001632	chrA06[-]14676403-14685652	TCONS_00065800	-	TCONS_00065800|XLOC_024657|-|NA|NA|more|5#NA	1|0	5|NA	457|NA	lincRNA
XLOC_001633	chrA06[-]14855305-14856073	-	TCONS_00056335	NA#TCONS_00056335|XLOC_024107|-|NA|NA|more|3	0|1	NA|3	NA|510	lincRNA
XLOC_001634	chrA06[-]15001554-15004111	TCONS_00065875	TCONS_00056367	TCONS_00065875|XLOC_024680|-|NA|NA|more|2#TCONS_00056367|XLOC_024116|-|NA|NA|more|4	1|1	2|4	2295|1991	lincRNA
XLOC_001635	chrA06[-]15679486-15681206	-	TCONS_00056457	NA#TCONS_00056457|XLOC_024150|-|NA|NA|more|3	0|1	NA|3	NA|281	lincRNA
XLOC_001636	chrA06[-]15683648-15685371	-	TCONS_00056464,TCONS_00056465,TCONS_00056466	NA#TCONS_00056464|XLOC_024151|-|NA|NA|more|2,TCONS_00056465|XLOC_024151|-|NA|NA|more|2,TCONS_00056466|XLOC_024151|-|NA|NA|one|1	0|3	NA|2,2,1	NA|1035,1110,759	lincRNA
XLOC_001637	chrA06[-]15771014-15778002	-	TCONS_00056474	NA#TCONS_00056474|XLOC_024156|-|BnaA06g22550D|+|more|2	0|1	NA|2	NA|415	lncNAT
XLOC_001638	chrA06[-]15899945-15925629	-	TCONS_00056490	NA#TCONS_00056490|XLOC_024166|-|NA|NA|more|2	0|1	NA|2	NA|1212	lincRNA
XLOC_001639	chrA06[-]15966132-15967703	-	TCONS_00056493	NA#TCONS_00056493|XLOC_024168|-|NA|NA|more|5	0|1	NA|5	NA|809	lincRNA
XLOC_001640	chrA06[-]16002989-16003247	TCONS_00066006	-	TCONS_00066006|XLOC_024738|-|NA|NA|one|1#NA	1|0	1|NA	259|NA	lincRNA
XLOC_001641	chrA06[-]16041694-16041908	-	TCONS_00056506	NA#TCONS_00056506|XLOC_024177|-|BnaA06g22930D|+|one|1	0|1	NA|1	NA|215	lncNAT
XLOC_001642	chrA06[-]16130597-16131162	-	TCONS_00056546	NA#TCONS_00056546|XLOC_024187|-|BnaA06g23130D|+|more|2	0|1	NA|2	NA|473	lncNAT
XLOC_001643	chrA06[-]16199649-16201450	TCONS_00066083,TCONS_00066082	TCONS_00056574,TCONS_00056575,TCONS_00056576	TCONS_00066083|XLOC_024765|-|NA|NA|more|2,TCONS_00066082|XLOC_024764|-|NA|NA|one|1#TCONS_00056574|XLOC_024199|-|NA|NA|more|2,TCONS_00056575|XLOC_024199|-|NA|NA|more|2,TCONS_00056576|XLOC_024199|-|NA|NA|more|2	2|3	2,1|2,2,2	460,271|913,1030,1017	lincRNA
XLOC_001644	chrA06[-]16261311-16261561	TCONS_00066105	-	TCONS_00066105|XLOC_024774|-|NA|NA|one|1#NA	1|0	1|NA	251|NA	lincRNA
XLOC_001645	chrA06[-]16536283-16538044	-	TCONS_00056647	NA#TCONS_00056647|XLOC_024231|-|NA|NA|more|4	0|1	NA|4	NA|465	lincRNA
XLOC_001646	chrA06[-]16603003-16604832	TCONS_00066171	TCONS_00056656,TCONS_00056657	TCONS_00066171|XLOC_024802|-|NA|NA|more|2#TCONS_00056656|XLOC_024238|-|BnaA06g24000D|+|more|3,TCONS_00056657|XLOC_024238|-|BnaA06g24000D|+|more|2	1|2	2|3,2	733|1094,1685	lncNAT
XLOC_001647	chrA06[-]16701588-16702985	-	TCONS_00056674	NA#TCONS_00056674|XLOC_024246|-|NA|NA|more|3	0|1	NA|3	NA|1204	lincRNA
XLOC_001648	chrA06[-]17102758-17103153	TCONS_00066259	-	TCONS_00066259|XLOC_024833|-|NA|NA|one|1#NA	1|0	1|NA	396|NA	lincRNA
XLOC_001649	chrA06[-]17127834-17128111	TCONS_00066268	-	TCONS_00066268|XLOC_024836|-|NA|NA|one|1#NA	1|0	1|NA	278|NA	lincRNA
XLOC_001650	chrA06[-]17215533-17217485	TCONS_00066291	TCONS_00056758,TCONS_00056759	TCONS_00066291|XLOC_024842|-|NA|NA|more|5#TCONS_00056758|XLOC_024274|-|NA|NA|more|3,TCONS_00056759|XLOC_024275|-|NA|NA|more|2	1|2	5|3,2	1572|303,395	lincRNA
XLOC_001651	chrA06[-]17578013-17579040	TCONS_00066368	-	TCONS_00066368|XLOC_024868|-|NA|NA|one|1#NA	1|0	1|NA	1028|NA	lincRNA
XLOC_001652	chrA06[-]17844679-17845142	-	TCONS_00056857	NA#TCONS_00056857|XLOC_024321|-|BnaA06g25790D|+|one|1	0|1	NA|1	NA|464	lncNAT
XLOC_001653	chrA06[-]18206117-18206617	-	TCONS_00056940	NA#TCONS_00056940|XLOC_024359|-|BnaA06g26480D|+|more|2	0|1	NA|2	NA|319	lncNAT
XLOC_001654	chrA06[-]18368965-18369648	-	TCONS_00056980	NA#TCONS_00056980|XLOC_024377|-|NA|NA|more|2	0|1	NA|2	NA|581	lincRNA
XLOC_001655	chrA06[-]18381876-18384788	-	TCONS_00056983	NA#TCONS_00056983|XLOC_024379|-|NA|NA|more|6	0|1	NA|6	NA|539	lincRNA
XLOC_001656	chrA06[-]18514948-18515229	TCONS_00066621	-	TCONS_00066621|XLOC_024960|-|BnaA06g26970D|+|one|1#NA	1|0	1|NA	282|NA	lncNAT
XLOC_001657	chrA06[-]18584694-18586365	-	TCONS_00057027,TCONS_00057028	NA#TCONS_00057027|XLOC_024399|-|NA|NA|more|3,TCONS_00057028|XLOC_024399|-|NA|NA|more|2	0|2	NA|3,2	NA|923,504	lincRNA
XLOC_001658	chrA06[-]18860892-18861539	-	TCONS_00057100	NA#TCONS_00057100|XLOC_024419|-|NA|NA|more|3	0|1	NA|3	NA|444	lincRNA
XLOC_001659	chrA06[-]18933233-18933860	-	TCONS_00057103	NA#TCONS_00057103|XLOC_024422|-|NA|NA|one|1	0|1	NA|1	NA|628	lincRNA
XLOC_001660	chrA06[-]18999495-18999808	TCONS_00066739	-	TCONS_00066739|XLOC_024998|-|NA|NA|one|1#NA	1|0	1|NA	314|NA	lincRNA
XLOC_001661	chrA06[-]19428607-19429877	TCONS_00066805	-	TCONS_00066805|XLOC_025027|-|NA|NA|one|1#NA	1|0	1|NA	1271|NA	lincRNA
XLOC_001662	chrA06[-]19567775-19568501	TCONS_00066827	-	TCONS_00066827|XLOC_025036|-|NA|NA|more|3#NA	1|0	3|NA	597|NA	lincRNA
XLOC_001663	chrA06[-]19730350-19731027	-	TCONS_00057261	NA#TCONS_00057261|XLOC_024488|-|BnaA06g28840D|+|more|2	0|1	NA|2	NA|521	lncNAT
XLOC_001664	chrA06[-]19999493-20000479	-	TCONS_00057341	NA#TCONS_00057341|XLOC_024518|-|NA|NA|more|2	0|1	NA|2	NA|343	lincRNA
XLOC_001665	chrA06[-]20048242-20049103	-	TCONS_00057352	NA#TCONS_00057352|XLOC_024523|-|NA|NA|more|2	0|1	NA|2	NA|768	lincRNA
XLOC_001666	chrA06[-]20081011-20083504	-	TCONS_00057359	NA#TCONS_00057359|XLOC_024527|-|BnaA06g29480D|+|more|2	0|1	NA|2	NA|238	lncNAT
XLOC_001667	chrA06[-]20112246-20113041	TCONS_00067002	-	TCONS_00067002|XLOC_025099|-|NA|NA|more|2#NA	1|0	2|NA	714|NA	lincRNA
XLOC_001668	chrA06[-]20139904-20141225	TCONS_00067003	TCONS_00057366	TCONS_00067003|XLOC_025100|-|NA|NA|more|2#TCONS_00057366|XLOC_024530|-|NA|NA|more|2	1|1	2|2	946|625	lincRNA
XLOC_001669	chrA06[-]20279835-20281427	TCONS_00067044,TCONS_00067046	TCONS_00057395,TCONS_00057397,TCONS_00057398	TCONS_00067044|XLOC_025116|-|NA|NA|more|4,TCONS_00067046|XLOC_025116|-|NA|NA|more|3#TCONS_00057395|XLOC_024545|-|NA|NA|more|3,TCONS_00057397|XLOC_024545|-|NA|NA|more|3,TCONS_00057398|XLOC_024545|-|NA|NA|more|3	2|3	4,3|3,3,3	865,1011|991,968,1008	lincRNA
XLOC_001670	chrA06[-]20446825-20447877	TCONS_00067114	TCONS_00057457	TCONS_00067114|XLOC_025131|-|NA|NA|one|1#TCONS_00057457|XLOC_024559|-|NA|NA|one|1	1|1	1|1	1005|1049	lincRNA
XLOC_001671	chrA06[-]20461419-20462669	TCONS_00067119	-	TCONS_00067119|XLOC_025134|-|NA|NA|more|5#NA	1|0	5|NA	858|NA	lincRNA
XLOC_001672	chrA06[-]20467462-20468501	TCONS_00067120	-	TCONS_00067120|XLOC_025135|-|BnaA06g30220D|+|one|1#NA	1|0	1|NA	1040|NA	lncNAT
XLOC_001673	chrA06[-]20761848-20762317	TCONS_00067208	-	TCONS_00067208|XLOC_025162|-|NA|NA|one|1#NA	1|0	1|NA	470|NA	lincRNA
XLOC_001674	chrA06[-]20914959-20915663	-	TCONS_00057568	NA#TCONS_00057568|XLOC_024609|-|BnaA06g31100D|+|more|2	0|1	NA|2	NA|362	lncNAT
XLOC_001675	chrA06[-]20983703-20984425	TCONS_00067271	-	TCONS_00067271|XLOC_025185|-|NA|NA|more|2#NA	1|0	2|NA	337|NA	lincRNA
XLOC_001676	chrA06[-]21055220-21055802	-	TCONS_00057585	NA#TCONS_00057585|XLOC_024616|-|NA|NA|more|2	0|1	NA|2	NA|468	lincRNA
XLOC_001677	chrA06[-]21118327-21118847	TCONS_00067304	-	TCONS_00067304|XLOC_025201|-|NA|NA|one|1#NA	1|0	1|NA	521|NA	lincRNA
XLOC_001678	chrA06[-]21445761-21447294	TCONS_00067399,TCONS_00067400,TCONS_00067401	TCONS_00057681,TCONS_00057682,TCONS_00057683	TCONS_00067399|XLOC_025235|-|NA|NA|more|3,TCONS_00067400|XLOC_025235|-|NA|NA|more|3,TCONS_00067401|XLOC_025235|-|NA|NA|more|2#TCONS_00057681|XLOC_024658|-|NA|NA|more|3,TCONS_00057682|XLOC_024658|-|NA|NA|more|2,TCONS_00057683|XLOC_024658|-|NA|NA|more|3	3|3	3,3,2|3,2,3	529,465,672|614,1376,690	lincRNA
XLOC_001679	chrA06[-]21478155-21478605	-	TCONS_00057699	NA#TCONS_00057699|XLOC_024661|-|BnaA06g32100D|+|more|2	0|1	NA|2	NA|361	lncNAT
XLOC_001680	chrA06[-]21866616-21867713	TCONS_00067520	-	TCONS_00067520|XLOC_025277|-|NA|NA|one|1#NA	1|0	1|NA	1098|NA	lincRNA
XLOC_001681	chrA06[-]22560287-22560825	-	TCONS_00057932,TCONS_00057933	NA#TCONS_00057932|XLOC_024751|-|NA|NA|more|2,TCONS_00057933|XLOC_024751|-|NA|NA|one|1	0|2	NA|2,1	NA|290,539	lincRNA
XLOC_001682	chrA06[-]22720101-22720907	-	TCONS_00057973	NA#TCONS_00057973|XLOC_024768|-|BnaA06g34390D|+|more|2	0|1	NA|2	NA|616	lncNAT
XLOC_001683	chrA06[-]22836181-22836628	TCONS_00067728	-	TCONS_00067728|XLOC_025359|-|NA|NA|one|1#NA	1|0	1|NA	448|NA	lincRNA
XLOC_001684	chrA06[-]22984668-22986587	-	TCONS_00058011,TCONS_00058012	NA#TCONS_00058011|XLOC_024788|-|BnaA06g34800D|+|more|2,TCONS_00058012|XLOC_024788|-|NA|NA|one|1	0|2	NA|2,1	NA|1375,791	lncNAT
XLOC_001685	chrA06[-]23214789-23215570	TCONS_00067811,TCONS_00067812	-	TCONS_00067811|XLOC_025388|-|NA|NA|more|4,TCONS_00067812|XLOC_025388|-|NA|NA|more|4#NA	2|0	4,4|NA	298,564|NA	lincRNA
XLOC_001686	chrA06[-]23579441-23581460	TCONS_00067927	TCONS_00058146,TCONS_00058147,TCONS_00058148,TCONS_00058149	TCONS_00067927|XLOC_025425|-|NA|NA|more|6#TCONS_00058146|XLOC_024841|-|NA|NA|more|4,TCONS_00058147|XLOC_024841|-|NA|NA|more|6,TCONS_00058148|XLOC_024841|-|NA|NA|more|6,TCONS_00058149|XLOC_024841|-|NA|NA|more|6	1|4	6|4,6,6,6	921|1642,1227,1288,1268	lincRNA
XLOC_001687	chrA06[-]23733071-23735073	TCONS_00067969	-	TCONS_00067969|XLOC_025425|-|NA|NA|more|5#NA	1|0	5|NA	1220|NA	lincRNA
XLOC_001688	chrA06[-]23735191-23735842	TCONS_00067972	-	TCONS_00067972|XLOC_025436|-|NA|NA|one|1#NA	1|0	1|NA	652|NA	lincRNA
XLOC_001689	chrA06[-]24130392-24133686	TCONS_00068093	TCONS_00058302,TCONS_00058304	TCONS_00068093|XLOC_025476|-|NA|NA|more|3#TCONS_00058302|XLOC_024894|-|BnaA06g36980D|+|more|4,TCONS_00058304|XLOC_024894|-|NA|NA|more|4	1|2	3|4,4	1044|409,1003	lncNAT
XLOC_001690	chrA06[-]24218243-24219001	-	TCONS_00058349	NA#TCONS_00058349|XLOC_024907|-|NA|NA|more|2	0|1	NA|2	NA|656	lincRNA
XLOC_001691	chrA06_random[+]121532-121796	TCONS_00068221	-	TCONS_00068221|XLOC_025517|+|BnaA06g37720D|-|one|1#NA	1|0	1|NA	265|NA	lncNAT
XLOC_001692	chrA06_random[+]416019-423243	-	TCONS_00058631	NA#TCONS_00058631|XLOC_025107|+|NA|NA|more|3	0|1	NA|3	NA|607	lincRNA
XLOC_001693	chrA06_random[+]752584-754296	TCONS_00068352	TCONS_00058685	TCONS_00068352|XLOC_025571|+|NA|NA|more|3#TCONS_00058685|XLOC_025132|+|NA|NA|more|3	1|1	3|3	1501|769	lincRNA
XLOC_001694	chrA06_random[+]889481-890650	TCONS_00068364	TCONS_00058692	TCONS_00068364|XLOC_025579|+|NA|NA|more|2#TCONS_00058692|XLOC_025139|+|NA|NA|more|2	1|1	2|2	750|992	lincRNA
XLOC_001695	chrA06_random[+]1070372-1070572	TCONS_00068375	-	TCONS_00068375|XLOC_025584|+|NA|NA|one|1#NA	1|0	1|NA	201|NA	lincRNA
XLOC_001696	chrA06_random[+]1102196-1103708	-	TCONS_00058699,TCONS_00058700,TCONS_00058701,TCONS_00058702,TCONS_00058703,TCONS_00058704	NA#TCONS_00058699|XLOC_025144|+|NA|NA|more|3,TCONS_00058700|XLOC_025144|+|NA|NA|more|4,TCONS_00058701|XLOC_025144|+|NA|NA|more|4,TCONS_00058702|XLOC_025144|+|NA|NA|more|4,TCONS_00058703|XLOC_025144|+|NA|NA|more|4,TCONS_00058704|XLOC_025144|+|NA|NA|more|4	0|6	NA|3,4,4,4,4,4	NA|1148,1079,726,875,746,752	lincRNA
XLOC_001697	chrA06_random[+]1390805-1392482	TCONS_00068427,TCONS_00068428	TCONS_00058736	TCONS_00068427|XLOC_025594|+|NA|NA|more|3,TCONS_00068428|XLOC_025594|+|NA|NA|more|3#TCONS_00058736|XLOC_025151|+|NA|NA|more|4	2|1	3,3|4	1337,1334|1028	lincRNA
XLOC_001698	chrA06_random[+]1712997-1714153	TCONS_00068517	-	TCONS_00068517|XLOC_025631|+|NA|NA|more|2#NA	1|0	2|NA	570|NA	lincRNA
XLOC_001699	chrA06_random[+]1761033-1761252	TCONS_00068526	-	TCONS_00068526|XLOC_025636|+|NA|NA|one|1#NA	1|0	1|NA	220|NA	lincRNA
XLOC_001700	chrA06_random[+]1801908-1802862	-	TCONS_00058829	NA#TCONS_00058829|XLOC_025193|+|BnaA06g39920D|-|more|2	0|1	NA|2	NA|681	lncNAT
XLOC_001701	chrA06_random[+]1855435-1856341	-	TCONS_00058834	NA#TCONS_00058834|XLOC_025197|+|BnaA06g40040D|-|one|1	0|1	NA|1	NA|907	lncNAT
XLOC_001702	chrA06_random[+]1941123-1942225	TCONS_00068559	-	TCONS_00068559|XLOC_025650|+|BnaA06g40230D|-|one|1#NA	1|0	1|NA	1103|NA	lncNAT
XLOC_001703	chrA06_random[-]505575-506529	TCONS_00068831	-	TCONS_00068831|XLOC_025739|-|NA|NA|one|1#NA	1|0	1|NA	955|NA	lincRNA
XLOC_001704	chrA06_random[-]595223-595581	TCONS_00068871	-	TCONS_00068871|XLOC_025748|-|NA|NA|one|1#NA	1|0	1|NA	359|NA	lincRNA
XLOC_001705	chrA06_random[-]780029-780566	-	TCONS_00059112	NA#TCONS_00059112|XLOC_025301|-|NA|NA|more|2	0|1	NA|2	NA|425	lincRNA
XLOC_001706	chrA06_random[-]839507-840496	-	TCONS_00059114	NA#TCONS_00059114|XLOC_025303|-|NA|NA|more|3	0|1	NA|3	NA|531	lincRNA
XLOC_001707	chrA06_random[-]1252707-1255726	TCONS_00068971,TCONS_00068972,TCONS_00068975	TCONS_00059185,TCONS_00059186,TCONS_00059187,TCONS_00059189,TCONS_00059190,TCONS_00059191,TCONS_00059192	TCONS_00068971|XLOC_025782|-|NA|NA|more|6,TCONS_00068972|XLOC_025782|-|NA|NA|more|8,TCONS_00068975|XLOC_025782|-|NA|NA|more|8#TCONS_00059185|XLOC_025323|-|NA|NA|more|8,TCONS_00059186|XLOC_025323|-|NA|NA|more|11,TCONS_00059187|XLOC_025323|-|NA|NA|more|11,TCONS_00059189|XLOC_025323|-|NA|NA|more|11,TCONS_00059190|XLOC_025323|-|NA|NA|more|9,TCONS_00059191|XLOC_025323|-|NA|NA|more|9,TCONS_00059192|XLO…	3|7	6,8,8|8,11,11,11,9,9,10	1694,1231,1262|1493,1335,1383,1353,1226,1220,1107	lincRNA
XLOC_001708	chrA06_random[-]1725404-1726913	TCONS_00069036	TCONS_00059237,TCONS_00059238	TCONS_00069036|XLOC_025815|-|NA|NA|more|4#TCONS_00059237|XLOC_025353|-|NA|NA|more|5,TCONS_00059238|XLOC_025353|-|NA|NA|more|5	1|2	4|5,5	754|918,1173	lincRNA
XLOC_001709	chrA06_random[-]1867109-1869814	-	TCONS_00059301,TCONS_00059302	NA#TCONS_00059301|XLOC_025373|-|BnaA06g40070D|+|more|4,TCONS_00059302|XLOC_025373|-|NA|NA|more|2	0|2	NA|4,2	NA|1191,756	lncNAT
XLOC_001710	chrA06_random[-]2143108-2143890	TCONS_00069169	-	TCONS_00069169|XLOC_025863|-|NA|NA|one|1#NA	1|0	1|NA	783|NA	lincRNA
XLOC_001711	chrA07[+]29218-30493	-	TCONS_00059414	NA#TCONS_00059414|XLOC_025429|+|BnaA07g00060D|-|more|2	0|1	NA|2	NA|1197	lncNAT
XLOC_001712	chrA07[+]429304-429927	TCONS_00069305,TCONS_00069306	-	TCONS_00069305|XLOC_025905|+|NA|NA|more|2,TCONS_00069306|XLOC_025905|+|NA|NA|more|2#NA	2|0	2,2|NA	549,544|NA	lincRNA
XLOC_001713	chrA07[+]961813-962894	-	TCONS_00059594,TCONS_00059595,TCONS_00059596	NA#TCONS_00059594|XLOC_025487|+|NA|NA|more|2,TCONS_00059595|XLOC_025487|+|NA|NA|more|2,TCONS_00059596|XLOC_025487|+|NA|NA|more|3	0|3	NA|2,2,3	NA|993,849,577	lincRNA
XLOC_001714	chrA07[+]1261450-1261877	-	TCONS_00059639	NA#TCONS_00059639|XLOC_025507|+|NA|NA|more|2	0|1	NA|2	NA|327	lincRNA
XLOC_001715	chrA07[+]1384183-1389984	TCONS_00069480,TCONS_00069481	TCONS_00059667,TCONS_00059668,TCONS_00059669,TCONS_00059670,TCONS_00059671,TCONS_00059672,TCONS_00059673	TCONS_00069480|XLOC_025965|+|NA|NA|more|6,TCONS_00069481|XLOC_025966|+|NA|NA|more|4#TCONS_00059667|XLOC_025514|+|NA|NA|more|6,TCONS_00059668|XLOC_025514|+|NA|NA|more|6,TCONS_00059669|XLOC_025514|+|NA|NA|more|9,TCONS_00059670|XLOC_025514|+|NA|NA|more|8,TCONS_00059671|XLOC_025514|+|NA|NA|more|8,TCONS_00059672|XLOC_025514|+|NA|NA|more|6,TCONS_00059673|XLOC_025514|+|NA|NA|one|1	2|7	6,4|6,6,9,8,8,6,1	679,889|656,637,1440,1576,1726,366,1161	lincRNA
XLOC_001716	chrA07[+]1412148-1415228	TCONS_00069485,TCONS_00069486,TCONS_00069487	TCONS_00059675,TCONS_00059676	TCONS_00069485|XLOC_025968|+|NA|NA|more|4,TCONS_00069486|XLOC_025968|+|NA|NA|more|4,TCONS_00069487|XLOC_025968|+|NA|NA|more|5#TCONS_00059675|XLOC_025516|+|NA|NA|more|5,TCONS_00059676|XLOC_025516|+|NA|NA|more|5	3|2	4,4,5|5,5	2362,2345,1635|1686,1677	lincRNA
XLOC_001717	chrA07[+]1505100-1505395	TCONS_00069511	-	TCONS_00069511|XLOC_025979|+|NA|NA|one|1#NA	1|0	1|NA	296|NA	lincRNA
XLOC_001718	chrA07[+]1506530-1507058	TCONS_00069512	-	TCONS_00069512|XLOC_025980|+|NA|NA|one|1#NA	1|0	1|NA	529|NA	lincRNA
XLOC_001719	chrA07[+]1602055-1603210	TCONS_00069517	TCONS_00059697	TCONS_00069517|XLOC_025983|+|NA|NA|more|2#TCONS_00059697|XLOC_025526|+|NA|NA|more|2	1|1	2|2	555|519	lincRNA
XLOC_001720	chrA07[+]1866832-1868797	-	TCONS_00059731	NA#TCONS_00059731|XLOC_025544|+|BnaA07g02250D|-|more|4	0|1	NA|4	NA|1216	lncNAT
XLOC_001721	chrA07[+]2511027-2512535	-	TCONS_00059806	NA#TCONS_00059806|XLOC_025578|+|NA|NA|more|3	0|1	NA|3	NA|919	lincRNA
XLOC_001722	chrA07[+]2694994-2695745	TCONS_00069681	-	TCONS_00069681|XLOC_026047|+|NA|NA|more|3#NA	1|0	3|NA	577|NA	lincRNA
XLOC_001723	chrA07[+]2827602-2829341	TCONS_00069709,TCONS_00069710	-	TCONS_00069709|XLOC_026057|+|NA|NA|more|3,TCONS_00069710|XLOC_026057|+|NA|NA|more|2#NA	2|0	3,2|NA	882,1247|NA	lincRNA
XLOC_001724	chrA07[+]3172076-3172506	TCONS_00069763	-	TCONS_00069763|XLOC_026074|+|NA|NA|one|1#NA	1|0	1|NA	431|NA	lincRNA
XLOC_001725	chrA07[+]3214900-3215548	TCONS_00069775	-	TCONS_00069775|XLOC_026079|+|NA|NA|one|1#NA	1|0	1|NA	649|NA	lincRNA
XLOC_001726	chrA07[+]3469971-3471927	TCONS_00069804	TCONS_00059954,TCONS_00059955,TCONS_00059956,TCONS_00059957,TCONS_00059958	TCONS_00069804|XLOC_026092|+|NA|NA|more|2#TCONS_00059954|XLOC_025629|+|NA|NA|more|3,TCONS_00059955|XLOC_025629|+|NA|NA|more|3,TCONS_00059956|XLOC_025629|+|NA|NA|more|3,TCONS_00059957|XLOC_025629|+|NA|NA|more|3,TCONS_00059958|XLOC_025629|+|NA|NA|one|1	1|5	2|3,3,3,3,1	1872|510,409,448,452,672	lincRNA
XLOC_001727	chrA07[+]3579793-3580130	TCONS_00069812	-	TCONS_00069812|XLOC_026098|+|NA|NA|one|1#NA	1|0	1|NA	338|NA	lincRNA
XLOC_001728	chrA07[+]3610936-3611677	TCONS_00069819	TCONS_00059967	TCONS_00069819|XLOC_026100|+|NA|NA|more|2#TCONS_00059967|XLOC_025633|+|NA|NA|more|3	1|1	2|3	502|452	lincRNA
XLOC_001729	chrA07[+]3637104-3638400	TCONS_00069820	-	TCONS_00069820|XLOC_026101|+|NA|NA|one|1#NA	1|0	1|NA	1297|NA	lincRNA
XLOC_001730	chrA07[+]3876457-3878703	TCONS_00069825	-	TCONS_00069825|XLOC_026105|+|NA|NA|one|1#NA	1|0	1|NA	2247|NA	lincRNA
XLOC_001731	chrA07[+]4041046-4041802	TCONS_00069840	TCONS_00059980	TCONS_00069840|XLOC_026110|+|NA|NA|more|2#TCONS_00059980|XLOC_025640|+|NA|NA|more|2	1|1	2|2	652|544	lincRNA
XLOC_001732	chrA07[+]4342934-4359166	-	TCONS_00059997,TCONS_00059998,TCONS_00059999	NA#TCONS_00059997|XLOC_025652|+|BnaA07g04180D|-|more|5,TCONS_00059998|XLOC_025652|+|BnaA07g04180D|-|more|6,TCONS_00059999|XLOC_025652|+|BnaA07g04180D|-|more|4	0|3	NA|5,6,4	NA|561,662,498	lncNAT
XLOC_001733	chrA07[+]4432708-4434406	-	TCONS_00060004	NA#TCONS_00060004|XLOC_025655|+|BnaA07g04250D|-|more|2	0|1	NA|2	NA|1015	lncNAT
XLOC_001734	chrA07[+]4619821-4620807	TCONS_00069894	-	TCONS_00069894|XLOC_026137|+|NA|NA|one|1#NA	1|0	1|NA	987|NA	lincRNA
XLOC_001735	chrA07[+]4887708-4888486	TCONS_00069918	-	TCONS_00069918|XLOC_026150|+|NA|NA|one|1#NA	1|0	1|NA	779|NA	lincRNA
XLOC_001736	chrA07[+]4889587-4890414	TCONS_00069919	-	TCONS_00069919|XLOC_026151|+|NA|NA|one|1#NA	1|0	1|NA	828|NA	lincRNA
XLOC_001737	chrA07[+]4934335-4935943	-	TCONS_00060033	NA#TCONS_00060033|XLOC_025671|+|BnaA07g04520D|-|more|2	0|1	NA|2	NA|1412	lncNAT
XLOC_001738	chrA07[+]5239219-5239730	TCONS_00069975	-	TCONS_00069975|XLOC_026173|+|NA|NA|one|1#NA	1|0	1|NA	512|NA	lincRNA
XLOC_001739	chrA07[+]5559220-5560542	-	TCONS_00060111	NA#TCONS_00060111|XLOC_025706|+|NA|NA|more|3	0|1	NA|3	NA|566	lincRNA
XLOC_001740	chrA07[+]5792202-5793542	TCONS_00070057,TCONS_00070058	TCONS_00060138,TCONS_00060139,TCONS_00060140	TCONS_00070057|XLOC_026202|+|NA|NA|one|1,TCONS_00070058|XLOC_026203|+|NA|NA|one|1#TCONS_00060138|XLOC_025721|+|NA|NA|one|1,TCONS_00060139|XLOC_025721|+|NA|NA|more|2,TCONS_00060140|XLOC_025721|+|NA|NA|more|2	2|3	1,1|1,2,2	395,651|1045,430,399	lincRNA
XLOC_001741	chrA07[+]5939781-5941998	TCONS_00070076	-	TCONS_00070076|XLOC_026211|+|NA|NA|one|1#NA	1|0	1|NA	2218|NA	lincRNA
XLOC_001742	chrA07[+]6159062-6159807	TCONS_00070115	-	TCONS_00070115|XLOC_026224|+|NA|NA|one|1#NA	1|0	1|NA	746|NA	lincRNA
XLOC_001743	chrA07[+]6315849-6317040	-	TCONS_00060192,TCONS_00060193	NA#TCONS_00060192|XLOC_025745|+|NA|NA|more|3,TCONS_00060193|XLOC_025745|+|NA|NA|more|4	0|2	NA|3,4	NA|524,596	lincRNA
XLOC_001744	chrA07[+]6707742-6709154	-	TCONS_00060231	NA#TCONS_00060231|XLOC_025762|+|BnaA07g06350D|-|more|2	0|1	NA|2	NA|1297	lncNAT
XLOC_001745	chrA07[+]7016180-7016723	-	TCONS_00060267	NA#TCONS_00060267|XLOC_025775|+|NA|NA|more|2	0|1	NA|2	NA|372	lincRNA
XLOC_001746	chrA07[+]7264848-7265140	TCONS_00070268	-	TCONS_00070268|XLOC_026278|+|NA|NA|one|1#NA	1|0	1|NA	293|NA	lincRNA
XLOC_001747	chrA07[+]7604454-7604839	TCONS_00070314	-	TCONS_00070314|XLOC_026295|+|NA|NA|one|1#NA	1|0	1|NA	386|NA	lincRNA
XLOC_001748	chrA07[+]7813566-7814790	-	TCONS_00060340	NA#TCONS_00060340|XLOC_025814|+|BnaA07g07500D|-|more|2	0|1	NA|2	NA|905	lncNAT
XLOC_001749	chrA07[+]7988740-7989258	TCONS_00070374	-	TCONS_00070374|XLOC_026317|+|NA|NA|one|1#NA	1|0	1|NA	519|NA	lincRNA
XLOC_001750	chrA07[+]8349393-8351043	-	TCONS_00060412	NA#TCONS_00060412|XLOC_025848|+|BnaA07g08210D|-|more|2	0|1	NA|2	NA|635	lncNAT
XLOC_001751	chrA07[+]8904945-8906963	TCONS_00070502	-	TCONS_00070502|XLOC_026372|+|NA|NA|one|1#NA	1|0	1|NA	2019|NA	lincRNA
XLOC_001752	chrA07[+]8983995-8986075	-	TCONS_00060488	NA#TCONS_00060488|XLOC_025885|+|BnaA07g09050D|-|more|2	0|1	NA|2	NA|1994	lncNAT
XLOC_001753	chrA07[+]9364136-9365781	TCONS_00070589	TCONS_00060546	TCONS_00070589|XLOC_026407|+|NA|NA|more|2#TCONS_00060546|XLOC_025911|+|NA|NA|more|4	1|1	2|4	489|979	lincRNA
XLOC_001754	chrA07[+]9706449-9706909	TCONS_00070650	-	TCONS_00070650|XLOC_026434|+|BnaA07g10170D|-|one|1#NA	1|0	1|NA	461|NA	lncNAT
XLOC_001755	chrA07[+]9954404-9955765	TCONS_00070687	-	TCONS_00070687|XLOC_026454|+|NA|NA|one|1#NA	1|0	1|NA	1362|NA	lincRNA
XLOC_001756	chrA07[+]10065238-10066660	-	TCONS_00060636	NA#TCONS_00060636|XLOC_025962|+|BnaA07g10670D|-|more|2	0|1	NA|2	NA|1303	lncNAT
XLOC_001757	chrA07[+]10159111-10159596	TCONS_00070733	-	TCONS_00070733|XLOC_026472|+|NA|NA|one|1#NA	1|0	1|NA	486|NA	lincRNA
XLOC_001758	chrA07[+]10431906-10437257	-	TCONS_00060667	NA#TCONS_00060667|XLOC_025981|+|NA|NA|more|2	0|1	NA|2	NA|526	lincRNA
XLOC_001759	chrA07[+]10498365-10498666	TCONS_00070773	-	TCONS_00070773|XLOC_026490|+|NA|NA|one|1#NA	1|0	1|NA	302|NA	lincRNA
XLOC_001760	chrA07[+]10577914-10578311	TCONS_00070794	-	TCONS_00070794|XLOC_026499|+|NA|NA|one|1#NA	1|0	1|NA	398|NA	lincRNA
XLOC_001761	chrA07[+]10637151-10638432	-	TCONS_00060715	NA#TCONS_00060715|XLOC_026000|+|NA|NA|more|3	0|1	NA|3	NA|898	lincRNA
XLOC_001762	chrA07[+]10819711-10820317	-	TCONS_00060735	NA#TCONS_00060735|XLOC_026019|+|NA|NA|more|3	0|1	NA|3	NA|452	lincRNA
XLOC_001763	chrA07[+]11076738-11077777	TCONS_00070930	-	TCONS_00070930|XLOC_026549|+|NA|NA|one|1#NA	1|0	1|NA	1040|NA	lincRNA
XLOC_001764	chrA07[+]11881304-11883260	-	TCONS_00060931	NA#TCONS_00060931|XLOC_026106|+|NA|NA|more|5	0|1	NA|5	NA|1042	lincRNA
XLOC_001765	chrA07[+]11946760-11948339	TCONS_00071116	-	TCONS_00071116|XLOC_026622|+|NA|NA|one|1#NA	1|0	1|NA	1580|NA	lincRNA
XLOC_001766	chrA07[+]12054770-12055462	TCONS_00071136	-	TCONS_00071136|XLOC_026632|+|NA|NA|one|1#NA	1|0	1|NA	693|NA	lincRNA
XLOC_001767	chrA07[+]12267790-12268047	-	TCONS_00061000	NA#TCONS_00061000|XLOC_026134|+|BnaA07g13920D|-|one|1	0|1	NA|1	NA|258	lncNAT
XLOC_001768	chrA07[+]12445852-12446507	TCONS_00071189	-	TCONS_00071189|XLOC_026650|+|NA|NA|more|2#NA	1|0	2|NA	583|NA	lincRNA
XLOC_001769	chrA07[+]12461955-12463344	-	TCONS_00061017	NA#TCONS_00061017|XLOC_026140|+|NA|NA|more|2	0|1	NA|2	NA|1255	lincRNA
XLOC_001770	chrA07[+]12885142-12888690	TCONS_00071278,TCONS_00071279,TCONS_00071280,TCONS_00071281,TCONS_00071282,TCONS_00071283,TCONS_00071284,TCONS_00071286,TCONS_00071287,TCONS_00071288,TCONS_00071289,TCONS_00071290,TCONS_00071292,TCONS_00071295,TCONS_00071296	TCONS_00061099,TCONS_00061100,TCONS_00061102,TCONS_00061103,TCONS_00061104,TCONS_00061105,TCONS_00061106,TCONS_00061107	TCONS_00071278|XLOC_026683|+|NA|NA|more|8,TCONS_00071279|XLOC_026683|+|NA|NA|more|8,TCONS_00071280|XLOC_026683|+|NA|NA|more|7,TCONS_00071281|XLOC_026683|+|NA|NA|more|8,TCONS_00071282|XLOC_026683|+|NA|NA|more|8,TCONS_00071283|XLOC_026683|+|NA|NA|more|8,TCONS_00071284|XLOC_026683|+|NA|NA|more|8,TCONS_00071286|XLOC_026683|+|NA|NA|more|9,TCONS_00071287|XLOC_026683|+|NA|NA|more|9,TCONS_00071288|XLOC_0…	15|8	8,8,7,8,8,8,8,9,9,8,8,8,7,8,8|9,8,8,7,9,9,8,7	1997,2002,2352,1886,1891,1858,2001,1770,1881,1903,2012,1822,2335,1859,2163|2534,2658,2654,2611,2378,2489,2461,2176	lincRNA
XLOC_001771	chrA07[+]13003347-13004165	-	TCONS_00061132	NA#TCONS_00061132|XLOC_026180|+|BnaA07g14830D|-|more|2	0|1	NA|2	NA|417	lncNAT
XLOC_001772	chrA07[+]13278247-13279647	TCONS_00071411	-	TCONS_00071411|XLOC_026721|+|BnaA07g15340D|-|one|1#NA	1|0	1|NA	1401|NA	lncNAT
XLOC_001773	chrA07[+]13469240-13471306	-	TCONS_00061238	NA#TCONS_00061238|XLOC_026221|+|BnaA07g15600D|-|more|2	0|1	NA|2	NA|1963	lncNAT
XLOC_001774	chrA07[+]13978903-13979868	TCONS_00071596	-	TCONS_00071596|XLOC_026783|+|NA|NA|one|1#NA	1|0	1|NA	966|NA	lincRNA
XLOC_001775	chrA07[+]14009025-14011931	TCONS_00071600	TCONS_00061362	TCONS_00071600|XLOC_026785|+|NA|NA|more|2#TCONS_00061362|XLOC_026266|+|NA|NA|more|5	1|1	2|5	1121|2484	lincRNA
XLOC_001776	chrA07[+]14102561-14105148	TCONS_00071613,TCONS_00071619	TCONS_00061367	TCONS_00071613|XLOC_026790|+|NA|NA|one|1,TCONS_00071619|XLOC_026790|+|NA|NA|one|1#TCONS_00061367|XLOC_026270|+|NA|NA|more|2	2|1	1,1|2	1095,1349|576	lincRNA
XLOC_001777	chrA07[+]14155172-14156754	TCONS_00071633	-	TCONS_00071633|XLOC_026795|+|NA|NA|more|2#NA	1|0	2|NA	1338|NA	lincRNA
XLOC_001778	chrA07[+]14257307-14262295	-	TCONS_00061389	NA#TCONS_00061389|XLOC_026278|+|BnaA07g16860D|-|more|2	0|1	NA|2	NA|781	lncNAT
XLOC_001779	chrA07[+]14927882-14928124	TCONS_00071775	-	TCONS_00071775|XLOC_026847|+|NA|NA|one|1#NA	1|0	1|NA	243|NA	lincRNA
XLOC_001780	chrA07[+]15004679-15005142	TCONS_00071826	-	TCONS_00071826|XLOC_026860|+|NA|NA|more|2#NA	1|0	2|NA	385|NA	lincRNA
XLOC_001781	chrA07[+]15433493-15434609	-	TCONS_00061635	NA#TCONS_00061635|XLOC_026377|+|BnaA07g19130D|-|more|2	0|1	NA|2	NA|678	lncNAT
XLOC_001782	chrA07[+]15497271-15497775	-	TCONS_00061655	NA#TCONS_00061655|XLOC_026388|+|BnaA07g19330D|-|one|1	0|1	NA|1	NA|505	lncNAT
XLOC_001783	chrA07[+]15674178-15676399	TCONS_00072021	-	TCONS_00072021|XLOC_026935|+|NA|NA|more|3#NA	1|0	3|NA	988|NA	lincRNA
XLOC_001784	chrA07[+]15971632-15974419	TCONS_00072120	TCONS_00061807	TCONS_00072120|XLOC_026966|+|NA|NA|more|4#TCONS_00061807|XLOC_026441|+|NA|NA|more|2	1|1	4|2	1150|439	lincRNA
XLOC_001785	chrA07[+]16219624-16220732	-	TCONS_00061874,TCONS_00061875	NA#TCONS_00061874|XLOC_026464|+|NA|NA|more|2,TCONS_00061875|XLOC_026464|+|NA|NA|more|3	0|2	NA|2,3	NA|384,542	lincRNA
XLOC_001786	chrA07[+]16418043-16418807	TCONS_00072237	-	TCONS_00072237|XLOC_027005|+|NA|NA|more|2#NA	1|0	2|NA	472|NA	lincRNA
XLOC_001787	chrA07[+]16746369-16747327	TCONS_00072298	-	TCONS_00072298|XLOC_027036|+|NA|NA|one|1#NA	1|0	1|NA	959|NA	lincRNA
XLOC_001788	chrA07[+]16822918-16823544	TCONS_00072314	TCONS_00061969	TCONS_00072314|XLOC_027044|+|NA|NA|more|2#TCONS_00061969|XLOC_026513|+|NA|NA|more|2	1|1	2|2	526|504	lincRNA
XLOC_001789	chrA07[+]16878403-16878760	-	TCONS_00061986	NA#TCONS_00061986|XLOC_026521|+|BnaA07g21900D|-|one|1	0|1	NA|1	NA|358	lncNAT
XLOC_001790	chrA07[+]17010126-17010632	-	TCONS_00062017	NA#TCONS_00062017|XLOC_026534|+|NA|NA|more|2	0|1	NA|2	NA|420	lincRNA
XLOC_001791	chrA07[+]17172736-17174043	TCONS_00072429	-	TCONS_00072429|XLOC_027086|+|NA|NA|more|2#NA	1|0	2|NA	664|NA	lincRNA
XLOC_001792	chrA07[+]17319681-17319927	TCONS_00072487	-	TCONS_00072487|XLOC_027104|+|NA|NA|one|1#NA	1|0	1|NA	247|NA	lincRNA
XLOC_001793	chrA07[+]17529870-17531054	-	TCONS_00062118	NA#TCONS_00062118|XLOC_026587|+|BnaA07g23290D|-|more|2	0|1	NA|2	NA|1115	lncNAT
XLOC_001794	chrA07[+]17594186-17594654	TCONS_00072534	-	TCONS_00072534|XLOC_027123|+|NA|NA|one|1#NA	1|0	1|NA	469|NA	lincRNA
XLOC_001795	chrA07[+]17911646-17913438	-	TCONS_00062184	NA#TCONS_00062184|XLOC_026625|+|BnaA07g23980D|-|more|2	0|1	NA|2	NA|1683	lncNAT
XLOC_001796	chrA07[+]18053429-18055376	-	TCONS_00062190	NA#TCONS_00062190|XLOC_026630|+|BnaA07g24140D|-|more|2	0|1	NA|2	NA|1337	lncNAT
XLOC_001797	chrA07[+]18080109-18081584	TCONS_00072637	-	TCONS_00072637|XLOC_027167|+|NA|NA|one|1#NA	1|0	1|NA	1476|NA	lincRNA
XLOC_001798	chrA07[+]18183257-18183703	-	TCONS_00062201	NA#TCONS_00062201|XLOC_026636|+|BnaA07g24300D|-|more|2	0|1	NA|2	NA|367	lncNAT
XLOC_001799	chrA07[+]18843126-18844381	-	TCONS_00062332	NA#TCONS_00062332|XLOC_026686|+|BnaA07g25300D|-|more|2	0|1	NA|2	NA|983	lncNAT
XLOC_001800	chrA07[+]18954146-18954829	-	TCONS_00062369	NA#TCONS_00062369|XLOC_026696|+|BnaA07g25540D|-|more|2	0|1	NA|2	NA|383	lncNAT
XLOC_001801	chrA07[+]18975477-18976571	TCONS_00072860	-	TCONS_00072860|XLOC_027235|+|BnaA07g25620D|-|more|2#NA	1|0	2|NA	959|NA	lncNAT
XLOC_001802	chrA07[+]19167155-19170294	-	TCONS_00062397	NA#TCONS_00062397|XLOC_026713|+|NA|NA|more|2	0|1	NA|2	NA|835	lincRNA
XLOC_001803	chrA07[+]19171803-19172305	TCONS_00072897	-	TCONS_00072897|XLOC_027249|+|NA|NA|one|1#NA	1|0	1|NA	503|NA	lincRNA
XLOC_001804	chrA07[+]19273185-19274019	-	TCONS_00062423	NA#TCONS_00062423|XLOC_026724|+|BnaA07g26160D|-|more|2	0|1	NA|2	NA|741	lncNAT
XLOC_001805	chrA07[+]19716625-19717635	TCONS_00073069	-	TCONS_00073069|XLOC_027310|+|NA|NA|one|1#NA	1|0	1|NA	1011|NA	lincRNA
XLOC_001806	chrA07[+]19717717-19718343	TCONS_00073070	-	TCONS_00073070|XLOC_027311|+|BnaA07g27070D|-|one|1#NA	1|0	1|NA	627|NA	lncNAT
XLOC_001807	chrA07[+]19824183-19826400	-	TCONS_00062536,TCONS_00062537	NA#TCONS_00062536|XLOC_026778|+|NA|NA|more|2,TCONS_00062537|XLOC_026778|+|NA|NA|more|2	0|2	NA|2,2	NA|839,605	lincRNA
XLOC_001808	chrA07[+]19831525-19833264	TCONS_00073102	-	TCONS_00073102|XLOC_027322|+|NA|NA|one|1#NA	1|0	1|NA	1740|NA	lincRNA
XLOC_001809	chrA07[+]20090585-20091112	TCONS_00073163	-	TCONS_00073163|XLOC_027345|+|NA|NA|one|1#NA	1|0	1|NA	528|NA	lincRNA
XLOC_001810	chrA07[+]20256320-20257157	TCONS_00073207	-	TCONS_00073207|XLOC_027365|+|NA|NA|one|1#NA	1|0	1|NA	838|NA	lincRNA
XLOC_001811	chrA07[+]20343815-20345130	TCONS_00073243	-	TCONS_00073243|XLOC_027376|+|BnaA07g28120D|-|more|2#NA	1|0	2|NA	1198|NA	lncNAT
XLOC_001812	chrA07[+]20457902-20458578	TCONS_00073280	-	TCONS_00073280|XLOC_027390|+|NA|NA|one|1#NA	1|0	1|NA	677|NA	lincRNA
XLOC_001813	chrA07[+]21040612-21041246	TCONS_00073426	-	TCONS_00073426|XLOC_027440|+|NA|NA|one|1#NA	1|0	1|NA	635|NA	lincRNA
XLOC_001814	chrA07[+]21043001-21044151	TCONS_00073427	-	TCONS_00073427|XLOC_027441|+|NA|NA|one|1#NA	1|0	1|NA	1151|NA	lincRNA
XLOC_001815	chrA07[+]21291823-21293797	-	TCONS_00062864	NA#TCONS_00062864|XLOC_026921|+|BnaA07g29890D|-|more|2	0|1	NA|2	NA|1894	lncNAT
XLOC_001816	chrA07[+]21355566-21356104	TCONS_00073542	-	TCONS_00073542|XLOC_027485|+|BnaA07g30030D|-|one|1#NA	1|0	1|NA	539|NA	lncNAT
XLOC_001817	chrA07[+]21475774-21476470	-	TCONS_00062902	NA#TCONS_00062902|XLOC_026943|+|BnaA07g30250D|-|more|2	0|1	NA|2	NA|583	lncNAT
XLOC_001818	chrA07[+]21709734-21710656	TCONS_00073633	-	TCONS_00073633|XLOC_027520|+|NA|NA|one|1#NA	1|0	1|NA	923|NA	lincRNA
XLOC_001819	chrA07[+]21862988-21863767	TCONS_00073669	-	TCONS_00073669|XLOC_027534|+|NA|NA|one|1#NA	1|0	1|NA	780|NA	lincRNA
XLOC_001820	chrA07[+]21909727-21910431	-	TCONS_00063035	NA#TCONS_00063035|XLOC_026989|+|BnaA07g31240D|-|more|3	0|1	NA|3	NA|249	lncNAT
XLOC_001821	chrA07[+]22115779-22117407	-	TCONS_00063091,TCONS_00063092	NA#TCONS_00063091|XLOC_027010|+|BnaA07g31780D|-|more|2,TCONS_00063092|XLOC_027010|+|BnaA07g31780D|-|more|2	0|2	NA|2,2	NA|714,611	lncNAT
XLOC_001822	chrA07[+]22223489-22224899	TCONS_00073769,TCONS_00073770	-	TCONS_00073769|XLOC_027576|+|BnaA07g31920D|-|one|1,TCONS_00073770|XLOC_027576|+|BnaA07g31920D|-|more|2#NA	2|0	1,2|NA	1411,965|NA	lncNAT
XLOC_001823	chrA07[+]22386657-22387062	TCONS_00073825	-	TCONS_00073825|XLOC_027600|+|NA|NA|one|1#NA	1|0	1|NA	406|NA	lincRNA
XLOC_001824	chrA07[+]22458961-22460749	TCONS_00073832	-	TCONS_00073832|XLOC_027603|+|NA|NA|more|3#NA	1|0	3|NA	1461|NA	lincRNA
XLOC_001825	chrA07[+]22641792-22642075	-	TCONS_00063201	NA#TCONS_00063201|XLOC_027061|+|BnaA07g32850D|-|more|2	0|1	NA|2	NA|212	lncNAT
XLOC_001826	chrA07[+]22773347-22774587	TCONS_00073920	-	TCONS_00073920|XLOC_027636|+|NA|NA|one|1#NA	1|0	1|NA	1241|NA	lincRNA
XLOC_001827	chrA07[+]22828507-22829173	TCONS_00073930	-	TCONS_00073930|XLOC_027641|+|NA|NA|one|1#NA	1|0	1|NA	667|NA	lincRNA
XLOC_001828	chrA07[+]23304749-23306044	-	TCONS_00063370	NA#TCONS_00063370|XLOC_027127|+|BnaA07g34190D|-|more|2	0|1	NA|2	NA|897	lncNAT
XLOC_001829	chrA07[+]23490297-23490766	TCONS_00074131	-	TCONS_00074131|XLOC_027707|+|BnaA07g34600D|-|one|1#NA	1|0	1|NA	470|NA	lncNAT
XLOC_001830	chrA07[+]23985032-23985316	-	TCONS_00063568	NA#TCONS_00063568|XLOC_027198|+|BnaA07g35870D|-|one|1	0|1	NA|1	NA|285	lncNAT
XLOC_001831	chrA07[-]128585-130484	TCONS_00074357	-	TCONS_00074357|XLOC_027782|-|NA|NA|more|2#NA	1|0	2|NA	1796|NA	lincRNA
XLOC_001832	chrA07[-]290300-292740	TCONS_00074402	TCONS_00063631	TCONS_00074402|XLOC_027793|-|BnaA07g00360D|+|more|3#TCONS_00063631|XLOC_027219|-|BnaA07g00360D|+|more|3	1|1	3|3	1091|2211	lncNAT
XLOC_001833	chrA07[-]726921-727713	-	TCONS_00063698,TCONS_00063699,TCONS_00063700	NA#TCONS_00063698|XLOC_027250|-|NA|NA|more|2,TCONS_00063699|XLOC_027250|-|NA|NA|more|2,TCONS_00063700|XLOC_027250|-|NA|NA|more|2	0|3	NA|2,2,2	NA|559,665,564	lincRNA
XLOC_001834	chrA07[-]739751-740509	-	TCONS_00063702	NA#TCONS_00063702|XLOC_027252|-|NA|NA|more|2	0|1	NA|2	NA|677	lincRNA
XLOC_001835	chrA07[-]901011-901771	TCONS_00074532	-	TCONS_00074532|XLOC_027840|-|NA|NA|one|1#NA	1|0	1|NA	761|NA	lincRNA
XLOC_001836	chrA07[-]1131186-1132048	-	TCONS_00063766	NA#TCONS_00063766|XLOC_027271|-|NA|NA|more|4	0|1	NA|4	NA|603	lincRNA
XLOC_001837	chrA07[-]1178707-1180117	TCONS_00074561	-	TCONS_00074561|XLOC_027854|-|NA|NA|more|3#NA	1|0	3|NA	811|NA	lincRNA
XLOC_001838	chrA07[-]1252168-1253825	-	TCONS_00063777,TCONS_00063778	NA#TCONS_00063777|XLOC_027277|-|NA|NA|more|4,TCONS_00063778|XLOC_027277|-|NA|NA|more|6	0|2	NA|4,6	NA|758,1065	lincRNA
XLOC_001839	chrA07[-]1387817-1388977	-	TCONS_00063787	NA#TCONS_00063787|XLOC_027282|-|NA|NA|more|2	0|1	NA|2	NA|417	lincRNA
XLOC_001840	chrA07[-]1641371-1643053	-	TCONS_00063808	NA#TCONS_00063808|XLOC_027293|-|BnaA07g01960D|+|more|2	0|1	NA|2	NA|284	lncNAT
XLOC_001841	chrA07[-]1984870-1986342	-	TCONS_00063846,TCONS_00063847	NA#TCONS_00063846|XLOC_027317|-|NA|NA|more|2,TCONS_00063847|XLOC_027317|-|NA|NA|more|2	0|2	NA|2,2	NA|1275,1306	lincRNA
XLOC_001842	chrA07[-]2094457-2095336	TCONS_00074658	-	TCONS_00074658|XLOC_027907|-|NA|NA|more|2#NA	1|0	2|NA	646|NA	lincRNA
XLOC_001843	chrA07[-]2353584-2354102	-	TCONS_00063873	NA#TCONS_00063873|XLOC_027331|-|BnaA07g02670D|+|more|3	0|1	NA|3	NA|326	lncNAT
XLOC_001844	chrA07[-]2543142-2545287	TCONS_00074721	-	TCONS_00074721|XLOC_027932|-|NA|NA|more|3#NA	1|0	3|NA	1804|NA	lincRNA
XLOC_001845	chrA07[-]2735733-2736024	-	TCONS_00063905	NA#TCONS_00063905|XLOC_027348|-|BnaA07g03090D|+|more|2	0|1	NA|2	NA|222	lncNAT
XLOC_001846	chrA07[-]2925745-2926923	-	TCONS_00063931	NA#TCONS_00063931|XLOC_027359|-|BnaA07g03280D|+|more|2	0|1	NA|2	NA|1104	lncNAT
XLOC_001847	chrA07[-]3262617-3265651	-	TCONS_00063951	NA#TCONS_00063951|XLOC_027374|-|NA|NA|more|2	0|1	NA|2	NA|1126	lincRNA
XLOC_001848	chrA07[-]3318149-3320536	-	TCONS_00063966,TCONS_00063967	NA#TCONS_00063966|XLOC_027379|-|NA|NA|more|4,TCONS_00063967|XLOC_027379|-|NA|NA|more|4	0|2	NA|4,4	NA|497,589	lincRNA
XLOC_001849	chrA07[-]3675284-3675771	TCONS_00074855	-	TCONS_00074855|XLOC_027989|-|NA|NA|one|1#NA	1|0	1|NA	488|NA	lincRNA
XLOC_001850	chrA07[-]4171881-4172165	TCONS_00074872	-	TCONS_00074872|XLOC_028003|-|NA|NA|one|1#NA	1|0	1|NA	285|NA	lincRNA
XLOC_001851	chrA07[-]4487440-4491916	TCONS_00074913,TCONS_00074914	-	TCONS_00074913|XLOC_028020|-|NA|NA|more|2,TCONS_00074914|XLOC_028020|-|NA|NA|more|2#NA	2|0	2,2|NA	480,483|NA	lincRNA
XLOC_001852	chrA07[-]5524706-5525823	-	TCONS_00064170	NA#TCONS_00064170|XLOC_027456|-|NA|NA|one|1	0|1	NA|1	NA|1118	lincRNA
XLOC_001853	chrA07[-]5658573-5658885	TCONS_00075085	-	TCONS_00075085|XLOC_028072|-|NA|NA|one|1#NA	1|0	1|NA	313|NA	lincRNA
XLOC_001854	chrA07[-]5884894-5885764	-	TCONS_00064231	NA#TCONS_00064231|XLOC_027480|-|NA|NA|more|2	0|1	NA|2	NA|766	lincRNA
XLOC_001855	chrA07[-]6126778-6127919	-	TCONS_00064248	NA#TCONS_00064248|XLOC_027492|-|NA|NA|more|2	0|1	NA|2	NA|788	lincRNA
XLOC_001856	chrA07[-]6134895-6135457	TCONS_00075149	-	TCONS_00075149|XLOC_028103|-|BnaA07g05800D|+|one|1#NA	1|0	1|NA	563|NA	lncNAT
XLOC_001857	chrA07[-]6159102-6159612	TCONS_00075154	-	TCONS_00075154|XLOC_028107|-|NA|NA|one|1#NA	1|0	1|NA	511|NA	lincRNA
XLOC_001858	chrA07[-]6820715-6821023	-	TCONS_00064370	NA#TCONS_00064370|XLOC_027536|-|NA|NA|more|2	0|1	NA|2	NA|230	lincRNA
XLOC_001859	chrA07[-]7093497-7094852	-	TCONS_00064405	NA#TCONS_00064405|XLOC_027555|-|BnaA07g06810D|+|more|2	0|1	NA|2	NA|474	lncNAT
XLOC_001860	chrA07[-]7344608-7344838	TCONS_00075370	-	TCONS_00075370|XLOC_028181|-|NA|NA|one|1#NA	1|0	1|NA	231|NA	lincRNA
XLOC_001861	chrA07[-]7807111-7807895	TCONS_00075438	-	TCONS_00075438|XLOC_028208|-|NA|NA|one|1#NA	1|0	1|NA	785|NA	lincRNA
XLOC_001862	chrA07[-]8050138-8051834	-	TCONS_00064491	NA#TCONS_00064491|XLOC_027599|-|BnaA07g07780D|+|more|2	0|1	NA|2	NA|1552	lncNAT
XLOC_001863	chrA07[-]8258155-8258960	TCONS_00075525	-	TCONS_00075525|XLOC_028242|-|NA|NA|one|1#NA	1|0	1|NA	806|NA	lincRNA
XLOC_001864	chrA07[-]8719182-8719524	TCONS_00075593	-	TCONS_00075593|XLOC_028271|-|NA|NA|one|1#NA	1|0	1|NA	343|NA	lincRNA
XLOC_001865	chrA07[-]9161574-9162206	-	TCONS_00064695	NA#TCONS_00064695|XLOC_027685|-|NA|NA|more|2	0|1	NA|2	NA|527	lincRNA
XLOC_001866	chrA07[-]9330437-9331688	TCONS_00075766,TCONS_00075767	TCONS_00064727,TCONS_00064728,TCONS_00064729,TCONS_00064730,TCONS_00064731	TCONS_00075766|XLOC_028326|-|NA|NA|more|3,TCONS_00075767|XLOC_028326|-|NA|NA|more|4#TCONS_00064727|XLOC_027699|-|NA|NA|more|3,TCONS_00064728|XLOC_027699|-|NA|NA|more|2,TCONS_00064729|XLOC_027699|-|NA|NA|more|4,TCONS_00064730|XLOC_027699|-|NA|NA|more|4,TCONS_00064731|XLOC_027699|-|NA|NA|more|4	2|5	3,4|3,2,4,4,4	658,947|593,529,715,659,720	lincRNA
XLOC_001867	chrA07[-]9401627-9403114	-	TCONS_00064733	NA#TCONS_00064733|XLOC_027701|-|NA|NA|more|2	0|1	NA|2	NA|912	lincRNA
XLOC_001868	chrA07[-]10012479-10013057	-	TCONS_00064820	NA#TCONS_00064820|XLOC_027741|-|BnaA07g10580D|+|more|2	0|1	NA|2	NA|497	lncNAT
XLOC_001869	chrA07[-]10095896-10096115	TCONS_00075896	-	TCONS_00075896|XLOC_028382|-|NA|NA|one|1#NA	1|0	1|NA	220|NA	lincRNA
XLOC_001870	chrA07[-]10249193-10251295	TCONS_00075927,TCONS_00075928	-	TCONS_00075927|XLOC_028397|-|NA|NA|more|2,TCONS_00075928|XLOC_028397|-|NA|NA|more|2#NA	2|0	2,2|NA	2011,2016|NA	lincRNA
XLOC_001871	chrA07[-]10299961-10301099	TCONS_00075938	-	TCONS_00075938|XLOC_028402|-|NA|NA|one|1#NA	1|0	1|NA	1139|NA	lincRNA
XLOC_001872	chrA07[-]10406269-10406946	TCONS_00075946	-	TCONS_00075946|XLOC_028406|-|NA|NA|more|2#NA	1|0	2|NA	553|NA	lincRNA
XLOC_001873	chrA07[-]10489279-10490329	TCONS_00075955	-	TCONS_00075955|XLOC_028411|-|NA|NA|one|1#NA	1|0	1|NA	1051|NA	lincRNA
XLOC_001874	chrA07[-]10498302-10498663	TCONS_00075956	-	TCONS_00075956|XLOC_028412|-|NA|NA|one|1#NA	1|0	1|NA	362|NA	lincRNA
XLOC_001875	chrA07[-]10506593-10507094	TCONS_00075957	-	TCONS_00075957|XLOC_028413|-|NA|NA|one|1#NA	1|0	1|NA	502|NA	lincRNA
XLOC_001876	chrA07[-]10656114-10658993	-	TCONS_00064900,TCONS_00064901,TCONS_00064902	NA#TCONS_00064900|XLOC_027785|-|NA|NA|more|2,TCONS_00064901|XLOC_027785|-|NA|NA|more|2,TCONS_00064902|XLOC_027785|-|NA|NA|one|1	0|3	NA|2,2,1	NA|2600,1611,2880	lincRNA
XLOC_001877	chrA07[-]10701843-10702614	-	TCONS_00064909,TCONS_00064910	NA#TCONS_00064909|XLOC_027788|-|NA|NA|more|2,TCONS_00064910|XLOC_027788|-|NA|NA|more|2	0|2	NA|2,2	NA|601,658	lincRNA
XLOC_001878	chrA07[-]10851896-10852904	TCONS_00076009	-	TCONS_00076009|XLOC_028435|-|NA|NA|one|1#NA	1|0	1|NA	1009|NA	lincRNA
XLOC_001879	chrA07[-]10853321-10854383	TCONS_00076010	-	TCONS_00076010|XLOC_028436|-|NA|NA|one|1#NA	1|0	1|NA	1063|NA	lincRNA
XLOC_001880	chrA07[-]10857720-10858182	TCONS_00076011	-	TCONS_00076011|XLOC_028437|-|NA|NA|one|1#NA	1|0	1|NA	463|NA	lincRNA
XLOC_001881	chrA07[-]10928552-10929040	-	TCONS_00064924	NA#TCONS_00064924|XLOC_027798|-|NA|NA|more|3	0|1	NA|3	NA|302	lincRNA
XLOC_001882	chrA07[-]10943553-10945402	TCONS_00076032	-	TCONS_00076032|XLOC_028444|-|NA|NA|one|1#NA	1|0	1|NA	1850|NA	lincRNA
XLOC_001883	chrA07[-]10992774-10993447	-	TCONS_00064933	NA#TCONS_00064933|XLOC_027802|-|BnaA07g11870D|+|more|2	0|1	NA|2	NA|585	lncNAT
XLOC_001884	chrA07[-]11170016-11172205	-	TCONS_00064971,TCONS_00064973,TCONS_00064974	NA#TCONS_00064971|XLOC_027816|-|NA|NA|more|4,TCONS_00064973|XLOC_027816|-|NA|NA|more|6,TCONS_00064974|XLOC_027816|-|NA|NA|more|6	0|3	NA|4,6,6	NA|792,1051,1076	lincRNA
XLOC_001885	chrA07[-]11183852-11185192	-	TCONS_00064982	NA#TCONS_00064982|XLOC_027819|-|NA|NA|more|2	0|1	NA|2	NA|364	lincRNA
XLOC_001886	chrA07[-]11290201-11290533	TCONS_00076102	-	TCONS_00076102|XLOC_028470|-|NA|NA|one|1#NA	1|0	1|NA	333|NA	lincRNA
XLOC_001887	chrA07[-]11329174-11329907	-	TCONS_00065014	NA#TCONS_00065014|XLOC_027834|-|BnaA07g12540D|+|one|1	0|1	NA|1	NA|734	lncNAT
XLOC_001888	chrA07[-]11558181-11558708	TCONS_00076157	-	TCONS_00076157|XLOC_028490|-|BnaA07g12880D|+|one|1#NA	1|0	1|NA	528|NA	lncNAT
XLOC_001889	chrA07[-]11728936-11729926	-	TCONS_00065108	NA#TCONS_00065108|XLOC_027862|-|NA|NA|more|2	0|1	NA|2	NA|762	lincRNA
XLOC_001890	chrA07[-]12054770-12055384	TCONS_00076295	-	TCONS_00076295|XLOC_028538|-|NA|NA|one|1#NA	1|0	1|NA	615|NA	lincRNA
XLOC_001891	chrA07[-]12469251-12474633	-	TCONS_00065224	NA#TCONS_00065224|XLOC_027912|-|NA|NA|more|2	0|1	NA|2	NA|903	lincRNA
XLOC_001892	chrA07[-]12940484-12943161	TCONS_00076442,TCONS_00076443	TCONS_00065301,TCONS_00065302	TCONS_00076442|XLOC_028592|-|NA|NA|more|3,TCONS_00076443|XLOC_028592|-|NA|NA|more|3#TCONS_00065301|XLOC_027946|-|NA|NA|more|3,TCONS_00065302|XLOC_027946|-|NA|NA|more|2	2|2	3,3|3,2	1073,2186|745,1984	lincRNA
XLOC_001893	chrA07[-]13128867-13129732	-	TCONS_00065339	NA#TCONS_00065339|XLOC_027960|-|BnaA07g15040D|+|more|2	0|1	NA|2	NA|738	lncNAT
XLOC_001894	chrA07[-]13170886-13172240	-	TCONS_00065352	NA#TCONS_00065352|XLOC_027966|-|NA|NA|more|2	0|1	NA|2	NA|775	lincRNA
XLOC_001895	chrA07[-]13172414-13172667	TCONS_00076511	-	TCONS_00076511|XLOC_028613|-|NA|NA|one|1#NA	1|0	1|NA	254|NA	lincRNA
XLOC_001896	chrA07[-]13304883-13307324	TCONS_00076537,TCONS_00076538	TCONS_00065369	TCONS_00076537|XLOC_028623|-|BnaA07g15370D|+|more|9,TCONS_00076538|XLOC_028623|-|BnaA07g15370D|+|more|9#TCONS_00065369|XLOC_027977|-|NA|NA|more|2	2|1	9,9|2	1440,1452|484	lncNAT
XLOC_001897	chrA07[-]13354588-13354840	TCONS_00076557	-	TCONS_00076557|XLOC_028627|-|NA|NA|one|1#NA	1|0	1|NA	253|NA	lincRNA
XLOC_001898	chrA07[-]13361867-13364659	TCONS_00076558	-	TCONS_00076558|XLOC_028628|-|NA|NA|more|2#NA	1|0	2|NA	2608|NA	lincRNA
XLOC_001899	chrA07[-]13474099-13475340	-	TCONS_00065392	NA#TCONS_00065392|XLOC_027986|-|BnaA07g15610D|+|more|2	0|1	NA|2	NA|673	lncNAT
XLOC_001900	chrA07[-]13492582-13493075	-	TCONS_00065403	NA#TCONS_00065403|XLOC_027990|-|NA|NA|one|1	0|1	NA|1	NA|494	lincRNA
XLOC_001901	chrA07[-]13576084-13578028	TCONS_00076610	TCONS_00065428	TCONS_00076610|XLOC_028649|-|NA|NA|one|1#TCONS_00065428|XLOC_027999|-|NA|NA|more|2	1|1	1|2	1191|1855	lincRNA
XLOC_001902	chrA07[-]13905877-13906329	TCONS_00076703	-	TCONS_00076703|XLOC_028681|-|NA|NA|one|1#NA	1|0	1|NA	453|NA	lincRNA
XLOC_001903	chrA07[-]13906777-13907333	TCONS_00076704	-	TCONS_00076704|XLOC_028682|-|NA|NA|one|1#NA	1|0	1|NA	557|NA	lincRNA
XLOC_001904	chrA07[-]14012549-14015306	-	TCONS_00065518	NA#TCONS_00065518|XLOC_028035|-|NA|NA|more|2	0|1	NA|2	NA|430	lincRNA
XLOC_001905	chrA07[-]14154771-14156490	TCONS_00076734,TCONS_00076735	TCONS_00065535,TCONS_00065536	TCONS_00076734|XLOC_028699|-|NA|NA|more|3,TCONS_00076735|XLOC_028699|-|NA|NA|more|3#TCONS_00065535|XLOC_028045|-|NA|NA|more|3,TCONS_00065536|XLOC_028045|-|NA|NA|more|3	2|2	3,3|3,3	1033,1216|921,1035	lincRNA
XLOC_001906	chrA07[-]14231915-14236088	TCONS_00076749	TCONS_00065548,TCONS_00065549	TCONS_00076749|XLOC_028706|-|NA|NA|more|3#TCONS_00065548|XLOC_028051|-|NA|NA|more|3,TCONS_00065549|XLOC_028051|-|NA|NA|more|2	1|2	3|3,2	838|742,497	lincRNA
XLOC_001907	chrA07[-]14481558-14495716	TCONS_00076835	TCONS_00065608	TCONS_00076835|XLOC_028738|-|NA|NA|more|5#TCONS_00065608|XLOC_028083|-|NA|NA|more|4	1|1	5|4	1108|561	lincRNA
XLOC_001908	chrA07[-]14485036-14485406	TCONS_00076834	-	TCONS_00076834|XLOC_028740|-|NA|NA|one|1#NA	1|0	1|NA	371|NA	lincRNA
XLOC_001909	chrA07[-]14486678-14487264	TCONS_00076836	-	TCONS_00076836|XLOC_028741|-|NA|NA|one|1#NA	1|0	1|NA	587|NA	lincRNA
XLOC_001910	chrA07[-]14623228-14623546	TCONS_00076862	-	TCONS_00076862|XLOC_028753|-|NA|NA|one|1#NA	1|0	1|NA	319|NA	lincRNA
XLOC_001911	chrA07[-]14925082-14926507	-	TCONS_00065729	NA#TCONS_00065729|XLOC_028132|-|BnaA07g18140D|+|more|3	0|1	NA|3	NA|1154	lncNAT
XLOC_001912	chrA07[-]14927889-14928124	TCONS_00076978	-	TCONS_00076978|XLOC_028796|-|NA|NA|one|1#NA	1|0	1|NA	236|NA	lincRNA
XLOC_001913	chrA07[-]14935525-14936257	-	TCONS_00065730	NA#TCONS_00065730|XLOC_028133|-|BnaA07g18160D|+|more|2	0|1	NA|2	NA|631	lncNAT
XLOC_001914	chrA07[-]15278818-15279511	TCONS_00077065	-	TCONS_00077065|XLOC_028826|-|NA|NA|more|2#NA	1|0	2|NA	549|NA	lincRNA
XLOC_001915	chrA07[-]15518851-15520103	TCONS_00077136	TCONS_00065850,TCONS_00065851	TCONS_00077136|XLOC_028853|-|BnaA07g19360D|+|one|1#TCONS_00065850|XLOC_028186|-|BnaA07g19360D|+|more|3,TCONS_00065851|XLOC_028186|-|BnaA07g19360D|+|more|2	1|2	1|3,2	809|880,1162	lncNAT
XLOC_001916	chrA07[-]16082529-16084389	TCONS_00077284,TCONS_00077285,TCONS_00077286	-	TCONS_00077284|XLOC_028910|-|NA|NA|more|4,TCONS_00077285|XLOC_028910|-|NA|NA|more|5,TCONS_00077286|XLOC_028910|-|NA|NA|more|5#NA	3|0	4,5,5|NA	1450,1106,1160|NA	lincRNA
XLOC_001917	chrA07[-]16086979-16088751	-	TCONS_00065993	NA#TCONS_00065993|XLOC_028239|-|BnaA07g20570D|+|more|2	0|1	NA|2	NA|418	lncNAT
XLOC_001918	chrA07[-]16191545-16192780	TCONS_00077309	TCONS_00066008	TCONS_00077309|XLOC_028921|-|NA|NA|more|2#TCONS_00066008|XLOC_028249|-|NA|NA|more|2	1|1	2|2	1162|985	lincRNA
XLOC_001919	chrA07[-]16464424-16465058	TCONS_00077381	-	TCONS_00077381|XLOC_028947|-|NA|NA|one|1#NA	1|0	1|NA	635|NA	lincRNA
XLOC_001920	chrA07[-]16505950-16507331	TCONS_00077397	TCONS_00066094	TCONS_00077397|XLOC_028953|-|NA|NA|more|2#TCONS_00066094|XLOC_028277|-|NA|NA|more|2	1|1	2|2	956|1269	lincRNA
XLOC_001921	chrA07[-]16631474-16633861	TCONS_00077424	-	TCONS_00077424|XLOC_028968|-|NA|NA|more|2#NA	1|0	2|NA	2296|NA	lincRNA
XLOC_001922	chrA07[-]17141921-17142985	TCONS_00077540	TCONS_00066225	TCONS_00077540|XLOC_029017|-|BnaA07g22480D|+|more|2#TCONS_00066225|XLOC_028339|-|BnaA07g22480D|+|more|2	1|1	2|2	535|934	lncNAT
XLOC_001923	chrA07[-]17431487-17432168	-	TCONS_00066280	NA#TCONS_00066280|XLOC_028367|-|NA|NA|more|2	0|1	NA|2	NA|324	lincRNA
XLOC_001924	chrA07[-]17909866-17910890	TCONS_00077761,TCONS_00077762	TCONS_00066401,TCONS_00066402	TCONS_00077761|XLOC_029097|-|NA|NA|more|3,TCONS_00077762|XLOC_029097|-|NA|NA|more|3#TCONS_00066401|XLOC_028422|-|NA|NA|more|3,TCONS_00066402|XLOC_028422|-|NA|NA|more|3	2|2	3,3|3,3	796,793|768,737	lincRNA
XLOC_001925	chrA07[-]18372150-18372874	TCONS_00077870	-	TCONS_00077870|XLOC_029138|-|NA|NA|one|1#NA	1|0	1|NA	725|NA	lincRNA
XLOC_001926	chrA07[-]19347413-19348446	TCONS_00078104	-	TCONS_00078104|XLOC_029228|-|NA|NA|one|1#NA	1|0	1|NA	1034|NA	lincRNA
XLOC_001927	chrA07[-]19483083-19483413	TCONS_00078159	-	TCONS_00078159|XLOC_029246|-|BnaA07g26560D|+|one|1#NA	1|0	1|NA	331|NA	lncNAT
XLOC_001928	chrA07[-]19849935-19850814	TCONS_00078250	-	TCONS_00078250|XLOC_029285|-|NA|NA|more|3#NA	1|0	3|NA	631|NA	lincRNA
XLOC_001929	chrA07[-]19926994-19927948	TCONS_00078274	TCONS_00066844	TCONS_00078274|XLOC_029295|-|NA|NA|more|2#TCONS_00066844|XLOC_028595|-|NA|NA|more|2	1|1	2|2	602|835	lincRNA
XLOC_001930	chrA07[-]19995181-19995995	-	TCONS_00066850	NA#TCONS_00066850|XLOC_028598|-|NA|NA|more|2	0|1	NA|2	NA|664	lincRNA
XLOC_001931	chrA07[-]20011608-20013807	-	TCONS_00066856,TCONS_00066857	NA#TCONS_00066856|XLOC_028602|-|NA|NA|more|2,TCONS_00066857|XLOC_028602|-|NA|NA|one|1	0|2	NA|2,1	NA|651,732	lincRNA
XLOC_001932	chrA07[-]20135573-20137617	TCONS_00078311,TCONS_00078312,TCONS_00078313,TCONS_00078315,TCONS_00078316	TCONS_00066880,TCONS_00066881,TCONS_00066882,TCONS_00066883,TCONS_00066884,TCONS_00066886,TCONS_00066887	TCONS_00078311|XLOC_029311|-|NA|NA|more|4,TCONS_00078312|XLOC_029311|-|NA|NA|more|4,TCONS_00078313|XLOC_029311|-|NA|NA|more|4,TCONS_00078315|XLOC_029311|-|NA|NA|more|3,TCONS_00078316|XLOC_029311|-|NA|NA|more|3#TCONS_00066880|XLOC_028612|-|NA|NA|more|4,TCONS_00066881|XLOC_028612|-|NA|NA|more|4,TCONS_00066882|XLOC_028612|-|NA|NA|more|4,TCONS_00066883|XLOC_028612|-|NA|NA|more|3,TCONS_00066884|XLOC_0…	5|7	4,4,4,3,3|4,4,4,3,3,4,4	956,973,1007,901,938|710,1012,941,1429,1485,1041,1012	lincRNA
XLOC_001933	chrA07[-]20163068-20164372	TCONS_00078329	-	TCONS_00078329|XLOC_029314|-|NA|NA|more|2#NA	1|0	2|NA	1072|NA	lincRNA
XLOC_001934	chrA07[-]20256275-20257566	TCONS_00078363	-	TCONS_00078363|XLOC_029327|-|NA|NA|one|1#NA	1|0	1|NA	1292|NA	lincRNA
XLOC_001935	chrA07[-]20441076-20449292	-	TCONS_00066941,TCONS_00066942	NA#TCONS_00066941|XLOC_028632|-|BnaA07g28310D|+|more|2,TCONS_00066942|XLOC_028632|-|BnaA07g28310D|+|more|2	0|2	NA|2,2	NA|524,525	lncNAT
XLOC_001936	chrA07[-]20649999-20650805	-	TCONS_00066996	NA#TCONS_00066996|XLOC_028652|-|NA|NA|more|4	0|1	NA|4	NA|532	lincRNA
XLOC_001937	chrA07[-]20657250-20658634	TCONS_00078436	-	TCONS_00078436|XLOC_029358|-|NA|NA|more|2#NA	1|0	2|NA	1283|NA	lincRNA
XLOC_001938	chrA07[-]21049477-21050261	-	TCONS_00067091	NA#TCONS_00067091|XLOC_028695|-|BnaA07g29390D|+|more|2	0|1	NA|2	NA|668	lncNAT
XLOC_001939	chrA07[-]21310940-21311678	TCONS_00078618	-	TCONS_00078618|XLOC_029424|-|NA|NA|one|1#NA	1|0	1|NA	739|NA	lincRNA
XLOC_001940	chrA07[-]21591394-21592503	TCONS_00078710	-	TCONS_00078710|XLOC_029452|-|NA|NA|one|1#NA	1|0	1|NA	1110|NA	lincRNA
XLOC_001941	chrA07[-]21997279-21997990	TCONS_00078859	-	TCONS_00078859|XLOC_029507|-|BnaA07g31530D|+|more|2#NA	1|0	2|NA	618|NA	lncNAT
XLOC_001942	chrA07[-]21999335-22001607	TCONS_00078862	TCONS_00067337	TCONS_00078862|XLOC_029508|-|NA|NA|more|5#TCONS_00067337|XLOC_028797|-|NA|NA|more|5	1|1	5|5	1742|1076	lincRNA
XLOC_001943	chrA07[-]22023752-22024878	TCONS_00078865	-	TCONS_00078865|XLOC_029510|-|BnaA07g31570D|+|one|1#NA	1|0	1|NA	1127|NA	lncNAT
XLOC_001944	chrA07[-]22026314-22026626	-	TCONS_00067341	NA#TCONS_00067341|XLOC_028799|-|BnaA07g31580D|+|more|2	0|1	NA|2	NA|206	lncNAT
XLOC_001945	chrA07[-]22033688-22034880	TCONS_00078868	-	TCONS_00078868|XLOC_029512|-|NA|NA|more|2#NA	1|0	2|NA	1085|NA	lincRNA
XLOC_001946	chrA07[-]22073046-22073839	-	TCONS_00067354	NA#TCONS_00067354|XLOC_028805|-|NA|NA|more|2	0|1	NA|2	NA|680	lincRNA
XLOC_001947	chrA07[-]22137920-22138842	TCONS_00078907	-	TCONS_00078907|XLOC_029527|-|NA|NA|one|1#NA	1|0	1|NA	923|NA	lincRNA
XLOC_001948	chrA07[-]22386610-22387075	TCONS_00078968	-	TCONS_00078968|XLOC_029552|-|NA|NA|one|1#NA	1|0	1|NA	466|NA	lincRNA
XLOC_001949	chrA07[-]22602559-22602907	TCONS_00079036	-	TCONS_00079036|XLOC_029585|-|NA|NA|one|1#NA	1|0	1|NA	349|NA	lincRNA
XLOC_001950	chrA07[-]22676496-22676822	TCONS_00079059	-	TCONS_00079059|XLOC_029594|-|NA|NA|one|1#NA	1|0	1|NA	327|NA	lincRNA
XLOC_001951	chrA07[-]22773322-22774753	TCONS_00079087	-	TCONS_00079087|XLOC_029605|-|NA|NA|one|1#NA	1|0	1|NA	1432|NA	lincRNA
XLOC_001952	chrA07[-]23145588-23146580	TCONS_00079214	-	TCONS_00079214|XLOC_029654|-|BnaA07g33860D|+|one|1#NA	1|0	1|NA	993|NA	lncNAT
XLOC_001953	chrA07[-]23147199-23148008	TCONS_00079215	-	TCONS_00079215|XLOC_029655|-|BnaA07g33860D|+|one|1#NA	1|0	1|NA	810|NA	lncNAT
XLOC_001954	chrA07[-]23313444-23314380	TCONS_00079254	-	TCONS_00079254|XLOC_029673|-|NA|NA|one|1#NA	1|0	1|NA	937|NA	lincRNA
XLOC_001955	chrA07[-]23314568-23314943	TCONS_00079255	-	TCONS_00079255|XLOC_029674|-|NA|NA|one|1#NA	1|0	1|NA	376|NA	lincRNA
XLOC_001956	chrA07[-]23640351-23641445	-	TCONS_00067786	NA#TCONS_00067786|XLOC_028971|-|BnaA07g34910D|+|more|2	0|1	NA|2	NA|728	lncNAT
XLOC_001957	chrA07[-]23666483-23667593	-	TCONS_00067799	NA#TCONS_00067799|XLOC_028976|-|NA|NA|more|2	0|1	NA|2	NA|1014	lincRNA
XLOC_001958	chrA07[-]23750246-23751756	TCONS_00079440,TCONS_00079441	-	TCONS_00079440|XLOC_029730|-|NA|NA|more|4,TCONS_00079441|XLOC_029730|-|BnaA07g35210D|+|more|3#NA	2|0	4,3|NA	530,1140|NA	lncNAT
XLOC_001959	chrA07_random[+]25830-54753	TCONS_00079562	-	TCONS_00079562|XLOC_029766|+|NA|NA|more|2#NA	1|0	2|NA	252|NA	lincRNA
XLOC_001960	chrA07_random[+]70103-71047	TCONS_00079566	-	TCONS_00079566|XLOC_029769|+|BnaA07g36040D|-|more|2#NA	1|0	2|NA	878|NA	lncNAT
XLOC_001961	chrA07_random[+]199268-200106	TCONS_00079579	-	TCONS_00079579|XLOC_029776|+|NA|NA|more|3#NA	1|0	3|NA	586|NA	lincRNA
XLOC_001962	chrA07_random[+]371282-372159	-	TCONS_00068133	NA#TCONS_00068133|XLOC_029204|+|NA|NA|more|2	0|1	NA|2	NA|610	lincRNA
XLOC_001963	chrA07_random[+]376528-377891	-	TCONS_00068134	NA#TCONS_00068134|XLOC_029205|+|BnaA07g36390D|-|more|2	0|1	NA|2	NA|1213	lncNAT
XLOC_001964	chrA07_random[+]437183-438887	TCONS_00079601	-	TCONS_00079601|XLOC_029790|+|NA|NA|more|2#NA	1|0	2|NA	1619|NA	lincRNA
XLOC_001965	chrA07_random[+]608764-610269	-	TCONS_00068165	NA#TCONS_00068165|XLOC_029220|+|NA|NA|more|2	0|1	NA|2	NA|493	lincRNA
XLOC_001966	chrA07_random[+]761604-761938	TCONS_00079673	-	TCONS_00079673|XLOC_029818|+|NA|NA|one|1#NA	1|0	1|NA	335|NA	lincRNA
XLOC_001967	chrA07_random[+]970014-971536	TCONS_00079729	TCONS_00068230	TCONS_00079729|XLOC_029839|+|NA|NA|one|1#TCONS_00068230|XLOC_029252|+|NA|NA|more|2	1|1	1|2	1507|466	lincRNA
XLOC_001968	chrA07_random[+]1187075-1188692	-	TCONS_00068248	NA#TCONS_00068248|XLOC_029265|+|NA|NA|more|2	0|1	NA|2	NA|1452	lincRNA
XLOC_001969	chrA07_random[+]1346876-1347151	-	TCONS_00068286	NA#TCONS_00068286|XLOC_029281|+|NA|NA|more|2	0|1	NA|2	NA|205	lincRNA
XLOC_001970	chrA07_random[+]1599467-1599708	TCONS_00079860	-	TCONS_00079860|XLOC_029897|+|NA|NA|one|1#NA	1|0	1|NA	242|NA	lincRNA
XLOC_001971	chrA07_random[+]1910678-1913498	-	TCONS_00068389	NA#TCONS_00068389|XLOC_029325|+|BnaA07g38920D|-|more|2	0|1	NA|2	NA|466	lncNAT
XLOC_001972	chrA07_random[+]2000554-2002619	TCONS_00079968,TCONS_00079971,TCONS_00079972	TCONS_00068423,TCONS_00068424	TCONS_00079968|XLOC_029936|+|NA|NA|more|4,TCONS_00079971|XLOC_029936|+|NA|NA|more|2,TCONS_00079972|XLOC_029936|+|NA|NA|more|3#TCONS_00068423|XLOC_029339|+|NA|NA|more|4,TCONS_00068424|XLOC_029339|+|NA|NA|more|4	3|2	4,2,3|4,4	1525,1750,1825|1087,909	lincRNA
XLOC_001973	chrA07_random[-]9618-9905	TCONS_00079988	-	TCONS_00079988|XLOC_029945|-|BnaA07g35940D|+|one|1#NA	1|0	1|NA	288|NA	lncNAT
XLOC_001974	chrA07_random[-]80370-82736	TCONS_00080015	TCONS_00068460,TCONS_00068461,TCONS_00068462,TCONS_00068463,TCONS_00068464,TCONS_00068465	TCONS_00080015|XLOC_029955|-|NA|NA|more|5#TCONS_00068460|XLOC_029357|-|NA|NA|more|3,TCONS_00068461|XLOC_029357|-|NA|NA|more|7,TCONS_00068462|XLOC_029357|-|NA|NA|more|7,TCONS_00068463|XLOC_029357|-|NA|NA|more|3,TCONS_00068464|XLOC_029357|-|NA|NA|more|5,TCONS_00068465|XLOC_029357|-|NA|NA|more|5	1|6	5|3,7,7,3,5,5	1465|674,1280,1159,1599,1515,1529	lincRNA
XLOC_001975	chrA07_random[-]122615-124179	TCONS_00080023	-	TCONS_00080023|XLOC_029958|-|BnaA07g36110D|+|one|1#NA	1|0	1|NA	1565|NA	lncNAT
XLOC_001976	chrA07_random[-]239548-240465	TCONS_00080050	TCONS_00068487	TCONS_00080050|XLOC_029967|-|NA|NA|more|4#TCONS_00068487|XLOC_029369|-|NA|NA|more|4	1|1	4|4	419|664	lincRNA
XLOC_001977	chrA07_random[-]327928-328873	-	TCONS_00068507	NA#TCONS_00068507|XLOC_029376|-|BnaA07g36350D|+|more|2	0|1	NA|2	NA|847	lncNAT
XLOC_001978	chrA07_random[-]352015-352253	TCONS_00080073	-	TCONS_00080073|XLOC_029975|-|NA|NA|one|1#NA	1|0	1|NA	239|NA	lincRNA
XLOC_001979	chrA07_random[-]520256-521622	-	TCONS_00068529	NA#TCONS_00068529|XLOC_029388|-|BnaA07g36530D|+|more|2	0|1	NA|2	NA|1284	lncNAT
XLOC_001980	chrA07_random[-]537294-537562	TCONS_00080096	-	TCONS_00080096|XLOC_029987|-|NA|NA|one|1#NA	1|0	1|NA	269|NA	lincRNA
XLOC_001981	chrA07_random[-]609567-610381	TCONS_00080119	-	TCONS_00080119|XLOC_029997|-|NA|NA|one|1#NA	1|0	1|NA	815|NA	lincRNA
XLOC_001982	chrA07_random[-]702132-703043	-	TCONS_00068555	NA#TCONS_00068555|XLOC_029404|-|NA|NA|more|3	0|1	NA|3	NA|758	lincRNA
XLOC_001983	chrA07_random[-]768520-769844	TCONS_00080145	TCONS_00068569	TCONS_00080145|XLOC_030010|-|NA|NA|one|1#TCONS_00068569|XLOC_029411|-|NA|NA|more|2	1|1	1|2	738|1180	lincRNA
XLOC_001984	chrA07_random[-]788516-788727	TCONS_00080146	-	TCONS_00080146|XLOC_030011|-|NA|NA|one|1#NA	1|0	1|NA	212|NA	lincRNA
XLOC_001985	chrA07_random[-]795874-797406	-	TCONS_00068571	NA#TCONS_00068571|XLOC_029413|-|BnaA07g36970D|+|more|4	0|1	NA|4	NA|1157	lncNAT
XLOC_001986	chrA07_random[-]925319-928201	TCONS_00080189,TCONS_00080190,TCONS_00080191,TCONS_00080192,TCONS_00080193,TCONS_00080194,TCONS_00080195,TCONS_00080196,TCONS_00080197,TCONS_00080198,TCONS_00080199,TCONS_00080200,TCONS_00080201,TCONS_00080202,TCONS_00080203	TCONS_00068600,TCONS_00068601,TCONS_00068603,TCONS_00068604,TCONS_00068605,TCONS_00068606,TCONS_00068607	TCONS_00080189|XLOC_030027|-|NA|NA|more|4,TCONS_00080190|XLOC_030027|-|NA|NA|more|5,TCONS_00080191|XLOC_030027|-|NA|NA|more|3,TCONS_00080192|XLOC_030027|-|NA|NA|more|3,TCONS_00080193|XLOC_030027|-|NA|NA|more|4,TCONS_00080194|XLOC_030027|-|NA|NA|more|5,TCONS_00080195|XLOC_030027|-|NA|NA|more|4,TCONS_00080196|XLOC_030027|-|NA|NA|more|3,TCONS_00080197|XLOC_030027|-|NA|NA|more|4,TCONS_00080198|XLOC_0…	15|7	4,5,3,3,4,5,4,3,4,2,3,3,4,4,5|4,5,5,5,4,4,1	970,1101,2259,1421,1009,968,911,1373,1838,2675,2174,2211,959,1426,1053|706,1173,1125,1075,1079,1060,753	lincRNA
XLOC_001987	chrA07_random[-]1042540-1044086	-	TCONS_00068617	NA#TCONS_00068617|XLOC_029432|-|NA|NA|more|2	0|1	NA|2	NA|1360	lincRNA
XLOC_001988	chrA07_random[-]1112006-1113257	TCONS_00080241	-	TCONS_00080241|XLOC_030045|-|NA|NA|more|3#NA	1|0	3|NA	1041|NA	lincRNA
XLOC_001989	chrA07_random[-]1704679-1704974	TCONS_00080392	-	TCONS_00080392|XLOC_030107|-|BnaA07g38550D|+|one|1#NA	1|0	1|NA	296|NA	lncNAT
XLOC_001990	chrA07_random[-]1728155-1729897	TCONS_00080396	-	TCONS_00080396|XLOC_030111|-|NA|NA|one|1#NA	1|0	1|NA	1743|NA	lincRNA
XLOC_001991	chrA07_random[-]1822131-1824439	TCONS_00080419,TCONS_00080420,TCONS_00080421,TCONS_00080422,TCONS_00080423,TCONS_00080424	TCONS_00068784,TCONS_00068786,TCONS_00068787,TCONS_00068788	TCONS_00080419|XLOC_030121|-|NA|NA|more|3,TCONS_00080420|XLOC_030121|-|NA|NA|more|3,TCONS_00080421|XLOC_030121|-|NA|NA|more|3,TCONS_00080422|XLOC_030121|-|NA|NA|more|2,TCONS_00080423|XLOC_030121|-|NA|NA|more|2,TCONS_00080424|XLOC_030121|-|NA|NA|more|2#TCONS_00068784|XLOC_029512|-|NA|NA|more|2,TCONS_00068786|XLOC_029512|-|NA|NA|more|2,TCONS_00068787|XLOC_029512|-|NA|NA|more|3,TCONS_00068788|XLOC_0…	6|4	3,3,3,2,2,2|2,2,3,2	1451,1390,1565,2099,2229,2222|1745,1764,1361,1785	lincRNA
XLOC_001992	chrA07_random[-]1942547-1945327	TCONS_00080471	-	TCONS_00080471|XLOC_030141|-|NA|NA|one|1#NA	1|0	1|NA	2781|NA	lincRNA
XLOC_001993	chrA08[+]44234-44662	TCONS_00080510	-	TCONS_00080510|XLOC_030155|+|NA|NA|one|1#NA	1|0	1|NA	429|NA	lincRNA
XLOC_001994	chrA08[+]902422-903102	TCONS_00080710	TCONS_00069078	TCONS_00080710|XLOC_030227|+|NA|NA|more|3#TCONS_00069078|XLOC_029633|+|NA|NA|more|2	1|1	3|2	472|385	lincRNA
XLOC_001995	chrA08[+]1181508-1182426	TCONS_00080759	-	TCONS_00080759|XLOC_030250|+|BnaA08g01460D|-|one|1#NA	1|0	1|NA	919|NA	lncNAT
XLOC_001996	chrA08[+]1346038-1346494	TCONS_00080782	-	TCONS_00080782|XLOC_030261|+|NA|NA|one|1#NA	1|0	1|NA	457|NA	lincRNA
XLOC_001997	chrA08[+]1422611-1424364	TCONS_00080796	-	TCONS_00080796|XLOC_030268|+|NA|NA|more|2#NA	1|0	2|NA	337|NA	lincRNA
XLOC_001998	chrA08[+]1569728-1570176	TCONS_00080834	-	TCONS_00080834|XLOC_030284|+|NA|NA|one|1#NA	1|0	1|NA	449|NA	lincRNA
XLOC_001999	chrA08[+]1578130-1580097	TCONS_00080835,TCONS_00080836,TCONS_00080837,TCONS_00080839,TCONS_00080840,TCONS_00080841	TCONS_00069177,TCONS_00069178,TCONS_00069179,TCONS_00069180,TCONS_00069181	TCONS_00080835|XLOC_030285|+|NA|NA|more|4,TCONS_00080836|XLOC_030285|+|NA|NA|more|4,TCONS_00080837|XLOC_030285|+|NA|NA|more|4,TCONS_00080839|XLOC_030285|+|NA|NA|more|4,TCONS_00080840|XLOC_030285|+|NA|NA|more|4,TCONS_00080841|XLOC_030285|+|NA|NA|more|4#TCONS_00069177|XLOC_029684|+|NA|NA|more|4,TCONS_00069178|XLOC_029684|+|NA|NA|more|4,TCONS_00069179|XLOC_029684|+|NA|NA|more|4,TCONS_00069180|XLOC_0…	6|5	4,4,4,4,4,4|4,4,4,4,4	1634,1445,1376,1377,1358,1337|1380,1394,1249,1234,1198	lincRNA
[truncated: 6,906 more rows]
