# Supplementary material for: Genome-wide identification of oil biosynthesis-related long non-coding RNAs in allopolyploid Brassica napus
Source: BMC Genomics. 2018 Oct 12;19:745. doi: 10.1186/s12864-018-5117-8 (PMC6186049; doi:10.1186/s12864-018-5117-8)
Supplement: Supplementary file 9 — Table S3. The lncRNAs correlated with lipid-related genes detected by WGCNA. (XLS 24 kb) [file 12864_2018_5117_MOESM9_ESM.xls]

## Sheet: Sheet1
Table S3. The lncRNAs correlated with lipid-related genes detected by WGCNA.
Days Compare	From Node	To Node	Weight	Direction	Ortholog of Arabidopsis	Annotation of lipid genes
25d VS 10-20d	lnc_066007	BnaC05g31240D_lipid	0.1485	undirected	AT3G21090	white-brown complex homolog protein 12, putative, expressed
25d VS 10-20d	lnc_066007	BnaC09g41580D_lipid	0.195267	undirected	AT3G02630	acyl-desaturase, chloroplast precursor, putative, expressed
25d VS 10-20d	lnc_081319	BnaC07g39370D_lipid	0.0996354	undirected	AT4G25140	oleosin, putative, expressed
25d VS 10-20d	lnc_081319	BnaC09g41580D_lipid	0.272979	undirected	AT3G02630	acyl-desaturase, chloroplast precursor, putative, expressed
30d VS 25d	lnc_007143	BnaC01g01840D_lipid	0.378112	undirected	AT4G37070	patatin, putative, expressed
30d VS 25d	lnc_007143	BnaC08g11970D_lipid	0.387721	undirected	AT4G25140	oleosin, putative, expressed
30d VS 25d	lnc_008548	BnaC01g01840D_lipid	0.543499	undirected	AT4G37070	patatin, putative, expressed
30d VS 25d	lnc_008548	BnaC08g11970D_lipid	0.551402	undirected	AT4G25140	oleosin, putative, expressed
30d VS 25d	lnc_014257	BnaC01g01840D_lipid	0.465124	undirected	AT4G37070	patatin, putative, expressed
30d VS 25d	lnc_014257	BnaC08g11970D_lipid	0.496462	undirected	AT4G25140	oleosin, putative, expressed
30d VS 25d	lnc_030111	BnaC01g01840D_lipid	0.299629	undirected	AT4G37070	patatin, putative, expressed
30d VS 25d	lnc_030111	BnaC08g11970D_lipid	0.316601	undirected	AT4G25140	oleosin, putative, expressed
30d VS 10-20d	lnc_008548	BnaA09g51510D_lipid	0.295149	undirected	AT1G01090	dehydrogenase E1 component domain containing protein, expressed
30d VS 10-20d	lnc_008548	BnaC08g11970D_lipid	0.501565	undirected	AT4G25140	oleosin, putative, expressed
30d VS 10-20d	lnc_009169	BnaA09g51510D_lipid	0.469008	undirected	AT1G01090	dehydrogenase E1 component domain containing protein, expressed
30d VS 10-20d	lnc_009169	BnaC08g11970D_lipid	0.532955	undirected	AT4G25140	oleosin, putative, expressed
30d VS 10-20d	lnc_013483	BnaA05g33500D_lipid	0.0814242	undirected	AT3G02610	acyl-desaturase, chloroplast precursor, putative, expressed
30d VS 10-20d	lnc_013483	BnaA09g51510D_lipid	0.0909681	undirected	AT1G01090	dehydrogenase E1 component domain containing protein, expressed
30d VS 10-20d	lnc_014257	BnaA09g51510D_lipid	0.260053	undirected	AT1G01090	dehydrogenase E1 component domain containing protein, expressed
30d VS 10-20d	lnc_014257	BnaC08g11970D_lipid	0.393725	undirected	AT4G25140	oleosin, putative, expressed
30d VS 10-20d	lnc_024738	BnaA09g51510D_lipid	0.238066	undirected	AT1G01090	dehydrogenase E1 component domain containing protein, expressed
30d VS 10-20d	lnc_024738	BnaC08g11970D_lipid	0.314212	undirected	AT4G25140	oleosin, putative, expressed
30d VS 10-20d	lnc_027854	BnaA09g51510D_lipid	0.159779	undirected	AT1G01090	dehydrogenase E1 component domain containing protein, expressed
30d VS 10-20d	lnc_027854	BnaC08g11970D_lipid	0.277639	undirected	AT4G25140	oleosin, putative, expressed
30d VS 10-20d	lnc_027854	BnaC08g46110D_lipid	0.0898966	undirected	AT1G01090	dehydrogenase E1 component domain containing protein, expressed
30d VS 10-20d	lnc_030111	BnaA09g51510D_lipid	0.150616	undirected	AT1G01090	dehydrogenase E1 component domain containing protein, expressed
30d VS 10-20d	lnc_030111	BnaC08g11970D_lipid	0.322587	undirected	AT4G25140	oleosin, putative, expressed
30d VS 10-20d	lnc_051003	BnaC08g11970D_lipid	0.481662	undirected	AT4G25140	oleosin, putative, expressed
30d VS 10-20d	lnc_088214	BnaC08g11970D_lipid	0.468266	undirected	AT4G25140	oleosin, putative, expressed
30d VS 10-20d	lnc_093456	BnaC08g46110D_lipid	0.101503	undirected	AT1G01090	dehydrogenase E1 component domain containing protein, expressed
