# Supplementary material for: Genome-wide identification of oil biosynthesis-related long non-coding RNAs in allopolyploid Brassica napus
Source: BMC Genomics. 2018 Oct 12;19:745. doi: 10.1186/s12864-018-5117-8 (PMC6186049; doi:10.1186/s12864-018-5117-8)
Supplement: Supplementary file 11 — Table S4. The detail information of lncRNAs identified in B. rapa. (XLS 462 kb) [file 12864_2018_5117_MOESM11_ESM.xls]

## Sheet: Sheet1
lncRNA_name	lncRNA_location	transcripts_name	old_name	isoform number	exon number	length	type
XLOC_000032	A01[+]337578-338348	TCONS_00000063,TCONS_00000064	TCONS_00000063|XLOC_000032|+|NA|NA|more|3,TCONS_00000064|XLOC_000032|+|NA|NA|more|3	2	3,3	604|533	lincRNA
XLOC_000040	A01[+]382868-383556	TCONS_00000076	TCONS_00000076|XLOC_000040|+|NA|NA|more|2	1	2	601	lincRNA
XLOC_000085	A01[+]864925-866756	TCONS_00000149	TCONS_00000149|XLOC_000085|+|Bra011725|-|more|2	1	2	1750	lncNAT
XLOC_000140	A01[+]1333271-1333859	TCONS_00000276	TCONS_00000276|XLOC_000140|+|Bra011634|-|more|2	1	2	431	lncNAT
XLOC_000258	A01[+]2323010-2330669	TCONS_00000508	TCONS_00000508|XLOC_000258|+|NA|NA|more|2	1	2	626	lincRNA
XLOC_000339	A01[+]3321661-3322387	TCONS_00000681	TCONS_00000681|XLOC_000339|+|NA|NA|more|2	1	2	646	lincRNA
XLOC_000343	A01[+]3365840-3366469	TCONS_00000686	TCONS_00000686|XLOC_000343|+|NA|NA|more|2	1	2	467	lincRNA
XLOC_000425	A01[+]4354955-4367007	TCONS_00000851	TCONS_00000851|XLOC_000425|+|Bra011025|-|more|2	1	2	386	lncNAT
XLOC_000439	A01[+]4530828-4532254	TCONS_00000873	TCONS_00000873|XLOC_000439|+|NA|NA|more|2	1	2	761	lincRNA
XLOC_000488	A01[+]5166550-5168589	TCONS_00000956,TCONS_00000957	TCONS_00000956|XLOC_000488|+|Bra013357|-|more|3,TCONS_00000957|XLOC_000488|+|Bra013357|-|more|3	2	3,3	768|738	lncNAT
XLOC_000608	A01[+]6512166-6518548	TCONS_00001193	TCONS_00001193|XLOC_000608|+|Bra013588|-|more|5	1	5	917	lncNAT
XLOC_000614	A01[+]6563427-6564136	TCONS_00001201	TCONS_00001201|XLOC_000614|+|NA|NA|more|2	1	2	446	lincRNA
XLOC_000615	A01[+]6567800-6569228	TCONS_00001202	TCONS_00001202|XLOC_000615|+|Bra013600|-|more|2	1	2	604	lncNAT
XLOC_000616	A01[+]6572231-6573146	TCONS_00001204	TCONS_00001204|XLOC_000616|+|NA|NA|more|2	1	2	555	lincRNA
XLOC_000703	A01[+]7735717-7743811	TCONS_00001390	TCONS_00001390|XLOC_000703|+|Bra013784|-|one|1	1	1	575	lncNAT
XLOC_000713	A01[+]7809352-7811975	TCONS_00001411	TCONS_00001411|XLOC_000713|+|NA|NA|more|3	1	3	1458	lincRNA
XLOC_000759	A01[+]8325939-8332925	TCONS_00001514	TCONS_00001514|XLOC_000759|+|NA|NA|more|2	1	2	1050	lincRNA
XLOC_000813	A01[+]8982502-8986529	TCONS_00001617	TCONS_00001617|XLOC_000813|+|Bra026498|-|one|1	1	1	257	lncNAT
XLOC_000821	A01[+]9060936-9062759	TCONS_00001634	TCONS_00001634|XLOC_000821|+|Bra026483|-|more|2	1	2	219	lncNAT
XLOC_000822	A01[+]9065335-9067731	TCONS_00001635	TCONS_00001635|XLOC_000822|+|NA|NA|more|2	1	2	973	lincRNA
XLOC_000831	A01[+]9131650-9134359	TCONS_00001654,TCONS_00001655	TCONS_00001654|XLOC_000831|+|NA|NA|more|2,TCONS_00001655|XLOC_000831|+|Bra026467|-|more|2	2	2,2	648|339	lncNAT
XLOC_000857	A01[+]9537509-9538553	TCONS_00001705	TCONS_00001705|XLOC_000857|+|NA|NA|more|2	1	2	950	lincRNA
XLOC_000895	A01[+]10055928-10056379	TCONS_00001766	TCONS_00001766|XLOC_000895|+|NA|NA|more|2	1	2	375	lincRNA
XLOC_000985	A01[+]11048246-11055480	TCONS_00001932	TCONS_00001932|XLOC_000985|+|NA|NA|one|1	1	1	3275	lincRNA
XLOC_001009	A01[+]11321763-11322966	TCONS_00001973	TCONS_00001973|XLOC_001009|+|Bra033529|-|more|2	1	2	499	lncNAT
XLOC_001013	A01[+]11391910-11392605	TCONS_00001977	TCONS_00001977|XLOC_001013|+|NA|NA|more|2	1	2	639	lincRNA
XLOC_001015	A01[+]11402427-11403475	TCONS_00001979	TCONS_00001979|XLOC_001015|+|NA|NA|more|2	1	2	858	lincRNA
XLOC_001040	A01[+]11857734-11858765	TCONS_00002022,TCONS_00002023	TCONS_00002022|XLOC_001040|+|NA|NA|one|1,TCONS_00002023|XLOC_001040|+|NA|NA|more|2	2	1,2	1031|419	lincRNA
XLOC_001087	A01[+]12737488-12740876	TCONS_00002121	TCONS_00002121|XLOC_001087|+|Bra038887|-|one|1	1	1	440	lncNAT
XLOC_001095	A01[+]12920718-12923209	TCONS_00002133,TCONS_00002134	TCONS_00002133|XLOC_001095|+|Bra038865|-|more|2,TCONS_00002134|XLOC_001095|+|Bra038865|-|more|2	2	2,2	1322|1271	lncNAT
XLOC_001103	A01[+]13178978-13180115	TCONS_00002146,TCONS_00002147	TCONS_00002146|XLOC_001103|+|NA|NA|more|2,TCONS_00002147|XLOC_001103|+|NA|NA|more|2	2	2,2	664|612	lincRNA
XLOC_001111	A01[+]13363254-13370313	TCONS_00002162	TCONS_00002162|XLOC_001111|+|Bra037620|-|more|2	1	2	699	lncNAT
XLOC_001124	A01[+]13801409-13802306	TCONS_00002181	TCONS_00002181|XLOC_001124|+|NA|NA|more|2	1	2	795	lincRNA
XLOC_001155	A01[+]14414704-14417503	TCONS_00002231	TCONS_00002231|XLOC_001155|+|Bra033769|-|more|2	1	2	514	lncNAT
XLOC_001158	A01[+]14523608-14524385	TCONS_00002235	TCONS_00002235|XLOC_001158|+|NA|NA|more|2	1	2	371	lincRNA
XLOC_001169	A01[+]14778609-14779020	TCONS_00002255	TCONS_00002255|XLOC_001169|+|NA|NA|more|2	1	2	314	lincRNA
XLOC_001185	A01[+]15029280-15030077	TCONS_00002281	TCONS_00002281|XLOC_001185|+|NA|NA|more|3	1	3	400	lincRNA
XLOC_001258	A01[+]16484207-16485500	TCONS_00002410,TCONS_00002411	TCONS_00002410|XLOC_001258|+|NA|NA|more|2,TCONS_00002411|XLOC_001258|+|NA|NA|more|3	2	2,3	736|658	lincRNA
XLOC_001279	A01[+]16955208-16957701	TCONS_00002443	TCONS_00002443|XLOC_001279|+|Bra031499|-|more|2	1	2	963	lncNAT
XLOC_001317	A01[+]17398483-17645681	TCONS_00002525,TCONS_00002526,TCONS_00002527,TCONS_00002528	TCONS_00002525|XLOC_001317|+|NA|NA|more|5,TCONS_00002526|XLOC_001317|+|NA|NA|more|5,TCONS_00002527|XLOC_001317|+|NA|NA|more|6,TCONS_00002528|XLOC_001317|+|NA|NA|more|5	4	5,5,6,5	1522|285|1376|1545	lincRNA
XLOC_001378	A01[+]18920150-18921252	TCONS_00002632	TCONS_00002632|XLOC_001378|+|Bra028287|-|more|2	1	2	772	lncNAT
XLOC_001430	A01[+]20070768-20071836	TCONS_00002713,TCONS_00002714	TCONS_00002713|XLOC_001430|+|NA|NA|one|1,TCONS_00002714|XLOC_001430|+|NA|NA|more|2	2	1,2	1068|647	lincRNA
XLOC_001470	A01[+]20744792-20749215	TCONS_00002778	TCONS_00002778|XLOC_001470|+|NA|NA|more|3	1	3	674	lincRNA
XLOC_001475	A01[+]20847661-20848209	TCONS_00002785	TCONS_00002785|XLOC_001475|+|NA|NA|more|2	1	2	431	lincRNA
XLOC_001618	A01[+]23247761-23249901	TCONS_00003045	TCONS_00003045|XLOC_001618|+|NA|NA|more|4	1	4	1392	lincRNA
XLOC_001621	A01[+]23319438-23321144	TCONS_00003050,TCONS_00003051	TCONS_00003050|XLOC_001621|+|Bra021216|-|more|2,TCONS_00003051|XLOC_001621|+|Bra021216|-|more|2	2	2,2	1263|1041	lncNAT
XLOC_001657	A01[+]23801002-23802077	TCONS_00003118,TCONS_00003119,TCONS_00003120,TCONS_00003121	TCONS_00003118|XLOC_001657|+|NA|NA|more|3,TCONS_00003119|XLOC_001657|+|NA|NA|more|3,TCONS_00003120|XLOC_001657|+|NA|NA|more|3,TCONS_00003121|XLOC_001657|+|NA|NA|more|3	4	3,3,3,3	874|869|818|779	lincRNA
XLOC_001758	A01[+]25124117-25128504	TCONS_00003293	TCONS_00003293|XLOC_001758|+|Bra021462|-|one|1	1	1	397	lncNAT
XLOC_001840	A01[+]26393900-26394911	TCONS_00003459,TCONS_00003460	TCONS_00003459|XLOC_001840|+|NA|NA|more|2,TCONS_00003460|XLOC_001840|+|NA|NA|more|2	2	2,2	472|511	lincRNA
XLOC_001862	A01[+]26563250-26564114	TCONS_00003505	TCONS_00003505|XLOC_001862|+|NA|NA|more|2	1	2	792	lincRNA
XLOC_001879	A01[+]26787315-26787816	TCONS_00003535	TCONS_00003535|XLOC_001879|+|NA|NA|more|2	1	2	406	lincRNA
XLOC_001890	A01[+]26895507-26896675	TCONS_00003552	TCONS_00003552|XLOC_001890|+|Bra034215|-|more|2	1	2	329	lncNAT
XLOC_001904	A01[+]27001691-27002908	TCONS_00003575	TCONS_00003575|XLOC_001904|+|NA|NA|more|2	1	2	1110	lincRNA
XLOC_001928	A01[+]27217793-27218812	TCONS_00003623	TCONS_00003623|XLOC_001928|+|NA|NA|more|2	1	2	929	lincRNA
XLOC_001993	A01[+]27766916-27769910	TCONS_00003736	TCONS_00003736|XLOC_001993|+|Bra040050|-|more|2	1	2	670	lncNAT
XLOC_002043	A01[+]28205710-28206573	TCONS_00003843	TCONS_00003843|XLOC_002043|+|Bra040224|-|more|2	1	2	530	lncNAT
XLOC_002149	A01[-]423943-425004	TCONS_00004028,TCONS_00004029	TCONS_00004028|XLOC_002149|-|NA|NA|more|4,TCONS_00004029|XLOC_002149|-|NA|NA|more|3	2	4,3	753|662	lincRNA
XLOC_002232	A01[-]1368845-1372152	TCONS_00004173	TCONS_00004173|XLOC_002232|-|Bra011623|+|one|1	1	1	414	lncNAT
XLOC_002273	A01[-]1733094-1735023	TCONS_00004254	TCONS_00004254|XLOC_002273|-|NA|NA|more|3	1	3	707	lincRNA
XLOC_002331	A01[-]2185090-2189876	TCONS_00004362,TCONS_00004363,TCONS_00004364,TCONS_00004365,TCONS_00004366	TCONS_00004362|XLOC_002331|-|Bra011433|+|more|3,TCONS_00004363|XLOC_002331|-|Bra011433|+|more|4,TCONS_00004364|XLOC_002331|-|Bra011433|+|more|4,TCONS_00004365|XLOC_002331|-|Bra011433|+|more|2,TCONS_00004366|XLOC_002331|-|Bra011433|+|more|3	5	3,4,4,2,3	1526|1272|1238|1438|1195	lncNAT
XLOC_002411	A01[-]2909551-2913058	TCONS_00004534	TCONS_00004534|XLOC_002411|-|Bra011287|+|more|2	1	2	930	lncNAT
XLOC_002442	A01[-]3142751-3144452	TCONS_00004604	TCONS_00004604|XLOC_002442|-|NA|NA|more|3	1	3	329	lincRNA
XLOC_002452	A01[-]3241222-3306249	TCONS_00004627	TCONS_00004627|XLOC_002452|-|NA|NA|more|5	1	5	998	lincRNA
XLOC_002488	A01[-]3770766-3771939	TCONS_00004694,TCONS_00004695	TCONS_00004694|XLOC_002488|-|NA|NA|more|2,TCONS_00004695|XLOC_002488|-|NA|NA|one|1	2	2,1	663|1173	lincRNA
XLOC_002510	A01[-]3998009-3998747	TCONS_00004740	TCONS_00004740|XLOC_002510|-|NA|NA|more|3	1	3	396	lincRNA
XLOC_002730	A01[-]6487887-6488442	TCONS_00005170	TCONS_00005170|XLOC_002730|-|NA|NA|more|2	1	2	459	lincRNA
XLOC_002775	A01[-]6878902-6880993	TCONS_00005253	TCONS_00005253|XLOC_002775|-|Bra013653|+|more|2	1	2	324	lncNAT
XLOC_002884	A01[-]8250990-8251621	TCONS_00005466	TCONS_00005466|XLOC_002884|-|NA|NA|more|2	1	2	467	lincRNA
XLOC_002913	A01[-]8674517-8675380	TCONS_00005526	TCONS_00005526|XLOC_002913|-|NA|NA|more|2	1	2	594	lincRNA
XLOC_003045	A01[-]10315480-10316063	TCONS_00005781	TCONS_00005781|XLOC_003045|-|NA|NA|more|3	1	3	365	lincRNA
XLOC_003046	A01[-]10324882-10325728	TCONS_00005782,TCONS_00005783	TCONS_00005782|XLOC_003046|-|NA|NA|one|1,TCONS_00005783|XLOC_003046|-|NA|NA|more|2	2	1,2	846|556	lincRNA
XLOC_003065	A01[-]10566782-10569974	TCONS_00005819	TCONS_00005819|XLOC_003065|-|Bra026224|+|more|2	1	2	1256	lncNAT
XLOC_003105	A01[-]11225743-11226998	TCONS_00005900,TCONS_00005901	TCONS_00005900|XLOC_003105|-|Bra033546|+|more|2,TCONS_00005901|XLOC_003105|-|Bra033546|+|more|2	2	2,2	792|714	lncNAT
XLOC_003118	A01[-]11448986-11455162	TCONS_00005918,TCONS_00005919,TCONS_00005920	TCONS_00005918|XLOC_003118|-|NA|NA|more|4,TCONS_00005919|XLOC_003118|-|NA|NA|more|4,TCONS_00005920|XLOC_003118|-|NA|NA|more|4	3	4,4,4	727|690|608	lincRNA
XLOC_003123	A01[-]11503249-11504591	TCONS_00005930	TCONS_00005930|XLOC_003123|-|NA|NA|more|2	1	2	270	lincRNA
XLOC_003147	A01[-]11849740-11855186	TCONS_00005978,TCONS_00005979	TCONS_00005978|XLOC_003147|-|NA|NA|more|2,TCONS_00005979|XLOC_003147|-|NA|NA|more|3	2	2,3	869|729	lincRNA
XLOC_003169	A01[-]12139564-12140067	TCONS_00006028,TCONS_00006029	TCONS_00006028|XLOC_003169|-|NA|NA|more|2,TCONS_00006029|XLOC_003169|-|NA|NA|more|2	2	2,2	390|420	lincRNA
XLOC_003172	A01[-]12155230-12155577	TCONS_00006035	TCONS_00006035|XLOC_003172|-|NA|NA|more|2	1	2	275	lincRNA
XLOC_003174	A01[-]12171966-12173135	TCONS_00006037	TCONS_00006037|XLOC_003174|-|NA|NA|more|3	1	3	701	lincRNA
XLOC_003231	A01[-]13071954-13072862	TCONS_00006138	TCONS_00006138|XLOC_003231|-|NA|NA|more|3	1	3	497	lincRNA
XLOC_003232	A01[-]13097637-13099210	TCONS_00006139,TCONS_00006140	TCONS_00006139|XLOC_003232|-|NA|NA|more|6,TCONS_00006140|XLOC_003232|-|NA|NA|more|6	2	6,6	1023|1090	lincRNA
XLOC_003293	A01[-]14573918-14602780	TCONS_00006260	TCONS_00006260|XLOC_003293|-|NA|NA|more|3	1	3	419	lincRNA
XLOC_003301	A01[-]14777437-14778510	TCONS_00006270	TCONS_00006270|XLOC_003301|-|NA|NA|more|3	1	3	705	lincRNA
XLOC_003317	A01[-]15076494-15077121	TCONS_00006306	TCONS_00006306|XLOC_003317|-|NA|NA|more|2	1	2	543	lincRNA
XLOC_003320	A01[-]15113039-15115671	TCONS_00006309	TCONS_00006309|XLOC_003320|-|NA|NA|more|3	1	3	556	lincRNA
XLOC_003332	A01[-]15354362-15360632	TCONS_00006328	TCONS_00006328|XLOC_003332|-|NA|NA|more|2	1	2	597	lincRNA
XLOC_003418	A01[-]17058233-17059728	TCONS_00006493,TCONS_00006494,TCONS_00006495	TCONS_00006493|XLOC_003418|-|NA|NA|more|5,TCONS_00006494|XLOC_003418|-|NA|NA|more|6,TCONS_00006495|XLOC_003418|-|NA|NA|more|6	3	5,6,6	978|899|888	lincRNA
XLOC_003468	A01[-]18001210-18003377	TCONS_00006592,TCONS_00006593,TCONS_00006594,TCONS_00006595	TCONS_00006592|XLOC_003468|-|NA|NA|more|9,TCONS_00006593|XLOC_003468|-|NA|NA|more|9,TCONS_00006594|XLOC_003468|-|NA|NA|more|9,TCONS_00006595|XLOC_003468|-|NA|NA|more|9	4	9,9,9,9	1448|1453|1477|1428	lincRNA
XLOC_003470	A01[-]18058424-18060861	TCONS_00006599,TCONS_00006600	TCONS_00006599|XLOC_003470|-|NA|NA|more|3,TCONS_00006600|XLOC_003470|-|NA|NA|more|3	2	3,3	610|646	lincRNA
XLOC_003471	A01[-]18100267-18103009	TCONS_00006601,TCONS_00006602	TCONS_00006601|XLOC_003471|-|NA|NA|more|3,TCONS_00006602|XLOC_003471|-|NA|NA|more|3	2	3,3	647|689	lincRNA
XLOC_003508	A01[-]18698218-18699987	TCONS_00006675,TCONS_00006676	TCONS_00006675|XLOC_003508|-|NA|NA|more|2,TCONS_00006676|XLOC_003508|-|NA|NA|one|1	2	2,1	1291|1769	lincRNA
XLOC_003535	A01[-]19230544-19236716	TCONS_00006720,TCONS_00006721	TCONS_00006720|XLOC_003535|-|NA|NA|more|2,TCONS_00006721|XLOC_003535|-|NA|NA|more|2	2	2,2	695|775	lincRNA
XLOC_003569	A01[-]19822306-19823829	TCONS_00006781,TCONS_00006782	TCONS_00006781|XLOC_003569|-|Bra023771|+|more|2,TCONS_00006782|XLOC_003569|-|Bra023771|+|more|2	2	2,2	1211|1329	lncNAT
XLOC_003594	A01[-]20194226-20195190	TCONS_00006813,TCONS_00006814	TCONS_00006813|XLOC_003594|-|NA|NA|more|4,TCONS_00006814|XLOC_003594|-|NA|NA|more|4	2	4,4	565|638	lincRNA
XLOC_003649	A01[-]21076719-21078011	TCONS_00006923,TCONS_00006924	TCONS_00006923|XLOC_003649|-|NA|NA|more|3,TCONS_00006924|XLOC_003649|-|NA|NA|more|3	2	3,3	458|604	lincRNA
XLOC_003696	A01[-]21871958-21873788	TCONS_00007001	TCONS_00007001|XLOC_003696|-|NA|NA|more|2	1	2	1513	lincRNA
XLOC_003734	A01[-]22692468-22693622	TCONS_00007067,TCONS_00007068	TCONS_00007067|XLOC_003734|-|NA|NA|more|5,TCONS_00007068|XLOC_003734|-|NA|NA|more|5	2	5,5	691|701	lincRNA
XLOC_003755	A01[-]22961166-22962271	TCONS_00007112	TCONS_00007112|XLOC_003755|-|NA|NA|more|2	1	2	1013	lincRNA
XLOC_003756	A01[-]22962520-22963113	TCONS_00007113	TCONS_00007113|XLOC_003756|-|NA|NA|more|2	1	2	507	lincRNA
XLOC_003768	A01[-]23208454-23209680	TCONS_00007141,TCONS_00007142,TCONS_00007143	TCONS_00007141|XLOC_003768|-|NA|NA|more|2,TCONS_00007142|XLOC_003768|-|NA|NA|more|2,TCONS_00007143|XLOC_003768|-|NA|NA|one|1	3	2,2,1	730|757|564	lincRNA
XLOC_003776	A01[-]23327465-23328898	TCONS_00007162	TCONS_00007162|XLOC_003776|-|Bra021214|+|more|2	1	2	595	lncNAT
XLOC_003810	A01[-]23660516-23661127	TCONS_00007220	TCONS_00007220|XLOC_003810|-|NA|NA|more|3	1	3	238	lincRNA
XLOC_003831	A01[-]23872802-23873308	TCONS_00007260	TCONS_00007260|XLOC_003831|-|NA|NA|more|2	1	2	393	lincRNA
XLOC_003881	A01[-]24826684-24827265	TCONS_00007356	TCONS_00007356|XLOC_003881|-|Bra021516|+|more|2	1	2	331	lncNAT
XLOC_003943	A01[-]25441230-25441813	TCONS_00007478	TCONS_00007478|XLOC_003943|-|NA|NA|more|2	1	2	456	lincRNA
XLOC_003966	A01[-]25863064-25863696	TCONS_00007510	TCONS_00007510|XLOC_003966|-|NA|NA|more|2	1	2	541	lincRNA
XLOC_003997	A01[-]26529114-26532879	TCONS_00007562	TCONS_00007562|XLOC_003997|-|Bra038698|+|more|3	1	3	766	lncNAT
XLOC_004032	A01[-]26853501-26854505	TCONS_00007614	TCONS_00007614|XLOC_004032|-|NA|NA|more|2	1	2	659	lincRNA
XLOC_004093	A01[-]27518217-27519761	TCONS_00007730	TCONS_00007730|XLOC_004093|-|Bra034090|+|more|2	1	2	275	lncNAT
XLOC_004139	A01[-]27885919-27891371	TCONS_00007823	TCONS_00007823|XLOC_004139|-|Bra040021|+|more|2	1	2	1338	lncNAT
XLOC_004157	A01[-]28070397-28072643	TCONS_00007848	TCONS_00007848|XLOC_004157|-|Bra040292|+|one|1	1	1	615	lncNAT
XLOC_004181	A01[-]28357382-28358520	TCONS_00007894	TCONS_00007894|XLOC_004181|-|Bra040115|+|more|2	1	2	1040	lncNAT
XLOC_004399	A02[+]655145-666514	TCONS_00008190	TCONS_00008190|XLOC_004399|+|Bra028493|-|one|1	1	1	437	lncNAT
XLOC_004433	A02[+]1042578-1044262	TCONS_00008255	TCONS_00008255|XLOC_004433|+|NA|NA|one|1	1	1	466	lincRNA
XLOC_004434	A02[+]1042578-1044262	TCONS_00008256	TCONS_00008256|XLOC_004434|+|Bra028552|-|one|1	1	1	946	lncNAT
XLOC_004460	A02[+]1235775-1237257	TCONS_00008316	TCONS_00008316|XLOC_004460|+|Bra028597|-|more|2	1	2	334	lncNAT
XLOC_004484	A02[+]1452174-1454063	TCONS_00008364	TCONS_00008364|XLOC_004484|+|Bra028910|-|more|2	1	2	1548	lncNAT
XLOC_004503	A02[+]1631883-1634371	TCONS_00008400	TCONS_00008400|XLOC_004503|+|Bra028877|-|more|2	1	2	530	lncNAT
XLOC_004528	A02[+]1853237-1854166	TCONS_00008445	TCONS_00008445|XLOC_004528|+|NA|NA|more|2	1	2	862	lincRNA
XLOC_004532	A02[+]1898724-1903584	TCONS_00008451	TCONS_00008451|XLOC_004532|+|Bra028823|-|more|2	1	2	823	lncNAT
XLOC_004572	A02[+]2205829-2207307	TCONS_00008511,TCONS_00008512,TCONS_00008513,TCONS_00008514	TCONS_00008511|XLOC_004572|+|NA|NA|more|2,TCONS_00008512|XLOC_004572|+|NA|NA|more|3,TCONS_00008513|XLOC_004572|+|NA|NA|more|3,TCONS_00008514|XLOC_004572|+|NA|NA|more|2	4	2,3,3,2	910|471|456|1024	lincRNA
XLOC_004648	A02[+]2805515-2807449	TCONS_00008641,TCONS_00008642,TCONS_00008643	TCONS_00008641|XLOC_004648|+|NA|NA|more|3,TCONS_00008642|XLOC_004648|+|NA|NA|more|3,TCONS_00008643|XLOC_004648|+|NA|NA|more|2	3	3,3,2	1182|1008|1067	lincRNA
XLOC_004673	A02[+]3044285-3048165	TCONS_00008695	TCONS_00008695|XLOC_004673|+|Bra023371|-|one|1	1	1	356	lncNAT
XLOC_004751	A02[+]3731754-3737043	TCONS_00008838	TCONS_00008838|XLOC_004751|+|Bra023516|-|one|1	1	1	1217	lncNAT
XLOC_004764	A02[+]3859573-3862897	TCONS_00008855	TCONS_00008855|XLOC_004764|+|Bra023542|-|more|2	1	2	666	lncNAT
XLOC_004856	A02[+]4728933-4729551	TCONS_00009028	TCONS_00009028|XLOC_004856|+|NA|NA|more|2	1	2	505	lincRNA
XLOC_004901	A02[+]5186334-5189829	TCONS_00009123	TCONS_00009123|XLOC_004901|+|NA|NA|more|2	1	2	206	lincRNA
XLOC_004917	A02[+]5344172-5351542	TCONS_00009153,TCONS_00009154	TCONS_00009153|XLOC_004917|+|NA|NA|more|4,TCONS_00009154|XLOC_004917|+|NA|NA|more|4	2	4,4	634|436	lincRNA
XLOC_004946	A02[+]5806058-5807823	TCONS_00009202	TCONS_00009202|XLOC_004946|+|NA|NA|more|2	1	2	811	lincRNA
XLOC_004948	A02[+]5851340-5853714	TCONS_00009204,TCONS_00009205,TCONS_00009206,TCONS_00009207,TCONS_00009208	TCONS_00009204|XLOC_004948|+|NA|NA|more|7,TCONS_00009205|XLOC_004948|+|NA|NA|more|7,TCONS_00009206|XLOC_004948|+|NA|NA|more|7,TCONS_00009207|XLOC_004948|+|NA|NA|more|6,TCONS_00009208|XLOC_004948|+|NA|NA|more|5	5	7,7,7,6,5	1355|1460|1464|695|794	lincRNA
XLOC_005047	A02[+]6772682-6773666	TCONS_00009381	TCONS_00009381|XLOC_005047|+|NA|NA|more|2	1	2	507	lincRNA
XLOC_005165	A02[+]8317880-8319217	TCONS_00009590	TCONS_00009590|XLOC_005165|+|NA|NA|more|2	1	2	835	lincRNA
XLOC_005184	A02[+]8626024-8626353	TCONS_00009625	TCONS_00009625|XLOC_005184|+|NA|NA|more|2	1	2	215	lincRNA
XLOC_005214	A02[+]9160163-9160690	TCONS_00009669	TCONS_00009669|XLOC_005214|+|NA|NA|more|2	1	2	205	lincRNA
XLOC_005221	A02[+]9216653-9218244	TCONS_00009677	TCONS_00009677|XLOC_005221|+|NA|NA|more|4	1	4	1295	lincRNA
XLOC_005237	A02[+]9392031-9394443	TCONS_00009713	TCONS_00009713|XLOC_005237|+|Bra022503|-|more|2	1	2	2326	lncNAT
XLOC_005249	A02[+]9509309-9510132	TCONS_00009739	TCONS_00009739|XLOC_005249|+|Bra022480|-|more|2	1	2	334	lncNAT
XLOC_005251	A02[+]9538993-9540781	TCONS_00009741,TCONS_00009742,TCONS_00009743,TCONS_00009744	TCONS_00009741|XLOC_005251|+|NA|NA|more|3,TCONS_00009742|XLOC_005251|+|NA|NA|more|3,TCONS_00009743|XLOC_005251|+|NA|NA|more|3,TCONS_00009744|XLOC_005251|+|NA|NA|more|2	4	3,3,3,2	1253|1200|1237|1708	lincRNA
XLOC_005258	A02[+]9638803-9639481	TCONS_00009754	TCONS_00009754|XLOC_005258|+|NA|NA|more|2	1	2	306	lincRNA
XLOC_005259	A02[+]9651928-9652810	TCONS_00009755	TCONS_00009755|XLOC_005259|+|NA|NA|more|2	1	2	741	lincRNA
XLOC_005267	A02[+]9846512-9848138	TCONS_00009772	TCONS_00009772|XLOC_005267|+|NA|NA|more|2	1	2	1105	lincRNA
XLOC_005292	A02[+]10236277-10236867	TCONS_00009811	TCONS_00009811|XLOC_005292|+|NA|NA|more|2	1	2	395	lincRNA
XLOC_005326	A02[+]10667756-10669885	TCONS_00009869	TCONS_00009869|XLOC_005326|+|Bra033950|-|more|2	1	2	828	lncNAT
XLOC_005330	A02[+]10704234-10704842	TCONS_00009877	TCONS_00009877|XLOC_005330|+|NA|NA|more|2	1	2	211	lincRNA
XLOC_005347	A02[+]11012048-11013351	TCONS_00009902	TCONS_00009902|XLOC_005347|+|NA|NA|more|2	1	2	1209	lincRNA
XLOC_005376	A02[+]11392634-11393749	TCONS_00009968	TCONS_00009968|XLOC_005376|+|NA|NA|more|3	1	3	830	lincRNA
XLOC_005383	A02[+]11454648-11467635	TCONS_00009978,TCONS_00009979	TCONS_00009978|XLOC_005383|+|Bra007874|-|more|2,TCONS_00009979|XLOC_005383|+|Bra007874|-|more|2	2	2,2	535|995	lncNAT
XLOC_005425	A02[+]12035093-12058525	TCONS_00010063	TCONS_00010063|XLOC_005425|+|Bra007949|-|one|1	1	1	616	lncNAT
XLOC_005426	A02[+]12035093-12058525	TCONS_00010064	TCONS_00010064|XLOC_005426|+|Bra007949|-|one|1	1	1	450	lncNAT
XLOC_005427	A02[+]12059246-12060480	TCONS_00010065	TCONS_00010065|XLOC_005427|+|Bra007950|-|one|1	1	1	1231	lncNAT
XLOC_005445	A02[+]12299506-12300237	TCONS_00010096	TCONS_00010096|XLOC_005445|+|NA|NA|more|2	1	2	604	lincRNA
XLOC_005472	A02[+]12651289-12652430	TCONS_00010135	TCONS_00010135|XLOC_005472|+|NA|NA|more|2	1	2	1021	lincRNA
XLOC_005480	A02[+]12805758-12808033	TCONS_00010152	TCONS_00010152|XLOC_005480|+|NA|NA|more|3	1	3	669	lincRNA
XLOC_005547	A02[+]13625165-13626529	TCONS_00010256,TCONS_00010257	TCONS_00010256|XLOC_005547|+|NA|NA|one|1,TCONS_00010257|XLOC_005547|+|NA|NA|more|2	2	1,2	1364|479	lincRNA
XLOC_005559	A02[+]13765231-13767249	TCONS_00010273	TCONS_00010273|XLOC_005559|+|Bra008202|-|more|3	1	3	1028	lncNAT
XLOC_005762	A02[+]16845794-16847326	TCONS_00010628	TCONS_00010628|XLOC_005762|+|NA|NA|more|5	1	5	1076	lincRNA
XLOC_005838	A02[+]18725477-18726277	TCONS_00010755	TCONS_00010755|XLOC_005838|+|NA|NA|more|2	1	2	347	lincRNA
XLOC_005950	A02[+]20416816-20418645	TCONS_00010925	TCONS_00010925|XLOC_005950|+|Bra026582|-|more|2	1	2	246	lncNAT
XLOC_005954	A02[+]20514045-20516510	TCONS_00010931	TCONS_00010931|XLOC_005954|+|NA|NA|more|4	1	4	1277	lincRNA
XLOC_005955	A02[+]20521908-20523799	TCONS_00010932	TCONS_00010932|XLOC_005955|+|NA|NA|more|5	1	5	1188	lincRNA
XLOC_005956	A02[+]20523943-20524795	TCONS_00010933	TCONS_00010933|XLOC_005956|+|NA|NA|more|2	1	2	730	lincRNA
XLOC_005974	A02[+]20888543-20892205	TCONS_00010964,TCONS_00010965,TCONS_00010966	TCONS_00010964|XLOC_005974|+|Bra026628|-|more|3,TCONS_00010965|XLOC_005974|+|NA|NA|more|4,TCONS_00010966|XLOC_005974|+|Bra026628|-|more|4	3	3,4,4	2855|684|1944	lncNAT
XLOC_005977	A02[+]20977478-20978219	TCONS_00010970	TCONS_00010970|XLOC_005977|+|NA|NA|more|2	1	2	620	lincRNA
XLOC_005984	A02[+]21083797-21089221	TCONS_00010981	TCONS_00010981|XLOC_005984|+|Bra026647|-|more|2	1	2	566	lncNAT
XLOC_005986	A02[+]21092063-21096248	TCONS_00010983	TCONS_00010983|XLOC_005986|+|Bra026649|-|more|2	1	2	611	lncNAT
XLOC_006009	A02[+]21437898-21438886	TCONS_00011015	TCONS_00011015|XLOC_006009|+|NA|NA|more|3	1	3	720	lincRNA
XLOC_006142	A02[+]23222221-23222586	TCONS_00011253	TCONS_00011253|XLOC_006142|+|NA|NA|more|2	1	2	205	lincRNA
XLOC_006160	A02[+]23497921-23499032	TCONS_00011287	TCONS_00011287|XLOC_006160|+|NA|NA|more|2	1	2	1001	lincRNA
XLOC_006198	A02[+]23942536-23943669	TCONS_00011339	TCONS_00011339|XLOC_006198|+|Bra020651|-|more|2	1	2	920	lncNAT
XLOC_006337	A02[+]25638111-25638623	TCONS_00011622	TCONS_00011622|XLOC_006337|+|NA|NA|more|2	1	2	412	lincRNA
XLOC_006371	A02[+]26158140-26158551	TCONS_00011687	TCONS_00011687|XLOC_006371|+|NA|NA|more|2	1	2	287	lincRNA
XLOC_006389	A02[+]26308037-26308391	TCONS_00011717	TCONS_00011717|XLOC_006389|+|NA|NA|more|2	1	2	264	lincRNA
XLOC_006393	A02[+]26350660-26354831	TCONS_00011723	TCONS_00011723|XLOC_006393|+|NA|NA|more|3	1	3	336	lincRNA
XLOC_006430	A02[+]26692877-26693807	TCONS_00011796,TCONS_00011797	TCONS_00011796|XLOC_006430|+|NA|NA|more|2,TCONS_00011797|XLOC_006430|+|NA|NA|one|1	2	2,1	450|867	lincRNA
XLOC_006438	A02[+]26797880-26798756	TCONS_00011806	TCONS_00011806|XLOC_006438|+|NA|NA|more|3	1	3	726	lincRNA
XLOC_006447	A02[+]26876565-26877038	TCONS_00011827	TCONS_00011827|XLOC_006447|+|NA|NA|more|2	1	2	377	lincRNA
XLOC_006451	A02[+]26889865-26890680	TCONS_00011833	TCONS_00011833|XLOC_006451|+|NA|NA|more|2	1	2	621	lincRNA
XLOC_006461	A02[+]26971167-26975295	TCONS_00011850	TCONS_00011850|XLOC_006461|+|Bra031946|-|one|1	1	1	698	lncNAT
XLOC_006596	A02[-]859956-861300	TCONS_00012091	TCONS_00012091|XLOC_006596|-|NA|NA|more|2	1	2	736	lincRNA
XLOC_006631	A02[-]1242666-1246519	TCONS_00012154	TCONS_00012154|XLOC_006631|-|Bra028599|+|more|2	1	2	559	lncNAT
XLOC_006644	A02[-]1351174-1352069	TCONS_00012174	TCONS_00012174|XLOC_006644|-|NA|NA|more|4	1	4	344	lincRNA
XLOC_006732	A02[-]2312270-2312820	TCONS_00012329	TCONS_00012329|XLOC_006732|-|NA|NA|more|2	1	2	442	lincRNA
XLOC_006812	A02[-]3016016-3016809	TCONS_00012468	TCONS_00012468|XLOC_006812|-|NA|NA|more|2	1	2	461	lincRNA
XLOC_006955	A02[-]4333916-4334761	TCONS_00012728,TCONS_00012729	TCONS_00012728|XLOC_006955|-|NA|NA|more|3,TCONS_00012729|XLOC_006955|-|NA|NA|more|3	2	3,3	646|668	lincRNA
XLOC_006983	A02[-]4557664-4560808	TCONS_00012787	TCONS_00012787|XLOC_006983|-|NA|NA|more|2	1	2	430	lincRNA
XLOC_007157	A02[-]6172067-6174541	TCONS_00013109	TCONS_00013109|XLOC_007157|-|NA|NA|one|1	1	1	948	lincRNA
XLOC_007195	A02[-]6538097-6542589	TCONS_00013179	TCONS_00013179|XLOC_007195|-|Bra020395|+|more|2	1	2	761	lncNAT
XLOC_007207	A02[-]6647365-6648453	TCONS_00013198	TCONS_00013198|XLOC_007207|-|NA|NA|more|2	1	2	878	lincRNA
XLOC_007329	A02[-]8216685-8217765	TCONS_00013409	TCONS_00013409|XLOC_007329|-|NA|NA|more|3	1	3	623	lincRNA
XLOC_007333	A02[-]8262822-8263639	TCONS_00013416,TCONS_00013417	TCONS_00013416|XLOC_007333|-|NA|NA|more|2,TCONS_00013417|XLOC_007333|-|NA|NA|more|2	2	2,2	745|649	lincRNA
XLOC_007403	A02[-]9315827-9316373	TCONS_00013550	TCONS_00013550|XLOC_007403|-|NA|NA|more|2	1	2	438	lincRNA
XLOC_007416	A02[-]9439474-9439823	TCONS_00013574	TCONS_00013574|XLOC_007416|-|NA|NA|one|1	1	1	349	lincRNA
XLOC_007492	A02[-]10585084-10585534	TCONS_00013712	TCONS_00013712|XLOC_007492|-|NA|NA|more|2	1	2	363	lincRNA
XLOC_007493	A02[-]10588480-10588900	TCONS_00013713	TCONS_00013713|XLOC_007493|-|NA|NA|more|2	1	2	321	lincRNA
XLOC_007495	A02[-]10592342-10609158	TCONS_00013715	TCONS_00013715|XLOC_007495|-|Bra033958|+|more|2	1	2	546	lncNAT
XLOC_007533	A02[-]11277356-11280117	TCONS_00013765,TCONS_00013766	TCONS_00013765|XLOC_007533|-|NA|NA|more|4,TCONS_00013766|XLOC_007533|-|NA|NA|more|4	2	4,4	1218|1223	lincRNA
XLOC_007545	A02[-]11391348-11391768	TCONS_00013789	TCONS_00013789|XLOC_007545|-|NA|NA|more|2	1	2	285	lincRNA
XLOC_007550	A02[-]11522710-11523501	TCONS_00013795,TCONS_00013796	TCONS_00013795|XLOC_007550|-|NA|NA|more|2,TCONS_00013796|XLOC_007550|-|NA|NA|more|2	2	2,2	633|637	lincRNA
XLOC_007571	A02[-]11804375-11805575	TCONS_00013831	TCONS_00013831|XLOC_007571|-|NA|NA|more|3	1	3	599	lincRNA
XLOC_007577	A02[-]11840522-11843274	TCONS_00013845	TCONS_00013845|XLOC_007577|-|Bra007919|+|one|1	1	1	274	lncNAT
XLOC_007579	A02[-]11901345-11903159	TCONS_00013847	TCONS_00013847|XLOC_007579|-|NA|NA|more|3	1	3	1378	lincRNA
XLOC_007595	A02[-]12146524-12147317	TCONS_00013878	TCONS_00013878|XLOC_007595|-|Bra007963|+|more|2	1	2	719	lncNAT
XLOC_007637	A02[-]12902169-12902963	TCONS_00013933	TCONS_00013933|XLOC_007637|-|NA|NA|more|3	1	3	445	lincRNA
XLOC_007658	A02[-]13080712-13095631	TCONS_00013960,TCONS_00013961,TCONS_00013962,TCONS_00013963	TCONS_00013960|XLOC_007658|-|Bra008093|+|more|4,TCONS_00013961|XLOC_007658|-|Bra008093|+|more|9,TCONS_00013962|XLOC_007658|-|Bra008093|+|more|9,TCONS_00013963|XLOC_007658|-|NA|NA|more|6	4	4,9,9,6	700|1480|1493|757	lincRNA
XLOC_007668	A02[-]13193975-13195249	TCONS_00013978	TCONS_00013978|XLOC_007668|-|Bra008111|+|more|2	1	2	719	lncNAT
XLOC_007735	A02[-]14056630-14094426	TCONS_00014102,TCONS_00014103,TCONS_00014104	TCONS_00014102|XLOC_007735|-|NA|NA|more|5,TCONS_00014103|XLOC_007735|-|NA|NA|more|4,TCONS_00014104|XLOC_007735|-|NA|NA|more|3	3	5,4,3	855|666|613	lincRNA
XLOC_007778	A02[-]14837038-14838345	TCONS_00014176,TCONS_00014177,TCONS_00014178,TCONS_00014179	TCONS_00014176|XLOC_007778|-|NA|NA|more|3,TCONS_00014177|XLOC_007778|-|NA|NA|more|4,TCONS_00014178|XLOC_007778|-|NA|NA|more|3,TCONS_00014179|XLOC_007778|-|NA|NA|more|4	4	3,4,3,4	555|708|583|735	lincRNA
XLOC_007801	A02[-]15298200-15299351	TCONS_00014218,TCONS_00014219	TCONS_00014218|XLOC_007801|-|NA|NA|more|2,TCONS_00014219|XLOC_007801|-|NA|NA|more|2	2	2,2	827|1060	lincRNA
XLOC_007802	A02[-]15302807-15305134	TCONS_00014220,TCONS_00014221	TCONS_00014220|XLOC_007802|-|NA|NA|more|7,TCONS_00014221|XLOC_007802|-|NA|NA|more|7	2	7,7	1209|1254	lincRNA
XLOC_007806	A02[-]15377160-15384851	TCONS_00014227,TCONS_00014228,TCONS_00014229,TCONS_00014230,TCONS_00014231,TCONS_00014232,TCONS_00014233,TCONS_00014234	TCONS_00014227|XLOC_007806|-|NA|NA|more|8,TCONS_00014228|XLOC_007806|-|NA|NA|more|6,TCONS_00014229|XLOC_007806|-|NA|NA|more|12,TCONS_00014230|XLOC_007806|-|NA|NA|more|12,TCONS_00014231|XLOC_007806|-|NA|NA|more|15,TCONS_00014232|XLOC_007806|-|NA|NA|more|13,TCONS_00014233|XLOC_007806|-|NA|NA|more|9,TCONS_00014234|XLOC_007806|-|NA|NA|more|10	8	8,6,12,12,15,13,9,10	4254|4434|6406|6393|5905|6473|6771|4933	lincRNA
XLOC_007844	A02[-]15887073-15889013	TCONS_00014305	TCONS_00014305|XLOC_007844|-|NA|NA|more|4	1	4	1525	lincRNA
XLOC_007845	A02[-]15903455-15904198	TCONS_00014306	TCONS_00014306|XLOC_007845|-|NA|NA|more|2	1	2	216	lincRNA
XLOC_007976	A02[-]18640364-18641761	TCONS_00014536	TCONS_00014536|XLOC_007976|-|NA|NA|more|2	1	2	1257	lincRNA
XLOC_007982	A02[-]18760951-18762202	TCONS_00014545	TCONS_00014545|XLOC_007982|-|NA|NA|more|2	1	2	901	lincRNA
XLOC_007986	A02[-]18870300-18871203	TCONS_00014564,TCONS_00014565	TCONS_00014564|XLOC_007986|-|NA|NA|more|3,TCONS_00014565|XLOC_007986|-|NA|NA|more|3	2	3,3	734|722	lincRNA
XLOC_008002	A02[-]19134238-19143650	TCONS_00014590	TCONS_00014590|XLOC_008002|-|Bra022083|+|one|1	1	1	422	lncNAT
XLOC_008009	A02[-]19264996-19265341	TCONS_00014600	TCONS_00014600|XLOC_008009|-|NA|NA|more|2	1	2	231	lincRNA
XLOC_008010	A02[-]19271603-19284849	TCONS_00014601	TCONS_00014601|XLOC_008010|-|NA|NA|more|4	1	4	613	lincRNA
XLOC_008048	A02[-]19934501-19934927	TCONS_00014669	TCONS_00014669|XLOC_008048|-|NA|NA|more|2	1	2	325	lincRNA
XLOC_008050	A02[-]19973155-19973513	TCONS_00014671	TCONS_00014671|XLOC_008050|-|NA|NA|more|2	1	2	276	lincRNA
XLOC_008054	A02[-]20013670-20014959	TCONS_00014676,TCONS_00014677,TCONS_00014678	TCONS_00014676|XLOC_008054|-|NA|NA|more|5,TCONS_00014677|XLOC_008054|-|NA|NA|more|5,TCONS_00014678|XLOC_008054|-|NA|NA|more|6	3	5,5,6	551|619|714	lincRNA
XLOC_008072	A02[-]20305425-20306145	TCONS_00014710	TCONS_00014710|XLOC_008072|-|NA|NA|more|2	1	2	573	lincRNA
XLOC_008101	A02[-]20665921-20666500	TCONS_00014761	TCONS_00014761|XLOC_008101|-|NA|NA|more|2	1	2	344	lincRNA
XLOC_008112	A02[-]20903143-20904775	TCONS_00014779	TCONS_00014779|XLOC_008112|-|NA|NA|more|2	1	2	990	lincRNA
XLOC_008187	A02[-]22051752-22056220	TCONS_00014927,TCONS_00014928	TCONS_00014927|XLOC_008187|-|NA|NA|more|7,TCONS_00014928|XLOC_008187|-|NA|NA|more|8	2	7,8	3466|3381	lincRNA
XLOC_008224	A02[-]22758448-22759072	TCONS_00014994	TCONS_00014994|XLOC_008224|-|NA|NA|more|2	1	2	450	lincRNA
XLOC_008234	A02[-]22926853-22927549	TCONS_00015015	TCONS_00015015|XLOC_008234|-|NA|NA|more|2	1	2	611	lincRNA
XLOC_008235	A02[-]22929468-22930884	TCONS_00015016,TCONS_00015017,TCONS_00015018,TCONS_00015020,TCONS_00015021,TCONS_00015022	TCONS_00015016|XLOC_008235|-|NA|NA|more|3,TCONS_00015017|XLOC_008235|-|NA|NA|more|5,TCONS_00015018|XLOC_008235|-|NA|NA|more|4,TCONS_00015020|XLOC_008235|-|NA|NA|more|4,TCONS_00015021|XLOC_008235|-|NA|NA|more|4,TCONS_00015022|XLOC_008235|-|NA|NA|more|5	6	3,5,4,4,4,5	327|742|703|762|686|911	lincRNA
XLOC_008284	A02[-]23364522-23374039	TCONS_00015108	TCONS_00015108|XLOC_008284|-|Bra020742|+|one|1	1	1	828	lncNAT
XLOC_008333	A02[-]23949811-23950531	TCONS_00015190	TCONS_00015190|XLOC_008333|-|NA|NA|more|3	1	3	277	lincRNA
XLOC_008361	A02[-]24247991-24258013	TCONS_00015237	TCONS_00015237|XLOC_008361|-|Bra020606|+|more|2	1	2	1017	lncNAT
XLOC_008392	A02[-]24758083-24760137	TCONS_00015283,TCONS_00015284	TCONS_00015283|XLOC_008392|-|Bra020527|+|more|7,TCONS_00015284|XLOC_008392|-|Bra020527|+|more|7	2	7,7	1453|1467	lncNAT
XLOC_008403	A02[-]25004632-25014802	TCONS_00015301,TCONS_00015302	TCONS_00015301|XLOC_008403|-|NA|NA|more|5,TCONS_00015302|XLOC_008403|-|NA|NA|more|4	2	5,4	1196|1437	lincRNA
XLOC_008416	A02[-]25206482-25208697	TCONS_00015321	TCONS_00015321|XLOC_008416|-|Bra020466|+|more|2	1	2	1062	lncNAT
XLOC_008434	A02[-]25510210-25510916	TCONS_00015362	TCONS_00015362|XLOC_008434|-|NA|NA|more|4	1	4	490	lincRNA
XLOC_008492	A02[-]26247416-26248380	TCONS_00015476,TCONS_00015477	TCONS_00015476|XLOC_008492|-|NA|NA|one|1,TCONS_00015477|XLOC_008492|-|NA|NA|more|2	2	1,2	964|502	lincRNA
XLOC_008499	A02[-]26338588-26339843	TCONS_00015485,TCONS_00015486	TCONS_00015485|XLOC_008499|-|NA|NA|more|3,TCONS_00015486|XLOC_008499|-|NA|NA|more|2	2	3,2	696|1044	lincRNA
XLOC_008544	A02[-]26727557-26729973	TCONS_00015571,TCONS_00015572,TCONS_00015573	TCONS_00015571|XLOC_008544|-|NA|NA|more|6,TCONS_00015572|XLOC_008544|-|NA|NA|more|7,TCONS_00015573|XLOC_008544|-|NA|NA|more|4	3	6,7,4	1030|1610|774	lincRNA
XLOC_008613	A02[-]27479543-27482014	TCONS_00015705	TCONS_00015705|XLOC_008613|-|Bra031852|+|more|2	1	2	541	lncNAT
XLOC_008621	A02[-]27678063-27678727	TCONS_00015715	TCONS_00015715|XLOC_008621|-|NA|NA|more|2	1	2	292	lincRNA
XLOC_008629	A02[-]27765086-27767541	TCONS_00015725	TCONS_00015725|XLOC_008629|-|NA|NA|one|1	1	1	739	lincRNA
XLOC_008838	A03[+]606869-607990	TCONS_00016029	TCONS_00016029|XLOC_008838|+|Bra005784|-|more|2	1	2	504	lncNAT
XLOC_008867	A03[+]832824-834044	TCONS_00016086	TCONS_00016086|XLOC_008867|+|NA|NA|more|3	1	3	415	lincRNA
XLOC_008878	A03[+]923628-924362	TCONS_00016104	TCONS_00016104|XLOC_008878|+|Bra005851|-|more|2	1	2	482	lncNAT
XLOC_008900	A03[+]1082644-1083402	TCONS_00016151	TCONS_00016151|XLOC_008900|+|Bra005890|-|one|1	1	1	758	lncNAT
XLOC_008905	A03[+]1157435-1162830	TCONS_00016161,TCONS_00016162,TCONS_00016163	TCONS_00016161|XLOC_008905|+|Bra005908|-|more|3,TCONS_00016162|XLOC_008905|+|Bra005908|-|more|2,TCONS_00016163|XLOC_008905|+|Bra005909|-|more|2	3	3,2,2	568|468|386	lncNAT
XLOC_009012	A03[+]2162831-2163602	TCONS_00016379	TCONS_00016379|XLOC_009012|+|NA|NA|more|2	1	2	427	lincRNA
XLOC_009049	A03[+]2559460-2560685	TCONS_00016451	TCONS_00016451|XLOC_009049|+|NA|NA|more|3	1	3	766	lincRNA
XLOC_009070	A03[+]2736088-2741896	TCONS_00016488	TCONS_00016488|XLOC_009070|+|Bra006261|-|more|2	1	2	646	lncNAT
XLOC_009133	A03[+]3229923-3230462	TCONS_00016626	TCONS_00016626|XLOC_009133|+|NA|NA|more|2	1	2	435	lincRNA
XLOC_009134	A03[+]3232670-3233161	TCONS_00016627	TCONS_00016627|XLOC_009134|+|NA|NA|more|2	1	2	398	lincRNA
XLOC_009143	A03[+]3286057-3298268	TCONS_00016643	TCONS_00016643|XLOC_009143|+|Bra006384|-|more|2	1	2	579	lncNAT
XLOC_009230	A03[+]4078320-4079026	TCONS_00016815	TCONS_00016815|XLOC_009230|+|NA|NA|more|2	1	2	530	lincRNA
XLOC_009306	A03[+]4897898-4899621	TCONS_00016959	TCONS_00016959|XLOC_009306|+|NA|NA|one|1	1	1	612	lincRNA
XLOC_009347	A03[+]5279913-5280463	TCONS_00017037,TCONS_00017038	TCONS_00017037|XLOC_009347|+|NA|NA|more|2,TCONS_00017038|XLOC_009347|+|NA|NA|more|3	2	2,3	361|319	lincRNA
XLOC_009384	A03[+]5640187-5642022	TCONS_00017107	TCONS_00017107|XLOC_009384|+|NA|NA|more|4	1	4	1274	lincRNA
XLOC_009427	A03[+]6164152-6165056	TCONS_00017177,TCONS_00017178	TCONS_00017177|XLOC_009427|+|NA|NA|more|2,TCONS_00017178|XLOC_009427|+|NA|NA|more|2	2	2,2	642|675	lincRNA
XLOC_009469	A03[+]6548123-6548760	TCONS_00017250	TCONS_00017250|XLOC_009469|+|NA|NA|more|2	1	2	512	lincRNA
XLOC_009496	A03[+]6807355-6810127	TCONS_00017309	TCONS_00017309|XLOC_009496|+|Bra022749|-|more|2	1	2	351	lncNAT
XLOC_009568	A03[+]7591314-7592504	TCONS_00017441	TCONS_00017441|XLOC_009568|+|NA|NA|more|3	1	3	598	lincRNA
XLOC_009598	A03[+]7842019-7843728	TCONS_00017506,TCONS_00017507	TCONS_00017506|XLOC_009598|+|NA|NA|more|3,TCONS_00017507|XLOC_009598|+|NA|NA|more|4	2	3,4	847|664	lincRNA
XLOC_009615	A03[+]7986301-7986630	TCONS_00017541	TCONS_00017541|XLOC_009615|+|NA|NA|more|2	1	2	229	lincRNA
XLOC_009639	A03[+]8168603-8169312	TCONS_00017582	TCONS_00017582|XLOC_009639|+|NA|NA|more|2	1	2	337	lincRNA
XLOC_009664	A03[+]8345050-8345803	TCONS_00017623	TCONS_00017623|XLOC_009664|+|Bra023040|-|one|1	1	1	753	lncNAT
XLOC_009703	A03[+]8795617-8796023	TCONS_00017692	TCONS_00017692|XLOC_009703|+|NA|NA|more|2	1	2	313	lincRNA
XLOC_009761	A03[+]9314333-9329945	TCONS_00017819	TCONS_00017819|XLOC_009761|+|Bra000114|-|more|2	1	2	2196	lncNAT
XLOC_009763	A03[+]9345250-9346187	TCONS_00017822,TCONS_00017823	TCONS_00017822|XLOC_009763|+|NA|NA|one|1,TCONS_00017823|XLOC_009763|+|NA|NA|more|2	2	1,2	937|617	lincRNA
XLOC_009782	A03[+]9697535-9698257	TCONS_00017863	TCONS_00017863|XLOC_009782|+|NA|NA|more|2	1	2	647	lincRNA
XLOC_009811	A03[+]10010808-10012215	TCONS_00017912	TCONS_00017912|XLOC_009811|+|NA|NA|more|2	1	2	895	lincRNA
XLOC_009835	A03[+]10308079-10308685	TCONS_00017952	TCONS_00017952|XLOC_009835|+|NA|NA|more|2	1	2	394	lincRNA
XLOC_009843	A03[+]10354919-10355971	TCONS_00017965	TCONS_00017965|XLOC_009843|+|NA|NA|more|3	1	3	742	lincRNA
XLOC_009917	A03[+]11073187-11073571	TCONS_00018100	TCONS_00018100|XLOC_009917|+|NA|NA|more|2	1	2	259	lincRNA
XLOC_009932	A03[+]11211723-11212856	TCONS_00018127	TCONS_00018127|XLOC_009932|+|Bra000459|-|more|2	1	2	934	lncNAT
XLOC_010037	A03[+]12252891-12256219	TCONS_00018324	TCONS_00018324|XLOC_010037|+|Bra000647|-|more|2	1	2	1003	lncNAT
XLOC_010049	A03[+]12378003-12382099	TCONS_00018351	TCONS_00018351|XLOC_010049|+|NA|NA|one|1	1	1	228	lincRNA
XLOC_010064	A03[+]12516467-12518246	TCONS_00018367,TCONS_00018368,TCONS_00018369	TCONS_00018367|XLOC_010064|+|NA|NA|more|4,TCONS_00018368|XLOC_010064|+|NA|NA|more|4,TCONS_00018369|XLOC_010064|+|NA|NA|more|4	3	4,4,4	1559|1421|1520	lincRNA
XLOC_010070	A03[+]12556926-12559486	TCONS_00018378,TCONS_00018379	TCONS_00018378|XLOC_010070|+|NA|NA|more|2,TCONS_00018379|XLOC_010070|+|NA|NA|one|1	2	2,1	788|2560	lincRNA
XLOC_010191	A03[+]13988081-13988560	TCONS_00018604	TCONS_00018604|XLOC_010191|+|NA|NA|more|2	1	2	405	lincRNA
XLOC_010228	A03[+]14295093-14296064	TCONS_00018681	TCONS_00018681|XLOC_010228|+|Bra000991|-|more|2	1	2	881	lncNAT
XLOC_010238	A03[+]14346907-14352665	TCONS_00018706	TCONS_00018706|XLOC_010238|+|NA|NA|more|3	1	3	348	lincRNA
XLOC_010239	A03[+]14353052-14353628	TCONS_00018707	TCONS_00018707|XLOC_010239|+|NA|NA|more|3	1	3	362	lincRNA
XLOC_010264	A03[+]14519650-14520322	TCONS_00018771	TCONS_00018771|XLOC_010264|+|NA|NA|more|3	1	3	466	lincRNA
XLOC_010287	A03[+]14696500-14696790	TCONS_00018816	TCONS_00018816|XLOC_010287|+|NA|NA|more|2	1	2	210	lincRNA
XLOC_010344	A03[+]15256951-15258370	TCONS_00018916	TCONS_00018916|XLOC_010344|+|Bra001197|-|more|2	1	2	406	lncNAT
XLOC_010386	A03[+]15681952-15682417	TCONS_00018986	TCONS_00018986|XLOC_010386|+|NA|NA|more|2	1	2	373	lincRNA
XLOC_010396	A03[+]15746069-15746896	TCONS_00019004	TCONS_00019004|XLOC_010396|+|NA|NA|more|2	1	2	437	lincRNA
XLOC_010490	A03[+]16729942-16730873	TCONS_00019172	TCONS_00019172|XLOC_010490|+|NA|NA|more|2	1	2	796	lincRNA
XLOC_010558	A03[+]17505196-17506262	TCONS_00019320	TCONS_00019320|XLOC_010558|+|NA|NA|more|3	1	3	260	lincRNA
XLOC_010566	A03[+]17624793-17627979	TCONS_00019336	TCONS_00019336|XLOC_010566|+|Bra001638|-|more|3	1	3	522	lncNAT
XLOC_010662	A03[+]18701123-18701482	TCONS_00019511	TCONS_00019511|XLOC_010662|+|NA|NA|more|2	1	2	268	lincRNA
XLOC_010673	A03[+]18961051-18962445	TCONS_00019536	TCONS_00019536|XLOC_010673|+|NA|NA|one|1	1	1	1325	lincRNA
XLOC_010675	A03[+]19005058-19005321	TCONS_00019538	TCONS_00019538|XLOC_010675|+|NA|NA|one|1	1	1	263	lincRNA
XLOC_010676	A03[+]19005476-19006144	TCONS_00019539	TCONS_00019539|XLOC_010676|+|NA|NA|one|1	1	1	668	lincRNA
XLOC_010683	A03[+]19067179-19067822	TCONS_00019551	TCONS_00019551|XLOC_010683|+|NA|NA|more|2	1	2	468	lincRNA
XLOC_010809	A03[+]20382552-20383814	TCONS_00019775	TCONS_00019775|XLOC_010809|+|Bra013114|-|more|2	1	2	781	lncNAT
XLOC_010818	A03[+]20469742-20479771	TCONS_00019787	TCONS_00019787|XLOC_010818|+|NA|NA|more|2	1	2	381	lincRNA
XLOC_010819	A03[+]20481713-20482381	TCONS_00019790	TCONS_00019790|XLOC_010819|+|NA|NA|more|2	1	2	317	lincRNA
XLOC_010831	A03[+]20590230-20590512	TCONS_00019806	TCONS_00019806|XLOC_010831|+|NA|NA|one|1	1	1	282	lincRNA
XLOC_010845	A03[+]20786545-20787125	TCONS_00019837	TCONS_00019837|XLOC_010845|+|NA|NA|more|2	1	2	216	lincRNA
XLOC_010879	A03[+]21245393-21245739	TCONS_00019910	TCONS_00019910|XLOC_010879|+|NA|NA|more|2	1	2	270	lincRNA
XLOC_010943	A03[+]21976802-21977722	TCONS_00020026	TCONS_00020026|XLOC_010943|+|Bra012839|-|more|2	1	2	786	lncNAT
XLOC_010969	A03[+]22274392-22275445	TCONS_00020067	TCONS_00020067|XLOC_010969|+|NA|NA|more|2	1	2	206	lincRNA
XLOC_011010	A03[+]22604980-22606382	TCONS_00020135,TCONS_00020136,TCONS_00020137	TCONS_00020135|XLOC_011010|+|NA|NA|more|2,TCONS_00020136|XLOC_011010|+|NA|NA|more|3,TCONS_00020137|XLOC_011010|+|NA|NA|more|2	3	2,3,2	858|920|703	lincRNA
XLOC_011042	A03[+]22987963-22989138	TCONS_00020202	TCONS_00020202|XLOC_011042|+|NA|NA|more|2	1	2	992	lincRNA
XLOC_011057	A03[+]23197260-23197658	TCONS_00020229	TCONS_00020229|XLOC_011057|+|NA|NA|more|2	1	2	299	lincRNA
XLOC_011101	A03[+]23769068-23774317	TCONS_00020305	TCONS_00020305|XLOC_011101|+|Bra012530|-|one|1	1	1	1485	lncNAT
XLOC_011147	A03[+]24263350-24263646	TCONS_00020405	TCONS_00020405|XLOC_011147|+|NA|NA|more|2	1	2	218	lincRNA
XLOC_011187	A03[+]24864171-24864750	TCONS_00020464	TCONS_00020464|XLOC_011187|+|NA|NA|more|2	1	2	362	lincRNA
XLOC_011190	A03[+]24924757-24925385	TCONS_00020467	TCONS_00020467|XLOC_011190|+|NA|NA|more|2	1	2	532	lincRNA
XLOC_011205	A03[+]25077381-25077984	TCONS_00020492	TCONS_00020492|XLOC_011205|+|NA|NA|more|2	1	2	494	lincRNA
XLOC_011246	A03[+]25574107-25585395	TCONS_00020566	TCONS_00020566|XLOC_011246|+|Bra019235|-|more|2	1	2	2348	lncNAT
XLOC_011346	A03[+]26640480-26642112	TCONS_00020746	TCONS_00020746|XLOC_011346|+|NA|NA|more|2	1	2	293	lincRNA
XLOC_011349	A03[+]26659393-26660228	TCONS_00020749	TCONS_00020749|XLOC_011349|+|NA|NA|more|3	1	3	564	lincRNA
XLOC_011576	A03[+]29440001-29441479	TCONS_00021163	TCONS_00021163|XLOC_011576|+|NA|NA|more|3	1	3	594	lincRNA
XLOC_011598	A03[+]29642961-29643738	TCONS_00021202	TCONS_00021202|XLOC_011598|+|NA|NA|more|2	1	2	696	lincRNA
XLOC_011628	A03[+]30066127-30067976	TCONS_00021246	TCONS_00021246|XLOC_011628|+|NA|NA|more|2	1	2	1760	lincRNA
XLOC_011657	A03[+]30475539-30477645	TCONS_00021290	TCONS_00021290|XLOC_011657|+|NA|NA|more|5	1	5	1396	lincRNA
XLOC_011675	A03[+]30782579-30783615	TCONS_00021319	TCONS_00021319|XLOC_011675|+|NA|NA|more|2	1	2	932	lincRNA
XLOC_011692	A03[+]31092427-31093983	TCONS_00021346,TCONS_00021347	TCONS_00021346|XLOC_011692|+|NA|NA|more|3,TCONS_00021347|XLOC_011692|+|NA|NA|more|3	2	3,3	1235|853	lincRNA
XLOC_011704	A03[+]31393804-31394360	TCONS_00021364	TCONS_00021364|XLOC_011704|+|NA|NA|more|2	1	2	463	lincRNA
XLOC_011705	A03[+]31480834-31490729	TCONS_00021365,TCONS_00021366	TCONS_00021365|XLOC_011705|+|NA|NA|more|2,TCONS_00021366|XLOC_011705|+|NA|NA|more|2	2	2,2	826|599	lincRNA
XLOC_011708	A03[+]31659714-31666417	TCONS_00021369	TCONS_00021369|XLOC_011708|+|NA|NA|one|1	1	1	597	lincRNA
XLOC_011724	A03[-]157054-160285	TCONS_00021412,TCONS_00021413	TCONS_00021412|XLOC_011724|-|Bra005694|+|more|2,TCONS_00021413|XLOC_011724|-|Bra005694|+|more|2	2	2,2	872|1013	lncNAT
XLOC_011840	A03[-]1193344-1198383	TCONS_00021642	TCONS_00021642|XLOC_011840|-|Bra005913|+|more|4	1	4	1128	lncNAT
XLOC_011872	A03[-]1492966-1494904	TCONS_00021709	TCONS_00021709|XLOC_011872|-|Bra005982|+|one|1	1	1	384	lncNAT
XLOC_011924	A03[-]1901859-1904061	TCONS_00021812,TCONS_00021813	TCONS_00021812|XLOC_011924|-|NA|NA|more|3,TCONS_00021813|XLOC_011924|-|NA|NA|one|1	2	3,1	1436|450	lincRNA
XLOC_011941	A03[-]2075945-2081278	TCONS_00021847	TCONS_00021847|XLOC_011941|-|Bra006113|+|more|2	1	2	739	lncNAT
XLOC_011946	A03[-]2111528-2112464	TCONS_00021856,TCONS_00021857	TCONS_00021856|XLOC_011946|-|NA|NA|more|3,TCONS_00021857|XLOC_011946|-|NA|NA|more|3	2	3,3	352|515	lincRNA
XLOC_012002	A03[-]2618206-2619844	TCONS_00021975	TCONS_00021975|XLOC_012002|-|Bra006229|+|more|2	1	2	881	lncNAT
XLOC_012028	A03[-]2741979-3039982	TCONS_00022030	TCONS_00022030|XLOC_012028|-|Bra006277|+|more|2	1	2	299	lncNAT
XLOC_012050	A03[-]3056480-3057178	TCONS_00022071	TCONS_00022071|XLOC_012050|-|NA|NA|more|2	1	2	451	lincRNA
XLOC_012123	A03[-]3664286-3664863	TCONS_00022208	TCONS_00022208|XLOC_012123|-|NA|NA|more|2	1	2	455	lincRNA
XLOC_012136	A03[-]3810294-3810834	TCONS_00022235	TCONS_00022235|XLOC_012136|-|NA|NA|more|2	1	2	454	lincRNA
XLOC_012235	A03[-]4638336-4638813	TCONS_00022432	TCONS_00022432|XLOC_012235|-|NA|NA|more|2	1	2	381	lincRNA
XLOC_012297	A03[-]5132312-5133025	TCONS_00022550	TCONS_00022550|XLOC_012297|-|Bra006808|+|more|2	1	2	637	lncNAT
XLOC_012329	A03[-]5411699-5413730	TCONS_00022608	TCONS_00022608|XLOC_012329|-|Bra006868|+|more|3	1	3	953	lncNAT
XLOC_012334	A03[-]5459639-5460433	TCONS_00022617	TCONS_00022617|XLOC_012334|-|NA|NA|more|2	1	2	552	lincRNA
XLOC_012420	A03[-]6347395-6350996	TCONS_00022777,TCONS_00022778	TCONS_00022777|XLOC_012420|-|Bra029099|+|more|2,TCONS_00022778|XLOC_012420|-|Bra029099|+|more|3	2	2,3	1436|1259	lncNAT
XLOC_012483	A03[-]7028284-7028615	TCONS_00022901,TCONS_00022902	TCONS_00022901|XLOC_012483|-|NA|NA|more|2,TCONS_00022902|XLOC_012483|-|NA|NA|more|2	2	2,2	206|221	lincRNA
XLOC_012495	A03[-]7113439-7115402	TCONS_00022916	TCONS_00022916|XLOC_012495|-|NA|NA|more|3	1	3	518	lincRNA
XLOC_012502	A03[-]7159911-7162157	TCONS_00022930	TCONS_00022930|XLOC_012502|-|Bra022806|+|more|2	1	2	1095	lncNAT
XLOC_012507	A03[-]7243053-7243983	TCONS_00022939	TCONS_00022939|XLOC_012507|-|NA|NA|more|2	1	2	384	lincRNA
XLOC_012539	A03[-]7537364-7537866	TCONS_00023005	TCONS_00023005|XLOC_012539|-|NA|NA|more|2	1	2	388	lincRNA
XLOC_012541	A03[-]7541147-7547240	TCONS_00023012	TCONS_00023012|XLOC_012541|-|NA|NA|one|1	1	1	1150	lincRNA
XLOC_012554	A03[-]7685202-7700707	TCONS_00023043	TCONS_00023043|XLOC_012554|-|Bra022908|+|one|1	1	1	693	lncNAT
XLOC_012559	A03[-]7771721-7773664	TCONS_00023052,TCONS_00023054,TCONS_00023055,TCONS_00023056	TCONS_00023052|XLOC_012559|-|NA|NA|more|5,TCONS_00023054|XLOC_012559|-|NA|NA|more|5,TCONS_00023055|XLOC_012559|-|NA|NA|more|3,TCONS_00023056|XLOC_012559|-|NA|NA|more|2	4	5,5,3,2	1512|1601|531|476	lincRNA
XLOC_012576	A03[-]7964808-7966548	TCONS_00023089	TCONS_00023089|XLOC_012576|-|NA|NA|more|4	1	4	1217	lincRNA
XLOC_012583	A03[-]8022607-8024028	TCONS_00023103	TCONS_00023103|XLOC_012583|-|NA|NA|more|2	1	2	600	lincRNA
XLOC_012759	A03[-]9827607-9828819	TCONS_00023405	TCONS_00023405|XLOC_012759|-|NA|NA|more|2	1	2	791	lincRNA
XLOC_012760	A03[-]9828879-9829339	TCONS_00023406	TCONS_00023406|XLOC_012760|-|NA|NA|more|2	1	2	232	lincRNA
XLOC_012768	A03[-]9926707-9927790	TCONS_00023419	TCONS_00023419|XLOC_012768|-|NA|NA|more|2	1	2	1003	lincRNA
XLOC_012774	A03[-]10010808-10012215	TCONS_00023427,TCONS_00023428	TCONS_00023427|XLOC_012774|-|NA|NA|more|3,TCONS_00023428|XLOC_012774|-|NA|NA|more|2	2	3,2	685|895	lincRNA
XLOC_012792	A03[-]10160006-10161469	TCONS_00023465,TCONS_00023466,TCONS_00023467	TCONS_00023465|XLOC_012792|-|NA|NA|more|4,TCONS_00023466|XLOC_012792|-|NA|NA|more|4,TCONS_00023467|XLOC_012792|-|NA|NA|more|3	3	4,4,3	654|979|614	lincRNA
XLOC_012793	A03[-]10164763-10165338	TCONS_00023468	TCONS_00023468|XLOC_012793|-|NA|NA|more|2	1	2	360	lincRNA
XLOC_012807	A03[-]10308079-10308685	TCONS_00023502	TCONS_00023502|XLOC_012807|-|NA|NA|more|2	1	2	403	lincRNA
XLOC_012823	A03[-]10473634-10475181	TCONS_00023539,TCONS_00023540,TCONS_00023541	TCONS_00023539|XLOC_012823|-|NA|NA|more|5,TCONS_00023540|XLOC_012823|-|NA|NA|more|3,TCONS_00023541|XLOC_012823|-|NA|NA|more|4	3	5,3,4	986|1315|1218	lincRNA
XLOC_012877	A03[-]11035553-11036467	TCONS_00023649	TCONS_00023649|XLOC_012877|-|NA|NA|more|2	1	2	624	lincRNA
XLOC_012900	A03[-]11245459-11246306	TCONS_00023692	TCONS_00023692|XLOC_012900|-|Bra000467|+|more|2	1	2	706	lncNAT
XLOC_012926	A03[-]11534808-11539339	TCONS_00023744,TCONS_00023745	TCONS_00023744|XLOC_012926|-|Bra000517|+|more|3,TCONS_00023745|XLOC_012926|-|Bra000517|+|more|2	2	3,2	332|639	lncNAT
XLOC_012942	A03[-]11803934-11805849	TCONS_00023780,TCONS_00023782	TCONS_00023780|XLOC_012942|-|NA|NA|more|6,TCONS_00023782|XLOC_012942|-|NA|NA|more|5	2	6,5	1336|1431	lincRNA
XLOC_012949	A03[-]11854372-11854976	TCONS_00023794	TCONS_00023794|XLOC_012949|-|NA|NA|more|3	1	3	378	lincRNA
XLOC_012963	A03[-]11960477-11961773	TCONS_00023826,TCONS_00023827	TCONS_00023826|XLOC_012963|-|NA|NA|one|1,TCONS_00023827|XLOC_012963|-|NA|NA|more|2	2	1,2	528|558	lincRNA
XLOC_012972	A03[-]12048761-12051364	TCONS_00023841	TCONS_00023841|XLOC_012972|-|Bra000612|+|more|2	1	2	1557	lncNAT
XLOC_013049	A03[-]12927002-12927654	TCONS_00023999	TCONS_00023999|XLOC_013049|-|NA|NA|more|2	1	2	554	lincRNA
XLOC_013087	A03[-]13433674-13434616	TCONS_00024054	TCONS_00024054|XLOC_013087|-|NA|NA|more|2	1	2	541	lincRNA
XLOC_013106	A03[-]13585296-13587655	TCONS_00024086	TCONS_00024086|XLOC_013106|-|Bra000867|+|more|2	1	2	1335	lncNAT
XLOC_013120	A03[-]13796949-13804460	TCONS_00024110	TCONS_00024110|XLOC_013120|-|Bra000898|+|one|1	1	1	622	lncNAT
XLOC_013136	A03[-]14028070-14029040	TCONS_00024142,TCONS_00024143	TCONS_00024142|XLOC_013136|-|NA|NA|more|2,TCONS_00024143|XLOC_013136|-|NA|NA|one|1	2	2,1	593|956	lincRNA
XLOC_013218	A03[-]14806104-14810075	TCONS_00024327	TCONS_00024327|XLOC_013218|-|Bra001111|+|more|2	1	2	892	lncNAT
XLOC_013246	A03[-]15100643-15102402	TCONS_00024388	TCONS_00024388|XLOC_013246|-|NA|NA|more|3	1	3	890	lincRNA
XLOC_013360	A03[-]16137213-16138108	TCONS_00024625	TCONS_00024625|XLOC_013360|-|NA|NA|more|3	1	3	657	lincRNA
XLOC_013402	A03[-]16458294-16459428	TCONS_00024710	TCONS_00024710|XLOC_013402|-|NA|NA|more|2	1	2	886	lincRNA
XLOC_013411	A03[-]16574164-16574717	TCONS_00024725	TCONS_00024725|XLOC_013411|-|NA|NA|more|2	1	2	340	lincRNA
XLOC_013521	A03[-]18015762-18018870	TCONS_00024914	TCONS_00024914|XLOC_013521|-|Bra001715|+|one|1	1	1	337	lncNAT
XLOC_013527	A03[-]18071767-18072316	TCONS_00024925	TCONS_00024925|XLOC_013527|-|NA|NA|more|2	1	2	473	lincRNA
XLOC_013539	A03[-]18223369-18224410	TCONS_00024941	TCONS_00024941|XLOC_013539|-|NA|NA|more|2	1	2	234	lincRNA
XLOC_013551	A03[-]18262965-18263497	TCONS_00024957	TCONS_00024957|XLOC_013551|-|NA|NA|more|2	1	2	425	lincRNA
XLOC_013588	A03[-]18737916-18742840	TCONS_00025030	TCONS_00025030|XLOC_013588|-|NA|NA|one|1	1	1	1156	lincRNA
XLOC_013606	A03[-]18982578-18985113	TCONS_00025061,TCONS_00025062	TCONS_00025061|XLOC_013606|-|NA|NA|more|3,TCONS_00025062|XLOC_013606|-|NA|NA|more|3	2	3,3	887|881	lincRNA
XLOC_013608	A03[-]19008363-19015767	TCONS_00025064	TCONS_00025064|XLOC_013608|-|NA|NA|more|3	1	3	918	lincRNA
XLOC_013638	A03[-]19445009-19446336	TCONS_00025111,TCONS_00025112,TCONS_00025113	TCONS_00025111|XLOC_013638|-|NA|NA|more|3,TCONS_00025112|XLOC_013638|-|NA|NA|more|3,TCONS_00025113|XLOC_013638|-|NA|NA|more|2	3	3,3,2	623|578|574	lincRNA
XLOC_013673	A03[-]19861506-19861912	TCONS_00025175	TCONS_00025175|XLOC_013673|-|NA|NA|more|2	1	2	310	lincRNA
XLOC_013705	A03[-]20223256-20235434	TCONS_00025246	TCONS_00025246|XLOC_013705|-|Bra013142|+|one|1	1	1	346	lncNAT
XLOC_013719	A03[-]20373460-20375237	TCONS_00025276	TCONS_00025276|XLOC_013719|-|Bra013116|+|more|2	1	2	1711	lncNAT
XLOC_013725	A03[-]20449314-20449724	TCONS_00025285	TCONS_00025285|XLOC_013725|-|NA|NA|more|2	1	2	290	lincRNA
XLOC_013726	A03[-]20469742-20479771	TCONS_00025286,TCONS_00025288	TCONS_00025286|XLOC_013726|-|Bra013103|+|more|2,TCONS_00025288|XLOC_013726|-|Bra013102|+|more|2	2	2,2	907|791	lncNAT
XLOC_013755	A03[-]20769454-20772101	TCONS_00025341,TCONS_00025342	TCONS_00025341|XLOC_013755|-|Bra013050|+|more|3,TCONS_00025342|XLOC_013755|-|Bra013050|+|more|3	2	3,3	1638|1413	lncNAT
XLOC_013814	A03[-]21441997-21443961	TCONS_00025457	TCONS_00025457|XLOC_013814|-|NA|NA|more|5	1	5	1496	lincRNA
XLOC_013865	A03[-]21931687-21934121	TCONS_00025536,TCONS_00025537,TCONS_00025538	TCONS_00025536|XLOC_013865|-|NA|NA|more|4,TCONS_00025537|XLOC_013865|-|NA|NA|more|5,TCONS_00025538|XLOC_013865|-|NA|NA|more|4	3	4,5,4	639|1234|2075	lincRNA
XLOC_013875	A03[-]22037900-22038730	TCONS_00025555	TCONS_00025555|XLOC_013875|-|Bra012830|+|more|2	1	2	703	lncNAT
XLOC_013920	A03[-]22508527-22510356	TCONS_00025637	TCONS_00025637|XLOC_013920|-|NA|NA|more|7	1	7	398	lincRNA
XLOC_013931	A03[-]22597481-22599762	TCONS_00025661,TCONS_00025662,TCONS_00025663,TCONS_00025664,TCONS_00025666	TCONS_00025661|XLOC_013931|-|NA|NA|more|5,TCONS_00025662|XLOC_013931|-|NA|NA|more|5,TCONS_00025663|XLOC_013931|-|NA|NA|more|4,TCONS_00025664|XLOC_013931|-|NA|NA|more|5,TCONS_00025666|XLOC_013931|-|NA|NA|more|5	5	5,5,4,5,5	1366|1443|1349|1501|1517	lincRNA
XLOC_014104	A03[-]24978207-24979137	TCONS_00025991,TCONS_00025992	TCONS_00025991|XLOC_014104|-|NA|NA|one|1,TCONS_00025992|XLOC_014104|-|NA|NA|more|2	2	1,2	930|571	lincRNA
XLOC_014110	A03[-]25024595-25025585	TCONS_00026004	TCONS_00026004|XLOC_014110|-|NA|NA|more|2	1	2	847	lincRNA
XLOC_014121	A03[-]25239046-25240126	TCONS_00026020,TCONS_00026021	TCONS_00026020|XLOC_014121|-|NA|NA|more|2,TCONS_00026021|XLOC_014121|-|NA|NA|more|2	2	2,2	971|634	lincRNA
XLOC_014161	A03[-]25696844-25701287	TCONS_00026088	TCONS_00026088|XLOC_014161|-|Bra019208|+|more|2	1	2	398	lncNAT
XLOC_014335	A03[-]27979387-27980240	TCONS_00026412	TCONS_00026412|XLOC_014335|-|NA|NA|more|3	1	3	510	lincRNA
XLOC_014336	A03[-]27981919-27986124	TCONS_00026413	TCONS_00026413|XLOC_014336|-|Bra024049|+|one|1	1	1	394	lncNAT
XLOC_014358	A03[-]28264386-28284162	TCONS_00026454	TCONS_00026454|XLOC_014358|-|NA|NA|more|3	1	3	352	lincRNA
XLOC_014389	A03[-]28683769-28685999	TCONS_00026504	TCONS_00026504|XLOC_014389|-|NA|NA|more|2	1	2	2163	lincRNA
XLOC_014390	A03[-]28688237-28689063	TCONS_00026505	TCONS_00026505|XLOC_014390|-|NA|NA|more|2	1	2	731	lincRNA
XLOC_014408	A03[-]28915949-28917119	TCONS_00026533	TCONS_00026533|XLOC_014408|-|NA|NA|more|3	1	3	959	lincRNA
XLOC_014438	A03[-]29249196-29249643	TCONS_00026581	TCONS_00026581|XLOC_014438|-|NA|NA|more|2	1	2	332	lincRNA
XLOC_014439	A03[-]29283531-29288309	TCONS_00026582	TCONS_00026582|XLOC_014439|-|NA|NA|more|3	1	3	675	lincRNA
XLOC_014449	A03[-]29465411-29466173	TCONS_00026597	TCONS_00026597|XLOC_014449|-|NA|NA|more|2	1	2	629	lincRNA
XLOC_014482	A03[-]29939920-29942203	TCONS_00026660	TCONS_00026660|XLOC_014482|-|Bra017712|+|one|1	1	1	751	lncNAT
XLOC_014490	A03[-]30069385-30069783	TCONS_00026674	TCONS_00026674|XLOC_014490|-|NA|NA|more|2	1	2	267	lincRNA
XLOC_014495	A03[-]30129152-30131041	TCONS_00026683	TCONS_00026683|XLOC_014495|-|Bra017738|+|more|2	1	2	898	lncNAT
XLOC_014517	A03[-]30340366-30342944	TCONS_00026711,TCONS_00026712,TCONS_00026713	TCONS_00026711|XLOC_014517|-|NA|NA|more|4,TCONS_00026712|XLOC_014517|-|NA|NA|more|3,TCONS_00026713|XLOC_014517|-|NA|NA|more|3	3	4,3,3	1884|2099|2302	lincRNA
XLOC_014550	A03[-]30764188-30766231	TCONS_00026764,TCONS_00026765	TCONS_00026764|XLOC_014550|-|NA|NA|more|6,TCONS_00026765|XLOC_014550|-|NA|NA|more|7	2	6,7	1648|1434	lincRNA
XLOC_014556	A03[-]30862492-30863879	TCONS_00026774,TCONS_00026775,TCONS_00026776	TCONS_00026774|XLOC_014556|-|NA|NA|more|4,TCONS_00026775|XLOC_014556|-|NA|NA|more|5,TCONS_00026776|XLOC_014556|-|NA|NA|more|3	3	4,5,3	796|719|861	lincRNA
XLOC_014561	A03[-]30917526-30917876	TCONS_00026782	TCONS_00026782|XLOC_014561|-|NA|NA|more|2	1	2	252	lincRNA
XLOC_014818	A04[+]728633-729192	TCONS_00027115	TCONS_00027115|XLOC_014818|+|NA|NA|more|2	1	2	327	lincRNA
XLOC_014819	A04[+]734945-735313	TCONS_00027116	TCONS_00027116|XLOC_014819|+|NA|NA|more|2	1	2	226	lincRNA
XLOC_014829	A04[+]830876-831591	TCONS_00027133	TCONS_00027133|XLOC_014829|+|NA|NA|more|2	1	2	440	lincRNA
XLOC_014838	A04[+]1042202-1044619	TCONS_00027153	TCONS_00027153|XLOC_014838|+|Bra014498|-|more|2	1	2	915	lncNAT
XLOC_014843	A04[+]1099535-1100827	TCONS_00027161	TCONS_00027161|XLOC_014843|+|NA|NA|more|3	1	3	715	lincRNA
XLOC_014871	A04[+]1434143-1434636	TCONS_00027215	TCONS_00027215|XLOC_014871|+|NA|NA|more|2	1	2	418	lincRNA
XLOC_014914	A04[+]1831583-1851878	TCONS_00027287,TCONS_00027288	TCONS_00027287|XLOC_014914|+|NA|NA|more|3,TCONS_00027288|XLOC_014914|+|Bra014625|-|more|4	2	3,4	394|1103	lncNAT
XLOC_014927	A04[+]1957470-1962111	TCONS_00027310	TCONS_00027310|XLOC_014927|+|NA|NA|more|4	1	4	510	lincRNA
XLOC_015050	A04[+]3748821-3749738	TCONS_00027521	TCONS_00027521|XLOC_015050|+|NA|NA|more|2	1	2	844	lincRNA
XLOC_015098	A04[+]4393815-4395642	TCONS_00027606	TCONS_00027606|XLOC_015098|+|NA|NA|more|4	1	4	694	lincRNA
XLOC_015112	A04[+]4675225-4678595	TCONS_00027630,TCONS_00027632	TCONS_00027630|XLOC_015112|+|NA|NA|more|9,TCONS_00027632|XLOC_015112|+|NA|NA|more|9	2	9,9	2035|2032	lincRNA
XLOC_015140	A04[+]5117220-5119572	TCONS_00027686	TCONS_00027686|XLOC_015140|+|NA|NA|more|3	1	3	1371	lincRNA
XLOC_015142	A04[+]5127522-5130130	TCONS_00027688,TCONS_00027689,TCONS_00027690,TCONS_00027691	TCONS_00027688|XLOC_015142|+|NA|NA|more|2,TCONS_00027689|XLOC_015142|+|NA|NA|more|2,TCONS_00027690|XLOC_015142|+|NA|NA|more|2,TCONS_00027691|XLOC_015142|+|NA|NA|more|2	4	2,2,2,2	716|664|558|668	lincRNA
XLOC_015171	A04[+]5547650-5548153	TCONS_00027756	TCONS_00027756|XLOC_015171|+|NA|NA|more|2	1	2	395	lincRNA
XLOC_015181	A04[+]5762551-5764394	TCONS_00027773,TCONS_00027774,TCONS_00027775,TCONS_00027776	TCONS_00027773|XLOC_015181|+|NA|NA|more|2,TCONS_00027774|XLOC_015181|+|NA|NA|more|3,TCONS_00027775|XLOC_015181|+|NA|NA|more|4,TCONS_00027776|XLOC_015181|+|NA|NA|more|3	4	2,3,4,3	873|963|979|884	lincRNA
XLOC_015297	A04[+]7640539-7642149	TCONS_00027965	TCONS_00027965|XLOC_015297|+|NA|NA|more|3	1	3	1140	lincRNA
XLOC_015298	A04[+]7645062-7652506	TCONS_00027966	TCONS_00027966|XLOC_015298|+|NA|NA|more|2	1	2	2351	lincRNA
XLOC_015332	A04[+]8109984-8110750	TCONS_00028013	TCONS_00028013|XLOC_015332|+|NA|NA|more|3	1	3	400	lincRNA
XLOC_015344	A04[+]8223947-8225186	TCONS_00028029,TCONS_00028030	TCONS_00028029|XLOC_015344|+|NA|NA|more|2,TCONS_00028030|XLOC_015344|+|NA|NA|more|3	2	2,3	847|928	lincRNA
XLOC_015361	A04[+]8472421-8473093	TCONS_00028055	TCONS_00028055|XLOC_015361|+|NA|NA|more|2	1	2	330	lincRNA
XLOC_015487	A04[+]10457964-10460894	TCONS_00028267	TCONS_00028267|XLOC_015487|+|Bra032157|-|more|2	1	2	566	lncNAT
XLOC_015550	A04[+]11472666-11474800	TCONS_00028374	TCONS_00028374|XLOC_015550|+|NA|NA|more|4	1	4	1150	lincRNA
XLOC_015626	A04[+]12377381-12378077	TCONS_00028510,TCONS_00028511	TCONS_00028510|XLOC_015626|+|NA|NA|more|3,TCONS_00028511|XLOC_015626|+|NA|NA|more|3	2	3,3	499|491	lincRNA
XLOC_015630	A04[+]12448227-12450935	TCONS_00028516,TCONS_00028517	TCONS_00028516|XLOC_015630|+|Bra035733|-|more|3,TCONS_00028517|XLOC_015630|+|Bra035733|-|more|4	2	3,4	613|696	lncNAT
XLOC_015634	A04[+]12501378-12505400	TCONS_00028525	TCONS_00028525|XLOC_015634|+|Bra035727|-|more|2	1	2	1240	lncNAT
XLOC_015677	A04[+]13121241-13190988	TCONS_00028610,TCONS_00028612	TCONS_00028610|XLOC_015677|+|NA|NA|more|2,TCONS_00028612|XLOC_015677|+|NA|NA|one|1	2	2,1	1192|708	lincRNA
XLOC_015715	A04[+]13617942-13648912	TCONS_00028665	TCONS_00028665|XLOC_015715|+|Bra021649|-|one|1	1	1	998	lncNAT
XLOC_015720	A04[+]13677817-13679313	TCONS_00028682	TCONS_00028682|XLOC_015720|+|NA|NA|more|3	1	3	860	lincRNA
XLOC_015727	A04[+]13812046-13812693	TCONS_00028694	TCONS_00028694|XLOC_015727|+|NA|NA|more|3	1	3	331	lincRNA
XLOC_015793	A04[+]14574749-14575441	TCONS_00028794	TCONS_00028794|XLOC_015793|+|NA|NA|more|2	1	2	538	lincRNA
XLOC_015810	A04[+]14740977-14743059	TCONS_00028821	TCONS_00028821|XLOC_015810|+|Bra021826|-|more|2	1	2	1155	lncNAT
XLOC_015811	A04[+]14759166-14762192	TCONS_00028822,TCONS_00028823,TCONS_00028824,TCONS_00028826,TCONS_00028827,TCONS_00028828,TCONS_00028829,TCONS_00028830	TCONS_00028822|XLOC_015811|+|NA|NA|more|9,TCONS_00028823|XLOC_015811|+|NA|NA|more|8,TCONS_00028824|XLOC_015811|+|NA|NA|more|7,TCONS_00028826|XLOC_015811|+|NA|NA|more|8,TCONS_00028827|XLOC_015811|+|NA|NA|more|7,TCONS_00028828|XLOC_015811|+|NA|NA|more|8,TCONS_00028829|XLOC_015811|+|NA|NA|more|7,TCONS_00028830|XLOC_015811|+|NA|NA|more|8	8	9,8,7,8,7,8,7,8	1709|1795|1653|1615|1479|1530|1707|1193	lincRNA
XLOC_015868	A04[+]15295524-15296457	TCONS_00028920	TCONS_00028920|XLOC_015868|+|NA|NA|more|2	1	2	767	lincRNA
XLOC_015877	A04[+]15348438-15349536	TCONS_00028935	TCONS_00028935|XLOC_015877|+|Bra017328|-|more|2	1	2	626	lncNAT
XLOC_015932	A04[+]16049323-16051285	TCONS_00029034	TCONS_00029034|XLOC_015932|+|Bra017206|-|more|2	1	2	959	lncNAT
XLOC_015989	A04[+]16629530-16630962	TCONS_00029135	TCONS_00029135|XLOC_015989|+|NA|NA|more|2	1	2	832	lincRNA
XLOC_016045	A04[+]17325148-17332932	TCONS_00029247	TCONS_00029247|XLOC_016045|+|NA|NA|more|2	1	2	490	lincRNA
XLOC_016047	A04[+]17346101-17346561	TCONS_00029249	TCONS_00029249|XLOC_016047|+|NA|NA|more|2	1	2	257	lincRNA
XLOC_016048	A04[+]17359405-17361720	TCONS_00029250	TCONS_00029250|XLOC_016048|+|NA|NA|more|2	1	2	1594	lincRNA
XLOC_016059	A04[+]17464080-17466187	TCONS_00029281	TCONS_00029281|XLOC_016059|+|Bra016945|-|more|2	1	2	415	lncNAT
XLOC_016106	A04[+]17815191-17957083	TCONS_00029368,TCONS_00029369	TCONS_00029368|XLOC_016106|+|NA|NA|more|4,TCONS_00029369|XLOC_016106|+|NA|NA|more|5	2	4,5	600|504	lincRNA
XLOC_016110	A04[+]17988453-17989022	TCONS_00029382	TCONS_00029382|XLOC_016110|+|NA|NA|more|2	1	2	344	lincRNA
XLOC_016195	A04[+]18674006-18675165	TCONS_00029528	TCONS_00029528|XLOC_016195|+|NA|NA|more|2	1	2	1073	lincRNA
XLOC_016209	A04[+]18781921-18784894	TCONS_00029561	TCONS_00029561|XLOC_016209|+|NA|NA|more|2	1	2	561	lincRNA
XLOC_016216	A04[+]18837534-18838572	TCONS_00029571,TCONS_00029572	TCONS_00029571|XLOC_016216|+|NA|NA|one|1,TCONS_00029572|XLOC_016216|+|NA|NA|more|2	2	1,2	1038|496	lincRNA
XLOC_016352	A04[-]1673948-1676701	TCONS_00029837,TCONS_00029838	TCONS_00029837|XLOC_016352|-|Bra014599|+|more|2,TCONS_00029838|XLOC_016352|-|Bra014599|+|more|2	2	2,2	1393|1894	lncNAT
XLOC_016400	A04[-]2531861-2533226	TCONS_00029919	TCONS_00029919|XLOC_016400|-|NA|NA|more|2	1	2	1267	lincRNA
XLOC_016435	A04[-]3107902-3108398	TCONS_00029995	TCONS_00029995|XLOC_016435|-|NA|NA|more|2	1	2	371	lincRNA
XLOC_016436	A04[-]3111001-3117216	TCONS_00029998	TCONS_00029998|XLOC_016436|-|NA|NA|more|5	1	5	1060	lincRNA
XLOC_016470	A04[-]3702451-3711207	TCONS_00030068	TCONS_00030068|XLOC_016470|-|Bra039815|+|one|1	1	1	471	lncNAT
XLOC_016494	A04[-]4055143-4056089	TCONS_00030111	TCONS_00030111|XLOC_016494|-|Bra033422|+|more|2	1	2	242	lncNAT
XLOC_016506	A04[-]4250551-4259401	TCONS_00030138	TCONS_00030138|XLOC_016506|-|NA|NA|more|2	1	2	567	lincRNA
XLOC_016587	A04[-]5894255-5895558	TCONS_00030276	TCONS_00030276|XLOC_016587|-|NA|NA|more|4	1	4	1010	lincRNA
XLOC_016588	A04[-]5897045-5898640	TCONS_00030277	TCONS_00030277|XLOC_016588|-|NA|NA|more|4	1	4	1014	lincRNA
XLOC_016614	A04[-]6380184-6424752	TCONS_00030321	TCONS_00030321|XLOC_016614|-|Bra028174|+|more|2	1	2	421	lncNAT
XLOC_016630	A04[-]6670265-6671144	TCONS_00030348	TCONS_00030348|XLOC_016630|-|NA|NA|more|2	1	2	733	lincRNA
XLOC_016650	A04[-]7133948-7134966	TCONS_00030376,TCONS_00030377,TCONS_00030378	TCONS_00030376|XLOC_016650|-|NA|NA|more|2,TCONS_00030377|XLOC_016650|-|NA|NA|more|2,TCONS_00030378|XLOC_016650|-|NA|NA|one|1	3	2,2,1	599|637|1018	lincRNA
XLOC_016657	A04[-]7263829-7264777	TCONS_00030386	TCONS_00030386|XLOC_016657|-|NA|NA|more|3	1	3	771	lincRNA
XLOC_016692	A04[-]7645062-7652506	TCONS_00030448,TCONS_00030449,TCONS_00030450,TCONS_00030451,TCONS_00030452,TCONS_00030453,TCONS_00030454	TCONS_00030448|XLOC_016692|-|NA|NA|more|6,TCONS_00030449|XLOC_016692|-|NA|NA|more|7,TCONS_00030450|XLOC_016692|-|NA|NA|more|7,TCONS_00030451|XLOC_016692|-|NA|NA|more|6,TCONS_00030452|XLOC_016692|-|NA|NA|more|6,TCONS_00030453|XLOC_016692|-|NA|NA|more|8,TCONS_00030454|XLOC_016692|-|NA|NA|more|7	7	6,7,7,6,6,8,7	1167|1594|1646|1464|1393|1516|1231	lincRNA
XLOC_016712	A04[-]7967645-7968768	TCONS_00030492,TCONS_00030493	TCONS_00030492|XLOC_016712|-|NA|NA|more|3,TCONS_00030493|XLOC_016712|-|NA|NA|more|2	2	3,2	731|1037	lincRNA
XLOC_016760	A04[-]8687432-8688090	TCONS_00030582	TCONS_00030582|XLOC_016760|-|NA|NA|more|2	1	2	564	lincRNA
XLOC_016804	A04[-]9216758-9217672	TCONS_00030657	TCONS_00030657|XLOC_016804|-|NA|NA|more|3	1	3	339	lincRNA
XLOC_016811	A04[-]9280036-9280597	TCONS_00030671	TCONS_00030671|XLOC_016811|-|NA|NA|more|2	1	2	467	lincRNA
XLOC_016835	A04[-]9558590-9560352	TCONS_00030713	TCONS_00030713|XLOC_016835|-|NA|NA|more|3	1	3	1434	lincRNA
XLOC_016847	A04[-]9744191-9745053	TCONS_00030733	TCONS_00030733|XLOC_016847|-|NA|NA|more|2	1	2	653	lincRNA
XLOC_016859	A04[-]9916885-9923413	TCONS_00030754	TCONS_00030754|XLOC_016859|-|Bra030214|+|more|3	1	3	1427	lncNAT
XLOC_016915	A04[-]10798275-10798798	TCONS_00030846	TCONS_00030846|XLOC_016915|-|NA|NA|more|2	1	2	400	lincRNA
XLOC_016967	A04[-]11461749-11462509	TCONS_00030915	TCONS_00030915|XLOC_016967|-|NA|NA|one|1	1	1	760	lincRNA
XLOC_016968	A04[-]11463089-11464764	TCONS_00030916,TCONS_00030917	TCONS_00030916|XLOC_016968|-|NA|NA|more|3,TCONS_00030917|XLOC_016968|-|NA|NA|more|2	2	3,2	480|657	lincRNA
XLOC_016970	A04[-]11472666-11474800	TCONS_00030919	TCONS_00030919|XLOC_016970|-|NA|NA|one|1	1	1	758	lincRNA
XLOC_016981	A04[-]11626915-11627258	TCONS_00030941	TCONS_00030941|XLOC_016981|-|NA|NA|more|2	1	2	244	lincRNA
XLOC_017016	A04[-]12062200-12064814	TCONS_00031010,TCONS_00031013	TCONS_00031010|XLOC_017016|-|Bra034350|+|more|2,TCONS_00031013|XLOC_017016|-|Bra034350|+|more|2	2	2,2	1093|2260	lncNAT
XLOC_017064	A04[-]12743290-12746327	TCONS_00031103	TCONS_00031103|XLOC_017064|-|Bra035697|+|more|2	1	2	1116	lncNAT
XLOC_017069	A04[-]12814875-12815987	TCONS_00031111	TCONS_00031111|XLOC_017069|-|NA|NA|more|2	1	2	588	lincRNA
XLOC_017157	A04[-]13995560-13996560	TCONS_00031283	TCONS_00031283|XLOC_017157|-|NA|NA|more|2	1	2	888	lincRNA
XLOC_017202	A04[-]14531638-14541744	TCONS_00031368	TCONS_00031368|XLOC_017202|-|Bra021796|+|more|2	1	2	1032	lncNAT
XLOC_017242	A04[-]15022195-15022843	TCONS_00031434	TCONS_00031434|XLOC_017242|-|NA|NA|more|2	1	2	551	lincRNA
XLOC_017350	A04[-]16026276-16027422	TCONS_00031635	TCONS_00031635|XLOC_017350|-|NA|NA|more|2	1	2	1058	lincRNA
XLOC_017354	A04[-]16054247-16059694	TCONS_00031642	TCONS_00031642|XLOC_017354|-|NA|NA|more|2	1	2	1591	lincRNA
XLOC_017402	A04[-]16524737-16525506	TCONS_00031725	TCONS_00031725|XLOC_017402|-|NA|NA|more|2	1	2	491	lincRNA
XLOC_017411	A04[-]16629530-16630962	TCONS_00031745	TCONS_00031745|XLOC_017411|-|NA|NA|more|2	1	2	1144	lincRNA
XLOC_017449	A04[-]17059795-17062051	TCONS_00031810	TCONS_00031810|XLOC_017449|-|Bra017024|+|more|2	1	2	1549	lncNAT
XLOC_017475	A04[-]17318372-17319555	TCONS_00031855,TCONS_00031856	TCONS_00031855|XLOC_017475|-|NA|NA|more|3,TCONS_00031856|XLOC_017475|-|NA|NA|more|4	2	3,4	823|803	lincRNA
XLOC_017542	A04[-]17986916-17987767	TCONS_00031985	TCONS_00031985|XLOC_017542|-|NA|NA|more|3	1	3	523	lincRNA
XLOC_017547	A04[-]18041990-18042491	TCONS_00031996	TCONS_00031996|XLOC_017547|-|NA|NA|more|2	1	2	420	lincRNA
XLOC_017548	A04[-]18048925-18049302	TCONS_00031997	TCONS_00031997|XLOC_017548|-|NA|NA|more|2	1	2	292	lincRNA
XLOC_017563	A04[-]18186978-18187790	TCONS_00032023,TCONS_00032024	TCONS_00032023|XLOC_017563|-|NA|NA|more|2,TCONS_00032024|XLOC_017563|-|NA|NA|more|2	2	2,2	743|737	lincRNA
XLOC_017627	A04[-]18689130-18691043	TCONS_00032131	TCONS_00032131|XLOC_017627|-|Bra039301|+|more|2	1	2	1103	lncNAT
XLOC_017776	A05[+]202132-204720	TCONS_00032326	TCONS_00032326|XLOC_017776|+|Bra004455|-|more|4	1	4	1200	lncNAT
XLOC_017808	A05[+]572407-572947	TCONS_00032386	TCONS_00032386|XLOC_017808|+|NA|NA|more|2	1	2	453	lincRNA
XLOC_017811	A05[+]603077-604816	TCONS_00032392	TCONS_00032392|XLOC_017811|+|Bra004520|-|more|2	1	2	1507	lncNAT
XLOC_017813	A05[+]620943-622905	TCONS_00032396	TCONS_00032396|XLOC_017813|+|NA|NA|more|2	1	2	1883	lincRNA
XLOC_017823	A05[+]717147-720403	TCONS_00032413	TCONS_00032413|XLOC_017823|+|Bra004541|-|more|2	1	2	725	lncNAT
XLOC_017826	A05[+]743788-746160	TCONS_00032419	TCONS_00032419|XLOC_017826|+|Bra004547|-|more|2	1	2	933	lncNAT
XLOC_017840	A05[+]905164-908518	TCONS_00032438	TCONS_00032438|XLOC_017840|+|NA|NA|more|2	1	2	357	lincRNA
XLOC_017854	A05[+]1062978-1065134	TCONS_00032461	TCONS_00032461|XLOC_017854|+|Bra004614|-|more|2	1	2	520	lncNAT
XLOC_017944	A05[+]1862784-1868777	TCONS_00032615	TCONS_00032615|XLOC_017944|+|Bra004795|-|one|1	1	1	862	lncNAT
XLOC_018011	A05[+]2349701-2394860	TCONS_00032734	TCONS_00032734|XLOC_018011|+|NA|NA|more|2	1	2	346	lincRNA
XLOC_018017	A05[+]2448988-2450015	TCONS_00032749	TCONS_00032749|XLOC_018017|+|NA|NA|more|3	1	3	245	lincRNA
XLOC_018038	A05[+]2651952-2657366	TCONS_00032787	TCONS_00032787|XLOC_018038|+|Bra004958|-|one|1	1	1	256	lncNAT
XLOC_018043	A05[+]2691392-2693521	TCONS_00032797	TCONS_00032797|XLOC_018043|+|Bra004968|-|more|2	1	2	375	lncNAT
XLOC_018050	A05[+]2773222-2773701	TCONS_00032806	TCONS_00032806|XLOC_018050|+|NA|NA|more|2	1	2	381	lincRNA
XLOC_018268	A05[+]5202319-5204487	TCONS_00033194,TCONS_00033195	TCONS_00033194|XLOC_018268|+|NA|NA|more|5,TCONS_00033195|XLOC_018268|+|NA|NA|more|7	2	5,7	1588|1243	lincRNA
XLOC_018392	A05[+]6687218-6694426	TCONS_00033424	TCONS_00033424|XLOC_018392|+|Bra005640|-|more|2	1	2	1281	lncNAT
XLOC_018395	A05[+]6737496-6737928	TCONS_00033431	TCONS_00033431|XLOC_018395|+|NA|NA|more|2	1	2	330	lincRNA
XLOC_018437	A05[+]7188113-7189593	TCONS_00033514,TCONS_00033515,TCONS_00033516,TCONS_00033517	TCONS_00033514|XLOC_018437|+|NA|NA|more|3,TCONS_00033515|XLOC_018437|+|NA|NA|more|3,TCONS_00033516|XLOC_018437|+|NA|NA|more|3,TCONS_00033517|XLOC_018437|+|NA|NA|more|4	4	3,3,3,4	867|838|795|676	lincRNA
XLOC_018466	A05[+]7641439-7644980	TCONS_00033581	TCONS_00033581|XLOC_018466|+|NA|NA|more|2	1	2	412	lincRNA
XLOC_018470	A05[+]7753615-7754333	TCONS_00033591	TCONS_00033591|XLOC_018470|+|NA|NA|more|3	1	3	263	lincRNA
XLOC_018493	A05[+]7979567-7980958	TCONS_00033632	TCONS_00033632|XLOC_018493|+|Bra018400|-|one|1	1	1	1240	lncNAT
XLOC_018532	A05[+]8354273-8355238	TCONS_00033701,TCONS_00033702,TCONS_00033703	TCONS_00033701|XLOC_018532|+|NA|NA|more|2,TCONS_00033702|XLOC_018532|+|NA|NA|more|2,TCONS_00033703|XLOC_018532|+|NA|NA|more|2	3	2,2,2	734|787|717	lincRNA
XLOC_018537	A05[+]8457182-8460520	TCONS_00033711	TCONS_00033711|XLOC_018537|+|Bra018479|-|more|2	1	2	2688	lncNAT
XLOC_018594	A05[+]9463078-9464455	TCONS_00033815	TCONS_00033815|XLOC_018594|+|NA|NA|more|2	1	2	1293	lincRNA
XLOC_018637	A05[+]10194842-10196476	TCONS_00033885	TCONS_00033885|XLOC_018637|+|NA|NA|more|2	1	2	760	lincRNA
XLOC_018639	A05[+]10204412-10212626	TCONS_00033888	TCONS_00033888|XLOC_018639|+|NA|NA|more|2	1	2	299	lincRNA
XLOC_018642	A05[+]10259628-10260508	TCONS_00033891	TCONS_00033891|XLOC_018642|+|NA|NA|more|2	1	2	793	lincRNA
XLOC_018643	A05[+]10274225-10274908	TCONS_00033892	TCONS_00033892|XLOC_018643|+|NA|NA|more|2	1	2	543	lincRNA
XLOC_018689	A05[+]11021145-11029262	TCONS_00033971	TCONS_00033971|XLOC_018689|+|NA|NA|one|1	1	1	711	lincRNA
XLOC_018732	A05[+]11886946-11888576	TCONS_00034035	TCONS_00034035|XLOC_018732|+|NA|NA|more|3	1	3	757	lincRNA
XLOC_018734	A05[+]11931192-11932647	TCONS_00034037	TCONS_00034037|XLOC_018734|+|NA|NA|more|4	1	4	977	lincRNA
XLOC_018775	A05[+]12904129-12906223	TCONS_00034102	TCONS_00034102|XLOC_018775|+|Bra032210|-|more|2	1	2	266	lncNAT
XLOC_018792	A05[+]13155791-13157496	TCONS_00034125,TCONS_00034127	TCONS_00034125|XLOC_018792|+|NA|NA|more|7,TCONS_00034127|XLOC_018792|+|NA|NA|more|5	2	7,5	1081|644	lincRNA
XLOC_018798	A05[+]13266931-13267611	TCONS_00034133	TCONS_00034133|XLOC_018798|+|NA|NA|more|2	1	2	595	lincRNA
XLOC_018864	A05[+]14975170-14975704	TCONS_00034236,TCONS_00034237	TCONS_00034236|XLOC_018864|+|NA|NA|more|2,TCONS_00034237|XLOC_018864|+|NA|NA|more|2	2	2,2	457|434	lincRNA
XLOC_018922	A05[+]16098248-16098665	TCONS_00034334	TCONS_00034334|XLOC_018922|+|NA|NA|more|2	1	2	227	lincRNA
XLOC_018961	A05[+]16829697-16831699	TCONS_00034410	TCONS_00034410|XLOC_018961|+|Bra035739|-|more|2	1	2	961	lncNAT
XLOC_018963	A05[+]16872823-16874945	TCONS_00034412,TCONS_00034413,TCONS_00034414,TCONS_00034415	TCONS_00034412|XLOC_018963|+|NA|NA|more|5,TCONS_00034413|XLOC_018963|+|NA|NA|more|6,TCONS_00034414|XLOC_018963|+|NA|NA|more|6,TCONS_00034415|XLOC_018963|+|NA|NA|more|3	4	5,6,6,3	1474|1335|1230|975	lincRNA
XLOC_018964	A05[+]16885454-16887537	TCONS_00034416,TCONS_00034417,TCONS_00034418	TCONS_00034416|XLOC_018964|+|NA|NA|more|4,TCONS_00034417|XLOC_018964|+|NA|NA|more|4,TCONS_00034418|XLOC_018964|+|NA|NA|more|3	3	4,4,3	1551|1499|1528	lincRNA
XLOC_018969	A05[+]16925803-16944197	TCONS_00034434,TCONS_00034435	TCONS_00034434|XLOC_018969|+|Bra035749|-|more|2,TCONS_00034435|XLOC_018969|+|NA|NA|more|3	2	2,3	529|385	lincRNA
XLOC_018996	A05[+]17261257-17269783	TCONS_00034487	TCONS_00034487|XLOC_018996|+|Bra035797|-|more|2	1	2	601	lncNAT
XLOC_019021	A05[+]17646782-17648147	TCONS_00034532,TCONS_00034533,TCONS_00034534	TCONS_00034532|XLOC_019021|+|NA|NA|more|4,TCONS_00034533|XLOC_019021|+|NA|NA|more|3,TCONS_00034534|XLOC_019021|+|NA|NA|more|4	3	4,3,4	795|1092|747	lincRNA
XLOC_019024	A05[+]17686124-17686440	TCONS_00034538	TCONS_00034538|XLOC_019024|+|NA|NA|more|2	1	2	215	lincRNA
XLOC_019042	A05[+]17935804-17937487	TCONS_00034571	TCONS_00034571|XLOC_019042|+|NA|NA|more|3	1	3	968	lincRNA
XLOC_019070	A05[+]18287457-18290551	TCONS_00034612	TCONS_00034612|XLOC_019070|+|Bra022344|-|one|1	1	1	350	lncNAT
XLOC_019080	A05[+]18366076-18367283	TCONS_00034637,TCONS_00034638	TCONS_00034637|XLOC_019080|+|NA|NA|more|3,TCONS_00034638|XLOC_019080|+|NA|NA|more|3	2	3,3	885|895	lincRNA
XLOC_019111	A05[+]18790692-18793526	TCONS_00034684	TCONS_00034684|XLOC_019111|+|Bra022259|-|more|2	1	2	501	lncNAT
XLOC_019116	A05[+]18834086-18834871	TCONS_00034691	TCONS_00034691|XLOC_019116|+|NA|NA|more|2	1	2	698	lincRNA
XLOC_019141	A05[+]19117263-19118411	TCONS_00034744	TCONS_00034744|XLOC_019141|+|NA|NA|more|2	1	2	910	lincRNA
XLOC_019201	A05[+]19952932-19954625	TCONS_00034865,TCONS_00034866	TCONS_00034865|XLOC_019201|+|NA|NA|more|5,TCONS_00034866|XLOC_019201|+|NA|NA|more|5	2	5,5	967|922	lincRNA
XLOC_019216	A05[+]20056625-20063364	TCONS_00034890	TCONS_00034890|XLOC_019216|+|Bra027273|-|one|1	1	1	566	lncNAT
XLOC_019306	A05[+]21087895-21092832	TCONS_00035052	TCONS_00035052|XLOC_019306|+|NA|NA|more|2	1	2	869	lincRNA
XLOC_019310	A05[+]21111603-21112238	TCONS_00035058	TCONS_00035058|XLOC_019310|+|NA|NA|more|2	1	2	398	lincRNA
XLOC_019328	A05[+]21268418-21269423	TCONS_00035088,TCONS_00035089	TCONS_00035088|XLOC_019328|+|NA|NA|more|2,TCONS_00035089|XLOC_019328|+|NA|NA|more|2	2	2,2	307|616	lincRNA
XLOC_019391	A05[+]21811514-21813226	TCONS_00035216,TCONS_00035217,TCONS_00035218	TCONS_00035216|XLOC_019391|+|NA|NA|more|2,TCONS_00035217|XLOC_019391|+|NA|NA|more|2,TCONS_00035218|XLOC_019391|+|NA|NA|more|3	3	2,2,3	649|837|870	lincRNA
XLOC_019478	A05[+]22515533-22521491	TCONS_00035380	TCONS_00035380|XLOC_019478|+|Bra029721|-|one|1	1	1	339	lncNAT
XLOC_019531	A05[+]22951669-22951994	TCONS_00035489	TCONS_00035489|XLOC_019531|+|NA|NA|more|2	1	2	232	lincRNA
XLOC_019572	A05[+]23385563-23388594	TCONS_00035575	TCONS_00035575|XLOC_019572|+|Bra039451|-|one|1	1	1	249	lncNAT
XLOC_019594	A05[+]23563444-23564044	TCONS_00035615	TCONS_00035615|XLOC_019594|+|Bra040600|-|more|2	1	2	490	lncNAT
XLOC_019622	A05[+]23786214-23787658	TCONS_00035674	TCONS_00035674|XLOC_019622|+|Bra039143|-|more|2	1	2	376	lncNAT
XLOC_019678	A05[-]362467-365148	TCONS_00035788	TCONS_00035788|XLOC_019678|-|Bra004482|+|more|2	1	2	454	lncNAT
XLOC_019703	A05[-]620943-622905	TCONS_00035835,TCONS_00035836	TCONS_00035835|XLOC_019703|-|NA|NA|more|4,TCONS_00035836|XLOC_019703|-|NA|NA|more|2	2	4,2	1571|1170	lincRNA
XLOC_019726	A05[-]807769-808570	TCONS_00035876	TCONS_00035876|XLOC_019726|-|NA|NA|more|2	1	2	605	lincRNA
XLOC_019741	A05[-]888372-892266	TCONS_00035893	TCONS_00035893|XLOC_019741|-|NA|NA|more|2	1	2	459	lincRNA
XLOC_019810	A05[-]1491684-1494555	TCONS_00036024	TCONS_00036024|XLOC_019810|-|Bra004715|+|more|3	1	3	2023	lncNAT
XLOC_019825	A05[-]1648684-1649456	TCONS_00036056,TCONS_00036057	TCONS_00036056|XLOC_019825|-|NA|NA|more|2,TCONS_00036057|XLOC_019825|-|NA|NA|more|2	2	2,2	622|619	lincRNA
XLOC_019950	A05[-]3126226-3127300	TCONS_00036332	TCONS_00036332|XLOC_019950|-|NA|NA|more|2	1	2	980	lincRNA
XLOC_019973	A05[-]3368458-3370265	TCONS_00036368	TCONS_00036368|XLOC_019973|-|Bra005088|+|more|2	1	2	313	lncNAT
XLOC_020059	A05[-]4549949-4550852	TCONS_00036518	TCONS_00036518|XLOC_020059|-|NA|NA|more|3	1	3	574	lincRNA
XLOC_020159	A05[-]5870648-5872944	TCONS_00036699,TCONS_00036700,TCONS_00036701,TCONS_00036702,TCONS_00036703,TCONS_00036704,TCONS_00036705	TCONS_00036699|XLOC_020159|-|NA|NA|more|4,TCONS_00036700|XLOC_020159|-|NA|NA|more|4,TCONS_00036701|XLOC_020159|-|NA|NA|more|5,TCONS_00036702|XLOC_020159|-|NA|NA|more|5,TCONS_00036703|XLOC_020159|-|NA|NA|more|5,TCONS_00036704|XLOC_020159|-|NA|NA|more|5,TCONS_00036705|XLOC_020159|-|NA|NA|more|5	7	4,4,5,5,5,5,5	593|638|771|795|912|974|1059	lincRNA
XLOC_020208	A05[-]6429819-6433143	TCONS_00036807	TCONS_00036807|XLOC_020208|-|Bra005595|+|more|2	1	2	802	lncNAT
XLOC_020216	A05[-]6502432-6503473	TCONS_00036818	TCONS_00036818|XLOC_020216|-|NA|NA|more|2	1	2	376	lincRNA
XLOC_020271	A05[-]7317582-7319112	TCONS_00036907,TCONS_00036908	TCONS_00036907|XLOC_020271|-|NA|NA|more|3,TCONS_00036908|XLOC_020271|-|NA|NA|more|4	2	3,4	792|888	lincRNA
XLOC_020282	A05[-]7495476-7497580	TCONS_00036928	TCONS_00036928|XLOC_020282|-|Bra018329|+|more|2	1	2	385	lncNAT
XLOC_020366	A05[-]8685808-8686681	TCONS_00037069	TCONS_00037069|XLOC_020366|-|NA|NA|more|2	1	2	586	lincRNA
XLOC_020410	A05[-]9544627-9545431	TCONS_00037150	TCONS_00037150|XLOC_020410|-|NA|NA|more|2	1	2	373	lincRNA
XLOC_020412	A05[-]9576603-9577009	TCONS_00037152	TCONS_00037152|XLOC_020412|-|NA|NA|more|2	1	2	259	lincRNA
XLOC_020416	A05[-]9688667-9688962	TCONS_00037162	TCONS_00037162|XLOC_020416|-|NA|NA|more|2	1	2	203	lincRNA
XLOC_020440	A05[-]10273196-10273826	TCONS_00037199	TCONS_00037199|XLOC_020440|-|NA|NA|more|3	1	3	204	lincRNA
XLOC_020446	A05[-]10382561-10382908	TCONS_00037213	TCONS_00037213|XLOC_020446|-|NA|NA|more|2	1	2	239	lincRNA
XLOC_020455	A05[-]10526085-10534114	TCONS_00037227	TCONS_00037227|XLOC_020455|-|NA|NA|more|2	1	2	502	lincRNA
XLOC_020499	A05[-]11349563-11350753	TCONS_00037310	TCONS_00037310|XLOC_020499|-|NA|NA|more|4	1	4	730	lincRNA
XLOC_020504	A05[-]11477880-11478547	TCONS_00037324	TCONS_00037324|XLOC_020504|-|NA|NA|more|4	1	4	387	lincRNA
XLOC_020510	A05[-]11530222-11530712	TCONS_00037342	TCONS_00037342|XLOC_020510|-|NA|NA|more|2	1	2	406	lincRNA
XLOC_020541	A05[-]12247581-12248893	TCONS_00037410,TCONS_00037411,TCONS_00037412	TCONS_00037410|XLOC_020541|-|NA|NA|one|1,TCONS_00037411|XLOC_020541|-|NA|NA|more|2,TCONS_00037412|XLOC_020541|-|NA|NA|more|2	3	1,2,2	1312|437|689	lincRNA
XLOC_020552	A05[-]12590733-12593663	TCONS_00037426,TCONS_00037428	TCONS_00037426|XLOC_020552|-|NA|NA|more|2,TCONS_00037428|XLOC_020552|-|NA|NA|more|2	2	2,2	1573|914	lincRNA
XLOC_020568	A05[-]12938311-12938757	TCONS_00037454	TCONS_00037454|XLOC_020568|-|NA|NA|more|2	1	2	356	lincRNA
XLOC_020577	A05[-]13108145-13110676	TCONS_00037471,TCONS_00037472	TCONS_00037471|XLOC_020577|-|NA|NA|more|4,TCONS_00037472|XLOC_020577|-|NA|NA|more|4	2	4,4	1878|1673	lincRNA
XLOC_020585	A05[-]13332374-13333659	TCONS_00037481,TCONS_00037482	TCONS_00037481|XLOC_020585|-|NA|NA|more|3,TCONS_00037482|XLOC_020585|-|NA|NA|more|3	2	3,3	993|1049	lincRNA
XLOC_020593	A05[-]13693715-13695284	TCONS_00037495	TCONS_00037495|XLOC_020593|-|NA|NA|more|2	1	2	1437	lincRNA
XLOC_020594	A05[-]13696147-13697009	TCONS_00037496	TCONS_00037496|XLOC_020594|-|NA|NA|more|2	1	2	736	lincRNA
XLOC_020634	A05[-]14702770-14704395	TCONS_00037572	TCONS_00037572|XLOC_020634|-|NA|NA|more|6	1	6	1048	lincRNA
XLOC_020641	A05[-]14835274-14837056	TCONS_00037581	TCONS_00037581|XLOC_020641|-|NA|NA|more|2	1	2	1684	lincRNA
XLOC_020658	A05[-]15303712-15304606	TCONS_00037609	TCONS_00037609|XLOC_020658|-|NA|NA|more|2	1	2	806	lincRNA
XLOC_020689	A05[-]15721762-15722654	TCONS_00037664	TCONS_00037664|XLOC_020689|-|NA|NA|more|2	1	2	623	lincRNA
XLOC_020730	A05[-]16296345-16307405	TCONS_00037745	TCONS_00037745|XLOC_020730|-|NA|NA|one|1	1	1	713	lincRNA
XLOC_020732	A05[-]16330329-16332352	TCONS_00037747,TCONS_00037748	TCONS_00037747|XLOC_020732|-|Bra031288|+|more|2,TCONS_00037748|XLOC_020732|-|Bra031288|+|more|2	2	2,2	530|525	lncNAT
XLOC_020752	A05[-]16705541-16710719	TCONS_00037785,TCONS_00037787	TCONS_00037785|XLOC_020752|-|NA|NA|more|2,TCONS_00037787|XLOC_020752|-|NA|NA|one|1	2	2,1	830|862	lincRNA
XLOC_020837	A05[-]17742828-17743649	TCONS_00037937	TCONS_00037937|XLOC_020837|-|NA|NA|more|2	1	2	346	lincRNA
XLOC_020904	A05[-]18528048-18530076	TCONS_00038042	TCONS_00038042|XLOC_020904|-|Bra022303|+|one|1	1	1	764	lncNAT
XLOC_020964	A05[-]19059003-19061654	TCONS_00038138,TCONS_00038139,TCONS_00038140,TCONS_00038141,TCONS_00038142,TCONS_00038143	TCONS_00038138|XLOC_020964|-|NA|NA|more|4,TCONS_00038139|XLOC_020964|-|NA|NA|more|4,TCONS_00038140|XLOC_020964|-|NA|NA|more|4,TCONS_00038141|XLOC_020964|-|NA|NA|more|3,TCONS_00038142|XLOC_020964|-|NA|NA|more|5,TCONS_00038143|XLOC_020964|-|NA|NA|more|5	6	4,4,4,3,5,5	1610|1654|1700|1966|1430|1441	lincRNA
XLOC_020966	A05[-]19139728-19141054	TCONS_00038152	TCONS_00038152|XLOC_020966|-|NA|NA|more|2	1	2	740	lincRNA
XLOC_021005	A05[-]19636834-19638040	TCONS_00038230	TCONS_00038230|XLOC_021005|-|NA|NA|more|2	1	2	1097	lincRNA
XLOC_021007	A05[-]19665882-19666217	TCONS_00038232	TCONS_00038232|XLOC_021007|-|NA|NA|more|2	1	2	211	lincRNA
XLOC_021012	A05[-]19715016-19716444	TCONS_00038238	TCONS_00038238|XLOC_021012|-|NA|NA|more|3	1	3	1054	lincRNA
XLOC_021023	A05[-]19814940-19832305	TCONS_00038264	TCONS_00038264|XLOC_021023|-|NA|NA|more|2	1	2	755	lincRNA
XLOC_021047	A05[-]20070118-20074111	TCONS_00038306	TCONS_00038306|XLOC_021047|-|Bra027276|+|more|2	1	2	525	lncNAT
XLOC_021048	A05[-]20076505-20077981	TCONS_00038307	TCONS_00038307|XLOC_021048|-|Bra027278|+|one|1	1	1	352	lncNAT
XLOC_021093	A05[-]20615982-20620854	TCONS_00038421,TCONS_00038422	TCONS_00038421|XLOC_021093|-|Bra027380|+|more|2,TCONS_00038422|XLOC_021093|-|Bra027380|+|more|2	2	2,2	932|935	lncNAT
XLOC_021119	A05[-]20897417-20898370	TCONS_00038465	TCONS_00038465|XLOC_021119|-|NA|NA|more|3	1	3	387	lincRNA
XLOC_021126	A05[-]20934573-20936547	TCONS_00038480	TCONS_00038480|XLOC_021126|-|Bra034680|+|one|1	1	1	305	lncNAT
XLOC_021140	A05[-]21054676-21056197	TCONS_00038508	TCONS_00038508|XLOC_021140|-|Bra034704|+|one|1	1	1	339	lncNAT
XLOC_021143	A05[-]21101838-21102605	TCONS_00038516	TCONS_00038516|XLOC_021143|-|NA|NA|more|3	1	3	610	lincRNA
XLOC_021194	A05[-]21529836-21531178	TCONS_00038607	TCONS_00038607|XLOC_021194|-|NA|NA|more|2	1	2	476	lincRNA
XLOC_021275	A05[-]22282328-22283390	TCONS_00038751	TCONS_00038751|XLOC_021275|-|Bra029784|+|more|2	1	2	413	lncNAT
XLOC_021292	A05[-]22440101-22444448	TCONS_00038786	TCONS_00038786|XLOC_021292|-|Bra029744|+|one|1	1	1	721	lncNAT
XLOC_021316	A05[-]22614045-22614478	TCONS_00038841	TCONS_00038841|XLOC_021316|-|NA|NA|more|2	1	2	341	lincRNA
XLOC_021407	A05[-]23486574-23488211	TCONS_00039036	TCONS_00039036|XLOC_021407|-|Bra039471|+|more|2	1	2	1513	lncNAT
XLOC_021465	A05[-]23928328-23931647	TCONS_00039140	TCONS_00039140|XLOC_021465|-|Bra039105|+|one|1	1	1	374	lncNAT
XLOC_021605	A06[+]393638-394911	TCONS_00039319	TCONS_00039319|XLOC_021605|+|NA|NA|more|2	1	2	1090	lincRNA
XLOC_021651	A06[+]843060-846058	TCONS_00039406,TCONS_00039407	TCONS_00039406|XLOC_021651|+|NA|NA|more|2,TCONS_00039407|XLOC_021651|+|NA|NA|more|2	2	2,2	589|477	lincRNA
XLOC_021710	A06[+]1463120-1467314	TCONS_00039509	TCONS_00039509|XLOC_021710|+|NA|NA|more|2	1	2	1234	lincRNA
XLOC_021745	A06[+]1694119-1860895	TCONS_00039591	TCONS_00039591|XLOC_021745|+|Bra018811|-|more|2	1	2	405	lncNAT
XLOC_021967	A06[+]4118227-4119741	TCONS_00040059	TCONS_00040059|XLOC_021967|+|NA|NA|more|2	1	2	463	lincRNA
XLOC_021995	A06[+]4442902-4453829	TCONS_00040107	TCONS_00040107|XLOC_021995|+|NA|NA|one|1	1	1	1132	lincRNA
XLOC_022064	A06[+]5209597-5214728	TCONS_00040233,TCONS_00040237	TCONS_00040233|XLOC_022064|+|NA|NA|more|2,TCONS_00040237|XLOC_022064|+|NA|NA|more|3	2	2,3	551|651	lincRNA
XLOC_022081	A06[+]5572583-5574963	TCONS_00040271,TCONS_00040272	TCONS_00040271|XLOC_022081|+|Bra026208|-|more|3,TCONS_00040272|XLOC_022081|+|Bra026208|-|more|4	2	3,4	784|756	lncNAT
XLOC_022095	A06[+]5768248-5769218	TCONS_00040293	TCONS_00040293|XLOC_022095|+|Bra026172|-|more|2	1	2	420	lncNAT
XLOC_022248	A06[+]7124453-7124808	TCONS_00040620	TCONS_00040620|XLOC_022248|+|NA|NA|more|2	1	2	266	lincRNA
XLOC_022284	A06[+]7651507-7653376	TCONS_00040692	TCONS_00040692|XLOC_022284|+|NA|NA|more|3	1	3	1321	lincRNA
XLOC_022309	A06[+]8024733-8026511	TCONS_00040745	TCONS_00040745|XLOC_022309|+|NA|NA|more|2	1	2	499	lincRNA
XLOC_022413	A06[+]9330977-9332245	TCONS_00040925	TCONS_00040925|XLOC_022413|+|NA|NA|more|3	1	3	516	lincRNA
XLOC_022417	A06[+]9375561-9376164	TCONS_00040929	TCONS_00040929|XLOC_022417|+|NA|NA|more|3	1	3	228	lincRNA
XLOC_022418	A06[+]9377624-9378157	TCONS_00040930	TCONS_00040930|XLOC_022418|+|NA|NA|more|3	1	3	214	lincRNA
XLOC_022448	A06[+]9831894-9832625	TCONS_00040992	TCONS_00040992|XLOC_022448|+|NA|NA|more|2	1	2	465	lincRNA
XLOC_022470	A06[+]10168931-10169985	TCONS_00041032	TCONS_00041032|XLOC_022470|+|NA|NA|more|3	1	3	419	lincRNA
XLOC_022539	A06[+]11221187-11222901	TCONS_00041169	TCONS_00041169|XLOC_022539|+|NA|NA|more|3	1	3	1205	lincRNA
XLOC_022547	A06[+]11344459-11346420	TCONS_00041180,TCONS_00041181,TCONS_00041182,TCONS_00041183	TCONS_00041180|XLOC_022547|+|NA|NA|more|5,TCONS_00041181|XLOC_022547|+|NA|NA|more|3,TCONS_00041182|XLOC_022547|+|NA|NA|more|6,TCONS_00041183|XLOC_022547|+|NA|NA|more|6	4	5,3,6,6	1297|277|716|709	lincRNA
XLOC_022570	A06[+]11721485-11723488	TCONS_00041224,TCONS_00041225	TCONS_00041224|XLOC_022570|+|NA|NA|more|8,TCONS_00041225|XLOC_022570|+|NA|NA|more|9	2	8,9	1261|919	lincRNA
XLOC_022617	A06[+]12534649-12535546	TCONS_00041308	TCONS_00041308|XLOC_022617|+|NA|NA|more|2	1	2	303	lincRNA
XLOC_022628	A06[+]12723822-12724887	TCONS_00041324	TCONS_00041324|XLOC_022628|+|NA|NA|more|4	1	4	741	lincRNA
XLOC_022642	A06[+]12924975-12925685	TCONS_00041346	TCONS_00041346|XLOC_022642|+|NA|NA|more|2	1	2	566	lincRNA
XLOC_022693	A06[+]14288324-14300733	TCONS_00041426	TCONS_00041426|XLOC_022693|+|NA|NA|more|3	1	3	989	lincRNA
XLOC_022746	A06[+]14820234-14821359	TCONS_00041533	TCONS_00041533|XLOC_022746|+|Bra024305|-|more|2	1	2	786	lncNAT
XLOC_022804	A06[+]15627561-15628743	TCONS_00041638,TCONS_00041639,TCONS_00041640	TCONS_00041638|XLOC_022804|+|NA|NA|more|2,TCONS_00041639|XLOC_022804|+|NA|NA|more|2,TCONS_00041640|XLOC_022804|+|NA|NA|more|2	3	2,2,2	825|840|966	lincRNA
XLOC_022811	A06[+]15721251-15722026	TCONS_00041651	TCONS_00041651|XLOC_022811|+|NA|NA|more|2	1	2	444	lincRNA
XLOC_022842	A06[+]16047112-16048189	TCONS_00041711	TCONS_00041711|XLOC_022842|+|NA|NA|more|2	1	2	804	lincRNA
XLOC_022860	A06[+]16371629-16372640	TCONS_00041748	TCONS_00041748|XLOC_022860|+|NA|NA|more|3	1	3	842	lincRNA
XLOC_022861	A06[+]16376705-16377170	TCONS_00041749	TCONS_00041749|XLOC_022861|+|NA|NA|more|2	1	2	339	lincRNA
XLOC_022871	A06[+]16466912-16468169	TCONS_00041771	TCONS_00041771|XLOC_022871|+|NA|NA|more|4	1	4	963	lincRNA
XLOC_022896	A06[+]16906009-16907596	TCONS_00041817	TCONS_00041817|XLOC_022896|+|NA|NA|more|2	1	2	806	lincRNA
XLOC_022897	A06[+]16909109-16909927	TCONS_00041818	TCONS_00041818|XLOC_022897|+|NA|NA|more|2	1	2	492	lincRNA
XLOC_022912	A06[+]17156952-17157974	TCONS_00041844	TCONS_00041844|XLOC_022912|+|Bra009772|-|more|3	1	3	681	lncNAT
XLOC_022927	A06[+]17408538-17409187	TCONS_00041871	TCONS_00041871|XLOC_022927|+|NA|NA|more|2	1	2	553	lincRNA
XLOC_022982	A06[+]18038712-18042508	TCONS_00041976	TCONS_00041976|XLOC_022982|+|Bra009912|-|more|2	1	2	802	lncNAT
XLOC_023001	A06[+]18240325-18242384	TCONS_00042013,TCONS_00042014	TCONS_00042013|XLOC_023001|+|NA|NA|more|7,TCONS_00042014|XLOC_023001|+|NA|NA|more|4	2	7,4	1250|407	lincRNA
XLOC_023006	A06[+]18316650-18351164	TCONS_00042026	TCONS_00042026|XLOC_023006|+|NA|NA|more|5	1	5	884	lincRNA
XLOC_023022	A06[+]18599364-18604797	TCONS_00042071,TCONS_00042072	TCONS_00042071|XLOC_023022|+|NA|NA|more|4,TCONS_00042072|XLOC_023022|+|NA|NA|more|4	2	4,4	1031|1029	lincRNA
XLOC_023084	A06[+]19502816-19503621	TCONS_00042185	TCONS_00042185|XLOC_023084|+|NA|NA|more|2	1	2	710	lincRNA
XLOC_023171	A06[+]21429730-21432581	TCONS_00042357	TCONS_00042357|XLOC_023171|+|NA|NA|more|2	1	2	380	lincRNA
XLOC_023219	A06[+]22012866-22014056	TCONS_00042445,TCONS_00042446	TCONS_00042445|XLOC_023219|+|NA|NA|more|3,TCONS_00042446|XLOC_023219|+|NA|NA|more|2	2	3,2	761|880	lincRNA
XLOC_023225	A06[+]22055806-22058003	TCONS_00042457	TCONS_00042457|XLOC_023225|+|Bra025349|-|more|2	1	2	2017	lncNAT
XLOC_023246	A06[+]22280453-22283147	TCONS_00042500,TCONS_00042501	TCONS_00042500|XLOC_023246|+|Bra025305|-|more|2,TCONS_00042501|XLOC_023246|+|Bra025305|-|more|2	2	2,2	373|357	lncNAT
XLOC_023257	A06[+]22435382-22439215	TCONS_00042520	TCONS_00042520|XLOC_023257|+|Bra025279|-|more|2	1	2	212	lncNAT
XLOC_023341	A06[+]23420370-23421058	TCONS_00042682	TCONS_00042682|XLOC_023341|+|NA|NA|more|2	1	2	556	lincRNA
XLOC_023530	A06[+]25284540-25288239	TCONS_00043040	TCONS_00043040|XLOC_023530|+|Bra033746|-|more|2	1	2	2047	lncNAT
XLOC_023559	A06[+]25625267-25627921	TCONS_00043095	TCONS_00043095|XLOC_023559|+|Bra033687|-|more|3	1	3	1172	lncNAT
XLOC_023574	A06[+]25761125-25763513	TCONS_00043123	TCONS_00043123|XLOC_023574|+|Bra033661|-|more|2	1	2	1952	lncNAT
XLOC_023629	A06[-]40890-42838	TCONS_00043239	TCONS_00043239|XLOC_023629|-|NA|NA|more|5	1	5	1407	lincRNA
XLOC_023630	A06[-]43652-47097	TCONS_00043240	TCONS_00043240|XLOC_023630|-|Bra038027|+|more|2	1	2	1092	lncNAT
XLOC_023666	A06[-]409984-411363	TCONS_00043307	TCONS_00043307|XLOC_023666|-|Bra037959|+|more|2	1	2	1224	lncNAT
XLOC_023682	A06[-]601051-601549	TCONS_00043329	TCONS_00043329|XLOC_023682|-|NA|NA|more|2	1	2	415	lincRNA
XLOC_023726	A06[-]1060197-1068482	TCONS_00043410	TCONS_00043410|XLOC_023726|-|NA|NA|more|3	1	3	574	lincRNA
XLOC_023727	A06[-]1084490-1115600	TCONS_00043411,TCONS_00043412	TCONS_00043411|XLOC_023727|-|NA|NA|more|2,TCONS_00043412|XLOC_023727|-|NA|NA|more|2	2	2,2	574|693	lincRNA
XLOC_023735	A06[-]1248746-1250037	TCONS_00043430	TCONS_00043430|XLOC_023735|-|NA|NA|more|2	1	2	822	lincRNA
XLOC_023856	A06[-]2512653-2513927	TCONS_00043620	TCONS_00043620|XLOC_023856|-|NA|NA|more|2	1	2	1135	lincRNA
XLOC_023862	A06[-]2601637-2604802	TCONS_00043632	TCONS_00043632|XLOC_023862|-|Bra018688|+|one|1	1	1	241	lncNAT
XLOC_023865	A06[-]2638271-2638782	TCONS_00043637	TCONS_00043637|XLOC_023865|-|NA|NA|more|2	1	2	419	lincRNA
XLOC_023866	A06[-]2639310-2640156	TCONS_00043638	TCONS_00043638|XLOC_023866|-|NA|NA|more|4	1	4	588	lincRNA
XLOC_023869	A06[-]2662142-2662765	TCONS_00043643	TCONS_00043643|XLOC_023869|-|NA|NA|more|2	1	2	303	lincRNA
XLOC_023946	A06[-]3376464-3379577	TCONS_00043801	TCONS_00043801|XLOC_023946|-|Bra019986|+|one|1	1	1	369	lncNAT
XLOC_023971	A06[-]3567525-3568005	TCONS_00043846,TCONS_00043847	TCONS_00043846|XLOC_023971|-|NA|NA|more|2,TCONS_00043847|XLOC_023971|-|NA|NA|more|2	2	2,2	217|223	lincRNA
XLOC_023980	A06[-]3640959-3647215	TCONS_00043872	TCONS_00043872|XLOC_023980|-|NA|NA|one|1	1	1	278	lincRNA
XLOC_024027	A06[-]4118227-4119741	TCONS_00043956	TCONS_00043956|XLOC_024027|-|NA|NA|more|3	1	3	727	lincRNA
XLOC_024033	A06[-]4262916-4267659	TCONS_00043967	TCONS_00043967|XLOC_024033|-|Bra019817|+|more|2	1	2	392	lncNAT
XLOC_024076	A06[-]4724244-4725206	TCONS_00044045	TCONS_00044045|XLOC_024076|-|Bra019735|+|more|2	1	2	847	lncNAT
XLOC_024184	A06[-]6019492-6020611	TCONS_00044250	TCONS_00044250|XLOC_024184|-|NA|NA|more|4	1	4	420	lincRNA
XLOC_024264	A06[-]6892511-6894099	TCONS_00044429,TCONS_00044430	TCONS_00044429|XLOC_024264|-|NA|NA|more|2,TCONS_00044430|XLOC_024264|-|NA|NA|one|1	2	2,1	1234|991	lincRNA
XLOC_024276	A06[-]7013675-7014847	TCONS_00044459	TCONS_00044459|XLOC_024276|-|NA|NA|more|5	1	5	859	lincRNA
XLOC_024291	A06[-]7192056-7193127	TCONS_00044491	TCONS_00044491|XLOC_024291|-|NA|NA|more|3	1	3	548	lincRNA
XLOC_024293	A06[-]7272977-7275852	TCONS_00044493	TCONS_00044493|XLOC_024293|-|NA|NA|more|2	1	2	465	lincRNA
XLOC_024298	A06[-]7311519-7312898	TCONS_00044498,TCONS_00044499	TCONS_00044498|XLOC_024298|-|NA|NA|more|6,TCONS_00044499|XLOC_024298|-|NA|NA|more|6	2	6,6	891|909	lincRNA
XLOC_024346	A06[-]7945283-7945928	TCONS_00044592	TCONS_00044592|XLOC_024346|-|NA|NA|more|2	1	2	380	lincRNA
XLOC_024376	A06[-]8383967-8385111	TCONS_00044645	TCONS_00044645|XLOC_024376|-|NA|NA|more|2	1	2	292	lincRNA
XLOC_024386	A06[-]8509062-8518641	TCONS_00044666	TCONS_00044666|XLOC_024386|-|NA|NA|more|4	1	4	815	lincRNA
XLOC_024387	A06[-]8519198-8519641	TCONS_00044667	TCONS_00044667|XLOC_024387|-|NA|NA|more|2	1	2	339	lincRNA
XLOC_024415	A06[-]8851797-8852359	TCONS_00044720	TCONS_00044720|XLOC_024415|-|NA|NA|more|2	1	2	489	lincRNA
XLOC_024438	A06[-]9196097-9196913	TCONS_00044754	TCONS_00044754|XLOC_024438|-|NA|NA|more|2	1	2	605	lincRNA
XLOC_024442	A06[-]9226086-9226676	TCONS_00044759	TCONS_00044759|XLOC_024442|-|NA|NA|more|2	1	2	500	lincRNA
XLOC_024443	A06[-]9269304-9269809	TCONS_00044760	TCONS_00044760|XLOC_024443|-|NA|NA|more|2	1	2	251	lincRNA
XLOC_024446	A06[-]9371255-9371807	TCONS_00044765	TCONS_00044765|XLOC_024446|-|NA|NA|more|3	1	3	364	lincRNA
XLOC_024474	A06[-]9843668-9845533	TCONS_00044818	TCONS_00044818|XLOC_024474|-|NA|NA|more|5	1	5	1376	lincRNA
XLOC_024580	A06[-]11854066-11856252	TCONS_00045009	TCONS_00045009|XLOC_024580|-|Bra019599|+|more|2	1	2	1052	lncNAT
XLOC_024593	A06[-]12061994-12064314	TCONS_00045031,TCONS_00045032	TCONS_00045031|XLOC_024593|-|NA|NA|more|6,TCONS_00045032|XLOC_024593|-|NA|NA|more|3	2	6,3	1036|476	lincRNA
XLOC_024597	A06[-]12120736-12121432	TCONS_00045037	TCONS_00045037|XLOC_024597|-|NA|NA|more|2	1	2	598	lincRNA
XLOC_024615	A06[-]12464482-12464978	TCONS_00045066	TCONS_00045066|XLOC_024615|-|NA|NA|more|2	1	2	385	lincRNA
XLOC_024619	A06[-]12534649-12535546	TCONS_00045082,TCONS_00045083,TCONS_00045084	TCONS_00045082|XLOC_024619|-|NA|NA|more|3,TCONS_00045083|XLOC_024619|-|NA|NA|more|3,TCONS_00045084|XLOC_024619|-|NA|NA|more|3	3	3,3,3	559|579|626	lincRNA
XLOC_024626	A06[-]12671138-12671925	TCONS_00045093	TCONS_00045093|XLOC_024626|-|NA|NA|more|2	1	2	604	lincRNA
XLOC_024635	A06[-]12830718-12831859	TCONS_00045106,TCONS_00045107	TCONS_00045106|XLOC_024635|-|NA|NA|one|1,TCONS_00045107|XLOC_024635|-|NA|NA|more|2	2	1,2	1140|379	lincRNA
XLOC_024636	A06[-]12860518-12861994	TCONS_00045108	TCONS_00045108|XLOC_024636|-|NA|NA|more|4	1	4	875	lincRNA
XLOC_024673	A06[-]13767276-13768478	TCONS_00045180	TCONS_00045180|XLOC_024673|-|NA|NA|more|2	1	2	874	lincRNA
XLOC_024706	A06[-]14351157-14359887	TCONS_00045241	TCONS_00045241|XLOC_024706|-|NA|NA|more|2	1	2	788	lincRNA
XLOC_024717	A06[-]14477887-14483305	TCONS_00045255	TCONS_00045255|XLOC_024717|-|Bra024238|+|one|1	1	1	290	lncNAT
XLOC_024720	A06[-]14499063-14500193	TCONS_00045260	TCONS_00045260|XLOC_024720|-|NA|NA|more|2	1	2	708	lincRNA
XLOC_024738	A06[-]14645541-14646325	TCONS_00045299	TCONS_00045299|XLOC_024738|-|NA|NA|more|2	1	2	346	lincRNA
XLOC_024761	A06[-]14930040-14930797	TCONS_00045351	TCONS_00045351|XLOC_024761|-|Bra024319|+|more|2	1	2	653	lncNAT
XLOC_024776	A06[-]15116320-15117583	TCONS_00045369	TCONS_00045369|XLOC_024776|-|Bra024349|+|more|2	1	2	782	lncNAT
XLOC_024777	A06[-]15125813-15130121	TCONS_00045370	TCONS_00045370|XLOC_024777|-|Bra024351|+|more|2	1	2	1907	lncNAT
XLOC_024786	A06[-]15235363-15236415	TCONS_00045385	TCONS_00045385|XLOC_024786|-|NA|NA|more|2	1	2	953	lincRNA
XLOC_024794	A06[-]15326681-15338357	TCONS_00045403	TCONS_00045403|XLOC_024794|-|NA|NA|more|2	1	2	1312	lincRNA
XLOC_024842	A06[-]16047112-16048189	TCONS_00045492,TCONS_00045493,TCONS_00045494	TCONS_00045492|XLOC_024842|-|NA|NA|more|2,TCONS_00045493|XLOC_024842|-|NA|NA|more|2,TCONS_00045494|XLOC_024842|-|NA|NA|more|2	3	2,2,2	786|977|929	lincRNA
XLOC_024860	A06[-]16317974-16318789	TCONS_00045526	TCONS_00045526|XLOC_024860|-|NA|NA|more|4	1	4	585	lincRNA
XLOC_024861	A06[-]16319597-16320777	TCONS_00045527	TCONS_00045527|XLOC_024861|-|NA|NA|more|3	1	3	753	lincRNA
XLOC_024871	A06[-]16417711-16421316	TCONS_00045549	TCONS_00045549|XLOC_024871|-|Bra009658|+|more|2	1	2	702	lncNAT
XLOC_024954	A06[-]17255622-17258390	TCONS_00045705	TCONS_00045705|XLOC_024954|-|NA|NA|more|2	1	2	505	lincRNA
XLOC_024970	A06[-]17465586-17466217	TCONS_00045743	TCONS_00045743|XLOC_024970|-|NA|NA|more|2	1	2	520	lincRNA
XLOC_025075	A06[-]18645002-18646382	TCONS_00045944	TCONS_00045944|XLOC_025075|-|NA|NA|more|2	1	2	1235	lincRNA
XLOC_025079	A06[-]18695553-18696030	TCONS_00045949	TCONS_00045949|XLOC_025079|-|NA|NA|more|2	1	2	383	lincRNA
XLOC_025095	A06[-]18968088-18968682	TCONS_00045980	TCONS_00045980|XLOC_025095|-|NA|NA|more|2	1	2	307	lincRNA
XLOC_025131	A06[-]19666483-19668033	TCONS_00046037	TCONS_00046037|XLOC_025131|-|NA|NA|more|2	1	2	965	lincRNA
XLOC_025156	A06[-]20636153-20637524	TCONS_00046075	TCONS_00046075|XLOC_025156|-|NA|NA|more|2	1	2	779	lincRNA
XLOC_025164	A06[-]20779290-20779753	TCONS_00046088	TCONS_00046088|XLOC_025164|-|NA|NA|more|2	1	2	354	lincRNA
XLOC_025219	A06[-]21427395-21427945	TCONS_00046219	TCONS_00046219|XLOC_025219|-|NA|NA|more|2	1	2	282	lincRNA
XLOC_025262	A06[-]21892469-21893258	TCONS_00046288	TCONS_00046288|XLOC_025262|-|Bra025373|+|more|2	1	2	455	lncNAT
XLOC_025268	A06[-]22021046-22022083	TCONS_00046302	TCONS_00046302|XLOC_025268|-|NA|NA|more|2	1	2	922	lincRNA
XLOC_025312	A06[-]22414997-22416291	TCONS_00046388	TCONS_00046388|XLOC_025312|-|NA|NA|more|3	1	3	431	lincRNA
XLOC_025323	A06[-]22552633-22558538	TCONS_00046413	TCONS_00046413|XLOC_025323|-|Bra025256|+|one|1	1	1	315	lncNAT
XLOC_025381	A06[-]23250938-23251331	TCONS_00046525	TCONS_00046525|XLOC_025381|-|NA|NA|more|2	1	2	299	lincRNA
XLOC_025397	A06[-]23341447-23343885	TCONS_00046557	TCONS_00046557|XLOC_025397|-|Bra025121|+|one|1	1	1	275	lncNAT
XLOC_025414	A06[-]23495545-23497694	TCONS_00046587,TCONS_00046588	TCONS_00046587|XLOC_025414|-|Bra024800|+|more|3,TCONS_00046588|XLOC_025414|-|Bra024800|+|more|4	2	3,4	1268|1798	lncNAT
XLOC_025417	A06[-]23555796-23556556	TCONS_00046595	TCONS_00046595|XLOC_025417|-|NA|NA|more|3	1	3	566	lincRNA
XLOC_025447	A06[-]23970531-23972131	TCONS_00046660	TCONS_00046660|XLOC_025447|-|NA|NA|more|3	1	3	1432	lincRNA
XLOC_025453	A06[-]24029388-24031135	TCONS_00046667,TCONS_00046668	TCONS_00046667|XLOC_025453|-|NA|NA|more|3,TCONS_00046668|XLOC_025453|-|NA|NA|more|3	2	3,3	1366|1329	lincRNA
XLOC_025457	A06[-]24056314-24057240	TCONS_00046673	TCONS_00046673|XLOC_025457|-|NA|NA|more|2	1	2	693	lincRNA
XLOC_025529	A06[-]24784836-24788818	TCONS_00046846	TCONS_00046846|XLOC_025529|-|Bra025028|+|more|2	1	2	788	lncNAT
XLOC_025613	A06[-]25800538-25803226	TCONS_00046997,TCONS_00046998,TCONS_00046999,TCONS_00047000	TCONS_00046997|XLOC_025613|-|NA|NA|more|5,TCONS_00046998|XLOC_025613|-|NA|NA|more|4,TCONS_00046999|XLOC_025613|-|NA|NA|one|1,TCONS_00047000|XLOC_025613|-|NA|NA|more|4	4	5,4,1,4	481|428|673|710	lincRNA
XLOC_025830	A07[+]370658-371528	TCONS_00047299,TCONS_00047300	TCONS_00047299|XLOC_025830|+|NA|NA|more|2,TCONS_00047300|XLOC_025830|+|NA|NA|more|2	2	2,2	728|719	lincRNA
XLOC_025899	A07[+]1435240-1436533	TCONS_00047405,TCONS_00047406,TCONS_00047407	TCONS_00047405|XLOC_025899|+|NA|NA|more|3,TCONS_00047406|XLOC_025899|+|NA|NA|more|3,TCONS_00047407|XLOC_025899|+|NA|NA|more|3	3	3,3,3	934|938|1056	lincRNA
XLOC_025921	A07[+]1773256-1775185	TCONS_00047445	TCONS_00047445|XLOC_025921|+|NA|NA|more|4	1	4	1179	lincRNA
XLOC_025944	A07[+]2501961-2503735	TCONS_00047483	TCONS_00047483|XLOC_025944|+|NA|NA|more|2	1	2	1403	lincRNA
XLOC_025947	A07[+]2576570-2578297	TCONS_00047486	TCONS_00047486|XLOC_025947|+|NA|NA|more|2	1	2	490	lincRNA
XLOC_026037	A07[+]4239471-4241669	TCONS_00047628,TCONS_00047629,TCONS_00047630,TCONS_00047631	TCONS_00047628|XLOC_026037|+|NA|NA|more|7,TCONS_00047629|XLOC_026037|+|NA|NA|more|8,TCONS_00047630|XLOC_026037|+|NA|NA|more|6,TCONS_00047631|XLOC_026037|+|NA|NA|more|8	4	7,8,6,8	1366|1291|1392|1171	lincRNA
XLOC_026040	A07[+]4359685-4360528	TCONS_00047635	TCONS_00047635|XLOC_026040|+|NA|NA|more|2	1	2	407	lincRNA
XLOC_026041	A07[+]4367929-4369027	TCONS_00047636,TCONS_00047637	TCONS_00047636|XLOC_026041|+|NA|NA|more|3,TCONS_00047637|XLOC_026041|+|NA|NA|more|2	2	3,2	625|507	lincRNA
XLOC_026107	A07[+]5737160-5737956	TCONS_00047756	TCONS_00047756|XLOC_026107|+|NA|NA|more|3	1	3	567	lincRNA
XLOC_026128	A07[+]6191903-6195929	TCONS_00047791	TCONS_00047791|XLOC_026128|+|Bra030153|-|more|2	1	2	486	lncNAT
XLOC_026162	A07[+]6711245-6712054	TCONS_00047852	TCONS_00047852|XLOC_026162|+|NA|NA|more|2	1	2	730	lincRNA
XLOC_026170	A07[+]6805697-6806622	TCONS_00047864	TCONS_00047864|XLOC_026170|+|NA|NA|more|2	1	2	297	lincRNA
XLOC_026203	A07[+]7241351-7242574	TCONS_00047925,TCONS_00047926	TCONS_00047925|XLOC_026203|+|NA|NA|more|3,TCONS_00047926|XLOC_026203|+|NA|NA|more|3	2	3,3	703|655	lincRNA
XLOC_026217	A07[+]7419924-7421373	TCONS_00047953,TCONS_00047954	TCONS_00047953|XLOC_026217|+|NA|NA|more|4,TCONS_00047954|XLOC_026217|+|NA|NA|more|5	2	4,5	969|892	lincRNA
XLOC_026238	A07[+]7674413-7675041	TCONS_00047983	TCONS_00047983|XLOC_026238|+|NA|NA|more|3	1	3	412	lincRNA
XLOC_026317	A07[+]8769970-8771324	TCONS_00048122	TCONS_00048122|XLOC_026317|+|NA|NA|more|2	1	2	1268	lincRNA
XLOC_026330	A07[+]8992318-8994037	TCONS_00048143	TCONS_00048143|XLOC_026330|+|Bra012263|-|more|2	1	2	525	lncNAT
XLOC_026501	A07[+]11130452-11133219	TCONS_00048427	TCONS_00048427|XLOC_026501|+|Bra011939|-|more|2	1	2	678	lncNAT
XLOC_026542	A07[+]11742868-11743327	TCONS_00048496	TCONS_00048496|XLOC_026542|+|NA|NA|more|2	1	2	373	lincRNA
XLOC_026567	A07[+]12021491-12023313	TCONS_00048545	TCONS_00048545|XLOC_026567|+|NA|NA|more|4	1	4	1316	lincRNA
XLOC_026746	A07[+]13937417-13938111	TCONS_00048914	TCONS_00048914|XLOC_026746|+|NA|NA|more|2	1	2	580	lincRNA
XLOC_026792	A07[+]14279289-14284200	TCONS_00049006,TCONS_00049007	TCONS_00049006|XLOC_026792|+|NA|NA|more|4,TCONS_00049007|XLOC_026792|+|NA|NA|more|7	2	4,7	774|1110	lincRNA
XLOC_027164	A07[+]18430931-18432700	TCONS_00049666	TCONS_00049666|XLOC_027164|+|Bra004396|-|more|2	1	2	1651	lncNAT
XLOC_027176	A07[+]18513696-18514040	TCONS_00049686	TCONS_00049686|XLOC_027176|+|NA|NA|more|2	1	2	225	lincRNA
XLOC_027185	A07[+]18634549-18635214	TCONS_00049702	TCONS_00049702|XLOC_027185|+|NA|NA|more|2	1	2	537	lincRNA
XLOC_027187	A07[+]18650194-18655806	TCONS_00049705	TCONS_00049705|XLOC_027187|+|Bra016247|-|one|1	1	1	440	lncNAT
XLOC_027354	A07[+]20242500-20249340	TCONS_00050025	TCONS_00050025|XLOC_027354|+|NA|NA|more|2	1	2	818	lincRNA
XLOC_027364	A07[+]20345400-20346095	TCONS_00050042	TCONS_00050042|XLOC_027364|+|NA|NA|more|2	1	2	580	lincRNA
XLOC_027368	A07[+]20365835-20370601	TCONS_00050048	TCONS_00050048|XLOC_027368|+|Bra015883|-|one|1	1	1	374	lncNAT
XLOC_027378	A07[+]20450557-20451392	TCONS_00050063	TCONS_00050063|XLOC_027378|+|NA|NA|more|2	1	2	452	lincRNA
XLOC_027494	A07[+]21700519-21702560	TCONS_00050293	TCONS_00050293|XLOC_027494|+|Bra015626|-|more|2	1	2	604	lncNAT
XLOC_027529	A07[+]22100926-22105531	TCONS_00050362	TCONS_00050362|XLOC_027529|+|Bra035085|-|more|3	1	3	1245	lncNAT
XLOC_027536	A07[+]22160726-22165123	TCONS_00050371,TCONS_00050372	TCONS_00050371|XLOC_027536|+|NA|NA|more|4,TCONS_00050372|XLOC_027536|+|NA|NA|more|3	2	4,3	2146|596	lincRNA
XLOC_027681	A07[-]1548262-1549303	TCONS_00050635	TCONS_00050635|XLOC_027681|-|NA|NA|more|3	1	3	814	lincRNA
XLOC_027711	A07[-]2041319-2042774	TCONS_00050673	TCONS_00050673|XLOC_027711|-|NA|NA|more|3	1	3	1185	lincRNA
XLOC_027748	A07[-]3160008-3160401	TCONS_00050749	TCONS_00050749|XLOC_027748|-|NA|NA|more|2	1	2	268	lincRNA
XLOC_027755	A07[-]3317892-3319955	TCONS_00050763	TCONS_00050763|XLOC_027755|-|Bra015123|+|more|2	1	2	1991	lncNAT
XLOC_027831	A07[-]4594313-4594814	TCONS_00050916	TCONS_00050916|XLOC_027831|-|Bra014982|+|more|2	1	2	396	lncNAT
XLOC_027864	A07[-]5168867-5169474	TCONS_00050983	TCONS_00050983|XLOC_027864|-|NA|NA|more|2	1	2	543	lincRNA
XLOC_027895	A07[-]5783064-5784415	TCONS_00051041	TCONS_00051041|XLOC_027895|-|NA|NA|more|2	1	2	669	lincRNA
XLOC_027907	A07[-]6043402-6044031	TCONS_00051055	TCONS_00051055|XLOC_027907|-|NA|NA|more|2	1	2	436	lincRNA
XLOC_027911	A07[-]6143766-6149563	TCONS_00051064	TCONS_00051064|XLOC_027911|-|Bra030159|+|one|1	1	1	525	lncNAT
XLOC_027913	A07[-]6143766-6149563	TCONS_00051067	TCONS_00051067|XLOC_027913|-|Bra030157|+|one|1	1	1	987	lncNAT
XLOC_027951	A07[-]6704435-6705887	TCONS_00051133	TCONS_00051133|XLOC_027951|-|Bra030083|+|more|2	1	2	414	lncNAT
XLOC_027982	A07[-]7052265-7057084	TCONS_00051189	TCONS_00051189|XLOC_027982|-|Bra030031|+|one|1	1	1	375	lncNAT
XLOC_027996	A07[-]7229419-7230220	TCONS_00051211	TCONS_00051211|XLOC_027996|-|NA|NA|more|3	1	3	523	lincRNA
XLOC_028005	A07[-]7310219-7311193	TCONS_00051222	TCONS_00051222|XLOC_028005|-|NA|NA|more|2	1	2	887	lincRNA
XLOC_028018	A07[-]7516372-7518243	TCONS_00051246	TCONS_00051246|XLOC_028018|-|NA|NA|more|5	1	5	1230	lincRNA
XLOC_028037	A07[-]7888711-7889783	TCONS_00051278,TCONS_00051279	TCONS_00051278|XLOC_028037|-|NA|NA|more|4,TCONS_00051279|XLOC_028037|-|NA|NA|more|4	2	4,4	726|767	lincRNA
XLOC_028040	A07[-]7953629-7955045	TCONS_00051283	TCONS_00051283|XLOC_028040|-|NA|NA|more|2	1	2	1278	lincRNA
XLOC_028193	A07[-]10104836-10107249	TCONS_00051536	TCONS_00051536|XLOC_028193|-|Bra012086|+|more|2	1	2	500	lncNAT
XLOC_028197	A07[-]10141917-10142479	TCONS_00051540	TCONS_00051540|XLOC_028197|-|NA|NA|more|2	1	2	214	lincRNA
XLOC_028198	A07[-]10142601-10143146	TCONS_00051541	TCONS_00051541|XLOC_028198|-|NA|NA|more|2	1	2	286	lincRNA
XLOC_028202	A07[-]10200837-10201695	TCONS_00051550	TCONS_00051550|XLOC_028202|-|Bra012071|+|more|2	1	2	760	lncNAT
XLOC_028221	A07[-]10457792-10459994	TCONS_00051593	TCONS_00051593|XLOC_028221|-|NA|NA|more|10	1	10	1233	lincRNA
XLOC_028260	A07[-]10885554-10887941	TCONS_00051664	TCONS_00051664|XLOC_028260|-|Bra011966|+|more|2	1	2	659	lncNAT
XLOC_028266	A07[-]11039632-11040271	TCONS_00051676	TCONS_00051676|XLOC_028266|-|Bra011951|+|more|2	1	2	427	lncNAT
XLOC_028546	A07[-]14169735-14171649	TCONS_00052226,TCONS_00052227	TCONS_00052226|XLOC_028546|-|NA|NA|more|6,TCONS_00052227|XLOC_028546|-|NA|NA|more|9	2	6,9	610|820	lincRNA
XLOC_028567	A07[-]14402158-14402509	TCONS_00052263	TCONS_00052263|XLOC_028567|-|NA|NA|more|2	1	2	271	lincRNA
XLOC_028579	A07[-]14546324-14547161	TCONS_00052285	TCONS_00052285|XLOC_028579|-|NA|NA|more|2	1	2	688	lincRNA
XLOC_028590	A07[-]14632893-14635215	TCONS_00052299	TCONS_00052299|XLOC_028590|-|Bra003711|+|more|2	1	2	1421	lncNAT
XLOC_028640	A07[-]15167751-15168918	TCONS_00052383	TCONS_00052383|XLOC_028640|-|Bra003808|+|more|2	1	2	1019	lncNAT
XLOC_028649	A07[-]15230011-15235789	TCONS_00052401	TCONS_00052401|XLOC_028649|-|Bra003825|+|more|2	1	2	233	lncNAT
XLOC_028653	A07[-]15306156-15310684	TCONS_00052410	TCONS_00052410|XLOC_028653|-|NA|NA|more|3	1	3	919	lincRNA
XLOC_028658	A07[-]15374731-15375053	TCONS_00052417	TCONS_00052417|XLOC_028658|-|NA|NA|more|2	1	2	243	lincRNA
XLOC_028726	A07[-]16005872-16006761	TCONS_00052526,TCONS_00052527	TCONS_00052526|XLOC_028726|-|NA|NA|more|3,TCONS_00052527|XLOC_028726|-|NA|NA|more|3	2	3,3	708|657	lincRNA
XLOC_028926	A07[-]18076137-18076954	TCONS_00052880	TCONS_00052880|XLOC_028926|-|NA|NA|more|2	1	2	697	lincRNA
XLOC_028931	A07[-]18131854-18132644	TCONS_00052885	TCONS_00052885|XLOC_028931|-|NA|NA|more|2	1	2	485	lincRNA
XLOC_028942	A07[-]18286067-18286673	TCONS_00052911	TCONS_00052911|XLOC_028942|-|NA|NA|more|2	1	2	358	lincRNA
XLOC_028943	A07[-]18290557-18291020	TCONS_00052912	TCONS_00052912|XLOC_028943|-|NA|NA|more|2	1	2	369	lincRNA
XLOC_029007	A07[-]19068519-19070041	TCONS_00053052,TCONS_00053053	TCONS_00053052|XLOC_029007|-|NA|NA|more|2,TCONS_00053053|XLOC_029007|-|NA|NA|one|1	2	2,1	614|305	lincRNA
XLOC_029031	A07[-]19316447-19321414	TCONS_00053101	TCONS_00053101|XLOC_029031|-|Bra016123|+|one|1	1	1	812	lncNAT
XLOC_029142	A07[-]20314662-20315451	TCONS_00053314	TCONS_00053314|XLOC_029142|-|NA|NA|more|2	1	2	675	lincRNA
XLOC_029200	A07[-]20847789-20849071	TCONS_00053414	TCONS_00053414|XLOC_029200|-|Bra015791|+|more|2	1	2	1135	lncNAT
XLOC_029280	A07[-]21538849-21548087	TCONS_00053566	TCONS_00053566|XLOC_029280|-|NA|NA|one|1	1	1	281	lincRNA
XLOC_029283	A07[-]21571694-21572688	TCONS_00053570	TCONS_00053570|XLOC_029283|-|NA|NA|more|5	1	5	496	lincRNA
XLOC_029319	A07[-]21973016-21974619	TCONS_00053626	TCONS_00053626|XLOC_029319|-|Bra035054|+|more|2	1	2	1255	lncNAT
XLOC_029323	A07[-]22000660-22001817	TCONS_00053632	TCONS_00053632|XLOC_029323|-|NA|NA|more|6	1	6	694	lincRNA
XLOC_029345	A07[-]22165262-22166803	TCONS_00053671	TCONS_00053671|XLOC_029345|-|NA|NA|more|3	1	3	644	lincRNA
XLOC_029395	A07[-]22508463-22510724	TCONS_00053771	TCONS_00053771|XLOC_029395|-|Bra035187|+|more|2	1	2	449	lncNAT
XLOC_029562	A08[+]394790-397644	TCONS_00053989	TCONS_00053989|XLOC_029562|+|Bra030869|-|more|2	1	2	951	lncNAT
XLOC_029566	A08[+]464382-465803	TCONS_00053995	TCONS_00053995|XLOC_029566|+|Bra030877|-|one|1	1	1	1421	lncNAT
XLOC_029595	A08[+]925488-927014	TCONS_00054055	TCONS_00054055|XLOC_029595|+|NA|NA|more|2	1	2	796	lincRNA
XLOC_029649	A08[+]1564187-1564764	TCONS_00054154	TCONS_00054154|XLOC_029649|+|NA|NA|more|2	1	2	503	lincRNA
XLOC_029712	A08[+]2468066-2469673	TCONS_00054291,TCONS_00054292,TCONS_00054293,TCONS_00054294	TCONS_00054291|XLOC_029712|+|NA|NA|more|4,TCONS_00054292|XLOC_029712|+|NA|NA|more|5,TCONS_00054293|XLOC_029712|+|NA|NA|more|5,TCONS_00054294|XLOC_029712|+|NA|NA|more|5	4	4,5,5,5	790|909|819|949	lincRNA
XLOC_029713	A08[+]2510796-2511478	TCONS_00054295	TCONS_00054295|XLOC_029713|+|NA|NA|more|2	1	2	594	lincRNA
XLOC_029728	A08[+]2828812-2829713	TCONS_00054320	TCONS_00054320|XLOC_029728|+|NA|NA|more|2	1	2	647	lincRNA
XLOC_029732	A08[+]2920919-2921569	TCONS_00054326	TCONS_00054326|XLOC_029732|+|NA|NA|more|2	1	2	556	lincRNA
XLOC_029747	A08[+]3270521-3271557	TCONS_00054352	TCONS_00054352|XLOC_029747|+|NA|NA|more|2	1	2	903	lincRNA
XLOC_029752	A08[+]3323536-3324348	TCONS_00054357	TCONS_00054357|XLOC_029752|+|NA|NA|more|3	1	3	645	lincRNA
XLOC_029755	A08[+]3386559-3414126	TCONS_00054361	TCONS_00054361|XLOC_029755|+|NA|NA|more|2	1	2	393	lincRNA
XLOC_029759	A08[+]3448154-3458050	TCONS_00054366,TCONS_00054367	TCONS_00054366|XLOC_029759|+|NA|NA|more|2,TCONS_00054367|XLOC_029759|+|NA|NA|more|2	2	2,2	385|436	lincRNA
XLOC_029778	A08[+]3819601-3820285	TCONS_00054400	TCONS_00054400|XLOC_029778|+|NA|NA|more|2	1	2	596	lincRNA
XLOC_029794	A08[+]4146495-4148193	TCONS_00054423,TCONS_00054425	TCONS_00054423|XLOC_029794|+|NA|NA|more|2,TCONS_00054425|XLOC_029794|+|NA|NA|more|2	2	2,2	947|823	lincRNA
XLOC_029841	A08[+]5127761-5128736	TCONS_00054504,TCONS_00054505	TCONS_00054504|XLOC_029841|+|NA|NA|more|2,TCONS_00054505|XLOC_029841|+|NA|NA|one|1	2	2,1	562|975	lincRNA
XLOC_029921	A08[+]6630895-6641809	TCONS_00054629	TCONS_00054629|XLOC_029921|+|NA|NA|more|3	1	3	535	lincRNA
XLOC_030001	A08[+]8302352-8302924	TCONS_00054765	TCONS_00054765|XLOC_030001|+|NA|NA|more|2	1	2	459	lincRNA
XLOC_030092	A08[+]10028378-10256508	TCONS_00054927	TCONS_00054927|XLOC_030092|+|NA|NA|more|2	1	2	1623	lincRNA
XLOC_030124	A08[+]10514634-10517125	TCONS_00054997	TCONS_00054997|XLOC_030124|+|NA|NA|more|3	1	3	857	lincRNA
XLOC_030130	A08[+]10632900-10637289	TCONS_00055005	TCONS_00055005|XLOC_030130|+|NA|NA|more|2	1	2	619	lincRNA
XLOC_030178	A08[+]11182653-11183475	TCONS_00055085,TCONS_00055086	TCONS_00055085|XLOC_030178|+|NA|NA|more|2,TCONS_00055086|XLOC_030178|+|NA|NA|more|3	2	2,3	736|464	lincRNA
XLOC_030196	A08[+]11479720-11480777	TCONS_00055115	TCONS_00055115|XLOC_030196|+|NA|NA|more|2	1	2	435	lincRNA
XLOC_030327	A08[+]13370750-13377129	TCONS_00055352	TCONS_00055352|XLOC_030327|+|Bra010242|-|one|1	1	1	512	lncNAT
XLOC_030329	A08[+]13392755-13395107	TCONS_00055354	TCONS_00055354|XLOC_030329|+|NA|NA|more|2	1	2	2106	lincRNA
XLOC_030337	A08[+]13453453-13453912	TCONS_00055367	TCONS_00055367|XLOC_030337|+|NA|NA|more|2	1	2	357	lincRNA
XLOC_030348	A08[+]13603867-13604398	TCONS_00055392	TCONS_00055392|XLOC_030348|+|NA|NA|more|2	1	2	465	lincRNA
XLOC_030414	A08[+]14249023-14250964	TCONS_00055497,TCONS_00055498	TCONS_00055497|XLOC_030414|+|NA|NA|more|2,TCONS_00055498|XLOC_030414|+|NA|NA|more|2	2	2,2	778|785	lincRNA
XLOC_030417	A08[+]14305576-14306660	TCONS_00055502	TCONS_00055502|XLOC_030417|+|Bra010395|-|more|2	1	2	883	lncNAT
XLOC_030471	A08[+]14850826-14852199	TCONS_00055605	TCONS_00055605|XLOC_030471|+|NA|NA|more|3	1	3	727	lincRNA
XLOC_030590	A08[+]16181078-16182613	TCONS_00055812	TCONS_00055812|XLOC_030590|+|Bra010736|-|more|2	1	2	1299	lncNAT
XLOC_030639	A08[+]16799375-16804610	TCONS_00055916	TCONS_00055916|XLOC_030639|+|NA|NA|more|6	1	6	1005	lincRNA
XLOC_030640	A08[+]16805748-16810634	TCONS_00055917,TCONS_00055918	TCONS_00055917|XLOC_030640|+|NA|NA|more|4,TCONS_00055918|XLOC_030640|+|NA|NA|more|3	2	4,3	1230|507	lincRNA
XLOC_030693	A08[+]17293313-17294766	TCONS_00056019	TCONS_00056019|XLOC_030693|+|Bra010961|-|more|2	1	2	343	lncNAT
XLOC_030710	A08[+]17459835-17461539	TCONS_00056048	TCONS_00056048|XLOC_030710|+|NA|NA|more|2	1	2	256	lincRNA
XLOC_030798	A08[+]18280378-18281537	TCONS_00056181	TCONS_00056181|XLOC_030798|+|Bra016400|-|more|2	1	2	1034	lncNAT
XLOC_030837	A08[+]18647369-18652760	TCONS_00056264	TCONS_00056264|XLOC_030837|+|Bra016476|-|more|2	1	2	1617	lncNAT
XLOC_030935	A08[+]19328988-19607976	TCONS_00056457	TCONS_00056457|XLOC_030935|+|NA|NA|more|2	1	2	309	lincRNA
XLOC_030959	A08[+]19665435-19666036	TCONS_00056512	TCONS_00056512|XLOC_030959|+|Bra016719|-|more|2	1	2	273	lncNAT
XLOC_031012	A08[+]20078562-20086144	TCONS_00056594	TCONS_00056594|XLOC_031012|+|Bra016811|-|more|2	1	2	753	lncNAT
XLOC_031055	A08[+]20521946-20523562	TCONS_00056687,TCONS_00056688	TCONS_00056687|XLOC_031055|+|NA|NA|more|2,TCONS_00056688|XLOC_031055|+|NA|NA|one|1	2	2,1	316|1607	lincRNA
XLOC_031200	A08[-]106450-106917	TCONS_00056970	TCONS_00056970|XLOC_031200|-|NA|NA|more|2	1	2	389	lincRNA
XLOC_031230	A08[-]545721-561834	TCONS_00057023	TCONS_00057023|XLOC_031230|-|NA|NA|more|2	1	2	336	lincRNA
XLOC_031231	A08[-]562644-563204	TCONS_00057024	TCONS_00057024|XLOC_031231|-|NA|NA|more|2	1	2	472	lincRNA
XLOC_031232	A08[-]563893-564275	TCONS_00057025	TCONS_00057025|XLOC_031232|-|NA|NA|more|2	1	2	251	lincRNA
XLOC_031234	A08[-]588286-588846	TCONS_00057029	TCONS_00057029|XLOC_031234|-|NA|NA|more|2	1	2	268	lincRNA
XLOC_031270	A08[-]1214506-1215156	TCONS_00057092	TCONS_00057092|XLOC_031270|-|NA|NA|more|2	1	2	474	lincRNA
XLOC_031286	A08[-]1487800-1490039	TCONS_00057126	TCONS_00057126|XLOC_031286|-|Bra014344|+|one|1	1	1	267	lncNAT
XLOC_031290	A08[-]1514938-1520121	TCONS_00057131	TCONS_00057131|XLOC_031290|-|NA|NA|more|5	1	5	690	lincRNA
XLOC_031319	A08[-]1967113-1969811	TCONS_00057176	TCONS_00057176|XLOC_031319|-|Bra014283|+|more|2	1	2	587	lncNAT
XLOC_031360	A08[-]2584602-2585432	TCONS_00057249	TCONS_00057249|XLOC_031360|-|NA|NA|more|2	1	2	750	lincRNA
XLOC_031438	A08[-]3880159-3880826	TCONS_00057358	TCONS_00057358|XLOC_031438|-|Bra014066|+|more|2	1	2	526	lncNAT
XLOC_031440	A08[-]3897983-3898679	TCONS_00057360,TCONS_00057361,TCONS_00057362	TCONS_00057360|XLOC_031440|-|NA|NA|more|2,TCONS_00057361|XLOC_031440|-|NA|NA|more|3,TCONS_00057362|XLOC_031440|-|NA|NA|more|2	3	2,3,2	434|434|324	lincRNA
XLOC_031491	A08[-]4954789-4955973	TCONS_00057447	TCONS_00057447|XLOC_031491|-|NA|NA|more|4	1	4	548	lincRNA
XLOC_031505	A08[-]5256056-5256625	TCONS_00057469	TCONS_00057469|XLOC_031505|-|NA|NA|more|2	1	2	468	lincRNA
XLOC_031522	A08[-]5659280-5660795	TCONS_00057497	TCONS_00057497|XLOC_031522|-|NA|NA|more|3	1	3	359	lincRNA
XLOC_031523	A08[-]5677389-5680292	TCONS_00057498	TCONS_00057498|XLOC_031523|-|NA|NA|more|2	1	2	280	lincRNA
XLOC_031527	A08[-]5759179-5761235	TCONS_00057508,TCONS_00057509	TCONS_00057508|XLOC_031527|-|NA|NA|more|2,TCONS_00057509|XLOC_031527|-|NA|NA|more|6	2	2,6	976|1108	lincRNA
XLOC_031533	A08[-]5870536-5873833	TCONS_00057525	TCONS_00057525|XLOC_031533|-|Bra034873|+|one|1	1	1	380	lncNAT
XLOC_031565	A08[-]6457336-6458507	TCONS_00057577,TCONS_00057578	TCONS_00057577|XLOC_031565|-|NA|NA|more|2,TCONS_00057578|XLOC_031565|-|NA|NA|more|2	2	2,2	649|724	lincRNA
XLOC_031576	A08[-]6669039-6670377	TCONS_00057599	TCONS_00057599|XLOC_031576|-|Bra038082|+|more|2	1	2	1163	lncNAT
XLOC_031587	A08[-]6837326-6843649	TCONS_00057615,TCONS_00057616	TCONS_00057615|XLOC_031587|-|NA|NA|more|3,TCONS_00057616|XLOC_031587|-|NA|NA|more|3	2	3,3	890|806	lincRNA
XLOC_031622	A08[-]7648177-7649316	TCONS_00057680,TCONS_00057681	TCONS_00057680|XLOC_031622|-|NA|NA|more|3,TCONS_00057681|XLOC_031622|-|NA|NA|more|3	2	3,3	830|840	lincRNA
XLOC_031647	A08[-]8207601-8208558	TCONS_00057727	TCONS_00057727|XLOC_031647|-|NA|NA|more|2	1	2	798	lincRNA
XLOC_031660	A08[-]8409872-8411140	TCONS_00057753	TCONS_00057753|XLOC_031660|-|Bra038941|+|more|2	1	2	771	lncNAT
XLOC_031697	A08[-]8992412-8993724	TCONS_00057820	TCONS_00057820|XLOC_031697|-|NA|NA|more|2	1	2	911	lincRNA
XLOC_031724	A08[-]9471782-9477269	TCONS_00057863,TCONS_00057864	TCONS_00057863|XLOC_031724|-|Bra035241|+|more|3,TCONS_00057864|XLOC_031724|-|NA|NA|more|2	2	3,2	1263|1072	lincRNA
XLOC_031752	A08[-]9992545-9993531	TCONS_00057904	TCONS_00057904|XLOC_031752|-|NA|NA|more|2	1	2	848	lincRNA
XLOC_031784	A08[-]10480977-10481664	TCONS_00057974	TCONS_00057974|XLOC_031784|-|Bra021015|+|more|2	1	2	580	lncNAT
XLOC_031788	A08[-]10508239-10509455	TCONS_00057978	TCONS_00057978|XLOC_031788|-|Bra021011|+|more|2	1	2	707	lncNAT
XLOC_031860	A08[-]11562447-11563455	TCONS_00058094	TCONS_00058094|XLOC_031860|-|NA|NA|more|3	1	3	585	lincRNA
XLOC_031879	A08[-]11809442-11811245	TCONS_00058136,TCONS_00058137,TCONS_00058138	TCONS_00058136|XLOC_031879|-|NA|NA|more|2,TCONS_00058137|XLOC_031879|-|NA|NA|more|2,TCONS_00058138|XLOC_031879|-|NA|NA|more|2	3	2,2,2	1612|1690|1337	lincRNA
XLOC_031885	A08[-]11899604-11900907	TCONS_00058149	TCONS_00058149|XLOC_031885|-|NA|NA|more|4	1	4	774	lincRNA
XLOC_031934	A08[-]12462226-12466294	TCONS_00058214	TCONS_00058214|XLOC_031934|-|NA|NA|more|4	1	4	446	lincRNA
XLOC_031938	A08[-]12505712-12507305	TCONS_00058219	TCONS_00058219|XLOC_031938|-|NA|NA|more|2	1	2	1172	lincRNA
XLOC_032021	A08[-]13487075-13494878	TCONS_00058386,TCONS_00058387	TCONS_00058386|XLOC_032021|-|NA|NA|more|3,TCONS_00058387|XLOC_032021|-|NA|NA|more|5	2	3,5	743|1505	lincRNA
XLOC_032099	A08[-]14450650-14452044	TCONS_00058536	TCONS_00058536|XLOC_032099|-|Bra010421|+|more|2	1	2	895	lncNAT
XLOC_032101	A08[-]14460069-14460860	TCONS_00058538	TCONS_00058538|XLOC_032101|-|NA|NA|more|2	1	2	721	lincRNA
XLOC_032174	A08[-]15226665-15228189	TCONS_00058677,TCONS_00058678	TCONS_00058677|XLOC_032174|-|NA|NA|more|3,TCONS_00058678|XLOC_032174|-|NA|NA|more|3	2	3,3	1176|1256	lincRNA
XLOC_032199	A08[-]15510602-15511370	TCONS_00058717	TCONS_00058717|XLOC_032199|-|NA|NA|more|2	1	2	538	lincRNA
XLOC_032219	A08[-]15762330-15766359	TCONS_00058745,TCONS_00058746	TCONS_00058745|XLOC_032219|-|NA|NA|more|2,TCONS_00058746|XLOC_032219|-|NA|NA|more|2	2	2,2	420|248	lincRNA
XLOC_032233	A08[-]15904688-15905321	TCONS_00058766	TCONS_00058766|XLOC_032233|-|NA|NA|more|2	1	2	416	lincRNA
XLOC_032253	A08[-]16147288-16149266	TCONS_00058816	TCONS_00058816|XLOC_032253|-|Bra010727|+|more|2	1	2	1609	lncNAT
XLOC_032348	A08[-]17024713-17025449	TCONS_00058992	TCONS_00058992|XLOC_032348|-|NA|NA|more|3	1	3	432	lincRNA
XLOC_032360	A08[-]17129864-17130489	TCONS_00059014	TCONS_00059014|XLOC_032360|-|NA|NA|more|2	1	2	545	lincRNA
XLOC_032423	A08[-]17826228-17833141	TCONS_00059144	TCONS_00059144|XLOC_032423|-|NA|NA|one|1	1	1	492	lincRNA
XLOC_032456	A08[-]18158858-18161119	TCONS_00059198	TCONS_00059198|XLOC_032456|-|NA|NA|more|4	1	4	1020	lincRNA
XLOC_032471	A08[-]18381394-18382332	TCONS_00059232	TCONS_00059232|XLOC_032471|-|NA|NA|more|2	1	2	851	lincRNA
XLOC_032497	A08[-]18628966-18635432	TCONS_00059277	TCONS_00059277|XLOC_032497|-|Bra016472|+|more|3	1	3	641	lncNAT
XLOC_032516	A08[-]18801819-18802972	TCONS_00059313	TCONS_00059313|XLOC_032516|-|NA|NA|more|2	1	2	665	lincRNA
XLOC_032527	A08[-]18870970-18872199	TCONS_00059334	TCONS_00059334|XLOC_032527|-|Bra016524|+|more|2	1	2	924	lncNAT
XLOC_032530	A08[-]18890505-18891272	TCONS_00059339	TCONS_00059339|XLOC_032530|-|NA|NA|more|2	1	2	429	lincRNA
XLOC_032532	A08[-]18898077-18900076	TCONS_00059342	TCONS_00059342|XLOC_032532|-|Bra016530|+|one|1	1	1	1008	lncNAT
XLOC_032550	A08[-]19050345-19054163	TCONS_00059375,TCONS_00059376	TCONS_00059375|XLOC_032550|-|NA|NA|more|20,TCONS_00059376|XLOC_032550|-|NA|NA|more|20	2	20,20	1710|1714	lincRNA
XLOC_032551	A08[-]19054624-19065210	TCONS_00059377,TCONS_00059378	TCONS_00059377|XLOC_032551|-|NA|NA|more|2,TCONS_00059378|XLOC_032551|-|Bra016558|+|more|3	2	2,3	2021|995	lncNAT
XLOC_032744	A08[-]20679483-20680123	TCONS_00059760	TCONS_00059760|XLOC_032744|-|NA|NA|more|2	1	2	567	lincRNA
XLOC_032759	A08[-]20834048-20837675	TCONS_00059791	TCONS_00059791|XLOC_032759|-|Bra030680|+|more|2	1	2	1615	lncNAT
XLOC_032763	A08[-]20850698-20851644	TCONS_00059795	TCONS_00059795|XLOC_032763|-|NA|NA|more|2	1	2	635	lincRNA
XLOC_032797	A08[-]21125753-21127057	TCONS_00059865	TCONS_00059865|XLOC_032797|-|NA|NA|more|2	1	2	580	lincRNA
XLOC_032800	A08[-]21188013-21190851	TCONS_00059868	TCONS_00059868|XLOC_032800|-|Bra030591|+|more|2	1	2	805	lncNAT
XLOC_033011	A09[+]404730-405754	TCONS_00060169	TCONS_00060169|XLOC_033011|+|NA|NA|more|2	1	2	900	lincRNA
XLOC_033068	A09[+]1020167-1020683	TCONS_00060282	TCONS_00060282|XLOC_033068|+|NA|NA|more|2	1	2	342	lincRNA
XLOC_033120	A09[+]1578221-1580212	TCONS_00060372,TCONS_00060373	TCONS_00060372|XLOC_033120|+|NA|NA|more|2,TCONS_00060373|XLOC_033120|+|NA|NA|one|1	2	2,1	708|1991	lincRNA
XLOC_033159	A09[+]1957828-1958412	TCONS_00060440	TCONS_00060440|XLOC_033159|+|NA|NA|more|2	1	2	322	lincRNA
XLOC_033163	A09[+]1972226-1973573	TCONS_00060444	TCONS_00060444|XLOC_033163|+|NA|NA|more|2	1	2	1148	lincRNA
XLOC_033247	A09[+]2910126-2910700	TCONS_00060600	TCONS_00060600|XLOC_033247|+|NA|NA|more|2	1	2	473	lincRNA
XLOC_033291	A09[+]3461314-3462428	TCONS_00060690	TCONS_00060690|XLOC_033291|+|Bra037764|-|more|2	1	2	690	lncNAT
XLOC_033321	A09[+]3768748-3769954	TCONS_00060752	TCONS_00060752|XLOC_033321|+|Bra037823|-|more|2	1	2	777	lncNAT
XLOC_033322	A09[+]3773183-3774454	TCONS_00060753	TCONS_00060753|XLOC_033322|+|NA|NA|more|2	1	2	1132	lincRNA
XLOC_033333	A09[+]3861040-3863437	TCONS_00060774	TCONS_00060774|XLOC_033333|+|NA|NA|more|4	1	4	643	lincRNA
XLOC_033389	A09[+]4374610-4375727	TCONS_00060879	TCONS_00060879|XLOC_033389|+|NA|NA|more|3	1	3	788	lincRNA
XLOC_033547	A09[+]6184066-6186509	TCONS_00061153,TCONS_00061154	TCONS_00061153|XLOC_033547|+|NA|NA|one|1,TCONS_00061154|XLOC_033547|+|NA|NA|more|2	2	1,2	933|373	lincRNA
XLOC_033560	A09[+]6404053-6405831	TCONS_00061175	TCONS_00061175|XLOC_033560|+|NA|NA|more|4	1	4	406	lincRNA
XLOC_033562	A09[+]6419736-6420133	TCONS_00061179	TCONS_00061179|XLOC_033562|+|NA|NA|more|2	1	2	308	lincRNA
XLOC_033601	A09[+]6876639-6878282	TCONS_00061240	TCONS_00061240|XLOC_033601|+|Bra027696|-|more|2	1	2	596	lncNAT
XLOC_033602	A09[+]6913335-6918702	TCONS_00061241	TCONS_00061241|XLOC_033602|+|Bra027691|-|more|2	1	2	508	lncNAT
XLOC_033623	A09[+]7107119-7110218	TCONS_00061271	TCONS_00061271|XLOC_033623|+|Bra027653|-|more|2	1	2	686	lncNAT
XLOC_033655	A09[+]7649020-7650754	TCONS_00061331	TCONS_00061331|XLOC_033655|+|NA|NA|more|4	1	4	939	lincRNA
XLOC_033682	A09[+]8137631-8138896	TCONS_00061386	TCONS_00061386|XLOC_033682|+|NA|NA|more|3	1	3	304	lincRNA
XLOC_033738	A09[+]8873021-9018296	TCONS_00061491	TCONS_00061491|XLOC_033738|+|NA|NA|more|2	1	2	518	lincRNA
XLOC_033741	A09[+]8873021-9018296	TCONS_00061494	TCONS_00061494|XLOC_033741|+|Bra027165|-|more|2	1	2	897	lncNAT
XLOC_033742	A09[+]8873021-9018296	TCONS_00061495	TCONS_00061495|XLOC_033742|+|NA|NA|more|2	1	2	460	lincRNA
XLOC_033803	A09[+]10018120-10021613	TCONS_00061606	TCONS_00061606|XLOC_033803|+|Bra027942|-|more|2	1	2	1176	lncNAT
XLOC_033865	A09[+]11324464-11325452	TCONS_00061697	TCONS_00061697|XLOC_033865|+|Bra037889|-|more|2	1	2	619	lncNAT
XLOC_033881	A09[+]11722135-11724683	TCONS_00061723,TCONS_00061724,TCONS_00061725,TCONS_00061726	TCONS_00061723|XLOC_033881|+|NA|NA|more|6,TCONS_00061724|XLOC_033881|+|NA|NA|more|4,TCONS_00061725|XLOC_033881|+|NA|NA|more|5,TCONS_00061726|XLOC_033881|+|NA|NA|more|5	4	6,4,5,5	749|1193|941|932	lincRNA
XLOC_034139	A09[+]15932016-15932342	TCONS_00062189	TCONS_00062189|XLOC_034139|+|NA|NA|more|2	1	2	233	lincRNA
XLOC_034158	A09[+]16273402-16275628	TCONS_00062216,TCONS_00062217,TCONS_00062218,TCONS_00062219,TCONS_00062220	TCONS_00062216|XLOC_034158|+|NA|NA|more|4,TCONS_00062217|XLOC_034158|+|NA|NA|more|4,TCONS_00062218|XLOC_034158|+|NA|NA|more|3,TCONS_00062219|XLOC_034158|+|NA|NA|more|5,TCONS_00062220|XLOC_034158|+|NA|NA|more|4	5	4,4,3,5,4	1583|1572|1837|1258|1558	lincRNA
XLOC_034186	A09[+]16810296-16812141	TCONS_00062269	TCONS_00062269|XLOC_034186|+|NA|NA|more|4	1	4	1073	lincRNA
XLOC_034209	A09[+]17354619-17355447	TCONS_00062315	TCONS_00062315|XLOC_034209|+|NA|NA|more|3	1	3	505	lincRNA
XLOC_034237	A09[+]17652658-17653190	TCONS_00062353	TCONS_00062353|XLOC_034237|+|NA|NA|more|2	1	2	395	lincRNA
XLOC_034243	A09[+]17775342-17776909	TCONS_00062363,TCONS_00062364	TCONS_00062363|XLOC_034243|+|NA|NA|more|3,TCONS_00062364|XLOC_034243|+|NA|NA|more|4	2	3,4	830|701	lincRNA
XLOC_034262	A09[+]18047600-18048054	TCONS_00062389	TCONS_00062389|XLOC_034262|+|NA|NA|more|2	1	2	340	lincRNA
XLOC_034293	A09[+]18593062-18593874	TCONS_00062440	TCONS_00062440|XLOC_034293|+|NA|NA|more|2	1	2	732	lincRNA
XLOC_034299	A09[+]18791079-18793249	TCONS_00062446	TCONS_00062446|XLOC_034299|+|NA|NA|more|2	1	2	1104	lincRNA
XLOC_034301	A09[+]18850585-18859988	TCONS_00062450,TCONS_00062451	TCONS_00062450|XLOC_034301|+|NA|NA|one|1,TCONS_00062451|XLOC_034301|+|NA|NA|more|2	2	1,2	944|1097	lincRNA
XLOC_034315	A09[+]19156843-19164077	TCONS_00062471	TCONS_00062471|XLOC_034315|+|NA|NA|more|2	1	2	276	lincRNA
XLOC_034317	A09[+]19199257-19202636	TCONS_00062473	TCONS_00062473|XLOC_034317|+|Bra028034|-|more|2	1	2	436	lncNAT
XLOC_034336	A09[+]19547777-19548756	TCONS_00062511	TCONS_00062511|XLOC_034336|+|Bra027996|-|more|2	1	2	528	lncNAT
XLOC_034433	A09[+]21465586-21467232	TCONS_00062673	TCONS_00062673|XLOC_034433|+|Bra023134|-|more|2	1	2	1542	lncNAT
XLOC_034452	A09[+]21905169-21906491	TCONS_00062702,TCONS_00062703	TCONS_00062702|XLOC_034452|+|NA|NA|more|2,TCONS_00062703|XLOC_034452|+|NA|NA|one|1	2	2,1	1041|1322	lincRNA
XLOC_034466	A09[+]22237687-22238570	TCONS_00062722	TCONS_00062722|XLOC_034466|+|NA|NA|more|2	1	2	771	lincRNA
XLOC_034500	A09[+]22826125-22827024	TCONS_00062779,TCONS_00062780	TCONS_00062779|XLOC_034500|+|NA|NA|more|3,TCONS_00062780|XLOC_034500|+|NA|NA|more|3	2	3,3	734|739	lincRNA
XLOC_034507	A09[+]22900992-22902046	TCONS_00062787,TCONS_00062788	TCONS_00062787|XLOC_034507|+|NA|NA|more|2,TCONS_00062788|XLOC_034507|+|NA|NA|more|2	2	2,2	955|579	lincRNA
XLOC_034526	A09[+]23168763-23170065	TCONS_00062820	TCONS_00062820|XLOC_034526|+|NA|NA|more|3	1	3	901	lincRNA
XLOC_034529	A09[+]23217049-23217443	TCONS_00062823	TCONS_00062823|XLOC_034529|+|NA|NA|more|2	1	2	301	lincRNA
XLOC_034536	A09[+]23373755-23375087	TCONS_00062836,TCONS_00062837	TCONS_00062836|XLOC_034536|+|NA|NA|one|1,TCONS_00062837|XLOC_034536|+|NA|NA|more|2	2	1,2	968|656	lincRNA
XLOC_034562	A09[+]23579416-23580593	TCONS_00062879	TCONS_00062879|XLOC_034562|+|NA|NA|more|3	1	3	574	lincRNA
XLOC_034600	A09[+]23975261-23975671	TCONS_00062948	TCONS_00062948|XLOC_034600|+|NA|NA|more|2	1	2	303	lincRNA
XLOC_034628	A09[+]24405870-24406593	TCONS_00062989	TCONS_00062989|XLOC_034628|+|Bra024561|-|more|2	1	2	641	lncNAT
XLOC_034639	A09[+]24547082-24551003	TCONS_00063007,TCONS_00063008	TCONS_00063007|XLOC_034639|+|Bra024535|-|more|2,TCONS_00063008|XLOC_034639|+|Bra024535|-|more|2	2	2,2	923|1585	lncNAT
XLOC_034648	A09[+]24717735-24719100	TCONS_00063019	TCONS_00063019|XLOC_034648|+|Bra036022|-|more|2	1	2	1234	lncNAT
XLOC_034649	A09[+]24748766-24750655	TCONS_00063020	TCONS_00063020|XLOC_034649|+|NA|NA|more|2	1	2	1772	lincRNA
XLOC_034711	A09[+]25648289-25649719	TCONS_00063117	TCONS_00063117|XLOC_034711|+|Bra036812|-|more|2	1	2	1191	lncNAT
XLOC_034736	A09[+]26023537-26025197	TCONS_00063159	TCONS_00063159|XLOC_034736|+|Bra006889|-|one|1	1	1	269	lncNAT
XLOC_034769	A09[+]26369120-26370439	TCONS_00063235,TCONS_00063236	TCONS_00063235|XLOC_034769|+|NA|NA|more|4,TCONS_00063236|XLOC_034769|+|NA|NA|more|3	2	4,3	778|1095	lincRNA
XLOC_034771	A09[+]26393464-26394179	TCONS_00063238	TCONS_00063238|XLOC_034771|+|Bra006943|-|more|2	1	2	580	lncNAT
XLOC_034772	A09[+]26397330-26397870	TCONS_00063239	TCONS_00063239|XLOC_034772|+|NA|NA|more|2	1	2	464	lincRNA
XLOC_034786	A09[+]26575850-26580648	TCONS_00063268	TCONS_00063268|XLOC_034786|+|Bra006969|-|one|1	1	1	868	lncNAT
XLOC_034792	A09[+]26646974-26647764	TCONS_00063278	TCONS_00063278|XLOC_034792|+|NA|NA|more|2	1	2	693	lincRNA
XLOC_034818	A09[+]26989374-26990665	TCONS_00063317,TCONS_00063318	TCONS_00063317|XLOC_034818|+|NA|NA|one|1,TCONS_00063318|XLOC_034818|+|NA|NA|more|2	2	1,2	1291|523	lincRNA
XLOC_034825	A09[+]27059681-27062233	TCONS_00063332	TCONS_00063332|XLOC_034825|+|Bra007053|-|more|2	1	2	2461	lncNAT
XLOC_034852	A09[+]27405722-27408211	TCONS_00063383,TCONS_00063384	TCONS_00063383|XLOC_034852|+|NA|NA|more|7,TCONS_00063384|XLOC_034852|+|NA|NA|more|6	2	7,6	1682|1728	lincRNA
XLOC_034909	A09[+]27997261-28003665	TCONS_00063485	TCONS_00063485|XLOC_034909|+|Bra007210|-|one|1	1	1	856	lncNAT
XLOC_034944	A09[+]28449209-28451880	TCONS_00063553	TCONS_00063553|XLOC_034944|+|Bra007296|-|more|2	1	2	1117	lncNAT
XLOC_035026	A09[+]29298038-29299352	TCONS_00063701	TCONS_00063701|XLOC_035026|+|NA|NA|more|2	1	2	1223	lincRNA
XLOC_035096	A09[+]29850121-29851116	TCONS_00063811	TCONS_00063811|XLOC_035096|+|Bra007572|-|more|2	1	2	526	lncNAT
XLOC_035294	A09[+]31848657-31849817	TCONS_00064169,TCONS_00064170	TCONS_00064169|XLOC_035294|+|NA|NA|more|2,TCONS_00064170|XLOC_035294|+|NA|NA|more|2	2	2,2	586|568	lincRNA
XLOC_035394	A09[+]32901137-32901956	TCONS_00064352	TCONS_00064352|XLOC_035394|+|NA|NA|more|3	1	3	619	lincRNA
XLOC_035445	A09[+]33438538-33442368	TCONS_00064456	TCONS_00064456|XLOC_035445|+|NA|NA|more|2	1	2	682	lincRNA
XLOC_035446	A09[+]33446890-33450276	TCONS_00064457	TCONS_00064457|XLOC_035446|+|Bra026735|-|more|2	1	2	1313	lncNAT
XLOC_035565	A09[+]34408202-34486593	TCONS_00064673	TCONS_00064673|XLOC_035565|+|Bra026944|-|more|2	1	2	742	lncNAT
XLOC_035673	A09[+]35590122-35591074	TCONS_00064865	TCONS_00064865|XLOC_035673|+|NA|NA|more|2	1	2	570	lincRNA
XLOC_035905	A09[-]449707-460204	TCONS_00065341	TCONS_00065341|XLOC_035905|-|NA|NA|more|2	1	2	797	lincRNA
XLOC_035911	A09[-]511164-513045	TCONS_00065351,TCONS_00065352	TCONS_00065351|XLOC_035911|-|Bra036316|+|more|2,TCONS_00065352|XLOC_035911|-|Bra036316|+|more|3	2	2,3	906|795	lncNAT
XLOC_035978	A09[-]1157660-1158627	TCONS_00065486	TCONS_00065486|XLOC_035978|-|NA|NA|more|2	1	2	809	lincRNA
XLOC_035992	A09[-]1232505-1236636	TCONS_00065511	TCONS_00065511|XLOC_035992|-|Bra039079|+|more|2	1	2	762	lncNAT
XLOC_036009	A09[-]1505506-1506544	TCONS_00065529	TCONS_00065529|XLOC_036009|-|NA|NA|more|3	1	3	442	lincRNA
XLOC_036060	A09[-]1940705-1943347	TCONS_00065621	TCONS_00065621|XLOC_036060|-|Bra036600|+|more|3	1	3	674	lncNAT
XLOC_036165	A09[-]2912015-2912451	TCONS_00065805	TCONS_00065805|XLOC_036165|-|NA|NA|more|2	1	2	307	lincRNA
XLOC_036208	A09[-]3358188-3360769	TCONS_00065888	TCONS_00065888|XLOC_036208|-|Bra035839|+|more|2	1	2	619	lncNAT
XLOC_036217	A09[-]3426014-3426996	TCONS_00065902	TCONS_00065902|XLOC_036217|-|NA|NA|more|3	1	3	711	lincRNA
XLOC_036222	A09[-]3464315-3468830	TCONS_00065909	TCONS_00065909|XLOC_036222|-|Bra037767|+|more|2	1	2	942	lncNAT
XLOC_036241	A09[-]3678553-3680029	TCONS_00065944	TCONS_00065944|XLOC_036241|-|Bra037810|+|one|1	1	1	276	lncNAT
XLOC_036269	A09[-]3925405-3925841	TCONS_00065990	TCONS_00065990|XLOC_036269|-|NA|NA|more|2	1	2	247	lincRNA
XLOC_036271	A09[-]3981356-3981680	TCONS_00065993	TCONS_00065993|XLOC_036271|-|NA|NA|more|2	1	2	232	lincRNA
XLOC_036297	A09[-]4252445-4256186	TCONS_00066041	TCONS_00066041|XLOC_036297|-|NA|NA|more|2	1	2	301	lincRNA
XLOC_036403	A09[-]5561709-5562236	TCONS_00066217	TCONS_00066217|XLOC_036403|-|NA|NA|more|2	1	2	429	lincRNA
XLOC_036450	A09[-]6164733-6176059	TCONS_00066320,TCONS_00066321,TCONS_00066322,TCONS_00066323	TCONS_00066320|XLOC_036450|-|NA|NA|more|5,TCONS_00066321|XLOC_036450|-|NA|NA|more|5,TCONS_00066322|XLOC_036450|-|NA|NA|more|5,TCONS_00066323|XLOC_036450|-|NA|NA|more|5	4	5,5,5,5	977|978|526|517	lincRNA
XLOC_036466	A09[-]6389457-6390690	TCONS_00066351,TCONS_00066352	TCONS_00066351|XLOC_036466|-|NA|NA|more|4,TCONS_00066352|XLOC_036466|-|NA|NA|more|4	2	4,4	702|767	lincRNA
XLOC_036534	A09[-]7272720-7275725	TCONS_00066470	TCONS_00066470|XLOC_036534|-|Bra027631|+|more|2	1	2	1110	lncNAT
XLOC_036558	A09[-]7736908-7738471	TCONS_00066507,TCONS_00066508,TCONS_00066509,TCONS_00066510,TCONS_00066511	TCONS_00066507|XLOC_036558|-|Bra027028|+|more|3,TCONS_00066508|XLOC_036558|-|Bra027028|+|more|2,TCONS_00066509|XLOC_036558|-|Bra027028|+|more|3,TCONS_00066510|XLOC_036558|-|Bra027028|+|more|3,TCONS_00066511|XLOC_036558|-|Bra027028|+|more|3	5	3,2,3,3,3	749|997|1245|1126|831	lncNAT
XLOC_036580	A09[-]8232234-8233388	TCONS_00066553	TCONS_00066553|XLOC_036580|-|NA|NA|more|4	1	4	723	lincRNA
XLOC_036602	A09[-]8702491-8705245	TCONS_00066591	TCONS_00066591|XLOC_036602|-|Bra027131|+|one|1	1	1	296	lncNAT
XLOC_036618	A09[-]9020106-9021867	TCONS_00066619,TCONS_00066620	TCONS_00066619|XLOC_036618|-|Bra027822|+|more|3,TCONS_00066620|XLOC_036618|-|Bra027822|+|more|3	2	3,3	948|945	lncNAT
XLOC_036623	A09[-]9095597-9097284	TCONS_00066631	TCONS_00066631|XLOC_036623|-|NA|NA|more|2	1	2	489	lincRNA
XLOC_036661	A09[-]9712929-9737475	TCONS_00066696	TCONS_00066696|XLOC_036661|-|NA|NA|more|2	1	2	1388	lincRNA
XLOC_036694	A09[-]10099866-10100982	TCONS_00066752	TCONS_00066752|XLOC_036694|-|NA|NA|more|3	1	3	915	lincRNA
XLOC_036731	A09[-]10904268-10904750	TCONS_00066824	TCONS_00066824|XLOC_036731|-|NA|NA|more|2	1	2	402	lincRNA
XLOC_036732	A09[-]10957962-10958984	TCONS_00066825	TCONS_00066825|XLOC_036732|-|NA|NA|more|2	1	2	718	lincRNA
XLOC_036828	A09[-]12788650-12790357	TCONS_00067015	TCONS_00067015|XLOC_036828|-|NA|NA|more|3	1	3	734	lincRNA
XLOC_036837	A09[-]12999166-13000991	TCONS_00067048	TCONS_00067048|XLOC_036837|-|Bra027597|+|more|2	1	2	622	lncNAT
XLOC_036849	A09[-]13241130-13242660	TCONS_00067065,TCONS_00067066	TCONS_00067065|XLOC_036849|-|NA|NA|more|2,TCONS_00067066|XLOC_036849|-|NA|NA|more|6	2	2,6	662|885	lincRNA
XLOC_036889	A09[-]13993015-13994538	TCONS_00067133	TCONS_00067133|XLOC_036889|-|NA|NA|more|2	1	2	1295	lincRNA
XLOC_036931	A09[-]14621620-14623496	TCONS_00067197	TCONS_00067197|XLOC_036931|-|NA|NA|more|3	1	3	843	lincRNA
XLOC_036932	A09[-]14625290-14626872	TCONS_00067198,TCONS_00067199	TCONS_00067198|XLOC_036932|-|NA|NA|more|4,TCONS_00067199|XLOC_036932|-|NA|NA|more|4	2	4,4	957|960	lincRNA
XLOC_036967	A09[-]15209482-15212081	TCONS_00067269	TCONS_00067269|XLOC_036967|-|NA|NA|more|2	1	2	752	lincRNA
XLOC_036981	A09[-]15587463-15588982	TCONS_00067293	TCONS_00067293|XLOC_036981|-|Bra017461|+|more|2	1	2	531	lncNAT
XLOC_036983	A09[-]15614258-15620930	TCONS_00067295	TCONS_00067295|XLOC_036983|-|NA|NA|one|1	1	1	600	lincRNA
XLOC_037029	A09[-]16321215-16323011	TCONS_00067383,TCONS_00067384,TCONS_00067385	TCONS_00067383|XLOC_037029|-|NA|NA|more|5,TCONS_00067384|XLOC_037029|-|NA|NA|more|5,TCONS_00067385|XLOC_037029|-|NA|NA|more|4	3	5,5,4	944|993|974	lincRNA
XLOC_037036	A09[-]16430308-16434222	TCONS_00067392	TCONS_00067392|XLOC_037036|-|NA|NA|more|3	1	3	1564	lincRNA
XLOC_037038	A09[-]16484483-16486587	TCONS_00067395,TCONS_00067396	TCONS_00067395|XLOC_037038|-|NA|NA|more|7,TCONS_00067396|XLOC_037038|-|NA|NA|more|7	2	7,7	1176|1263	lincRNA
XLOC_037069	A09[-]17123444-17124128	TCONS_00067464	TCONS_00067464|XLOC_037069|-|Bra029551|+|more|2	1	2	559	lncNAT
XLOC_037110	A09[-]17750726-17752688	TCONS_00067532,TCONS_00067533,TCONS_00067534	TCONS_00067532|XLOC_037110|-|NA|NA|more|6,TCONS_00067533|XLOC_037110|-|NA|NA|more|7,TCONS_00067534|XLOC_037110|-|NA|NA|more|6	3	6,7,6	1326|1234|1333	lincRNA
XLOC_037116	A09[-]17860240-17860747	TCONS_00067542	TCONS_00067542|XLOC_037116|-|NA|NA|more|2	1	2	408	lincRNA
XLOC_037125	A09[-]18124843-18125701	TCONS_00067555	TCONS_00067555|XLOC_037125|-|NA|NA|more|2	1	2	750	lincRNA
XLOC_037135	A09[-]18435324-18440525	TCONS_00067578	TCONS_00067578|XLOC_037135|-|NA|NA|one|1	1	1	723	lincRNA
XLOC_037140	A09[-]18545312-18546137	TCONS_00067586	TCONS_00067586|XLOC_037140|-|NA|NA|more|3	1	3	567	lincRNA
XLOC_037181	A09[-]19445013-19445864	TCONS_00067650,TCONS_00067651	TCONS_00067650|XLOC_037181|-|NA|NA|one|1,TCONS_00067651|XLOC_037181|-|NA|NA|more|2	2	1,2	851|245	lincRNA
XLOC_037211	A09[-]20118344-20119856	TCONS_00067703	TCONS_00067703|XLOC_037211|-|NA|NA|more|2	1	2	1434	lincRNA
XLOC_037219	A09[-]20230210-20231616	TCONS_00067717	TCONS_00067717|XLOC_037219|-|NA|NA|more|3	1	3	770	lincRNA
XLOC_037243	A09[-]20812869-20813301	TCONS_00067762	TCONS_00067762|XLOC_037243|-|NA|NA|more|2	1	2	346	lincRNA
XLOC_037250	A09[-]20948891-20950141	TCONS_00067778	TCONS_00067778|XLOC_037250|-|NA|NA|more|4	1	4	470	lincRNA
XLOC_037262	A09[-]21196920-21198388	TCONS_00067800,TCONS_00067801,TCONS_00067802	TCONS_00067800|XLOC_037262|-|NA|NA|more|7,TCONS_00067801|XLOC_037262|-|NA|NA|more|7,TCONS_00067802|XLOC_037262|-|NA|NA|more|7	3	7,7,7	688|737|902	lincRNA
XLOC_037331	A09[-]22516343-22519260	TCONS_00067919,TCONS_00067920	TCONS_00067919|XLOC_037331|-|Bra032329|+|more|6,TCONS_00067920|XLOC_037331|-|Bra032329|+|more|2	2	6,2	1377|368	lncNAT
XLOC_037403	A09[-]23860208-23862505	TCONS_00068062	TCONS_00068062|XLOC_037403|-|Bra024643|+|more|2	1	2	528	lncNAT
XLOC_037446	A09[-]24400173-24405189	TCONS_00068134	TCONS_00068134|XLOC_037446|-|Bra024562|+|more|2	1	2	531	lncNAT
XLOC_037533	A09[-]25624012-25625830	TCONS_00068277	TCONS_00068277|XLOC_037533|-|Bra036816|+|more|2	1	2	1687	lncNAT
XLOC_037536	A09[-]25637794-25639118	TCONS_00068280	TCONS_00068280|XLOC_037536|-|NA|NA|more|2	1	2	1040	lincRNA
XLOC_037538	A09[-]25652591-25655725	TCONS_00068282	TCONS_00068282|XLOC_037538|-|Bra036811|+|one|1	1	1	274	lncNAT
XLOC_037567	A09[-]25963008-25964734	TCONS_00068327	TCONS_00068327|XLOC_037567|-|NA|NA|more|9	1	9	889	lincRNA
XLOC_037594	A09[-]26390895-26392360	TCONS_00068373	TCONS_00068373|XLOC_037594|-|NA|NA|more|3	1	3	501	lincRNA
XLOC_037633	A09[-]26811759-26814871	TCONS_00068445,TCONS_00068446	TCONS_00068445|XLOC_037633|-|NA|NA|more|3,TCONS_00068446|XLOC_037633|-|NA|NA|more|2	2	3,2	2014|715	lincRNA
XLOC_037638	A09[-]26855528-26859484	TCONS_00068456	TCONS_00068456|XLOC_037638|-|NA|NA|more|2	1	2	466	lincRNA
XLOC_037748	A09[-]28122088-28124665	TCONS_00068706	TCONS_00068706|XLOC_037748|-|Bra007231|+|one|1	1	1	272	lncNAT
XLOC_037775	A09[-]28308864-28319621	TCONS_00068757	TCONS_00068757|XLOC_037775|-|Bra007275|+|more|7	1	7	1243	lncNAT
XLOC_037801	A09[-]28452809-28692497	TCONS_00068806	TCONS_00068806|XLOC_037801|-|NA|NA|more|2	1	2	1389	lincRNA
XLOC_037819	A09[-]28838814-28839940	TCONS_00068835,TCONS_00068836	TCONS_00068835|XLOC_037819|-|NA|NA|one|1,TCONS_00068836|XLOC_037819|-|NA|NA|more|2	2	1,2	811|682	lincRNA
XLOC_037870	A09[-]29337527-29338259	TCONS_00068939	TCONS_00068939|XLOC_037870|-|NA|NA|more|2	1	2	616	lincRNA
XLOC_037872	A09[-]29349705-29351897	TCONS_00068941	TCONS_00068941|XLOC_037872|-|Bra007467|+|more|2	1	2	1013	lncNAT
XLOC_037876	A09[-]29400501-29403961	TCONS_00068948	TCONS_00068948|XLOC_037876|-|Bra007475|+|more|3	1	3	793	lncNAT
XLOC_037919	A09[-]29876373-29876818	TCONS_00069024	TCONS_00069024|XLOC_037919|-|NA|NA|more|2	1	2	304	lincRNA
XLOC_037941	A09[-]30180340-30181691	TCONS_00069075	TCONS_00069075|XLOC_037941|-|Bra007634|+|more|2	1	2	640	lncNAT
XLOC_038006	A09[-]30754017-30754647	TCONS_00069214	TCONS_00069214|XLOC_038006|-|NA|NA|more|3	1	3	330	lincRNA
XLOC_038007	A09[-]30755151-30756214	TCONS_00069215	TCONS_00069215|XLOC_038007|-|NA|NA|more|2	1	2	252	lincRNA
XLOC_038032	A09[-]31002760-31003409	TCONS_00069266	TCONS_00069266|XLOC_038032|-|NA|NA|more|3	1	3	465	lincRNA
XLOC_038141	A09[-]32236985-32238266	TCONS_00069471	TCONS_00069471|XLOC_038141|-|NA|NA|more|3	1	3	1084	lincRNA
XLOC_038147	A09[-]32282307-32283600	TCONS_00069483,TCONS_00069484	TCONS_00069483|XLOC_038147|-|NA|NA|more|2,TCONS_00069484|XLOC_038147|-|NA|NA|one|1	2	2,1	671|509	lincRNA
XLOC_038175	A09[-]32523809-32531040	TCONS_00069538	TCONS_00069538|XLOC_038175|-|Bra031089|+|more|2	1	2	947	lncNAT
XLOC_038188	A09[-]32657654-32659832	TCONS_00069559,TCONS_00069560	TCONS_00069559|XLOC_038188|-|Bra031067|+|more|3,TCONS_00069560|XLOC_038188|-|Bra031067|+|more|4	2	3,4	1024|955	lncNAT
XLOC_038190	A09[-]32677452-32678382	TCONS_00069563	TCONS_00069563|XLOC_038190|-|NA|NA|more|5	1	5	564	lincRNA
XLOC_038254	A09[-]33277099-33278257	TCONS_00069679,TCONS_00069680	TCONS_00069679|XLOC_038254|-|Bra026701|+|more|2,TCONS_00069680|XLOC_038254|-|Bra026701|+|more|2	2	2,2	803|877	lncNAT
XLOC_038356	A09[-]34366020-34366469	TCONS_00069880	TCONS_00069880|XLOC_038356|-|NA|NA|more|2	1	2	360	lincRNA
XLOC_038398	A09[-]34770438-34774199	TCONS_00069969	TCONS_00069969|XLOC_038398|-|Bra031781|+|one|1	1	1	366	lncNAT
XLOC_038410	A09[-]34827112-34828000	TCONS_00069998	TCONS_00069998|XLOC_038410|-|NA|NA|more|2	1	2	585	lincRNA
XLOC_038453	A09[-]35267145-35300683	TCONS_00070106,TCONS_00070107	TCONS_00070106|XLOC_038453|-|NA|NA|more|2,TCONS_00070107|XLOC_038453|-|NA|NA|more|2	2	2,2	739|1134	lincRNA
XLOC_038476	A09[-]35453262-35454531	TCONS_00070158,TCONS_00070159	TCONS_00070158|XLOC_038476|-|NA|NA|more|5,TCONS_00070159|XLOC_038476|-|NA|NA|more|5	2	5,5	689|853	lincRNA
XLOC_038554	A09[-]36281022-36282151	TCONS_00070318	TCONS_00070318|XLOC_038554|-|NA|NA|more|3	1	3	533	lincRNA
XLOC_038591	A09[-]36703763-36705641	TCONS_00070385,TCONS_00070386,TCONS_00070387,TCONS_00070388,TCONS_00070389,TCONS_00070390	TCONS_00070385|XLOC_038591|-|NA|NA|more|3,TCONS_00070386|XLOC_038591|-|NA|NA|more|3,TCONS_00070387|XLOC_038591|-|NA|NA|more|5,TCONS_00070388|XLOC_038591|-|NA|NA|more|5,TCONS_00070389|XLOC_038591|-|NA|NA|more|5,TCONS_00070390|XLOC_038591|-|NA|NA|more|5	6	3,3,5,5,5,5	823|924|953|958|953|998	lincRNA
XLOC_038824	A10[+]191965-193075	TCONS_00070654	TCONS_00070654|XLOC_038824|+|NA|NA|more|4	1	4	747	lincRNA
XLOC_038850	A10[+]773948-776187	TCONS_00070696,TCONS_00070699	TCONS_00070696|XLOC_038850|+|Bra015593|-|more|7,TCONS_00070699|XLOC_038850|+|Bra015593|-|more|6	2	7,6	1381|971	lncNAT
XLOC_038903	A10[+]1368401-1372167	TCONS_00070812	TCONS_00070812|XLOC_038903|+|Bra015502|-|more|2	1	2	970	lncNAT
XLOC_038916	A10[+]1533592-1534850	TCONS_00070831	TCONS_00070831|XLOC_038916|+|NA|NA|more|2	1	2	684	lincRNA
XLOC_038967	A10[+]2104971-2142743	TCONS_00070924	TCONS_00070924|XLOC_038967|+|NA|NA|more|2	1	2	500	lincRNA
XLOC_039046	A10[+]2980852-2981378	TCONS_00071087	TCONS_00071087|XLOC_039046|+|NA|NA|one|1	1	1	526	lincRNA
XLOC_039060	A10[+]3232564-3243389	TCONS_00071106	TCONS_00071106|XLOC_039060|+|Bra015224|-|more|5	1	5	637	lncNAT
XLOC_039071	A10[+]3629248-3713089	TCONS_00071129,TCONS_00071130	TCONS_00071129|XLOC_039071|+|NA|NA|more|2,TCONS_00071130|XLOC_039071|+|NA|NA|one|1	2	2,1	605|795	lincRNA
XLOC_039074	A10[+]3768300-3769182	TCONS_00071133	TCONS_00071133|XLOC_039074|+|NA|NA|more|2	1	2	718	lincRNA
XLOC_039087	A10[+]3890157-3891742	TCONS_00071155,TCONS_00071156	TCONS_00071155|XLOC_039087|+|NA|NA|more|2,TCONS_00071156|XLOC_039087|+|NA|NA|more|2	2	2,2	925|678	lincRNA
XLOC_039114	A10[+]4130695-4132170	TCONS_00071202	TCONS_00071202|XLOC_039114|+|Bra033345|-|more|2	1	2	1354	lncNAT
XLOC_039116	A10[+]4143152-4147229	TCONS_00071205,TCONS_00071206,TCONS_00071207	TCONS_00071205|XLOC_039116|+|NA|NA|more|3,TCONS_00071206|XLOC_039116|+|NA|NA|more|4,TCONS_00071207|XLOC_039116|+|NA|NA|more|3	3	3,4,3	837|809|744	lincRNA
XLOC_039126	A10[+]4304309-4306560	TCONS_00071222	TCONS_00071222|XLOC_039126|+|Bra033316|-|more|2	1	2	1867	lncNAT
XLOC_039158	A10[+]4605299-4607234	TCONS_00071279	TCONS_00071279|XLOC_039158|+|Bra033265|-|more|2	1	2	430	lncNAT
XLOC_039200	A10[+]5236385-5236705	TCONS_00071360	TCONS_00071360|XLOC_039200|+|NA|NA|more|2	1	2	240	lincRNA
XLOC_039215	A10[+]5442585-5444856	TCONS_00071387,TCONS_00071388	TCONS_00071387|XLOC_039215|+|NA|NA|more|7,TCONS_00071388|XLOC_039215|+|NA|NA|more|6	2	7,6	1448|1676	lincRNA
XLOC_039235	A10[+]5835703-5836664	TCONS_00071424	TCONS_00071424|XLOC_039235|+|Bra003038|-|more|2	1	2	356	lncNAT
XLOC_039266	A10[+]6318228-6321230	TCONS_00071479	TCONS_00071479|XLOC_039266|+|Bra002978|-|more|3	1	3	1506	lncNAT
XLOC_039305	A10[+]6833516-6834240	TCONS_00071554	TCONS_00071554|XLOC_039305|+|NA|NA|more|2	1	2	623	lincRNA
XLOC_039313	A10[+]6924006-6924390	TCONS_00071567	TCONS_00071567|XLOC_039313|+|NA|NA|more|2	1	2	289	lincRNA
XLOC_039373	A10[+]7558609-7561136	TCONS_00071682,TCONS_00071685,TCONS_00071686	TCONS_00071682|XLOC_039373|+|NA|NA|more|5,TCONS_00071685|XLOC_039373|+|NA|NA|more|5,TCONS_00071686|XLOC_039373|+|NA|NA|more|3	3	5,5,3	1782|958|1236	lincRNA
XLOC_039413	A10[+]8094681-8096171	TCONS_00071760,TCONS_00071761,TCONS_00071762,TCONS_00071763,TCONS_00071764	TCONS_00071760|XLOC_039413|+|NA|NA|more|4,TCONS_00071761|XLOC_039413|+|NA|NA|more|3,TCONS_00071762|XLOC_039413|+|NA|NA|more|3,TCONS_00071763|XLOC_039413|+|NA|NA|more|2,TCONS_00071764|XLOC_039413|+|NA|NA|more|3	5	4,3,3,2,3	1005|836|1169|1356|825	lincRNA
XLOC_039462	A10[+]8654529-8659559	TCONS_00071868	TCONS_00071868|XLOC_039462|+|Bra002596|-|one|1	1	1	272	lncNAT
XLOC_039463	A10[+]8659663-8661580	TCONS_00071869,TCONS_00071870,TCONS_00071871	TCONS_00071869|XLOC_039463|+|Bra002595|-|more|4,TCONS_00071870|XLOC_039463|+|Bra002595|-|more|4,TCONS_00071871|XLOC_039463|+|Bra002595|-|more|4	3	4,4,4	607|671|575	lncNAT
XLOC_039466	A10[+]8709023-8712090	TCONS_00071877	TCONS_00071877|XLOC_039466|+|Bra002590|-|more|2	1	2	1340	lncNAT
XLOC_039516	A10[+]9151734-9152482	TCONS_00071957	TCONS_00071957|XLOC_039516|+|NA|NA|more|2	1	2	361	lincRNA
XLOC_039641	A10[+]10525098-10526484	TCONS_00072195	TCONS_00072195|XLOC_039641|+|Bra002280|-|more|2	1	2	1222	lncNAT
XLOC_039679	A10[+]10915359-10915831	TCONS_00072269	TCONS_00072269|XLOC_039679|+|NA|NA|more|2	1	2	368	lincRNA
XLOC_039687	A10[+]10953845-10958163	TCONS_00072284	TCONS_00072284|XLOC_039687|+|Bra002195|-|one|1	1	1	559	lncNAT
XLOC_039690	A10[+]10991836-10995227	TCONS_00072289	TCONS_00072289|XLOC_039690|+|Bra002189|-|more|2	1	2	581	lncNAT
XLOC_039735	A10[+]11454234-11456231	TCONS_00072374	TCONS_00072374|XLOC_039735|+|NA|NA|more|7	1	7	1198	lincRNA
XLOC_039747	A10[+]11663675-11665136	TCONS_00072390	TCONS_00072390|XLOC_039747|+|NA|NA|more|3	1	3	1147	lincRNA
XLOC_039773	A10[+]12043870-12045327	TCONS_00072429	TCONS_00072429|XLOC_039773|+|NA|NA|more|3	1	3	708	lincRNA
XLOC_039787	A10[+]12279112-12279451	TCONS_00072450	TCONS_00072450|XLOC_039787|+|NA|NA|more|2	1	2	250	lincRNA
XLOC_039811	A10[+]12733549-12733923	TCONS_00072496	TCONS_00072496|XLOC_039811|+|NA|NA|more|2	1	2	283	lincRNA
XLOC_039905	A10[+]13684228-13687013	TCONS_00072658	TCONS_00072658|XLOC_039905|+|Bra008748|-|more|5	1	5	707	lncNAT
XLOC_039992	A10[+]14351249-14355406	TCONS_00072814	TCONS_00072814|XLOC_039992|+|Bra008902|-|one|1	1	1	763	lncNAT
XLOC_040041	A10[+]14757246-14759498	TCONS_00072909	TCONS_00072909|XLOC_040041|+|Bra008992|-|more|2	1	2	1810	lncNAT
XLOC_040085	A10[+]15193085-15201776	TCONS_00073005	TCONS_00073005|XLOC_040085|+|NA|NA|more|2	1	2	333	lincRNA
XLOC_040145	A10[+]15557556-15561157	TCONS_00073103	TCONS_00073103|XLOC_040145|+|Bra009182|-|more|2	1	2	843	lncNAT
XLOC_040264	A10[+]16575223-16580250	TCONS_00073347	TCONS_00073347|XLOC_040264|+|NA|NA|more|3	1	3	720	lincRNA
XLOC_040273	A10[+]16642538-16645494	TCONS_00073360	TCONS_00073360|XLOC_040273|+|Bra009440|-|one|1	1	1	547	lncNAT
XLOC_040274	A10[+]16660343-16661250	TCONS_00073361	TCONS_00073361|XLOC_040274|+|NA|NA|more|2	1	2	485	lincRNA
XLOC_040365	A10[-]42274-43664	TCONS_00073553	TCONS_00073553|XLOC_040365|-|NA|NA|more|3	1	3	1186	lincRNA
XLOC_040376	A10[-]340155-342703	TCONS_00073569,TCONS_00073571,TCONS_00073572	TCONS_00073569|XLOC_040376|-|NA|NA|more|7,TCONS_00073571|XLOC_040376|-|NA|NA|more|7,TCONS_00073572|XLOC_040376|-|NA|NA|more|6	3	7,7,6	1494|1658|1683	lincRNA
XLOC_040395	A10[-]809571-822785	TCONS_00073605,TCONS_00073606	TCONS_00073605|XLOC_040395|-|Bra015591|+|more|2,TCONS_00073606|XLOC_040395|-|Bra015591|+|more|2	2	2,2	517|399	lncNAT
XLOC_040399	A10[-]847769-851587	TCONS_00073612	TCONS_00073612|XLOC_040399|-|NA|NA|more|2	1	2	577	lincRNA
XLOC_040419	A10[-]1188587-1191947	TCONS_00073649	TCONS_00073649|XLOC_040419|-|Bra015535|+|more|2	1	2	596	lncNAT
XLOC_040424	A10[-]1220908-1221798	TCONS_00073659	TCONS_00073659|XLOC_040424|-|NA|NA|more|2	1	2	792	lincRNA
XLOC_040510	A10[-]2448922-2457555	TCONS_00073826	TCONS_00073826|XLOC_040510|-|Bra015331|+|more|2	1	2	1073	lncNAT
XLOC_040536	A10[-]2769527-2770186	TCONS_00073887	TCONS_00073887|XLOC_040536|-|Bra015272|+|more|2	1	2	553	lncNAT
XLOC_040550	A10[-]2972309-2975048	TCONS_00073909	TCONS_00073909|XLOC_040550|-|Bra015245|+|more|2	1	2	685	lncNAT
XLOC_040576	A10[-]3629248-3713089	TCONS_00073963	TCONS_00073963|XLOC_040576|-|NA|NA|one|1	1	1	1385	lincRNA
XLOC_040591	A10[-]3890157-3891742	TCONS_00073983	TCONS_00073983|XLOC_040591|-|NA|NA|more|2	1	2	654	lincRNA
XLOC_040616	A10[-]4095224-4095923	TCONS_00074023	TCONS_00074023|XLOC_040616|-|NA|NA|more|2	1	2	359	lincRNA
XLOC_040627	A10[-]4161472-4163180	TCONS_00074041	TCONS_00074041|XLOC_040627|-|Bra033336|+|more|2	1	2	798	lncNAT
XLOC_040657	A10[-]4567702-4569072	TCONS_00074097	TCONS_00074097|XLOC_040657|-|NA|NA|more|3	1	3	821	lincRNA
XLOC_040674	A10[-]4780934-4782430	TCONS_00074144,TCONS_00074145	TCONS_00074144|XLOC_040674|-|NA|NA|more|4,TCONS_00074145|XLOC_040674|-|NA|NA|more|5	2	4,5	1080|909	lincRNA
XLOC_040799	A10[-]6937370-6938646	TCONS_00074368,TCONS_00074369,TCONS_00074370,TCONS_00074371	TCONS_00074368|XLOC_040799|-|NA|NA|more|3,TCONS_00074369|XLOC_040799|-|NA|NA|more|3,TCONS_00074370|XLOC_040799|-|NA|NA|more|3,TCONS_00074371|XLOC_040799|-|NA|NA|more|2	4	3,3,3,2	819|840|828|1141	lincRNA
XLOC_040840	A10[-]7496901-7502316	TCONS_00074443,TCONS_00074444,TCONS_00074445	TCONS_00074443|XLOC_040840|-|NA|NA|more|5,TCONS_00074444|XLOC_040840|-|NA|NA|more|5,TCONS_00074445|XLOC_040840|-|NA|NA|more|5	3	5,5,5	550|579|586	lincRNA
XLOC_040905	A10[-]8298505-8300999	TCONS_00074562	TCONS_00074562|XLOC_040905|-|Bra002675|+|one|1	1	1	320	lncNAT
XLOC_040935	A10[-]8523641-8524386	TCONS_00074613	TCONS_00074613|XLOC_040935|-|NA|NA|more|3	1	3	571	lincRNA
XLOC_040945	A10[-]8601417-8602299	TCONS_00074627	TCONS_00074627|XLOC_040945|-|NA|NA|more|2	1	2	699	lincRNA
XLOC_040986	A10[-]9111947-9115296	TCONS_00074692	TCONS_00074692|XLOC_040986|-|Bra002515|+|more|2	1	2	608	lncNAT
XLOC_041041	A10[-]9983116-9984285	TCONS_00074789	TCONS_00074789|XLOC_041041|-|Bra002373|+|more|2	1	2	1086	lncNAT
XLOC_041074	A10[-]10380050-10380745	TCONS_00074855	TCONS_00074855|XLOC_041074|-|NA|NA|more|2	1	2	453	lincRNA
XLOC_041091	A10[-]10579009-10582412	TCONS_00074883	TCONS_00074883|XLOC_041091|-|NA|NA|one|1	1	1	656	lincRNA
XLOC_041203	A10[-]11770556-11771533	TCONS_00075111	TCONS_00075111|XLOC_041203|-|NA|NA|more|4	1	4	357	lincRNA
XLOC_041294	A10[-]13117569-13118945	TCONS_00075282	TCONS_00075282|XLOC_041294|-|NA|NA|more|4	1	4	1095	lincRNA
XLOC_041342	A10[-]13547590-13549236	TCONS_00075374,TCONS_00075375	TCONS_00075374|XLOC_041342|-|NA|NA|one|1,TCONS_00075375|XLOC_041342|-|NA|NA|more|2	2	1,2	1646|1356	lincRNA
XLOC_041358	A10[-]13663742-13664547	TCONS_00075402	TCONS_00075402|XLOC_041358|-|NA|NA|more|4	1	4	343	lincRNA
XLOC_041362	A10[-]13707666-13711293	TCONS_00075409	TCONS_00075409|XLOC_041362|-|Bra008752|+|more|2	1	2	1012	lncNAT
XLOC_041434	A10[-]14378273-14384528	TCONS_00075535	TCONS_00075535|XLOC_041434|-|Bra008911|+|more|2	1	2	888	lncNAT
XLOC_041442	A10[-]14448055-14448752	TCONS_00075549	TCONS_00075549|XLOC_041442|-|NA|NA|more|2	1	2	493	lincRNA
XLOC_041505	A10[-]15019543-15022103	TCONS_00075681	TCONS_00075681|XLOC_041505|-|Bra009047|+|more|2	1	2	216	lncNAT
XLOC_041610	A10[-]15937898-15938747	TCONS_00075899	TCONS_00075899|XLOC_041610|-|NA|NA|more|2	1	2	651	lincRNA
XLOC_041625	A10[-]16087323-16088643	TCONS_00075927	TCONS_00075927|XLOC_041625|-|NA|NA|more|2	1	2	1233	lincRNA
XLOC_041657	A10[-]16424695-16425467	TCONS_00076007	TCONS_00076007|XLOC_041657|-|NA|NA|more|2	1	2	425	lincRNA
XLOC_041676	A10[-]16575223-16580250	TCONS_00076043	TCONS_00076043|XLOC_041676|-|NA|NA|more|2	1	2	218	lincRNA
XLOC_041703	A10[-]16802635-16803204	TCONS_00076101	TCONS_00076101|XLOC_041703|-|NA|NA|more|2	1	2	257	lincRNA
XLOC_041729	A10[-]16834262-17121322	TCONS_00076155,TCONS_00076156,TCONS_00076157	TCONS_00076155|XLOC_041729|-|NA|NA|more|3,TCONS_00076156|XLOC_041729|-|NA|NA|more|3,TCONS_00076157|XLOC_041729|-|NA|NA|more|3	3	3,3,3	914|917|920	lincRNA
XLOC_041762	A10[-]17279005-17279772	TCONS_00076238	TCONS_00076238|XLOC_041762|-|NA|NA|more|3	1	3	516	lincRNA
XLOC_041799	A10[-]17591193-17592012	TCONS_00076320	TCONS_00076320|XLOC_041799|-|NA|NA|more|2	1	2	726	lincRNA
XLOC_041891	Scaffold000096[+]644457-646509	TCONS_00076418,TCONS_00076419	TCONS_00076418|XLOC_041891|+|NA|NA|more|2,TCONS_00076419|XLOC_041891|+|NA|NA|more|3	2	2,3	1306|463	lincRNA
XLOC_041897	Scaffold000096[+]847837-856555	TCONS_00076426	TCONS_00076426|XLOC_041897|+|Bra034523|-|more|2	1	2	556	lncNAT
XLOC_041979	Scaffold000100[+]867368-882092	TCONS_00076554	TCONS_00076554|XLOC_041979|+|Bra035009|-|more|2	1	2	939	lncNAT
XLOC_042031	Scaffold000103[+]530470-531919	TCONS_00076634	TCONS_00076634|XLOC_042031|+|Bra035325|-|more|2	1	2	1063	lncNAT
XLOC_042037	Scaffold000103[+]713128-714746	TCONS_00076641	TCONS_00076641|XLOC_042037|+|Bra035335|-|more|2	1	2	1528	lncNAT
XLOC_042131	Scaffold000104[-]541909-544188	TCONS_00076774,TCONS_00076775	TCONS_00076774|XLOC_042131|-|NA|NA|more|7,TCONS_00076775|XLOC_042131|-|NA|NA|more|6	2	7,6	1552|1753	lincRNA
XLOC_042148	Scaffold000111[+]94938-101978	TCONS_00076796	TCONS_00076796|XLOC_042148|+|Bra035969|-|more|3	1	3	553	lncNAT
XLOC_042191	Scaffold000111[-]380867-381599	TCONS_00076863	TCONS_00076863|XLOC_042191|-|NA|NA|more|3	1	3	494	lincRNA
XLOC_042201	Scaffold000111[-]567904-568311	TCONS_00076874	TCONS_00076874|XLOC_042201|-|NA|NA|more|2	1	2	294	lincRNA
XLOC_042243	Scaffold000123[-]339981-366616	TCONS_00076940	TCONS_00076940|XLOC_042243|-|NA|NA|one|1	1	1	363	lincRNA
XLOC_042277	Scaffold000140[+]403421-404799	TCONS_00076989	TCONS_00076989|XLOC_042277|+|NA|NA|more|3	1	3	1166	lincRNA
XLOC_042291	Scaffold000140[-]329213-329680	TCONS_00077009	TCONS_00077009|XLOC_042291|-|NA|NA|more|2	1	2	311	lincRNA
XLOC_042293	Scaffold000140[-]368403-369580	TCONS_00077011,TCONS_00077012	TCONS_00077011|XLOC_042293|-|NA|NA|more|4,TCONS_00077012|XLOC_042293|-|NA|NA|more|3	2	4,3	603|579	lincRNA
XLOC_042318	Scaffold000141[-]357806-368334	TCONS_00077060	TCONS_00077060|XLOC_042318|-|NA|NA|one|1	1	1	824	lincRNA
XLOC_042357	Scaffold000155[+]147540-149610	TCONS_00077111,TCONS_00077112	TCONS_00077111|XLOC_042357|+|NA|NA|more|4,TCONS_00077112|XLOC_042357|+|NA|NA|more|2	2	4,2	1044|894	lincRNA
XLOC_042391	Scaffold000157[-]165701-174205	TCONS_00077157	TCONS_00077157|XLOC_042391|-|NA|NA|more|3	1	3	435	lincRNA
XLOC_042393	Scaffold000157[-]188505-189529	TCONS_00077160	TCONS_00077160|XLOC_042393|-|NA|NA|more|3	1	3	553	lincRNA
XLOC_042411	Scaffold000162[+]168066-170530	TCONS_00077179	TCONS_00077179|XLOC_042411|+|NA|NA|more|2	1	2	2378	lincRNA
XLOC_042445	Scaffold000164[+]183119-184068	TCONS_00077226	TCONS_00077226|XLOC_042445|+|NA|NA|more|3	1	3	710	lincRNA
XLOC_042451	Scaffold000164[+]250912-251451	TCONS_00077238	TCONS_00077238|XLOC_042451|+|NA|NA|more|2	1	2	337	lincRNA
XLOC_042468	Scaffold000164[-]104008-104486	TCONS_00077263	TCONS_00077263|XLOC_042468|-|NA|NA|more|2	1	2	299	lincRNA
XLOC_042494	Scaffold000164[-]295329-295853	TCONS_00077315	TCONS_00077315|XLOC_042494|-|NA|NA|more|2	1	2	440	lincRNA
XLOC_042498	Scaffold000167[+]68887-70346	TCONS_00077320	TCONS_00077320|XLOC_042498|+|NA|NA|more|3	1	3	632	lincRNA
XLOC_042507	Scaffold000167[+]215264-215808	TCONS_00077333	TCONS_00077333|XLOC_042507|+|NA|NA|more|2	1	2	332	lincRNA
XLOC_042513	Scaffold000167[-]38353-39716	TCONS_00077344	TCONS_00077344|XLOC_042513|-|Bra039508|+|more|2	1	2	1270	lncNAT
XLOC_042552	Scaffold000170[+]259495-259943	TCONS_00077394	TCONS_00077394|XLOC_042552|+|NA|NA|more|2	1	2	332	lincRNA
XLOC_042558	Scaffold000170[-]54892-55221	TCONS_00077400	TCONS_00077400|XLOC_042558|-|NA|NA|more|2	1	2	238	lincRNA
XLOC_042769	Scaffold000208[-]80177-81321	TCONS_00077761	TCONS_00077761|XLOC_042769|-|NA|NA|more|2	1	2	732	lincRNA
XLOC_042818	Scaffold000216[-]30197-32562	TCONS_00077826	TCONS_00077826|XLOC_042818|-|NA|NA|more|2	1	2	518	lincRNA
XLOC_042830	Scaffold000217[+]67668-69079	TCONS_00077843	TCONS_00077843|XLOC_042830|+|Bra040557|-|more|3	1	3	827	lncNAT
XLOC_042834	Scaffold000217[-]36152-38174	TCONS_00077848	TCONS_00077848|XLOC_042834|-|NA|NA|more|3	1	3	1378	lincRNA
XLOC_042880	Scaffold000223[-]41914-42499	TCONS_00077936	TCONS_00077936|XLOC_042880|-|NA|NA|more|2	1	2	494	lincRNA
XLOC_042893	Scaffold000228[+]41800-42446	TCONS_00077953	TCONS_00077953|XLOC_042893|+|NA|NA|more|2	1	2	554	lincRNA
XLOC_042897	Scaffold000228[-]66971-68301	TCONS_00077957	TCONS_00077957|XLOC_042897|-|Bra040654|+|more|2	1	2	1253	lncNAT
XLOC_042920	Scaffold000230[-]58723-61121	TCONS_00077994,TCONS_00077995,TCONS_00077996,TCONS_00077997	TCONS_00077994|XLOC_042920|-|NA|NA|more|4,TCONS_00077995|XLOC_042920|-|NA|NA|more|5,TCONS_00077996|XLOC_042920|-|NA|NA|more|5,TCONS_00077997|XLOC_042920|-|NA|NA|more|5	4	4,5,5,5	835|861|714|864	lincRNA
XLOC_042947	Scaffold000238[-]37131-39608	TCONS_00078067	TCONS_00078067|XLOC_042947|-|NA|NA|more|2	1	2	224	lincRNA
XLOC_042951	Scaffold000239[-]17186-20245	TCONS_00078071,TCONS_00078072	TCONS_00078071|XLOC_042951|-|Bra040717|+|more|2,TCONS_00078072|XLOC_042951|-|Bra040717|+|more|2	2	2,2	656|604	lncNAT
XLOC_042983	Scaffold000248[-]17103-18371	TCONS_00078120	TCONS_00078120|XLOC_042983|-|NA|NA|more|3	1	3	404	lincRNA
XLOC_043006	Scaffold000252[-]39970-42924	TCONS_00078157	TCONS_00078157|XLOC_043006|-|Bra040764|+|more|2	1	2	1040	lncNAT
XLOC_043030	Scaffold000258[+]5784-13207	TCONS_00078193	TCONS_00078193|XLOC_043030|+|NA|NA|more|2	1	2	249	lincRNA
XLOC_043039	Scaffold000260[+]7523-8191	TCONS_00078210	TCONS_00078210|XLOC_043039|+|NA|NA|more|2	1	2	566	lincRNA
XLOC_043049	Scaffold000263[-]8407-10807	TCONS_00078222	TCONS_00078222|XLOC_043049|-|NA|NA|more|4	1	4	722	lincRNA
XLOC_043079	Scaffold000279[+]11134-27723	TCONS_00078284	TCONS_00078284|XLOC_043079|+|NA|NA|more|2	1	2	360	lincRNA
XLOC_043090	Scaffold000282[+]18456-19477	TCONS_00078302	TCONS_00078302|XLOC_043090|+|NA|NA|more|2	1	2	861	lincRNA
XLOC_043101	Scaffold000286[+]1030-2775	TCONS_00078319,TCONS_00078320	TCONS_00078319|XLOC_043101|+|NA|NA|more|4,TCONS_00078320|XLOC_043101|+|NA|NA|more|3	2	4,3	1360|1516	lincRNA
XLOC_043111	Scaffold000289[-]27372-29448	TCONS_00078340,TCONS_00078341	TCONS_00078340|XLOC_043111|-|Bra040871|+|more|3,TCONS_00078341|XLOC_043111|-|Bra040871|+|more|4	2	3,4	959|1013	lncNAT
XLOC_043127	Scaffold000295[-]17705-18218	TCONS_00078359	TCONS_00078359|XLOC_043127|-|NA|NA|more|2	1	2	404	lincRNA
XLOC_043169	Scaffold000316[-]24286-26088	TCONS_00078430	TCONS_00078430|XLOC_043169|-|NA|NA|more|7	1	7	985	lincRNA
XLOC_043320	Scaffold000432[-]1206-1902	TCONS_00078662	TCONS_00078662|XLOC_043320|-|NA|NA|more|4	1	4	474	lincRNA
XLOC_043377	Scaffold000564[+]228-2600	TCONS_00078739,TCONS_00078740,TCONS_00078741,TCONS_00078742,TCONS_00078743	TCONS_00078739|XLOC_043377|+|NA|NA|more|8,TCONS_00078740|XLOC_043377|+|NA|NA|more|9,TCONS_00078741|XLOC_043377|+|NA|NA|more|6,TCONS_00078742|XLOC_043377|+|NA|NA|more|9,TCONS_00078743|XLOC_043377|+|NA|NA|more|10	5	8,9,6,9,10	1404|1479|1405|1514|1500	lincRNA
XLOC_043382	Scaffold000582[+]4180-4837	TCONS_00078748,TCONS_00078749	TCONS_00078748|XLOC_043382|+|NA|NA|more|2,TCONS_00078749|XLOC_043382|+|NA|NA|more|2	2	2,2	558|470	lincRNA
XLOC_043405	Scaffold000653[+]2354-2843	TCONS_00078773	TCONS_00078773|XLOC_043405|+|NA|NA|more|2	1	2	412	lincRNA
XLOC_043416	Scaffold000688[-]117-1257	TCONS_00078788	TCONS_00078788|XLOC_043416|-|NA|NA|more|3	1	3	692	lincRNA
XLOC_043418	Scaffold000695[-]563-2405	TCONS_00078790,TCONS_00078791,TCONS_00078792,TCONS_00078794,TCONS_00078795,TCONS_00078796,TCONS_00078797	TCONS_00078790|XLOC_043418|-|NA|NA|more|4,TCONS_00078791|XLOC_043418|-|NA|NA|more|5,TCONS_00078792|XLOC_043418|-|NA|NA|more|4,TCONS_00078794|XLOC_043418|-|NA|NA|more|3,TCONS_00078795|XLOC_043418|-|NA|NA|more|4,TCONS_00078796|XLOC_043418|-|NA|NA|more|3,TCONS_00078797|XLOC_043418|-|NA|NA|more|5	7	4,5,4,3,4,3,5	798|714|613|710|706|785|759	lincRNA
XLOC_043423	Scaffold000734[+]1136-1972	TCONS_00078803	TCONS_00078803|XLOC_043423|+|NA|NA|more|2	1	2	729	lincRNA
XLOC_043435	Scaffold000815[+]814-1570	TCONS_00078817	TCONS_00078817|XLOC_043435|+|NA|NA|more|2	1	2	688	lincRNA
XLOC_043438	Scaffold000821[+]773-1587	TCONS_00078821	TCONS_00078821|XLOC_043438|+|NA|NA|more|2	1	2	744	lincRNA
XLOC_043440	Scaffold000829[-]420-985	TCONS_00078823	TCONS_00078823|XLOC_043440|-|NA|NA|more|2	1	2	463	lincRNA
XLOC_043442	Scaffold000856[+]0-475	TCONS_00078825	TCONS_00078825|XLOC_043442|+|NA|NA|more|2	1	2	382	lincRNA
XLOC_043443	Scaffold000880[+]1-979	TCONS_00078826,TCONS_00078827	TCONS_00078826|XLOC_043443|+|NA|NA|more|3,TCONS_00078827|XLOC_043443|+|NA|NA|more|3	2	3,3	809|785	lincRNA
XLOC_043450	Scaffold000945[-]5-1197	TCONS_00078834,TCONS_00078835,TCONS_00078836	TCONS_00078834|XLOC_043450|-|NA|NA|more|6,TCONS_00078835|XLOC_043450|-|NA|NA|more|6,TCONS_00078836|XLOC_043450|-|NA|NA|more|6	3	6,6,6	403|418|422	lincRNA
XLOC_043458	Scaffold001232[-]0-1104	TCONS_00078846	TCONS_00078846|XLOC_043458|-|NA|NA|more|2	1	2	332	lincRNA
XLOC_043467	Scaffold001359[+]196-833	TCONS_00078856	TCONS_00078856|XLOC_043467|+|NA|NA|more|2	1	2	567	lincRNA
XLOC_043481	Scaffold001553[+]26-831	TCONS_00078870,TCONS_00078871,TCONS_00078872	TCONS_00078870|XLOC_043481|+|NA|NA|more|3,TCONS_00078871|XLOC_043481|+|NA|NA|more|2,TCONS_00078872|XLOC_043481|+|NA|NA|more|2	3	3,2,2	595|575|610	lincRNA
XLOC_043485	Scaffold001623[+]9-841	TCONS_00078876	TCONS_00078876|XLOC_043485|+|NA|NA|more|3	1	3	548	lincRNA
XLOC_043496	Scaffold001881[+]23-614	TCONS_00078887	TCONS_00078887|XLOC_043496|+|NA|NA|more|2	1	2	513	lincRNA
XLOC_043500	Scaffold001979[+]144-728	TCONS_00078891,TCONS_00078892	TCONS_00078891|XLOC_043500|+|NA|NA|more|3,TCONS_00078892|XLOC_043500|+|NA|NA|more|3	2	3,3	345|352	lincRNA
XLOC_043506	Scaffold002051[+]15-665	TCONS_00078898	TCONS_00078898|XLOC_043506|+|NA|NA|more|3	1	3	266	lincRNA
XLOC_043508	Scaffold002083[-]1-736	TCONS_00078900	TCONS_00078900|XLOC_043508|-|NA|NA|more|2	1	2	242	lincRNA
XLOC_043512	Scaffold002204[-]36-701	TCONS_00078904	TCONS_00078904|XLOC_043512|-|NA|NA|more|2	1	2	365	lincRNA
XLOC_043517	Scaffold002320[+]0-603	TCONS_00078909	TCONS_00078909|XLOC_043517|+|NA|NA|more|2	1	2	503	lincRNA
XLOC_043520	Scaffold002465[-]37-482	TCONS_00078912	TCONS_00078912|XLOC_043520|-|NA|NA|more|2	1	2	281	lincRNA
XLOC_043521	Scaffold002483[+]4-543	TCONS_00078913	TCONS_00078913|XLOC_043521|+|NA|NA|more|2	1	2	441	lincRNA
XLOC_043523	Scaffold002523[-]10-552	TCONS_00078915	TCONS_00078915|XLOC_043523|-|NA|NA|more|3	1	3	363	lincRNA
XLOC_043524	Scaffold002531[-]8-566	TCONS_00078916	TCONS_00078916|XLOC_043524|-|NA|NA|more|3	1	3	235	lincRNA
XLOC_043527	Scaffold002618[-]334-638	TCONS_00078919	TCONS_00078919|XLOC_043527|-|NA|NA|more|2	1	2	215	lincRNA
XLOC_043537	Scaffold002881[+]102-587	TCONS_00078929	TCONS_00078929|XLOC_043537|+|NA|NA|more|2	1	2	416	lincRNA
XLOC_043539	Scaffold002915[-]1-312	TCONS_00078931	TCONS_00078931|XLOC_043539|-|NA|NA|more|2	1	2	203	lincRNA
XLOC_043546	Scaffold003023[+]119-490	TCONS_00078938	TCONS_00078938|XLOC_043546|+|NA|NA|more|2	1	2	287	lincRNA
XLOC_043551	Scaffold003146[-]170-465	TCONS_00078943	TCONS_00078943|XLOC_043551|-|NA|NA|more|2	1	2	211	lincRNA
XLOC_043568	Scaffold003730[+]0-423	TCONS_00078960	TCONS_00078960|XLOC_043568|+|NA|NA|more|2	1	2	347	lincRNA
XLOC_043569	Scaffold003781[-]0-490	TCONS_00078961,TCONS_00078962	TCONS_00078961|XLOC_043569|-|NA|NA|more|2,TCONS_00078962|XLOC_043569|-|NA|NA|more|3	2	2,3	356|289	lincRNA
XLOC_043570	Scaffold003795[-]86-485	TCONS_00078963	TCONS_00078963|XLOC_043570|-|NA|NA|more|2	1	2	307	lincRNA
XLOC_043584	Scaffold004194[+]2-424	TCONS_00078978	TCONS_00078978|XLOC_043584|+|NA|NA|more|2	1	2	325	lincRNA
XLOC_043590	Scaffold004345[+]18-443	TCONS_00078984	TCONS_00078984|XLOC_043590|+|NA|NA|more|2	1	2	319	lincRNA
XLOC_043617	Scaffold005111[-]11-396	TCONS_00079011	TCONS_00079011|XLOC_043617|-|NA|NA|more|2	1	2	279	lincRNA
XLOC_043623	Scaffold005271[+]3-387	TCONS_00079017	TCONS_00079017|XLOC_043623|+|NA|NA|more|2	1	2	309	lincRNA
XLOC_043632	Scaffold005597[+]3-338	TCONS_00079026	TCONS_00079026|XLOC_043632|+|NA|NA|more|2	1	2	242	lincRNA
XLOC_043656	Scaffold006501[+]2-325	TCONS_00079050	TCONS_00079050|XLOC_043656|+|NA|NA|more|2	1	2	250	lincRNA
XLOC_043657	Scaffold006514[+]5-321	TCONS_00079051	TCONS_00079051|XLOC_043657|+|NA|NA|more|2	1	2	234	lincRNA
XLOC_043660	Scaffold006644[+]1-324	TCONS_00079054	TCONS_00079054|XLOC_043660|+|NA|NA|more|2	1	2	242	lincRNA
XLOC_043678	Scaffold007139[-]0-305	TCONS_00079072	TCONS_00079072|XLOC_043678|-|NA|NA|more|2	1	2	224	lincRNA
XLOC_043683	Scaffold007436[-]0-290	TCONS_00079077	TCONS_00079077|XLOC_043683|-|NA|NA|more|2	1	2	221	lincRNA
