# Supplementary material for: Genome-wide identification of oil biosynthesis-related long non-coding RNAs in allopolyploid Brassica napus
Source: BMC Genomics. 2018 Oct 12;19:745. doi: 10.1186/s12864-018-5117-8 (PMC6186049; doi:10.1186/s12864-018-5117-8)
Supplement: Supplementary file 12 — Table S5. The detail information of lncRNAs identified in B. oleracea. (XLS 765 kb) [file 12864_2018_5117_MOESM12_ESM.xls]

## Sheet: Sheet1
lncRNA_name	lncRNA_location	transcripts_name	old_name	isoform number	exon number	length	type
XLOC_000019	C01[+]259717-260474	TCONS_00000037	TCONS_00000037|XLOC_000019|+|NA|NA|more|2	1	2	353	lincRNA
XLOC_000036	C01[+]417794-418459	TCONS_00000063	TCONS_00000063|XLOC_000036|+|NA|NA|more|2	1	2	579	lincRNA
XLOC_000064	C01[+]843612-844801	TCONS_00000112,TCONS_00000113,TCONS_00000114	TCONS_00000112|XLOC_000064|+|NA|NA|more|2,TCONS_00000113|XLOC_000064|+|NA|NA|more|2,TCONS_00000114|XLOC_000064|+|NA|NA|one|1	3	2,2,1	686|734|933	lincRNA
XLOC_000082	C01[+]1062787-1064732	TCONS_00000145	TCONS_00000145|XLOC_000082|+|Bol028950|-|more|2	1	2	1272	lncNAT
XLOC_000101	C01[+]1211580-1213093	TCONS_00000188,TCONS_00000189	TCONS_00000188|XLOC_000101|+|NA|NA|more|3,TCONS_00000189|XLOC_000101|+|NA|NA|more|2	2	3,2	1244|1207	lincRNA
XLOC_000188	C01[+]2344047-2347845	TCONS_00000369	TCONS_00000369|XLOC_000188|+|Bol013661|-|more|2	1	2	1329	lncNAT
XLOC_000259	C01[+]2996605-2997356	TCONS_00000504	TCONS_00000504|XLOC_000259|+|NA|NA|more|4	1	4	497	lincRNA
XLOC_000276	C01[+]3303096-3306153	TCONS_00000532	TCONS_00000532|XLOC_000276|+|NA|NA|more|3	1	3	1037	lincRNA
XLOC_000319	C01[+]3850902-3851490	TCONS_00000617	TCONS_00000617|XLOC_000319|+|NA|NA|more|2	1	2	488	lincRNA
XLOC_000339	C01[+]4100567-4101193	TCONS_00000654	TCONS_00000654|XLOC_000339|+|NA|NA|more|3	1	3	400	lincRNA
XLOC_000353	C01[+]4227124-4227809	TCONS_00000677	TCONS_00000677|XLOC_000353|+|NA|NA|more|2	1	2	604	lincRNA
XLOC_000371	C01[+]4540998-4541761	TCONS_00000708,TCONS_00000709,TCONS_00000710	TCONS_00000708|XLOC_000371|+|NA|NA|one|1,TCONS_00000709|XLOC_000371|+|NA|NA|more|2,TCONS_00000710|XLOC_000371|+|NA|NA|more|2	3	1,2,2	763|336|291	lincRNA
XLOC_000372	C01[+]4544332-4545745	TCONS_00000711,TCONS_00000712,TCONS_00000713,TCONS_00000714,TCONS_00000715	TCONS_00000711|XLOC_000372|+|NA|NA|more|4,TCONS_00000712|XLOC_000372|+|NA|NA|more|4,TCONS_00000713|XLOC_000372|+|NA|NA|more|4,TCONS_00000714|XLOC_000372|+|NA|NA|more|3,TCONS_00000715|XLOC_000372|+|NA|NA|more|4	5	4,4,4,3,4	956|951|965|856|914	lincRNA
XLOC_000375	C01[+]4570169-4570779	TCONS_00000720	TCONS_00000720|XLOC_000375|+|NA|NA|more|2	1	2	392	lincRNA
XLOC_000460	C01[+]6058364-6067634	TCONS_00000876	TCONS_00000876|XLOC_000460|+|NA|NA|more|2	1	2	507	lincRNA
XLOC_000509	C01[+]6848481-6857457	TCONS_00000954	TCONS_00000954|XLOC_000509|+|NA|NA|more|6	1	6	864	lincRNA
XLOC_000510	C01[+]6857731-6860908	TCONS_00000955	TCONS_00000955|XLOC_000510|+|Bol009366|-|more|3	1	3	663	lncNAT
XLOC_000546	C01[+]7445096-7446749	TCONS_00001039,TCONS_00001040,TCONS_00001041,TCONS_00001042	TCONS_00001039|XLOC_000546|+|NA|NA|more|3,TCONS_00001040|XLOC_000546|+|NA|NA|more|6,TCONS_00001041|XLOC_000546|+|NA|NA|more|6,TCONS_00001042|XLOC_000546|+|NA|NA|more|5	4	3,6,6,5	1031|1024|1015|734	lincRNA
XLOC_000550	C01[+]7511727-7514201	TCONS_00001047,TCONS_00001048	TCONS_00001047|XLOC_000550|+|NA|NA|more|8,TCONS_00001048|XLOC_000550|+|NA|NA|more|7	2	8,7	1176|944	lincRNA
XLOC_000555	C01[+]7620556-7632532	TCONS_00001055	TCONS_00001055|XLOC_000555|+|NA|NA|more|2	1	2	604	lincRNA
XLOC_000564	C01[+]7686090-7687657	TCONS_00001064,TCONS_00001065	TCONS_00001064|XLOC_000564|+|NA|NA|more|5,TCONS_00001065|XLOC_000564|+|NA|NA|more|5	2	5,5	861|847	lincRNA
XLOC_000620	C01[+]8573165-8574858	TCONS_00001177	TCONS_00001177|XLOC_000620|+|NA|NA|more|7	1	7	881	lincRNA
XLOC_000624	C01[+]8666399-8666951	TCONS_00001185	TCONS_00001185|XLOC_000624|+|NA|NA|more|2	1	2	294	lincRNA
XLOC_000626	C01[+]8709853-8711276	TCONS_00001187,TCONS_00001188,TCONS_00001189	TCONS_00001187|XLOC_000626|+|NA|NA|more|4,TCONS_00001188|XLOC_000626|+|NA|NA|more|2,TCONS_00001189|XLOC_000626|+|NA|NA|more|4	3	4,2,4	1034|1085|1063	lincRNA
XLOC_000634	C01[+]8851372-8852729	TCONS_00001213,TCONS_00001214	TCONS_00001213|XLOC_000634|+|NA|NA|more|4,TCONS_00001214|XLOC_000634|+|NA|NA|more|3	2	4,3	920|911	lincRNA
XLOC_000635	C01[+]8853904-8854683	TCONS_00001215	TCONS_00001215|XLOC_000635|+|NA|NA|more|2	1	2	665	lincRNA
XLOC_000664	C01[+]9339947-9794238	TCONS_00001272	TCONS_00001272|XLOC_000664|+|NA|NA|more|3	1	3	591	lincRNA
XLOC_000667	C01[+]9339947-9794238	TCONS_00001276	TCONS_00001276|XLOC_000667|+|NA|NA|more|2	1	2	329	lincRNA
XLOC_000679	C01[+]9997958-10033616	TCONS_00001295	TCONS_00001295|XLOC_000679|+|Bol014925|-|more|2	1	2	391	lncNAT
XLOC_000683	C01[+]10134928-10136265	TCONS_00001299,TCONS_00001300	TCONS_00001299|XLOC_000683|+|NA|NA|more|4,TCONS_00001300|XLOC_000683|+|NA|NA|more|4	2	4,4	713|734	lincRNA
XLOC_000686	C01[+]10213273-10216193	TCONS_00001303,TCONS_00001304	TCONS_00001303|XLOC_000686|+|NA|NA|more|2,TCONS_00001304|XLOC_000686|+|Bol009636|-|more|2	2	2,2	518|1390	lncNAT
XLOC_000722	C01[+]10829709-10830585	TCONS_00001384	TCONS_00001384|XLOC_000722|+|NA|NA|more|2	1	2	465	lincRNA
XLOC_000728	C01[+]10860086-10908786	TCONS_00001392	TCONS_00001392|XLOC_000728|+|Bol009556|-|one|1	1	1	277	lncNAT
XLOC_000760	C01[+]11279986-11280373	TCONS_00001461	TCONS_00001461|XLOC_000760|+|NA|NA|more|2	1	2	284	lincRNA
XLOC_000761	C01[+]11297054-11297447	TCONS_00001462	TCONS_00001462|XLOC_000761|+|NA|NA|more|2	1	2	290	lincRNA
XLOC_000762	C01[+]11300197-11300513	TCONS_00001463	TCONS_00001463|XLOC_000762|+|NA|NA|more|2	1	2	222	lincRNA
XLOC_000782	C01[+]11563440-11564490	TCONS_00001501	TCONS_00001501|XLOC_000782|+|NA|NA|more|3	1	3	619	lincRNA
XLOC_000821	C01[+]12392504-12393188	TCONS_00001595	TCONS_00001595|XLOC_000821|+|NA|NA|more|2	1	2	428	lincRNA
XLOC_000824	C01[+]12452287-12452877	TCONS_00001600	TCONS_00001600|XLOC_000824|+|NA|NA|more|3	1	3	433	lincRNA
XLOC_000833	C01[+]12608641-12609074	TCONS_00001616	TCONS_00001616|XLOC_000833|+|NA|NA|more|3	1	3	266	lincRNA
XLOC_000919	C01[+]14014404-14016142	TCONS_00001762	TCONS_00001762|XLOC_000919|+|NA|NA|more|3	1	3	954	lincRNA
XLOC_000956	C01[+]15407442-15408101	TCONS_00001828	TCONS_00001828|XLOC_000956|+|NA|NA|more|2	1	2	522	lincRNA
XLOC_000961	C01[+]15763893-15764471	TCONS_00001834	TCONS_00001834|XLOC_000961|+|NA|NA|more|2	1	2	468	lincRNA
XLOC_000962	C01[+]15765205-15765611	TCONS_00001835	TCONS_00001835|XLOC_000962|+|NA|NA|more|2	1	2	316	lincRNA
XLOC_000964	C01[+]15903895-15905674	TCONS_00001837,TCONS_00001838	TCONS_00001837|XLOC_000964|+|NA|NA|more|4,TCONS_00001838|XLOC_000964|+|NA|NA|more|4	2	4,4	1324|1130	lincRNA
XLOC_000967	C01[+]15934453-15935984	TCONS_00001848,TCONS_00001849,TCONS_00001850,TCONS_00001851	TCONS_00001848|XLOC_000967|+|NA|NA|more|7,TCONS_00001849|XLOC_000967|+|NA|NA|more|5,TCONS_00001850|XLOC_000967|+|NA|NA|more|4,TCONS_00001851|XLOC_000967|+|NA|NA|more|4	4	7,5,4,4	914|1087|615|608	lincRNA
XLOC_000995	C01[+]17162630-17163623	TCONS_00001888	TCONS_00001888|XLOC_000995|+|NA|NA|more|2	1	2	913	lincRNA
XLOC_001011	C01[+]17817007-17817929	TCONS_00001913,TCONS_00001914	TCONS_00001913|XLOC_001011|+|NA|NA|more|2,TCONS_00001914|XLOC_001011|+|NA|NA|more|2	2	2,2	857|840	lincRNA
XLOC_001013	C01[+]17837905-17838430	TCONS_00001916	TCONS_00001916|XLOC_001013|+|NA|NA|more|2	1	2	359	lincRNA
XLOC_001017	C01[+]18010608-18011589	TCONS_00001927	TCONS_00001927|XLOC_001017|+|NA|NA|more|2	1	2	685	lincRNA
XLOC_001031	C01[+]18302701-18303555	TCONS_00001948,TCONS_00001949	TCONS_00001948|XLOC_001031|+|NA|NA|more|2,TCONS_00001949|XLOC_001031|+|NA|NA|more|2	2	2,2	656|616	lincRNA
XLOC_001035	C01[+]18376980-18378322	TCONS_00001953	TCONS_00001953|XLOC_001035|+|NA|NA|more|3	1	3	679	lincRNA
XLOC_001042	C01[+]18561887-18562719	TCONS_00001962,TCONS_00001963	TCONS_00001962|XLOC_001042|+|NA|NA|more|3,TCONS_00001963|XLOC_001042|+|NA|NA|more|3	2	3,3	657|651	lincRNA
XLOC_001062	C01[+]19261072-19262807	TCONS_00002018	TCONS_00002018|XLOC_001062|+|NA|NA|more|5	1	5	1266	lincRNA
XLOC_001079	C01[+]19622959-19623692	TCONS_00002046	TCONS_00002046|XLOC_001079|+|NA|NA|more|3	1	3	574	lincRNA
XLOC_001106	C01[+]20940138-20944308	TCONS_00002092,TCONS_00002093,TCONS_00002094,TCONS_00002095,TCONS_00002096,TCONS_00002097	TCONS_00002092|XLOC_001106|+|NA|NA|more|4,TCONS_00002093|XLOC_001106|+|NA|NA|more|3,TCONS_00002094|XLOC_001106|+|NA|NA|more|5,TCONS_00002095|XLOC_001106|+|NA|NA|more|4,TCONS_00002096|XLOC_001106|+|NA|NA|more|4,TCONS_00002097|XLOC_001106|+|NA|NA|more|3	6	4,3,5,4,4,3	586|769|696|776|626|356	lincRNA
XLOC_001108	C01[+]20977859-20980573	TCONS_00002099,TCONS_00002100	TCONS_00002099|XLOC_001108|+|NA|NA|one|1,TCONS_00002100|XLOC_001108|+|NA|NA|more|2	2	1,2	1109|798	lincRNA
XLOC_001109	C01[+]20983153-20985221	TCONS_00002101,TCONS_00002102,TCONS_00002104,TCONS_00002105	TCONS_00002101|XLOC_001109|+|NA|NA|more|6,TCONS_00002102|XLOC_001109|+|NA|NA|more|6,TCONS_00002104|XLOC_001109|+|NA|NA|more|5,TCONS_00002105|XLOC_001109|+|NA|NA|more|3	4	6,6,5,3	1162|1186|1246|1071	lincRNA
XLOC_001132	C01[+]21653995-21654525	TCONS_00002163	TCONS_00002163|XLOC_001132|+|NA|NA|more|2	1	2	457	lincRNA
XLOC_001133	C01[+]21656951-21657604	TCONS_00002164	TCONS_00002164|XLOC_001133|+|NA|NA|more|2	1	2	547	lincRNA
XLOC_001135	C01[+]21679449-21680668	TCONS_00002166	TCONS_00002166|XLOC_001135|+|NA|NA|more|2	1	2	1120	lincRNA
XLOC_001136	C01[+]21680786-21682704	TCONS_00002167	TCONS_00002167|XLOC_001136|+|NA|NA|more|2	1	2	303	lincRNA
XLOC_001164	C01[+]22666824-22668035	TCONS_00002208	TCONS_00002208|XLOC_001164|+|NA|NA|more|3	1	3	1050	lincRNA
XLOC_001167	C01[+]22733180-22733870	TCONS_00002212	TCONS_00002212|XLOC_001167|+|Bol013753|-|one|1	1	1	270	lncNAT
XLOC_001176	C01[+]22875697-22879170	TCONS_00002226,TCONS_00002228	TCONS_00002226|XLOC_001176|+|NA|NA|one|1,TCONS_00002228|XLOC_001176|+|NA|NA|more|4	2	1,4	629|786	lincRNA
XLOC_001179	C01[+]22918227-22919345	TCONS_00002234	TCONS_00002234|XLOC_001179|+|NA|NA|more|2	1	2	751	lincRNA
XLOC_001199	C01[+]23705883-23706360	TCONS_00002262	TCONS_00002262|XLOC_001199|+|NA|NA|more|2	1	2	388	lincRNA
XLOC_001221	C01[+]24686612-24689979	TCONS_00002311	TCONS_00002311|XLOC_001221|+|NA|NA|more|4	1	4	528	lincRNA
XLOC_001270	C01[+]25772033-25772907	TCONS_00002412,TCONS_00002413	TCONS_00002412|XLOC_001270|+|NA|NA|more|2,TCONS_00002413|XLOC_001270|+|NA|NA|more|3	2	2,3	291|667	lincRNA
XLOC_001290	C01[+]26632396-26633951	TCONS_00002447	TCONS_00002447|XLOC_001290|+|NA|NA|more|2	1	2	515	lincRNA
XLOC_001297	C01[+]26920590-26923539	TCONS_00002455	TCONS_00002455|XLOC_001297|+|Bol028752|-|more|2	1	2	922	lncNAT
XLOC_001313	C01[+]27761794-27763175	TCONS_00002481	TCONS_00002481|XLOC_001313|+|NA|NA|more|2	1	2	573	lincRNA
XLOC_001326	C01[+]28003463-28005221	TCONS_00002503	TCONS_00002503|XLOC_001326|+|NA|NA|more|4	1	4	1231	lincRNA
XLOC_001336	C01[+]28272694-28274751	TCONS_00002521,TCONS_00002522,TCONS_00002523,TCONS_00002524,TCONS_00002525,TCONS_00002526,TCONS_00002527,TCONS_00002528	TCONS_00002521|XLOC_001336|+|NA|NA|more|7,TCONS_00002522|XLOC_001336|+|NA|NA|more|7,TCONS_00002523|XLOC_001336|+|NA|NA|more|5,TCONS_00002524|XLOC_001336|+|NA|NA|more|4,TCONS_00002525|XLOC_001336|+|NA|NA|more|4,TCONS_00002526|XLOC_001336|+|NA|NA|more|5,TCONS_00002527|XLOC_001336|+|NA|NA|more|5,TCONS_00002528|XLOC_001336|+|NA|NA|more|3	8	7,7,5,4,4,5,5,3	1113|1011|1590|1436|1431|1448|1236|901	lincRNA
XLOC_001337	C01[+]28274929-28275945	TCONS_00002529	TCONS_00002529|XLOC_001337|+|NA|NA|more|4	1	4	762	lincRNA
XLOC_001338	C01[+]28282981-28284749	TCONS_00002530,TCONS_00002532	TCONS_00002530|XLOC_001338|+|NA|NA|more|6,TCONS_00002532|XLOC_001338|+|NA|NA|more|6	2	6,6	1093|1083	lincRNA
XLOC_001375	C01[+]29308078-29329562	TCONS_00002596,TCONS_00002597,TCONS_00002598,TCONS_00002599	TCONS_00002596|XLOC_001375|+|Bol018807|-|more|4,TCONS_00002597|XLOC_001375|+|Bol018807|-|more|5,TCONS_00002598|XLOC_001375|+|Bol018807|-|more|3,TCONS_00002599|XLOC_001375|+|Bol018807|-|more|4	4	4,5,3,4	609|674|830|1059	lncNAT
XLOC_001379	C01[+]29378990-29391999	TCONS_00002606	TCONS_00002606|XLOC_001379|+|NA|NA|more|3	1	3	415	lincRNA
XLOC_001474	C01[+]32022488-32025421	TCONS_00002796,TCONS_00002797,TCONS_00002798	TCONS_00002796|XLOC_001474|+|NA|NA|more|5,TCONS_00002797|XLOC_001474|+|NA|NA|more|5,TCONS_00002798|XLOC_001474|+|NA|NA|more|4	3	5,5,4	829|1223|1010	lincRNA
XLOC_001482	C01[+]32280196-32281369	TCONS_00002810	TCONS_00002810|XLOC_001482|+|NA|NA|more|2	1	2	1061	lincRNA
XLOC_001490	C01[+]32434341-32438050	TCONS_00002826,TCONS_00002827,TCONS_00002828,TCONS_00002829	TCONS_00002826|XLOC_001490|+|NA|NA|more|6,TCONS_00002827|XLOC_001490|+|NA|NA|more|6,TCONS_00002828|XLOC_001490|+|NA|NA|more|6,TCONS_00002829|XLOC_001490|+|NA|NA|more|6	4	6,6,6,6	1160|1256|1241|1266	lincRNA
XLOC_001514	C01[+]33117145-33117827	TCONS_00002881	TCONS_00002881|XLOC_001514|+|NA|NA|more|2	1	2	427	lincRNA
XLOC_001517	C01[+]33137545-33139271	TCONS_00002888	TCONS_00002888|XLOC_001517|+|NA|NA|more|3	1	3	832	lincRNA
XLOC_001552	C01[+]33962956-33964002	TCONS_00002956	TCONS_00002956|XLOC_001552|+|NA|NA|more|3	1	3	643	lincRNA
XLOC_001563	C01[+]34162374-34163207	TCONS_00002978,TCONS_00002979,TCONS_00002980	TCONS_00002978|XLOC_001563|+|NA|NA|one|1,TCONS_00002979|XLOC_001563|+|NA|NA|more|2,TCONS_00002980|XLOC_001563|+|NA|NA|more|2	3	1,2,2	792|365|451	lincRNA
XLOC_001568	C01[+]34192904-34194287	TCONS_00002989	TCONS_00002989|XLOC_001568|+|NA|NA|more|2	1	2	1302	lincRNA
XLOC_001645	C01[+]35608598-35777142	TCONS_00003116	TCONS_00003116|XLOC_001645|+|NA|NA|more|2	1	2	409	lincRNA
XLOC_001698	C01[+]36383456-36384350	TCONS_00003221	TCONS_00003221|XLOC_001698|+|NA|NA|more|2	1	2	828	lincRNA
XLOC_001726	C01[+]36836573-36837319	TCONS_00003269	TCONS_00003269|XLOC_001726|+|NA|NA|more|2	1	2	662	lincRNA
XLOC_001757	C01[+]37324018-37324422	TCONS_00003335	TCONS_00003335|XLOC_001757|+|NA|NA|more|2	1	2	306	lincRNA
XLOC_001787	C01[+]37728256-37731855	TCONS_00003397	TCONS_00003397|XLOC_001787|+|Bol023060|-|one|1	1	1	357	lncNAT
XLOC_001791	C01[+]37780831-37781599	TCONS_00003401	TCONS_00003401|XLOC_001791|+|NA|NA|more|2	1	2	486	lincRNA
XLOC_001798	C01[+]37871899-37873244	TCONS_00003412	TCONS_00003412|XLOC_001798|+|Bol023038|-|more|2	1	2	724	lncNAT
XLOC_001805	C01[+]37971869-37972793	TCONS_00003427	TCONS_00003427|XLOC_001805|+|NA|NA|more|3	1	3	508	lincRNA
XLOC_001825	C01[+]38213819-38215051	TCONS_00003461,TCONS_00003462	TCONS_00003461|XLOC_001825|+|NA|NA|more|3,TCONS_00003462|XLOC_001825|+|NA|NA|more|3	2	3,3	575|555	lincRNA
XLOC_001850	C01[+]38458486-38459897	TCONS_00003516,TCONS_00003517	TCONS_00003516|XLOC_001850|+|NA|NA|more|3,TCONS_00003517|XLOC_001850|+|NA|NA|more|3	2	3,3	739|596	lincRNA
XLOC_001857	C01[+]38535876-38536754	TCONS_00003527,TCONS_00003528	TCONS_00003527|XLOC_001857|+|NA|NA|more|3,TCONS_00003528|XLOC_001857|+|NA|NA|more|2	2	3,2	377|671	lincRNA
XLOC_002057	C01[-]2161165-2163885	TCONS_00003900,TCONS_00003901	TCONS_00003900|XLOC_002057|-|Bol013688|+|more|3,TCONS_00003901|XLOC_002057|-|Bol013688|+|more|3	2	3,3	689|420	lncNAT
XLOC_002062	C01[-]2220811-2221797	TCONS_00003915	TCONS_00003915|XLOC_002062|-|NA|NA|more|3	1	3	688	lincRNA
XLOC_002113	C01[-]2708581-2712350	TCONS_00004027,TCONS_00004028	TCONS_00004027|XLOC_002113|-|Bol013588|+|more|2,TCONS_00004028|XLOC_002113|-|Bol013588|+|more|2	2	2,2	1086|1012	lncNAT
XLOC_002115	C01[-]2735942-2741535	TCONS_00004031	TCONS_00004031|XLOC_002115|-|Bol013579|+|more|2	1	2	1839	lncNAT
XLOC_002120	C01[-]2768030-2777794	TCONS_00004039	TCONS_00004039|XLOC_002120|-|NA|NA|more|4	1	4	889	lincRNA
XLOC_002130	C01[-]2931695-2942925	TCONS_00004064,TCONS_00004065	TCONS_00004064|XLOC_002130|-|NA|NA|more|6,TCONS_00004065|XLOC_002130|-|NA|NA|more|8	2	6,8	1062|1014	lincRNA
XLOC_002150	C01[-]3166877-3167497	TCONS_00004100	TCONS_00004100|XLOC_002150|-|NA|NA|more|2	1	2	447	lincRNA
XLOC_002152	C01[-]3168166-3173171	TCONS_00004102,TCONS_00004103	TCONS_00004102|XLOC_002152|-|NA|NA|more|2,TCONS_00004103|XLOC_002152|-|NA|NA|more|2	2	2,2	449|461	lincRNA
XLOC_002240	C01[-]4081138-4092758	TCONS_00004292,TCONS_00004294,TCONS_00004295	TCONS_00004292|XLOC_002240|-|NA|NA|more|7,TCONS_00004294|XLOC_002240|-|NA|NA|more|7,TCONS_00004295|XLOC_002240|-|NA|NA|more|6	3	7,7,6	1742|2011|1998	lincRNA
XLOC_002269	C01[-]4570169-4570779	TCONS_00004349	TCONS_00004349|XLOC_002269|-|NA|NA|more|2	1	2	352	lincRNA
XLOC_002270	C01[-]4573336-4576383	TCONS_00004350	TCONS_00004350|XLOC_002270|-|Bol020965|+|more|2	1	2	696	lncNAT
XLOC_002277	C01[-]4672237-4695640	TCONS_00004363,TCONS_00004364,TCONS_00004368	TCONS_00004363|XLOC_002277|-|NA|NA|more|6,TCONS_00004364|XLOC_002277|-|NA|NA|more|7,TCONS_00004368|XLOC_002277|-|NA|NA|more|6	3	6,7,6	1176|1120|1152	lincRNA
XLOC_002288	C01[-]4891713-4895854	TCONS_00004383,TCONS_00004384,TCONS_00004385,TCONS_00004386	TCONS_00004383|XLOC_002288|-|NA|NA|more|8,TCONS_00004384|XLOC_002288|-|NA|NA|more|8,TCONS_00004385|XLOC_002288|-|NA|NA|more|7,TCONS_00004386|XLOC_002288|-|NA|NA|more|5	4	8,8,7,5	1541|1582|856|1097	lincRNA
XLOC_002291	C01[-]4918089-4919071	TCONS_00004390,TCONS_00004391	TCONS_00004390|XLOC_002291|-|NA|NA|more|2,TCONS_00004391|XLOC_002291|-|NA|NA|one|1	2	2,1	621|982	lincRNA
XLOC_002306	C01[-]5123982-5125181	TCONS_00004418	TCONS_00004418|XLOC_002306|-|NA|NA|more|2	1	2	511	lincRNA
XLOC_002309	C01[-]5197369-5204206	TCONS_00004424,TCONS_00004425,TCONS_00004426	TCONS_00004424|XLOC_002309|-|NA|NA|more|4,TCONS_00004425|XLOC_002309|-|NA|NA|more|2,TCONS_00004426|XLOC_002309|-|NA|NA|more|3	3	4,2,3	557|716|801	lincRNA
XLOC_002317	C01[-]5330565-5331951	TCONS_00004439,TCONS_00004440	TCONS_00004439|XLOC_002317|-|NA|NA|more|3,TCONS_00004440|XLOC_002317|-|NA|NA|more|2	2	3,2	965|893	lincRNA
XLOC_002330	C01[-]5460083-5461024	TCONS_00004463	TCONS_00004463|XLOC_002330|-|NA|NA|more|2	1	2	447	lincRNA
XLOC_002361	C01[-]5814502-5816217	TCONS_00004522	TCONS_00004522|XLOC_002361|-|NA|NA|more|3	1	3	740	lincRNA
XLOC_002416	C01[-]6532024-6532598	TCONS_00004610	TCONS_00004610|XLOC_002416|-|Bol009409|+|more|2	1	2	462	lncNAT
XLOC_002422	C01[-]6629512-6630678	TCONS_00004618	TCONS_00004618|XLOC_002422|-|NA|NA|more|2	1	2	1091	lincRNA
XLOC_002426	C01[-]6691913-6693349	TCONS_00004623,TCONS_00004624	TCONS_00004623|XLOC_002426|-|NA|NA|more|5,TCONS_00004624|XLOC_002426|-|NA|NA|more|5	2	5,5	884|1062	lincRNA
XLOC_002503	C01[-]8117972-8118740	TCONS_00004772	TCONS_00004772|XLOC_002503|-|NA|NA|more|2	1	2	344	lincRNA
XLOC_002523	C01[-]8539804-8540227	TCONS_00004807	TCONS_00004807|XLOC_002523|-|NA|NA|more|2	1	2	232	lincRNA
XLOC_002536	C01[-]8683040-8683704	TCONS_00004830	TCONS_00004830|XLOC_002536|-|NA|NA|more|2	1	2	480	lincRNA
XLOC_002563	C01[-]9103549-9104533	TCONS_00004880	TCONS_00004880|XLOC_002563|-|NA|NA|more|4	1	4	523	lincRNA
XLOC_002566	C01[-]9172481-9173219	TCONS_00004885	TCONS_00004885|XLOC_002566|-|NA|NA|more|3	1	3	515	lincRNA
XLOC_002586	C01[-]9339947-9794238	TCONS_00004920,TCONS_00004921,TCONS_00004922	TCONS_00004920|XLOC_002586|-|NA|NA|more|6,TCONS_00004921|XLOC_002586|-|NA|NA|more|6,TCONS_00004922|XLOC_002586|-|NA|NA|more|6	3	6,6,6	1510|1395|1395	lincRNA
XLOC_002603	C01[-]9814004-9814801	TCONS_00004953	TCONS_00004953|XLOC_002603|-|NA|NA|more|2	1	2	723	lincRNA
XLOC_002681	C01[-]11184802-11185127	TCONS_00005094	TCONS_00005094|XLOC_002681|-|NA|NA|more|2	1	2	249	lincRNA
XLOC_002683	C01[-]11195826-11199125	TCONS_00005096	TCONS_00005096|XLOC_002683|-|Bol039471|+|one|1	1	1	244	lncNAT
XLOC_002692	C01[-]11257312-11259334	TCONS_00005113	TCONS_00005113|XLOC_002692|-|NA|NA|more|6	1	6	1347	lincRNA
XLOC_002743	C01[-]12416491-12418819	TCONS_00005226,TCONS_00005227	TCONS_00005226|XLOC_002743|-|NA|NA|more|8,TCONS_00005227|XLOC_002743|-|NA|NA|more|3	2	8,3	982|746	lincRNA
XLOC_002774	C01[-]12849123-12851877	TCONS_00005284	TCONS_00005284|XLOC_002774|-|Bol039651|+|more|2	1	2	883	lncNAT
XLOC_002807	C01[-]13221805-13268380	TCONS_00005348	TCONS_00005348|XLOC_002807|-|NA|NA|more|2	1	2	1315	lincRNA
XLOC_002867	C01[-]14590279-14592233	TCONS_00005474,TCONS_00005475	TCONS_00005474|XLOC_002867|-|NA|NA|more|3,TCONS_00005475|XLOC_002867|-|NA|NA|more|2	2	3,2	1116|972	lincRNA
XLOC_002868	C01[-]14628587-14630331	TCONS_00005476,TCONS_00005478,TCONS_00005479	TCONS_00005476|XLOC_002868|-|NA|NA|more|2,TCONS_00005478|XLOC_002868|-|NA|NA|more|3,TCONS_00005479|XLOC_002868|-|NA|NA|more|3	3	2,3,3	677|670|690	lincRNA
XLOC_002875	C01[-]14840639-14841267	TCONS_00005489	TCONS_00005489|XLOC_002875|-|NA|NA|more|2	1	2	543	lincRNA
XLOC_002877	C01[-]14881439-14882168	TCONS_00005491	TCONS_00005491|XLOC_002877|-|NA|NA|more|2	1	2	458	lincRNA
XLOC_002893	C01[-]15436875-15438334	TCONS_00005523	TCONS_00005523|XLOC_002893|-|NA|NA|more|3	1	3	839	lincRNA
XLOC_002905	C01[-]15909410-15910382	TCONS_00005537	TCONS_00005537|XLOC_002905|-|NA|NA|more|2	1	2	883	lincRNA
XLOC_002929	C01[-]16869721-16870931	TCONS_00005581,TCONS_00005582,TCONS_00005583,TCONS_00005584	TCONS_00005581|XLOC_002929|-|NA|NA|more|3,TCONS_00005582|XLOC_002929|-|NA|NA|more|3,TCONS_00005583|XLOC_002929|-|NA|NA|more|3,TCONS_00005584|XLOC_002929|-|NA|NA|more|2	4	3,3,3,2	651|630|630|1074	lincRNA
XLOC_002931	C01[-]16936433-16937051	TCONS_00005586,TCONS_00005587	TCONS_00005586|XLOC_002931|-|NA|NA|more|2,TCONS_00005587|XLOC_002931|-|NA|NA|more|3	2	2,3	456|404	lincRNA
XLOC_002936	C01[-]17162630-17163623	TCONS_00005593,TCONS_00005594	TCONS_00005593|XLOC_002936|-|NA|NA|more|2,TCONS_00005594|XLOC_002936|-|NA|NA|more|3	2	2,3	248|687	lincRNA
XLOC_002942	C01[-]17227765-17229313	TCONS_00005604	TCONS_00005604|XLOC_002942|-|NA|NA|more|2	1	2	516	lincRNA
XLOC_002949	C01[-]17437227-17438049	TCONS_00005619	TCONS_00005619|XLOC_002949|-|NA|NA|more|3	1	3	662	lincRNA
XLOC_002952	C01[-]17522356-17523264	TCONS_00005622	TCONS_00005622|XLOC_002952|-|NA|NA|more|3	1	3	211	lincRNA
XLOC_002955	C01[-]17559265-17560969	TCONS_00005626	TCONS_00005626|XLOC_002955|-|NA|NA|more|8	1	8	1051	lincRNA
XLOC_002956	C01[-]17561101-17562056	TCONS_00005627	TCONS_00005627|XLOC_002956|-|NA|NA|more|3	1	3	698	lincRNA
XLOC_002963	C01[-]17736943-17737638	TCONS_00005643	TCONS_00005643|XLOC_002963|-|NA|NA|more|2	1	2	405	lincRNA
XLOC_002985	C01[-]18309352-18310387	TCONS_00005677,TCONS_00005678,TCONS_00005679	TCONS_00005677|XLOC_002985|-|NA|NA|more|2,TCONS_00005678|XLOC_002985|-|NA|NA|more|2,TCONS_00005679|XLOC_002985|-|NA|NA|more|2	3	2,2,2	694|872|910	lincRNA
XLOC_002991	C01[-]18390796-18392105	TCONS_00005689,TCONS_00005690,TCONS_00005691	TCONS_00005689|XLOC_002991|-|NA|NA|more|2,TCONS_00005690|XLOC_002991|-|NA|NA|more|2,TCONS_00005691|XLOC_002991|-|NA|NA|one|1	3	2,2,1	692|524|614	lincRNA
XLOC_002994	C01[-]18470466-18472338	TCONS_00005696,TCONS_00005697	TCONS_00005696|XLOC_002994|-|NA|NA|more|6,TCONS_00005697|XLOC_002994|-|NA|NA|more|6	2	6,6	1148|1287	lincRNA
XLOC_003005	C01[-]18893284-18906440	TCONS_00005708,TCONS_00005709	TCONS_00005708|XLOC_003005|-|Bol014035|+|more|2,TCONS_00005709|XLOC_003005|-|Bol014035|+|more|2	2	2,2	762|664	lncNAT
XLOC_003007	C01[-]18936554-18938341	TCONS_00005712,TCONS_00005713	TCONS_00005712|XLOC_003007|-|NA|NA|more|2,TCONS_00005713|XLOC_003007|-|NA|NA|more|4	2	2,4	845|1039	lincRNA
XLOC_003072	C01[-]21654914-21656021	TCONS_00005836	TCONS_00005836|XLOC_003072|-|NA|NA|more|2	1	2	900	lincRNA
XLOC_003081	C01[-]21995722-22003461	TCONS_00005852,TCONS_00005853	TCONS_00005852|XLOC_003081|-|NA|NA|more|4,TCONS_00005853|XLOC_003081|-|NA|NA|more|6	2	4,6	837|1114	lincRNA
XLOC_003085	C01[-]22106394-22108587	TCONS_00005860,TCONS_00005861	TCONS_00005860|XLOC_003085|-|NA|NA|more|2,TCONS_00005861|XLOC_003085|-|NA|NA|one|1	2	2,1	382|722	lincRNA
XLOC_003127	C01[-]23788698-23798278	TCONS_00005936	TCONS_00005936|XLOC_003127|-|NA|NA|more|3	1	3	231	lincRNA
XLOC_003128	C01[-]23898231-23898945	TCONS_00005937	TCONS_00005937|XLOC_003128|-|NA|NA|more|2	1	2	599	lincRNA
XLOC_003130	C01[-]23980543-23981619	TCONS_00005943	TCONS_00005943|XLOC_003130|-|NA|NA|more|3	1	3	720	lincRNA
XLOC_003131	C01[-]23996578-23998358	TCONS_00005944	TCONS_00005944|XLOC_003131|-|NA|NA|more|2	1	2	418	lincRNA
XLOC_003132	C01[-]24032206-24033252	TCONS_00005945	TCONS_00005945|XLOC_003132|-|NA|NA|more|2	1	2	704	lincRNA
XLOC_003146	C01[-]24735461-24736325	TCONS_00005968	TCONS_00005968|XLOC_003146|-|NA|NA|more|3	1	3	605	lincRNA
XLOC_003167	C01[-]25349501-25350954	TCONS_00006023,TCONS_00006024	TCONS_00006023|XLOC_003167|-|NA|NA|more|5,TCONS_00006024|XLOC_003167|-|NA|NA|more|5	2	5,5	1025|946	lincRNA
XLOC_003169	C01[-]25377566-25377979	TCONS_00006029	TCONS_00006029|XLOC_003169|-|NA|NA|more|2	1	2	272	lincRNA
XLOC_003173	C01[-]25442425-25443336	TCONS_00006035	TCONS_00006035|XLOC_003173|-|NA|NA|more|2	1	2	779	lincRNA
XLOC_003182	C01[-]25605905-25609904	TCONS_00006052	TCONS_00006052|XLOC_003182|-|Bol028675|+|more|2	1	2	1034	lncNAT
XLOC_003188	C01[-]25684348-25706021	TCONS_00006066	TCONS_00006066|XLOC_003188|-|Bol028682|+|one|1	1	1	947	lncNAT
XLOC_003208	C01[-]26297365-26298584	TCONS_00006103	TCONS_00006103|XLOC_003208|-|NA|NA|more|3	1	3	897	lincRNA
XLOC_003228	C01[-]26815685-26817322	TCONS_00006156,TCONS_00006157	TCONS_00006156|XLOC_003228|-|NA|NA|more|3,TCONS_00006157|XLOC_003228|-|NA|NA|more|2	2	3,2	781|804	lincRNA
XLOC_003237	C01[-]26970456-26972144	TCONS_00006173,TCONS_00006174,TCONS_00006175,TCONS_00006177,TCONS_00006178	TCONS_00006173|XLOC_003237|-|NA|NA|more|3,TCONS_00006174|XLOC_003237|-|NA|NA|more|3,TCONS_00006175|XLOC_003237|-|NA|NA|more|3,TCONS_00006177|XLOC_003237|-|NA|NA|more|3,TCONS_00006178|XLOC_003237|-|NA|NA|more|4	5	3,3,3,3,4	708|877|1448|667|975	lincRNA
XLOC_003246	C01[-]27342227-27345965	TCONS_00006193	TCONS_00006193|XLOC_003246|-|NA|NA|one|1	1	1	1108	lincRNA
XLOC_003268	C01[-]28007298-28007623	TCONS_00006229	TCONS_00006229|XLOC_003268|-|NA|NA|more|2	1	2	230	lincRNA
XLOC_003271	C01[-]28037685-28038421	TCONS_00006233	TCONS_00006233|XLOC_003271|-|NA|NA|more|2	1	2	600	lincRNA
XLOC_003274	C01[-]28086950-28089164	TCONS_00006238	TCONS_00006238|XLOC_003274|-|NA|NA|more|3	1	3	2025	lincRNA
XLOC_003285	C01[-]28349407-28350616	TCONS_00006268	TCONS_00006268|XLOC_003285|-|NA|NA|more|2	1	2	1135	lincRNA
XLOC_003290	C01[-]28463850-28465264	TCONS_00006273,TCONS_00006274	TCONS_00006273|XLOC_003290|-|NA|NA|more|4,TCONS_00006274|XLOC_003290|-|NA|NA|more|4	2	4,4	1059|605	lincRNA
XLOC_003291	C01[-]28465473-28466093	TCONS_00006275	TCONS_00006275|XLOC_003291|-|NA|NA|more|4	1	4	290	lincRNA
XLOC_003294	C01[-]28498798-28499255	TCONS_00006280	TCONS_00006280|XLOC_003294|-|NA|NA|more|2	1	2	372	lincRNA
XLOC_003297	C01[-]28547423-28549109	TCONS_00006283	TCONS_00006283|XLOC_003297|-|NA|NA|more|2	1	2	326	lincRNA
XLOC_003307	C01[-]28887505-28888786	TCONS_00006304	TCONS_00006304|XLOC_003307|-|NA|NA|more|4	1	4	788	lincRNA
XLOC_003310	C01[-]28978969-28979881	TCONS_00006313	TCONS_00006313|XLOC_003310|-|NA|NA|more|3	1	3	636	lincRNA
XLOC_003315	C01[-]29227719-29228438	TCONS_00006325	TCONS_00006325|XLOC_003315|-|NA|NA|more|3	1	3	514	lincRNA
XLOC_003336	C01[-]29854660-29855492	TCONS_00006362	TCONS_00006362|XLOC_003336|-|NA|NA|more|3	1	3	399	lincRNA
XLOC_003339	C01[-]29875128-29877910	TCONS_00006365	TCONS_00006365|XLOC_003339|-|Bol018834|+|more|2	1	2	362	lncNAT
XLOC_003346	C01[-]30014818-30015939	TCONS_00006373	TCONS_00006373|XLOC_003346|-|NA|NA|more|5	1	5	783	lincRNA
XLOC_003349	C01[-]30029209-30030399	TCONS_00006376	TCONS_00006376|XLOC_003349|-|NA|NA|more|3	1	3	918	lincRNA
XLOC_003362	C01[-]30523803-30525179	TCONS_00006403	TCONS_00006403|XLOC_003362|-|Bol031020|+|more|3	1	3	519	lncNAT
XLOC_003369	C01[-]30647050-30705257	TCONS_00006415,TCONS_00006416	TCONS_00006415|XLOC_003369|-|NA|NA|more|5,TCONS_00006416|XLOC_003369|-|NA|NA|more|6	2	5,6	744|1099	lincRNA
XLOC_003377	C01[-]30901783-30903045	TCONS_00006431,TCONS_00006432,TCONS_00006433	TCONS_00006431|XLOC_003377|-|NA|NA|more|2,TCONS_00006432|XLOC_003377|-|NA|NA|more|2,TCONS_00006433|XLOC_003377|-|NA|NA|one|1	3	2,2,1	929|953|1262	lincRNA
XLOC_003378	C01[-]30909717-30911187	TCONS_00006434,TCONS_00006435,TCONS_00006436	TCONS_00006434|XLOC_003378|-|NA|NA|one|1,TCONS_00006435|XLOC_003378|-|NA|NA|more|2,TCONS_00006436|XLOC_003378|-|NA|NA|more|2	3	1,2,2	1470|941|947	lincRNA
XLOC_003405	C01[-]31446029-31447106	TCONS_00006472	TCONS_00006472|XLOC_003405|-|NA|NA|more|4	1	4	791	lincRNA
XLOC_003416	C01[-]31618860-31619408	TCONS_00006501	TCONS_00006501|XLOC_003416|-|NA|NA|more|2	1	2	466	lincRNA
XLOC_003440	C01[-]31909875-31911435	TCONS_00006543,TCONS_00006544	TCONS_00006543|XLOC_003440|-|NA|NA|more|5,TCONS_00006544|XLOC_003440|-|NA|NA|more|2	2	5,2	998|444	lincRNA
XLOC_003449	C01[-]32052249-32053467	TCONS_00006560	TCONS_00006560|XLOC_003449|-|NA|NA|more|2	1	2	1045	lincRNA
XLOC_003462	C01[-]32289577-32290032	TCONS_00006582	TCONS_00006582|XLOC_003462|-|NA|NA|more|2	1	2	352	lincRNA
XLOC_003464	C01[-]32341087-32346204	TCONS_00006587	TCONS_00006587|XLOC_003464|-|Bol034817|+|more|2	1	2	721	lncNAT
XLOC_003493	C01[-]32827237-32827939	TCONS_00006645	TCONS_00006645|XLOC_003493|-|NA|NA|more|2	1	2	550	lincRNA
XLOC_003505	C01[-]33021815-33023502	TCONS_00006674	TCONS_00006674|XLOC_003505|-|NA|NA|more|6	1	6	712	lincRNA
XLOC_003511	C01[-]33173669-33174921	TCONS_00006683	TCONS_00006683|XLOC_003511|-|NA|NA|more|3	1	3	806	lincRNA
XLOC_003530	C01[-]33620858-33621882	TCONS_00006728	TCONS_00006728|XLOC_003530|-|NA|NA|more|3	1	3	586	lincRNA
XLOC_003558	C01[-]34349930-34350299	TCONS_00006772	TCONS_00006772|XLOC_003558|-|NA|NA|more|2	1	2	265	lincRNA
XLOC_003583	C01[-]34914089-34914927	TCONS_00006828	TCONS_00006828|XLOC_003583|-|NA|NA|more|2	1	2	649	lincRNA
XLOC_003584	C01[-]34935731-34936242	TCONS_00006829	TCONS_00006829|XLOC_003584|-|NA|NA|more|2	1	2	320	lincRNA
XLOC_003605	C01[-]35397415-35397950	TCONS_00006862	TCONS_00006862|XLOC_003605|-|NA|NA|more|2	1	2	451	lincRNA
XLOC_003635	C01[-]35960124-35963817	TCONS_00006910	TCONS_00006910|XLOC_003635|-|Bol007326|+|more|2	1	2	654	lncNAT
XLOC_003655	C01[-]36125032-36125569	TCONS_00006938,TCONS_00006939	TCONS_00006938|XLOC_003655|-|NA|NA|more|2,TCONS_00006939|XLOC_003655|-|NA|NA|more|2	2	2,2	363|378	lincRNA
XLOC_003659	C01[-]36167031-36170901	TCONS_00006944,TCONS_00006945	TCONS_00006944|XLOC_003659|-|Bol007287|+|more|3,TCONS_00006945|XLOC_003659|-|Bol007287|+|more|3	2	3,3	899|1043	lncNAT
XLOC_003660	C01[-]36189992-36191895	TCONS_00006946	TCONS_00006946|XLOC_003660|-|NA|NA|more|2	1	2	1131	lincRNA
XLOC_003668	C01[-]36268569-36270134	TCONS_00006960	TCONS_00006960|XLOC_003668|-|NA|NA|more|6	1	6	1103	lincRNA
XLOC_003678	C01[-]36502659-36503449	TCONS_00006979,TCONS_00006980	TCONS_00006979|XLOC_003678|-|NA|NA|more|2,TCONS_00006980|XLOC_003678|-|NA|NA|more|2	2	2,2	515|666	lincRNA
XLOC_003706	C01[-]36956169-37012697	TCONS_00007026,TCONS_00007027	TCONS_00007026|XLOC_003706|-|NA|NA|more|2,TCONS_00007027|XLOC_003706|-|NA|NA|one|1	2	2,1	1432|1753	lincRNA
XLOC_003729	C01[-]37401569-37401964	TCONS_00007071	TCONS_00007071|XLOC_003729|-|NA|NA|more|2	1	2	271	lincRNA
XLOC_003737	C01[-]37451385-37452500	TCONS_00007085	TCONS_00007085|XLOC_003737|-|Bol023095|+|more|2	1	2	1047	lncNAT
XLOC_003747	C01[-]37510647-37514043	TCONS_00007102	TCONS_00007102|XLOC_003747|-|NA|NA|one|1	1	1	514	lincRNA
XLOC_003748	C01[-]37510647-37514043	TCONS_00007103	TCONS_00007103|XLOC_003748|-|NA|NA|one|1	1	1	410	lincRNA
XLOC_003754	C01[-]37628665-37629551	TCONS_00007112,TCONS_00007113	TCONS_00007112|XLOC_003754|-|NA|NA|more|2,TCONS_00007113|XLOC_003754|-|NA|NA|one|1	2	2,1	571|886	lincRNA
XLOC_003756	C01[-]37654054-37655190	TCONS_00007115,TCONS_00007117,TCONS_00007118,TCONS_00007119	TCONS_00007115|XLOC_003756|-|NA|NA|more|2,TCONS_00007117|XLOC_003756|-|NA|NA|more|3,TCONS_00007118|XLOC_003756|-|NA|NA|more|3,TCONS_00007119|XLOC_003756|-|NA|NA|more|3	4	2,3,3,3	613|764|760|916	lincRNA
XLOC_003775	C01[-]37879862-37880297	TCONS_00007156	TCONS_00007156|XLOC_003775|-|NA|NA|more|2	1	2	347	lincRNA
XLOC_003809	C01[-]38341405-38343902	TCONS_00007241	TCONS_00007241|XLOC_003809|-|Bol008180|+|more|2	1	2	1294	lncNAT
XLOC_003833	C01[-]38596089-38596535	TCONS_00007288	TCONS_00007288|XLOC_003833|-|NA|NA|more|2	1	2	345	lincRNA
XLOC_004115	C02[+]47767-52669	TCONS_00007584,TCONS_00007585	TCONS_00007584|XLOC_004115|+|Bol012792|-|more|2,TCONS_00007585|XLOC_004115|+|Bol012792|-|more|2	2	2,2	513|517	lncNAT
XLOC_004116	C02[+]55657-68051	TCONS_00007586	TCONS_00007586|XLOC_004116|+|NA|NA|more|2	1	2	297	lincRNA
XLOC_004154	C02[+]885210-886651	TCONS_00007661	TCONS_00007661|XLOC_004154|+|NA|NA|more|3	1	3	907	lincRNA
XLOC_004172	C02[+]1188406-1189286	TCONS_00007695	TCONS_00007695|XLOC_004172|+|NA|NA|more|2	1	2	814	lincRNA
XLOC_004227	C02[+]1831022-1832411	TCONS_00007785	TCONS_00007785|XLOC_004227|+|NA|NA|more|2	1	2	497	lincRNA
XLOC_004289	C02[+]2487060-2489352	TCONS_00007911	TCONS_00007911|XLOC_004289|+|NA|NA|more|3	1	3	593	lincRNA
XLOC_004290	C02[+]2489661-2490617	TCONS_00007913	TCONS_00007913|XLOC_004290|+|NA|NA|more|3	1	3	365	lincRNA
XLOC_004298	C02[+]2571632-2573291	TCONS_00007925,TCONS_00007926	TCONS_00007925|XLOC_004298|+|Bol024612|-|more|2,TCONS_00007926|XLOC_004298|+|Bol024612|-|more|2	2	2,2	1461|1362	lncNAT
XLOC_004312	C02[+]2684167-2685099	TCONS_00007953	TCONS_00007953|XLOC_004312|+|NA|NA|more|2	1	2	562	lincRNA
XLOC_004371	C02[+]3415741-3416507	TCONS_00008069	TCONS_00008069|XLOC_004371|+|NA|NA|more|2	1	2	639	lincRNA
XLOC_004430	C02[+]4117044-4119910	TCONS_00008186	TCONS_00008186|XLOC_004430|+|Bol021326|-|more|2	1	2	1187	lncNAT
XLOC_004519	C02[+]5643248-5644658	TCONS_00008359	TCONS_00008359|XLOC_004519|+|NA|NA|more|5	1	5	887	lincRNA
XLOC_004522	C02[+]5757649-5758064	TCONS_00008366	TCONS_00008366|XLOC_004522|+|NA|NA|more|2	1	2	220	lincRNA
XLOC_004564	C02[+]6515010-6534383	TCONS_00008454	TCONS_00008454|XLOC_004564|+|NA|NA|more|3	1	3	322	lincRNA
XLOC_004579	C02[+]6859736-6860733	TCONS_00008484	TCONS_00008484|XLOC_004579|+|NA|NA|more|2	1	2	554	lincRNA
XLOC_004591	C02[+]7110408-7111019	TCONS_00008500	TCONS_00008500|XLOC_004591|+|NA|NA|more|2	1	2	530	lincRNA
XLOC_004592	C02[+]7150369-7151626	TCONS_00008501,TCONS_00008502,TCONS_00008503	TCONS_00008501|XLOC_004592|+|NA|NA|more|2,TCONS_00008502|XLOC_004592|+|NA|NA|more|3,TCONS_00008503|XLOC_004592|+|NA|NA|more|3	3	2,3,3	692|767|1025	lincRNA
XLOC_004611	C02[+]7526236-7529460	TCONS_00008533	TCONS_00008533|XLOC_004611|+|Bol008917|-|more|2	1	2	836	lncNAT
XLOC_004612	C02[+]7532248-7534141	TCONS_00008534	TCONS_00008534|XLOC_004612|+|NA|NA|more|2	1	2	562	lincRNA
XLOC_004620	C02[+]7648205-7649873	TCONS_00008549	TCONS_00008549|XLOC_004620|+|NA|NA|more|5	1	5	1047	lincRNA
XLOC_004634	C02[+]7947919-7948469	TCONS_00008575	TCONS_00008575|XLOC_004634|+|NA|NA|more|2	1	2	437	lincRNA
XLOC_004689	C02[+]9006487-9007569	TCONS_00008681	TCONS_00008681|XLOC_004689|+|NA|NA|more|2	1	2	962	lincRNA
XLOC_004725	C02[+]10133140-10141266	TCONS_00008752,TCONS_00008753	TCONS_00008752|XLOC_004725|+|Bol018181|-|more|2,TCONS_00008753|XLOC_004725|+|Bol018181|-|more|2	2	2,2	475|421	lncNAT
XLOC_004730	C02[+]10258085-10259079	TCONS_00008759	TCONS_00008759|XLOC_004730|+|NA|NA|more|2	1	2	883	lincRNA
XLOC_004751	C02[+]10766069-10766691	TCONS_00008798	TCONS_00008798|XLOC_004751|+|NA|NA|more|2	1	2	308	lincRNA
XLOC_004758	C02[+]11007499-11008831	TCONS_00008809	TCONS_00008809|XLOC_004758|+|NA|NA|more|2	1	2	1191	lincRNA
XLOC_004770	C02[+]11291320-11292367	TCONS_00008827,TCONS_00008828	TCONS_00008827|XLOC_004770|+|NA|NA|more|3,TCONS_00008828|XLOC_004770|+|NA|NA|more|2	2	3,2	411|252	lincRNA
XLOC_004777	C02[+]11431229-11432717	TCONS_00008839	TCONS_00008839|XLOC_004777|+|NA|NA|more|3	1	3	899	lincRNA
XLOC_004779	C02[+]11454057-11460338	TCONS_00008845	TCONS_00008845|XLOC_004779|+|NA|NA|more|4	1	4	910	lincRNA
XLOC_004782	C02[+]11581637-11582549	TCONS_00008850,TCONS_00008851,TCONS_00008852	TCONS_00008850|XLOC_004782|+|NA|NA|more|2,TCONS_00008851|XLOC_004782|+|NA|NA|more|2,TCONS_00008852|XLOC_004782|+|NA|NA|more|2	3	2,2,2	608|604|589	lincRNA
XLOC_004787	C02[+]11719518-11719943	TCONS_00008857	TCONS_00008857|XLOC_004787|+|NA|NA|more|2	1	2	336	lincRNA
XLOC_004800	C02[+]11968967-11972586	TCONS_00008875,TCONS_00008876	TCONS_00008875|XLOC_004800|+|NA|NA|more|7,TCONS_00008876|XLOC_004800|+|NA|NA|more|6	2	7,6	1172|963	lincRNA
XLOC_004801	C02[+]11986940-11988511	TCONS_00008877,TCONS_00008878,TCONS_00008879	TCONS_00008877|XLOC_004801|+|NA|NA|more|5,TCONS_00008878|XLOC_004801|+|NA|NA|more|4,TCONS_00008879|XLOC_004801|+|NA|NA|more|5	3	5,4,5	857|1190|866	lincRNA
XLOC_004822	C02[+]12630481-12632531	TCONS_00008909	TCONS_00008909|XLOC_004822|+|NA|NA|more|6	1	6	1084	lincRNA
XLOC_004841	C02[+]13166138-13167399	TCONS_00008950	TCONS_00008950|XLOC_004841|+|NA|NA|more|2	1	2	1195	lincRNA
XLOC_004891	C02[+]14089992-14091014	TCONS_00009033	TCONS_00009033|XLOC_004891|+|NA|NA|more|2	1	2	906	lincRNA
XLOC_004894	C02[+]14105100-14107699	TCONS_00009036	TCONS_00009036|XLOC_004894|+|NA|NA|more|2	1	2	969	lincRNA
XLOC_004904	C02[+]14415208-14416640	TCONS_00009056	TCONS_00009056|XLOC_004904|+|NA|NA|more|3	1	3	1153	lincRNA
XLOC_004913	C02[+]14685858-14686758	TCONS_00009068	TCONS_00009068|XLOC_004913|+|NA|NA|more|2	1	2	654	lincRNA
XLOC_004915	C02[+]14757288-14757770	TCONS_00009077	TCONS_00009077|XLOC_004915|+|NA|NA|more|2	1	2	399	lincRNA
XLOC_004922	C02[+]14898308-14900236	TCONS_00009087,TCONS_00009089	TCONS_00009087|XLOC_004922|+|NA|NA|more|3,TCONS_00009089|XLOC_004922|+|NA|NA|more|3	2	3,3	300|312	lincRNA
XLOC_004933	C02[+]15114222-15117391	TCONS_00009106,TCONS_00009107	TCONS_00009106|XLOC_004933|+|NA|NA|more|2,TCONS_00009107|XLOC_004933|+|Bol034919|-|more|3	2	2,3	605|865	lncNAT
XLOC_004958	C02[+]15839633-15841245	TCONS_00009153	TCONS_00009153|XLOC_004958|+|Bol034876|-|more|2	1	2	589	lncNAT
XLOC_004976	C02[+]16246187-16246700	TCONS_00009182	TCONS_00009182|XLOC_004976|+|NA|NA|more|2	1	2	388	lincRNA
XLOC_004991	C02[+]16615953-16621836	TCONS_00009209	TCONS_00009209|XLOC_004991|+|NA|NA|more|5	1	5	1350	lincRNA
XLOC_005000	C02[+]16725197-16728252	TCONS_00009232,TCONS_00009233,TCONS_00009238	TCONS_00009232|XLOC_005000|+|NA|NA|more|3,TCONS_00009233|XLOC_005000|+|NA|NA|more|8,TCONS_00009238|XLOC_005000|+|NA|NA|more|8	3	3,8,8	1119|1916|1772	lincRNA
XLOC_005005	C02[+]16970252-16971120	TCONS_00009243	TCONS_00009243|XLOC_005005|+|NA|NA|more|2	1	2	302	lincRNA
XLOC_005036	C02[+]17711887-17712991	TCONS_00009293,TCONS_00009294	TCONS_00009293|XLOC_005036|+|NA|NA|more|4,TCONS_00009294|XLOC_005036|+|NA|NA|more|4	2	4,4	441|405	lincRNA
XLOC_005039	C02[+]17748570-17749453	TCONS_00009298	TCONS_00009298|XLOC_005039|+|NA|NA|more|2	1	2	695	lincRNA
XLOC_005063	C02[+]18394132-18395224	TCONS_00009333	TCONS_00009333|XLOC_005063|+|Bol039296|-|more|2	1	2	748	lncNAT
XLOC_005070	C02[+]18484730-18486671	TCONS_00009347,TCONS_00009348,TCONS_00009349	TCONS_00009347|XLOC_005070|+|NA|NA|more|2,TCONS_00009348|XLOC_005070|+|NA|NA|more|2,TCONS_00009349|XLOC_005070|+|NA|NA|more|2	3	2,2,2	832|299|877	lincRNA
XLOC_005115	C02[+]19334541-19335573	TCONS_00009420	TCONS_00009420|XLOC_005115|+|NA|NA|more|2	1	2	783	lincRNA
XLOC_005117	C02[+]19346518-19347201	TCONS_00009424	TCONS_00009424|XLOC_005117|+|NA|NA|more|2	1	2	551	lincRNA
XLOC_005135	C02[+]19973981-19975162	TCONS_00009461	TCONS_00009461|XLOC_005135|+|NA|NA|more|2	1	2	635	lincRNA
XLOC_005144	C02[+]20233550-20234875	TCONS_00009476,TCONS_00009477	TCONS_00009476|XLOC_005144|+|NA|NA|more|5,TCONS_00009477|XLOC_005144|+|NA|NA|more|4	2	5,4	941|944	lincRNA
XLOC_005162	C02[+]20631001-20631900	TCONS_00009507	TCONS_00009507|XLOC_005162|+|NA|NA|more|3	1	3	740	lincRNA
XLOC_005167	C02[+]20696031-20707239	TCONS_00009513	TCONS_00009513|XLOC_005167|+|Bol018963|-|more|2	1	2	454	lncNAT
XLOC_005191	C02[+]21621162-21627375	TCONS_00009559	TCONS_00009559|XLOC_005191|+|NA|NA|more|2	1	2	402	lincRNA
XLOC_005223	C02[+]23049644-23061251	TCONS_00009617	TCONS_00009617|XLOC_005223|+|NA|NA|more|2	1	2	733	lincRNA
XLOC_005225	C02[+]23086176-23088069	TCONS_00009619,TCONS_00009620,TCONS_00009621,TCONS_00009622	TCONS_00009619|XLOC_005225|+|NA|NA|more|4,TCONS_00009620|XLOC_005225|+|NA|NA|more|4,TCONS_00009621|XLOC_005225|+|NA|NA|more|4,TCONS_00009622|XLOC_005225|+|NA|NA|more|4	4	4,4,4,4	1026|1016|1053|1046	lincRNA
XLOC_005236	C02[+]23182791-23289354	TCONS_00009635	TCONS_00009635|XLOC_005236|+|NA|NA|more|5	1	5	519	lincRNA
XLOC_005258	C02[+]23923767-23924951	TCONS_00009670	TCONS_00009670|XLOC_005258|+|Bol016500|-|more|2	1	2	997	lncNAT
XLOC_005276	C02[+]24500099-24500672	TCONS_00009693	TCONS_00009693|XLOC_005276|+|NA|NA|more|3	1	3	391	lincRNA
XLOC_005302	C02[+]25707729-25709164	TCONS_00009743	TCONS_00009743|XLOC_005302|+|NA|NA|more|2	1	2	994	lincRNA
XLOC_005313	C02[+]26730219-26730655	TCONS_00009755	TCONS_00009755|XLOC_005313|+|NA|NA|more|2	1	2	350	lincRNA
XLOC_005317	C02[+]26815419-26818095	TCONS_00009760,TCONS_00009762,TCONS_00009763	TCONS_00009760|XLOC_005317|+|NA|NA|more|6,TCONS_00009762|XLOC_005317|+|NA|NA|more|6,TCONS_00009763|XLOC_005317|+|NA|NA|more|7	3	6,6,7	1374|1443|1508	lincRNA
XLOC_005320	C02[+]26849909-26850531	TCONS_00009767	TCONS_00009767|XLOC_005320|+|NA|NA|more|2	1	2	528	lincRNA
XLOC_005322	C02[+]27111669-27113134	TCONS_00009772,TCONS_00009773,TCONS_00009774	TCONS_00009772|XLOC_005322|+|NA|NA|more|4,TCONS_00009773|XLOC_005322|+|NA|NA|more|3,TCONS_00009774|XLOC_005322|+|NA|NA|more|3	3	4,3,3	965|318|1241	lincRNA
XLOC_005363	C02[+]29489019-29490741	TCONS_00009834	TCONS_00009834|XLOC_005363|+|NA|NA|more|4	1	4	1241	lincRNA
XLOC_005371	C02[+]29836552-29839392	TCONS_00009848	TCONS_00009848|XLOC_005371|+|Bol012380|-|more|2	1	2	2327	lncNAT
XLOC_005379	C02[+]30222533-30224565	TCONS_00009858,TCONS_00009859	TCONS_00009858|XLOC_005379|+|NA|NA|more|5,TCONS_00009859|XLOC_005379|+|NA|NA|more|5	2	5,5	1473|1171	lincRNA
XLOC_005383	C02[+]30371941-30381589	TCONS_00009865	TCONS_00009865|XLOC_005383|+|Bol012352|-|more|2	1	2	433	lncNAT
XLOC_005385	C02[+]30425383-30426972	TCONS_00009867	TCONS_00009867|XLOC_005385|+|NA|NA|more|4	1	4	976	lincRNA
XLOC_005434	C02[+]32069313-32072466	TCONS_00009969	TCONS_00009969|XLOC_005434|+|NA|NA|more|3	1	3	908	lincRNA
XLOC_005438	C02[+]32152623-32153049	TCONS_00009973	TCONS_00009973|XLOC_005438|+|NA|NA|more|2	1	2	331	lincRNA
XLOC_005459	C02[+]32530125-32533954	TCONS_00010007	TCONS_00010007|XLOC_005459|+|Bol020139|-|more|3	1	3	666	lncNAT
XLOC_005472	C02[+]32892811-32893734	TCONS_00010031	TCONS_00010031|XLOC_005472|+|NA|NA|more|3	1	3	344	lincRNA
XLOC_005477	C02[+]32951405-32953657	TCONS_00010036	TCONS_00010036|XLOC_005477|+|NA|NA|more|2	1	2	1757	lincRNA
XLOC_005491	C02[+]33202649-33204220	TCONS_00010051,TCONS_00010052	TCONS_00010051|XLOC_005491|+|NA|NA|more|2,TCONS_00010052|XLOC_005491|+|NA|NA|one|1	2	2,1	826|1571	lincRNA
XLOC_005492	C02[+]33225769-33227249	TCONS_00010054	TCONS_00010054|XLOC_005492|+|NA|NA|more|2	1	2	542	lincRNA
XLOC_005524	C02[+]33937566-33939810	TCONS_00010118,TCONS_00010119	TCONS_00010118|XLOC_005524|+|NA|NA|more|8,TCONS_00010119|XLOC_005524|+|NA|NA|more|6	2	8,6	1482|1806	lincRNA
XLOC_005545	C02[+]34397487-34399540	TCONS_00010153	TCONS_00010153|XLOC_005545|+|Bol014811|-|more|3	1	3	631	lncNAT
XLOC_005567	C02[+]34914087-34914709	TCONS_00010187	TCONS_00010187|XLOC_005567|+|NA|NA|more|2	1	2	322	lincRNA
XLOC_005568	C02[+]34923891-34925076	TCONS_00010188	TCONS_00010188|XLOC_005568|+|NA|NA|more|3	1	3	997	lincRNA
XLOC_005599	C02[+]35504357-35505300	TCONS_00010245,TCONS_00010246	TCONS_00010245|XLOC_005599|+|NA|NA|more|3,TCONS_00010246|XLOC_005599|+|NA|NA|more|3	2	3,3	636|647	lincRNA
XLOC_005614	C02[+]35950873-35952924	TCONS_00010269,TCONS_00010270	TCONS_00010269|XLOC_005614|+|NA|NA|more|5,TCONS_00010270|XLOC_005614|+|NA|NA|more|3	2	5,3	1339|847	lincRNA
XLOC_005681	C02[+]37781250-37781975	TCONS_00010379	TCONS_00010379|XLOC_005681|+|NA|NA|more|2	1	2	558	lincRNA
XLOC_005682	C02[+]37782052-37782956	TCONS_00010380	TCONS_00010380|XLOC_005682|+|NA|NA|more|2	1	2	811	lincRNA
XLOC_005688	C02[+]37888979-37890791	TCONS_00010392,TCONS_00010393	TCONS_00010392|XLOC_005688|+|NA|NA|more|3,TCONS_00010393|XLOC_005688|+|NA|NA|more|2	2	3,2	1627|1008	lincRNA
XLOC_005722	C02[+]38595067-38598442	TCONS_00010443,TCONS_00010444,TCONS_00010445,TCONS_00010446	TCONS_00010443|XLOC_005722|+|NA|NA|more|9,TCONS_00010444|XLOC_005722|+|NA|NA|more|9,TCONS_00010445|XLOC_005722|+|NA|NA|more|9,TCONS_00010446|XLOC_005722|+|NA|NA|more|8	4	9,9,9,8	2499|2503|2067|1162	lincRNA
XLOC_005724	C02[+]38642237-38643239	TCONS_00010448	TCONS_00010448|XLOC_005724|+|NA|NA|more|2	1	2	760	lincRNA
XLOC_005825	C02[+]40860466-40861221	TCONS_00010639,TCONS_00010640	TCONS_00010639|XLOC_005825|+|Bol033079|-|more|2,TCONS_00010640|XLOC_005825|+|Bol033079|-|more|2	2	2,2	639|624	lncNAT
XLOC_005838	C02[+]41096362-41097202	TCONS_00010660	TCONS_00010660|XLOC_005838|+|Bol033056|-|more|2	1	2	214	lncNAT
XLOC_005854	C02[+]41429933-41432791	TCONS_00010694	TCONS_00010694|XLOC_005854|+|Bol033033|-|more|2	1	2	1041	lncNAT
XLOC_005858	C02[+]41452927-41453501	TCONS_00010701	TCONS_00010701|XLOC_005858|+|NA|NA|more|2	1	2	473	lincRNA
XLOC_005863	C02[+]41523636-41524753	TCONS_00010713	TCONS_00010713|XLOC_005863|+|NA|NA|more|3	1	3	726	lincRNA
XLOC_005907	C02[+]42140749-42141444	TCONS_00010776	TCONS_00010776|XLOC_005907|+|NA|NA|more|2	1	2	411	lincRNA
XLOC_005933	C02[+]42625637-42626853	TCONS_00010842	TCONS_00010842|XLOC_005933|+|NA|NA|more|2	1	2	1051	lincRNA
XLOC_005934	C02[+]42627565-42634484	TCONS_00010843,TCONS_00010844	TCONS_00010843|XLOC_005934|+|NA|NA|one|1,TCONS_00010844|XLOC_005934|+|NA|NA|more|2	2	1,2	1776|1390	lincRNA
XLOC_005935	C02[+]42657220-42657834	TCONS_00010845	TCONS_00010845|XLOC_005935|+|NA|NA|more|2	1	2	522	lincRNA
XLOC_005941	C02[+]42788594-42789925	TCONS_00010857,TCONS_00010858	TCONS_00010857|XLOC_005941|+|NA|NA|more|3,TCONS_00010858|XLOC_005941|+|NA|NA|more|3	2	3,3	1115|1118	lincRNA
XLOC_005944	C02[+]42842063-42842671	TCONS_00010862	TCONS_00010862|XLOC_005944|+|NA|NA|more|2	1	2	527	lincRNA
XLOC_005948	C02[+]42978145-42978864	TCONS_00010868	TCONS_00010868|XLOC_005948|+|NA|NA|more|2	1	2	571	lincRNA
XLOC_006003	C02[+]43855076-43855822	TCONS_00010973	TCONS_00010973|XLOC_006003|+|Bol016473|-|more|2	1	2	318	lncNAT
XLOC_006037	C02[-]694825-696211	TCONS_00011028,TCONS_00011029	TCONS_00011028|XLOC_006037|-|NA|NA|more|2,TCONS_00011029|XLOC_006037|-|NA|NA|more|2	2	2,2	1219|1224	lincRNA
XLOC_006065	C02[-]1331503-1332650	TCONS_00011069	TCONS_00011069|XLOC_006065|-|NA|NA|more|2	1	2	321	lincRNA
XLOC_006194	C02[-]2798101-2943019	TCONS_00011370	TCONS_00011370|XLOC_006194|-|NA|NA|more|3	1	3	332	lincRNA
XLOC_006240	C02[-]3417085-3418268	TCONS_00011453,TCONS_00011454	TCONS_00011453|XLOC_006240|-|NA|NA|more|2,TCONS_00011454|XLOC_006240|-|NA|NA|more|2	2	2,2	894|662	lincRNA
XLOC_006258	C02[-]3660571-3662766	TCONS_00011489	TCONS_00011489|XLOC_006258|-|Bol021250|+|one|1	1	1	224	lncNAT
XLOC_006286	C02[-]3983075-3985112	TCONS_00011534,TCONS_00011535,TCONS_00011536	TCONS_00011534|XLOC_006286|-|Bol021300|+|more|3,TCONS_00011535|XLOC_006286|-|NA|NA|more|2,TCONS_00011536|XLOC_006286|-|NA|NA|more|2	3	3,2,2	506|468|623	lincRNA
XLOC_006352	C02[-]4694992-4699844	TCONS_00011670	TCONS_00011670|XLOC_006352|-|NA|NA|more|2	1	2	1089	lincRNA
XLOC_006377	C02[-]5193828-5194894	TCONS_00011710	TCONS_00011710|XLOC_006377|-|NA|NA|more|2	1	2	585	lincRNA
XLOC_006380	C02[-]5238801-5259174	TCONS_00011720	TCONS_00011720|XLOC_006380|-|NA|NA|one|1	1	1	635	lincRNA
XLOC_006382	C02[-]5299204-5299690	TCONS_00011727	TCONS_00011727|XLOC_006382|-|NA|NA|more|2	1	2	344	lincRNA
XLOC_006384	C02[-]5306961-5307393	TCONS_00011730	TCONS_00011730|XLOC_006384|-|NA|NA|more|2	1	2	363	lincRNA
XLOC_006434	C02[-]5821432-5822931	TCONS_00011813,TCONS_00011814	TCONS_00011813|XLOC_006434|-|NA|NA|more|4,TCONS_00011814|XLOC_006434|-|NA|NA|more|3	2	4,3	1226|522	lincRNA
XLOC_006497	C02[-]6902638-6973006	TCONS_00011931	TCONS_00011931|XLOC_006497|-|NA|NA|more|2	1	2	373	lincRNA
XLOC_006550	C02[-]8019085-8019416	TCONS_00012046	TCONS_00012046|XLOC_006550|-|NA|NA|more|2	1	2	260	lincRNA
XLOC_006599	C02[-]8952393-8953388	TCONS_00012135,TCONS_00012136,TCONS_00012137	TCONS_00012135|XLOC_006599|-|NA|NA|one|1,TCONS_00012136|XLOC_006599|-|NA|NA|more|2,TCONS_00012137|XLOC_006599|-|NA|NA|more|2	3	1,2,2	995|446|579	lincRNA
XLOC_006631	C02[-]10062618-10070959	TCONS_00012195	TCONS_00012195|XLOC_006631|-|NA|NA|more|4	1	4	622	lincRNA
XLOC_006638	C02[-]10129021-10129949	TCONS_00012207	TCONS_00012207|XLOC_006638|-|NA|NA|more|2	1	2	583	lincRNA
XLOC_006686	C02[-]11100395-11102455	TCONS_00012294	TCONS_00012294|XLOC_006686|-|NA|NA|more|2	1	2	1611	lincRNA
XLOC_006690	C02[-]11186355-11187011	TCONS_00012299	TCONS_00012299|XLOC_006690|-|NA|NA|more|2	1	2	520	lincRNA
XLOC_006698	C02[-]11343810-11345374	TCONS_00012315	TCONS_00012315|XLOC_006698|-|NA|NA|more|2	1	2	623	lincRNA
XLOC_006726	C02[-]12010525-12010970	TCONS_00012354	TCONS_00012354|XLOC_006726|-|NA|NA|more|2	1	2	359	lincRNA
XLOC_006730	C02[-]12082704-12085822	TCONS_00012363	TCONS_00012363|XLOC_006730|-|NA|NA|more|7	1	7	2138	lincRNA
XLOC_006737	C02[-]12406724-12408799	TCONS_00012375	TCONS_00012375|XLOC_006737|-|NA|NA|more|4	1	4	1365	lincRNA
XLOC_006738	C02[-]12438671-12442471	TCONS_00012376	TCONS_00012376|XLOC_006738|-|Bol028660|+|more|2	1	2	843	lncNAT
XLOC_006740	C02[-]12457909-12459384	TCONS_00012378	TCONS_00012378|XLOC_006740|-|Bol028656|+|more|4	1	4	1148	lncNAT
XLOC_006748	C02[-]12767439-12768971	TCONS_00012389,TCONS_00012390	TCONS_00012389|XLOC_006748|-|NA|NA|more|4,TCONS_00012390|XLOC_006748|-|NA|NA|more|4	2	4,4	1088|888	lincRNA
XLOC_006749	C02[-]12770280-12771658	TCONS_00012391	TCONS_00012391|XLOC_006749|-|NA|NA|more|3	1	3	1153	lincRNA
XLOC_006751	C02[-]12803620-12805414	TCONS_00012393,TCONS_00012394	TCONS_00012393|XLOC_006751|-|NA|NA|more|3,TCONS_00012394|XLOC_006751|-|NA|NA|more|3	2	3,3	1491|1618	lincRNA
XLOC_006753	C02[-]12835027-12836379	TCONS_00012397	TCONS_00012397|XLOC_006753|-|Bol028635|+|more|3	1	3	704	lncNAT
XLOC_006754	C02[-]12844464-12845832	TCONS_00012398	TCONS_00012398|XLOC_006754|-|NA|NA|more|2	1	2	435	lincRNA
XLOC_006790	C02[-]13659010-13660072	TCONS_00012472	TCONS_00012472|XLOC_006790|-|NA|NA|more|3	1	3	819	lincRNA
XLOC_006796	C02[-]13884423-13884860	TCONS_00012480	TCONS_00012480|XLOC_006796|-|NA|NA|more|2	1	2	297	lincRNA
XLOC_006863	C02[-]15983538-15986400	TCONS_00012578,TCONS_00012579,TCONS_00012580,TCONS_00012581	TCONS_00012578|XLOC_006863|-|NA|NA|more|4,TCONS_00012579|XLOC_006863|-|NA|NA|more|5,TCONS_00012580|XLOC_006863|-|NA|NA|more|4,TCONS_00012581|XLOC_006863|-|NA|NA|more|3	4	4,5,4,3	1165|1234|1179|504	lincRNA
XLOC_006911	C02[-]16935581-16937053	TCONS_00012656,TCONS_00012657	TCONS_00012656|XLOC_006911|-|NA|NA|more|2,TCONS_00012657|XLOC_006911|-|NA|NA|more|4	2	2,4	1150|708	lincRNA
XLOC_006951	C02[-]17772137-17773246	TCONS_00012726	TCONS_00012726|XLOC_006951|-|NA|NA|more|2	1	2	952	lincRNA
XLOC_006958	C02[-]18078855-18085163	TCONS_00012739,TCONS_00012740,TCONS_00012741	TCONS_00012739|XLOC_006958|-|NA|NA|more|4,TCONS_00012740|XLOC_006958|-|NA|NA|more|6,TCONS_00012741|XLOC_006958|-|NA|NA|more|7	3	4,6,7	1637|1890|1809	lincRNA
XLOC_006977	C02[-]18396395-18396955	TCONS_00012769	TCONS_00012769|XLOC_006977|-|NA|NA|more|2	1	2	460	lincRNA
XLOC_006996	C02[-]18792487-18896009	TCONS_00012818	TCONS_00012818|XLOC_006996|-|NA|NA|more|4	1	4	879	lincRNA
XLOC_006998	C02[-]18907817-18909037	TCONS_00012823	TCONS_00012823|XLOC_006998|-|NA|NA|more|3	1	3	406	lincRNA
XLOC_007011	C02[-]19329518-19331572	TCONS_00012841	TCONS_00012841|XLOC_007011|-|NA|NA|more|2	1	2	692	lincRNA
XLOC_007016	C02[-]19628366-19629730	TCONS_00012847,TCONS_00012848	TCONS_00012847|XLOC_007016|-|NA|NA|more|4,TCONS_00012848|XLOC_007016|-|NA|NA|more|3	2	4,3	662|608	lincRNA
XLOC_007024	C02[-]19837879-19958761	TCONS_00012860,TCONS_00012861	TCONS_00012860|XLOC_007024|-|NA|NA|more|2,TCONS_00012861|XLOC_007024|-|NA|NA|more|2	2	2,2	1028|1031	lincRNA
XLOC_007061	C02[-]21291912-21296878	TCONS_00012920	TCONS_00012920|XLOC_007061|-|Bol011769|+|more|2	1	2	1192	lncNAT
XLOC_007093	C02[-]22380817-22381429	TCONS_00012984	TCONS_00012984|XLOC_007093|-|NA|NA|more|3	1	3	441	lincRNA
XLOC_007104	C02[-]22930971-22932373	TCONS_00013004,TCONS_00013005,TCONS_00013006	TCONS_00013004|XLOC_007104|-|NA|NA|more|4,TCONS_00013005|XLOC_007104|-|NA|NA|more|3,TCONS_00013006|XLOC_007104|-|NA|NA|more|3	3	4,3,3	1114|645|674	lincRNA
XLOC_007109	C02[-]23049644-23061251	TCONS_00013016,TCONS_00013018,TCONS_00013019,TCONS_00013020,TCONS_00013021,TCONS_00013022,TCONS_00013023,TCONS_00013024,TCONS_00013026,TCONS_00013027,TCONS_00013028,TCONS_00013029,TCONS_00013030,TCONS_00013031	TCONS_00013016|XLOC_007109|-|NA|NA|more|6,TCONS_00013018|XLOC_007109|-|NA|NA|more|7,TCONS_00013019|XLOC_007109|-|NA|NA|more|5,TCONS_00013020|XLOC_007109|-|NA|NA|more|6,TCONS_00013021|XLOC_007109|-|NA|NA|more|6,TCONS_00013022|XLOC_007109|-|NA|NA|more|5,TCONS_00013023|XLOC_007109|-|NA|NA|more|6,TCONS_00013024|XLOC_007109|-|NA|NA|more|4,TCONS_00013026|XLOC_007109|-|NA|NA|more|6,TCONS_00013027|XLOC_0…	14	6,7,5,6,6,5,6,4,6,6,6,6,6,6	1207|1213|1100|1342|1220|998|1080|987|1049|1385|1304|1359|1327|1273	lincRNA
XLOC_007113	C02[-]23180595-23182009	TCONS_00013037	TCONS_00013037|XLOC_007113|-|NA|NA|more|4	1	4	718	lincRNA
XLOC_007170	C02[-]24897776-24899142	TCONS_00013150,TCONS_00013151,TCONS_00013152	TCONS_00013150|XLOC_007170|-|NA|NA|more|3,TCONS_00013151|XLOC_007170|-|NA|NA|more|2,TCONS_00013152|XLOC_007170|-|NA|NA|more|2	3	3,2,2	422|1152|1216	lincRNA
XLOC_007171	C02[-]24900372-24901604	TCONS_00013153,TCONS_00013154,TCONS_00013155	TCONS_00013153|XLOC_007171|-|NA|NA|more|4,TCONS_00013154|XLOC_007171|-|NA|NA|more|3,TCONS_00013155|XLOC_007171|-|NA|NA|more|3	3	4,3,3	657|719|730	lincRNA
XLOC_007185	C02[-]25844814-25845491	TCONS_00013175	TCONS_00013175|XLOC_007185|-|NA|NA|more|3	1	3	378	lincRNA
XLOC_007221	C02[-]28168268-28169620	TCONS_00013224	TCONS_00013224|XLOC_007221|-|NA|NA|more|2	1	2	1278	lincRNA
XLOC_007231	C02[-]28383784-28384914	TCONS_00013241,TCONS_00013242	TCONS_00013241|XLOC_007231|-|NA|NA|more|3,TCONS_00013242|XLOC_007231|-|NA|NA|more|4	2	3,4	886|800	lincRNA
XLOC_007247	C02[-]28767127-28767694	TCONS_00013267	TCONS_00013267|XLOC_007247|-|NA|NA|more|2	1	2	389	lincRNA
XLOC_007269	C02[-]29489019-29490741	TCONS_00013294	TCONS_00013294|XLOC_007269|-|NA|NA|more|2	1	2	833	lincRNA
XLOC_007279	C02[-]29702288-29703630	TCONS_00013313,TCONS_00013314	TCONS_00013313|XLOC_007279|-|NA|NA|more|4,TCONS_00013314|XLOC_007279|-|NA|NA|more|5	2	4,5	795|860	lincRNA
XLOC_007282	C02[-]29820886-29821504	TCONS_00013317	TCONS_00013317|XLOC_007282|-|NA|NA|more|2	1	2	496	lincRNA
XLOC_007285	C02[-]29917522-29920015	TCONS_00013323,TCONS_00013324,TCONS_00013325	TCONS_00013323|XLOC_007285|-|NA|NA|more|4,TCONS_00013324|XLOC_007285|-|NA|NA|more|4,TCONS_00013325|XLOC_007285|-|NA|NA|one|1	3	4,4,1	945|1331|543	lincRNA
XLOC_007288	C02[-]30002845-30003916	TCONS_00013329,TCONS_00013330	TCONS_00013329|XLOC_007288|-|NA|NA|more|3,TCONS_00013330|XLOC_007288|-|NA|NA|more|2	2	3,2	727|974	lincRNA
XLOC_007316	C02[-]30828200-30828578	TCONS_00013378	TCONS_00013378|XLOC_007316|-|NA|NA|more|2	1	2	298	lincRNA
XLOC_007325	C02[-]30964406-30965334	TCONS_00013391,TCONS_00013392	TCONS_00013391|XLOC_007325|-|NA|NA|more|3,TCONS_00013392|XLOC_007325|-|NA|NA|more|2	2	3,2	551|413	lincRNA
XLOC_007327	C02[-]31038996-31040581	TCONS_00013398	TCONS_00013398|XLOC_007327|-|NA|NA|more|6	1	6	880	lincRNA
XLOC_007328	C02[-]31054500-31056859	TCONS_00013399	TCONS_00013399|XLOC_007328|-|NA|NA|more|3	1	3	517	lincRNA
XLOC_007329	C02[-]31075263-31076214	TCONS_00013400,TCONS_00013401	TCONS_00013400|XLOC_007329|-|NA|NA|more|2,TCONS_00013401|XLOC_007329|-|NA|NA|more|2	2	2,2	584|590	lincRNA
XLOC_007342	C02[-]31416850-31418433	TCONS_00013420	TCONS_00013420|XLOC_007342|-|NA|NA|more|2	1	2	863	lincRNA
XLOC_007346	C02[-]31547769-31548955	TCONS_00013427,TCONS_00013428	TCONS_00013427|XLOC_007346|-|NA|NA|one|1,TCONS_00013428|XLOC_007346|-|NA|NA|more|2	2	1,2	1186|460	lincRNA
XLOC_007348	C02[-]31612077-31613333	TCONS_00013430,TCONS_00013431,TCONS_00013432	TCONS_00013430|XLOC_007348|-|NA|NA|more|5,TCONS_00013431|XLOC_007348|-|NA|NA|more|5,TCONS_00013432|XLOC_007348|-|NA|NA|more|4	3	5,5,4	800|671|916	lincRNA
XLOC_007358	C02[-]31785031-31787213	TCONS_00013449	TCONS_00013449|XLOC_007358|-|Bol022791|+|more|2	1	2	1065	lncNAT
XLOC_007361	C02[-]31886103-31886836	TCONS_00013453	TCONS_00013453|XLOC_007361|-|NA|NA|more|2	1	2	633	lincRNA
XLOC_007362	C02[-]31896585-31897248	TCONS_00013454	TCONS_00013454|XLOC_007362|-|NA|NA|more|4	1	4	254	lincRNA
XLOC_007389	C02[-]32454529-32455110	TCONS_00013497	TCONS_00013497|XLOC_007389|-|NA|NA|more|2	1	2	466	lincRNA
XLOC_007395	C02[-]32654888-32657317	TCONS_00013506,TCONS_00013507,TCONS_00013508	TCONS_00013506|XLOC_007395|-|NA|NA|more|7,TCONS_00013507|XLOC_007395|-|NA|NA|more|7,TCONS_00013508|XLOC_007395|-|NA|NA|more|9	3	7,7,9	865|923|1600	lincRNA
XLOC_007400	C02[-]32755687-32756031	TCONS_00013515	TCONS_00013515|XLOC_007400|-|NA|NA|more|2	1	2	246	lincRNA
XLOC_007411	C02[-]32951405-32953657	TCONS_00013533	TCONS_00013533|XLOC_007411|-|NA|NA|more|6	1	6	1447	lincRNA
XLOC_007414	C02[-]33125004-33132531	TCONS_00013536	TCONS_00013536|XLOC_007414|-|NA|NA|more|3	1	3	572	lincRNA
XLOC_007415	C02[-]33202649-33204220	TCONS_00013537	TCONS_00013537|XLOC_007415|-|NA|NA|more|2	1	2	1171	lincRNA
XLOC_007416	C02[-]33293420-33294155	TCONS_00013538	TCONS_00013538|XLOC_007416|-|NA|NA|more|2	1	2	639	lincRNA
XLOC_007449	C02[-]33973779-33975151	TCONS_00013594	TCONS_00013594|XLOC_007449|-|NA|NA|more|3	1	3	499	lincRNA
XLOC_007454	C02[-]34079762-34080453	TCONS_00013603	TCONS_00013603|XLOC_007454|-|NA|NA|more|2	1	2	601	lincRNA
XLOC_007485	C02[-]34680495-34681247	TCONS_00013652	TCONS_00013652|XLOC_007485|-|NA|NA|more|2	1	2	617	lincRNA
XLOC_007495	C02[-]35045012-35046704	TCONS_00013665,TCONS_00013666	TCONS_00013665|XLOC_007495|-|NA|NA|more|4,TCONS_00013666|XLOC_007495|-|NA|NA|more|3	2	4,3	1403|1512	lincRNA
XLOC_007500	C02[-]35110536-35111319	TCONS_00013672	TCONS_00013672|XLOC_007500|-|NA|NA|more|2	1	2	507	lincRNA
XLOC_007505	C02[-]35221549-35222614	TCONS_00013678	TCONS_00013678|XLOC_007505|-|NA|NA|more|3	1	3	438	lincRNA
XLOC_007507	C02[-]35353554-35354305	TCONS_00013681	TCONS_00013681|XLOC_007507|-|NA|NA|more|2	1	2	649	lincRNA
XLOC_007535	C02[-]36268701-36269605	TCONS_00013733	TCONS_00013733|XLOC_007535|-|NA|NA|more|3	1	3	703	lincRNA
XLOC_007541	C02[-]36430187-36431100	TCONS_00013744	TCONS_00013744|XLOC_007541|-|NA|NA|more|2	1	2	249	lincRNA
XLOC_007547	C02[-]36577218-36577963	TCONS_00013750	TCONS_00013750|XLOC_007547|-|NA|NA|more|3	1	3	326	lincRNA
XLOC_007558	C02[-]37323500-37325543	TCONS_00013768	TCONS_00013768|XLOC_007558|-|NA|NA|more|2	1	2	1761	lincRNA
XLOC_007577	C02[-]37863232-37863899	TCONS_00013797	TCONS_00013797|XLOC_007577|-|NA|NA|more|2	1	2	570	lincRNA
XLOC_007622	C02[-]38823957-38861860	TCONS_00013885	TCONS_00013885|XLOC_007622|-|NA|NA|more|2	1	2	327	lincRNA
XLOC_007626	C02[-]38898293-38900005	TCONS_00013901,TCONS_00013902,TCONS_00013903,TCONS_00013904	TCONS_00013901|XLOC_007626|-|NA|NA|more|3,TCONS_00013902|XLOC_007626|-|NA|NA|more|4,TCONS_00013903|XLOC_007626|-|NA|NA|more|4,TCONS_00013904|XLOC_007626|-|NA|NA|more|3	4	3,4,4,3	953|875|884|958	lincRNA
XLOC_007705	C02[-]40625506-40626571	TCONS_00014043	TCONS_00014043|XLOC_007705|-|Bol033098|+|more|2	1	2	818	lncNAT
XLOC_007742	C02[-]41393284-41398566	TCONS_00014110,TCONS_00014111,TCONS_00014112,TCONS_00014113	TCONS_00014110|XLOC_007742|-|NA|NA|more|6,TCONS_00014111|XLOC_007742|-|NA|NA|more|5,TCONS_00014112|XLOC_007742|-|NA|NA|more|4,TCONS_00014113|XLOC_007742|-|NA|NA|more|4	4	6,5,4,4	2459|2698|3036|1832	lincRNA
XLOC_007747	C02[-]41557442-41600115	TCONS_00014121,TCONS_00014126	TCONS_00014121|XLOC_007747|-|NA|NA|more|3,TCONS_00014126|XLOC_007747|-|NA|NA|more|3	2	3,3	339|412	lincRNA
XLOC_007767	C02[-]41909050-41910660	TCONS_00014156,TCONS_00014157	TCONS_00014156|XLOC_007767|-|NA|NA|more|2,TCONS_00014157|XLOC_007767|-|NA|NA|more|2	2	2,2	1438|1379	lincRNA
XLOC_007771	C02[-]42019657-42020472	TCONS_00014162	TCONS_00014162|XLOC_007771|-|Bol008072|+|more|2	1	2	705	lncNAT
XLOC_007775	C02[-]42069399-42070459	TCONS_00014167	TCONS_00014167|XLOC_007775|-|NA|NA|more|2	1	2	945	lincRNA
XLOC_007797	C02[-]42686895-42687731	TCONS_00014202	TCONS_00014202|XLOC_007797|-|NA|NA|more|3	1	3	651	lincRNA
XLOC_007821	C02[-]43179505-43180281	TCONS_00014241	TCONS_00014241|XLOC_007821|-|NA|NA|more|4	1	4	493	lincRNA
XLOC_007823	C02[-]43301548-43303098	TCONS_00014243	TCONS_00014243|XLOC_007823|-|NA|NA|more|3	1	3	1385	lincRNA
XLOC_007836	C02[-]43591754-43595038	TCONS_00014276,TCONS_00014277	TCONS_00014276|XLOC_007836|-|NA|NA|more|5,TCONS_00014277|XLOC_007836|-|NA|NA|more|4	2	5,4	991|1107	lincRNA
XLOC_007837	C02[-]43600695-43601800	TCONS_00014278,TCONS_00014279	TCONS_00014278|XLOC_007837|-|NA|NA|one|1,TCONS_00014279|XLOC_007837|-|NA|NA|more|2	2	1,2	1105|677	lincRNA
XLOC_007844	C02[-]43727785-43729529	TCONS_00014289	TCONS_00014289|XLOC_007844|-|NA|NA|more|5	1	5	1375	lincRNA
XLOC_008188	C03[+]229676-230462	TCONS_00014661	TCONS_00014661|XLOC_008188|+|NA|NA|more|3	1	3	594	lincRNA
XLOC_008191	C03[+]248761-251465	TCONS_00014665,TCONS_00014666,TCONS_00014667,TCONS_00014668	TCONS_00014665|XLOC_008191|+|NA|NA|more|4,TCONS_00014666|XLOC_008191|+|NA|NA|more|3,TCONS_00014667|XLOC_008191|+|NA|NA|more|4,TCONS_00014668|XLOC_008191|+|NA|NA|more|2	4	4,3,4,2	1778|1688|994|1517	lincRNA
XLOC_008253	C03[+]836919-837445	TCONS_00014773	TCONS_00014773|XLOC_008253|+|Bol015413|-|more|2	1	2	253	lncNAT
XLOC_008362	C03[+]2173498-2174277	TCONS_00014980,TCONS_00014981	TCONS_00014980|XLOC_008362|+|NA|NA|more|2,TCONS_00014981|XLOC_008362|+|NA|NA|more|2	2	2,2	684|687	lincRNA
XLOC_008390	C03[+]2478689-2479128	TCONS_00015047	TCONS_00015047|XLOC_008390|+|NA|NA|more|3	1	3	252	lincRNA
XLOC_008396	C03[+]2516312-2518179	TCONS_00015054	TCONS_00015054|XLOC_008396|+|Bol034286|-|more|2	1	2	773	lncNAT
XLOC_008429	C03[+]2774929-2848068	TCONS_00015114	TCONS_00015114|XLOC_008429|+|NA|NA|more|2	1	2	637	lincRNA
XLOC_008431	C03[+]2774929-2848068	TCONS_00015116	TCONS_00015116|XLOC_008431|+|NA|NA|more|2	1	2	403	lincRNA
XLOC_008448	C03[+]2965690-2966468	TCONS_00015155	TCONS_00015155|XLOC_008448|+|NA|NA|more|3	1	3	432	lincRNA
XLOC_008468	C03[+]3216422-3216903	TCONS_00015197	TCONS_00015197|XLOC_008468|+|NA|NA|more|2	1	2	391	lincRNA
XLOC_008469	C03[+]3224613-3225306	TCONS_00015198	TCONS_00015198|XLOC_008469|+|NA|NA|more|2	1	2	583	lincRNA
XLOC_008471	C03[+]3231863-3232582	TCONS_00015200	TCONS_00015200|XLOC_008471|+|NA|NA|more|2	1	2	626	lincRNA
XLOC_008499	C03[+]3586508-3588406	TCONS_00015267	TCONS_00015267|XLOC_008499|+|Bol034478|-|more|2	1	2	575	lncNAT
XLOC_008503	C03[+]3626947-3627749	TCONS_00015273	TCONS_00015273|XLOC_008503|+|NA|NA|more|2	1	2	382	lincRNA
XLOC_008520	C03[+]3887183-3889845	TCONS_00015307,TCONS_00015308,TCONS_00015310,TCONS_00015311	TCONS_00015307|XLOC_008520|+|NA|NA|more|10,TCONS_00015308|XLOC_008520|+|NA|NA|more|10,TCONS_00015310|XLOC_008520|+|NA|NA|more|10,TCONS_00015311|XLOC_008520|+|NA|NA|more|5	4	10,10,10,5	1583|1664|1460|657	lincRNA
XLOC_008547	C03[+]3959454-4253488	TCONS_00015370,TCONS_00015371,TCONS_00015372	TCONS_00015370|XLOC_008547|+|NA|NA|more|4,TCONS_00015371|XLOC_008547|+|NA|NA|more|4,TCONS_00015372|XLOC_008547|+|NA|NA|more|4	3	4,4,4	1050|862|834	lincRNA
XLOC_008574	C03[+]4349163-4352138	TCONS_00015430	TCONS_00015430|XLOC_008574|+|Bol034611|-|more|2	1	2	549	lncNAT
XLOC_008590	C03[+]4569976-4576837	TCONS_00015457	TCONS_00015457|XLOC_008590|+|Bol025806|-|one|1	1	1	396	lncNAT
XLOC_008601	C03[+]4738168-4738952	TCONS_00015472	TCONS_00015472|XLOC_008601|+|NA|NA|more|3	1	3	629	lincRNA
XLOC_008677	C03[+]5645669-5646190	TCONS_00015609	TCONS_00015609|XLOC_008677|+|NA|NA|more|2	1	2	437	lincRNA
XLOC_008742	C03[+]6471317-6475913	TCONS_00015743	TCONS_00015743|XLOC_008742|+|Bol027924|-|more|2	1	2	390	lncNAT
XLOC_008750	C03[+]6612448-6613196	TCONS_00015758	TCONS_00015758|XLOC_008750|+|NA|NA|more|2	1	2	531	lincRNA
XLOC_008795	C03[+]7385687-7387830	TCONS_00015835,TCONS_00015836,TCONS_00015837,TCONS_00015838	TCONS_00015835|XLOC_008795|+|NA|NA|more|5,TCONS_00015836|XLOC_008795|+|NA|NA|more|5,TCONS_00015837|XLOC_008795|+|NA|NA|more|4,TCONS_00015838|XLOC_008795|+|NA|NA|more|5	4	5,5,4,5	1622|1533|818|808	lincRNA
XLOC_008800	C03[+]7443562-7444717	TCONS_00015845	TCONS_00015845|XLOC_008800|+|NA|NA|more|2	1	2	929	lincRNA
XLOC_008839	C03[+]8014387-8015135	TCONS_00015923,TCONS_00015924	TCONS_00015923|XLOC_008839|+|NA|NA|more|2,TCONS_00015924|XLOC_008839|+|NA|NA|more|2	2	2,2	583|417	lincRNA
XLOC_008874	C03[+]8580590-8581330	TCONS_00015986	TCONS_00015986|XLOC_008874|+|NA|NA|more|2	1	2	361	lincRNA
XLOC_008889	C03[+]8773264-8775295	TCONS_00016022	TCONS_00016022|XLOC_008889|+|NA|NA|more|8	1	8	1042	lincRNA
XLOC_008901	C03[+]8908360-8909181	TCONS_00016042	TCONS_00016042|XLOC_008901|+|NA|NA|more|2	1	2	684	lincRNA
XLOC_008902	C03[+]8962543-8963777	TCONS_00016043,TCONS_00016044	TCONS_00016043|XLOC_008902|+|NA|NA|more|5,TCONS_00016044|XLOC_008902|+|NA|NA|more|5	2	5,5	906|886	lincRNA
XLOC_008966	C03[+]9890305-9973356	TCONS_00016197	TCONS_00016197|XLOC_008966|+|NA|NA|more|3	1	3	575	lincRNA
XLOC_008973	C03[+]10103486-10105166	TCONS_00016214	TCONS_00016214|XLOC_008973|+|NA|NA|more|3	1	3	784	lincRNA
XLOC_008987	C03[+]10279656-10281746	TCONS_00016241,TCONS_00016242	TCONS_00016241|XLOC_008987|+|NA|NA|one|1,TCONS_00016242|XLOC_008987|+|NA|NA|more|2	2	1,2	2090|1611	lincRNA
XLOC_009071	C03[+]11660607-11660976	TCONS_00016425	TCONS_00016425|XLOC_009071|+|NA|NA|more|2	1	2	233	lincRNA
XLOC_009117	C03[+]12316787-12317342	TCONS_00016504	TCONS_00016504|XLOC_009117|+|NA|NA|more|2	1	2	398	lincRNA
XLOC_009135	C03[+]12624553-12625823	TCONS_00016541	TCONS_00016541|XLOC_009135|+|NA|NA|more|2	1	2	628	lincRNA
XLOC_009152	C03[+]12864731-12865570	TCONS_00016574	TCONS_00016574|XLOC_009152|+|NA|NA|more|3	1	3	431	lincRNA
XLOC_009180	C03[+]13261402-13262569	TCONS_00016631	TCONS_00016631|XLOC_009180|+|NA|NA|more|4	1	4	447	lincRNA
XLOC_009185	C03[+]13414134-13415055	TCONS_00016636	TCONS_00016636|XLOC_009185|+|NA|NA|more|2	1	2	639	lincRNA
XLOC_009209	C03[+]13735868-13736339	TCONS_00016679	TCONS_00016679|XLOC_009209|+|NA|NA|more|2	1	2	346	lincRNA
XLOC_009228	C03[+]14022487-14022990	TCONS_00016712	TCONS_00016712|XLOC_009228|+|NA|NA|more|2	1	2	408	lincRNA
XLOC_009231	C03[+]14056815-14062483	TCONS_00016716	TCONS_00016716|XLOC_009231|+|Bol029640|-|one|1	1	1	403	lncNAT
XLOC_009240	C03[+]14235921-14237832	TCONS_00016733,TCONS_00016735,TCONS_00016736,TCONS_00016737,TCONS_00016738,TCONS_00016739	TCONS_00016733|XLOC_009240|+|NA|NA|more|5,TCONS_00016735|XLOC_009240|+|NA|NA|more|6,TCONS_00016736|XLOC_009240|+|NA|NA|more|6,TCONS_00016737|XLOC_009240|+|NA|NA|more|7,TCONS_00016738|XLOC_009240|+|NA|NA|more|5,TCONS_00016739|XLOC_009240|+|NA|NA|more|6	6	5,6,6,7,5,6	1379|1325|1081|902|1270|653	lincRNA
XLOC_009256	C03[+]14559875-14570784	TCONS_00016786,TCONS_00016787,TCONS_00016789,TCONS_00016790,TCONS_00016792,TCONS_00016793	TCONS_00016786|XLOC_009256|+|NA|NA|more|2,TCONS_00016787|XLOC_009256|+|NA|NA|more|2,TCONS_00016789|XLOC_009256|+|NA|NA|more|2,TCONS_00016790|XLOC_009256|+|NA|NA|one|1,TCONS_00016792|XLOC_009256|+|NA|NA|more|2,TCONS_00016793|XLOC_009256|+|NA|NA|more|3	6	2,2,2,1,2,3	432|340|268|788|332|452	lincRNA
XLOC_009381	C03[+]16964897-16965296	TCONS_00017023	TCONS_00017023|XLOC_009381|+|NA|NA|more|2	1	2	312	lincRNA
XLOC_009451	C03[+]18102624-18103230	TCONS_00017158	TCONS_00017158|XLOC_009451|+|NA|NA|more|2	1	2	548	lincRNA
XLOC_009514	C03[+]19281447-19282064	TCONS_00017283	TCONS_00017283|XLOC_009514|+|NA|NA|more|2	1	2	537	lincRNA
XLOC_009564	C03[+]19765597-19872870	TCONS_00017400,TCONS_00017401,TCONS_00017402,TCONS_00017405,TCONS_00017406	TCONS_00017400|XLOC_009564|+|NA|NA|more|4,TCONS_00017401|XLOC_009564|+|NA|NA|more|5,TCONS_00017402|XLOC_009564|+|NA|NA|more|4,TCONS_00017405|XLOC_009564|+|NA|NA|more|3,TCONS_00017406|XLOC_009564|+|NA|NA|more|4	5	4,5,4,3,4	1220|1309|1231|681|770	lincRNA
XLOC_009571	C03[+]19910868-19911396	TCONS_00017421	TCONS_00017421|XLOC_009571|+|NA|NA|more|2	1	2	410	lincRNA
XLOC_009603	C03[+]20301912-20303248	TCONS_00017481,TCONS_00017482	TCONS_00017481|XLOC_009603|+|NA|NA|more|5,TCONS_00017482|XLOC_009603|+|NA|NA|more|4	2	5,4	706|822	lincRNA
XLOC_009712	C03[+]22277115-22278614	TCONS_00017694	TCONS_00017694|XLOC_009712|+|NA|NA|more|2	1	2	1266	lincRNA
XLOC_009735	C03[+]22604795-22606457	TCONS_00017737	TCONS_00017737|XLOC_009735|+|NA|NA|more|7	1	7	1065	lincRNA
XLOC_009810	C03[+]24090049-24091786	TCONS_00017879,TCONS_00017880	TCONS_00017879|XLOC_009810|+|NA|NA|more|2,TCONS_00017880|XLOC_009810|+|NA|NA|more|3	2	2,3	982|1302	lincRNA
XLOC_009832	C03[+]24692977-24694400	TCONS_00017911,TCONS_00017912	TCONS_00017911|XLOC_009832|+|NA|NA|more|4,TCONS_00017912|XLOC_009832|+|NA|NA|more|4	2	4,4	776|698	lincRNA
XLOC_009837	C03[+]24751606-24752492	TCONS_00017918	TCONS_00017918|XLOC_009837|+|NA|NA|more|3	1	3	657	lincRNA
XLOC_009882	C03[+]25809601-25810400	TCONS_00018000	TCONS_00018000|XLOC_009882|+|NA|NA|more|2	1	2	420	lincRNA
XLOC_009887	C03[+]25953493-25954359	TCONS_00018014	TCONS_00018014|XLOC_009887|+|NA|NA|more|2	1	2	719	lincRNA
XLOC_009923	C03[+]26753748-26754652	TCONS_00018078	TCONS_00018078|XLOC_009923|+|NA|NA|more|2	1	2	707	lincRNA
XLOC_009943	C03[+]27084166-27084657	TCONS_00018108	TCONS_00018108|XLOC_009943|+|NA|NA|more|2	1	2	334	lincRNA
XLOC_009966	C03[+]27441944-27442324	TCONS_00018151	TCONS_00018151|XLOC_009966|+|NA|NA|more|2	1	2	223	lincRNA
XLOC_009971	C03[+]27600322-27600786	TCONS_00018157	TCONS_00018157|XLOC_009971|+|NA|NA|more|2	1	2	374	lincRNA
XLOC_009984	C03[+]27840962-27842363	TCONS_00018181	TCONS_00018181|XLOC_009984|+|Bol042609|-|more|2	1	2	890	lncNAT
XLOC_009992	C03[+]27985468-27986207	TCONS_00018192	TCONS_00018192|XLOC_009992|+|NA|NA|more|2	1	2	383	lincRNA
XLOC_009994	C03[+]27993681-28009054	TCONS_00018196	TCONS_00018196|XLOC_009994|+|NA|NA|more|3	1	3	696	lincRNA
XLOC_009996	C03[+]28019881-28020812	TCONS_00018199	TCONS_00018199|XLOC_009996|+|NA|NA|more|2	1	2	376	lincRNA
XLOC_009997	C03[+]28032616-28034732	TCONS_00018200	TCONS_00018200|XLOC_009997|+|NA|NA|more|2	1	2	284	lincRNA
XLOC_010003	C03[+]28168140-28169341	TCONS_00018207	TCONS_00018207|XLOC_010003|+|Bol042633|-|more|2	1	2	1070	lncNAT
XLOC_010022	C03[+]28645274-28651563	TCONS_00018248,TCONS_00018249,TCONS_00018250,TCONS_00018251,TCONS_00018252	TCONS_00018248|XLOC_010022|+|NA|NA|more|6,TCONS_00018249|XLOC_010022|+|NA|NA|more|4,TCONS_00018250|XLOC_010022|+|NA|NA|more|5,TCONS_00018251|XLOC_010022|+|NA|NA|more|6,TCONS_00018252|XLOC_010022|+|NA|NA|more|6	5	6,4,5,6,6	1908|1827|1601|1591|1474	lincRNA
XLOC_010025	C03[+]28683611-28687605	TCONS_00018259	TCONS_00018259|XLOC_010025|+|NA|NA|more|7	1	7	1100	lincRNA
XLOC_010026	C03[+]28746967-28748508	TCONS_00018260,TCONS_00018261	TCONS_00018260|XLOC_010026|+|NA|NA|more|2,TCONS_00018261|XLOC_010026|+|NA|NA|one|1	2	2,1	719|1117	lincRNA
XLOC_010030	C03[+]28789386-28790040	TCONS_00018270	TCONS_00018270|XLOC_010030|+|NA|NA|more|2	1	2	330	lincRNA
XLOC_010032	C03[+]28800497-28802072	TCONS_00018274,TCONS_00018275,TCONS_00018276	TCONS_00018274|XLOC_010032|+|NA|NA|one|1,TCONS_00018275|XLOC_010032|+|NA|NA|more|2,TCONS_00018276|XLOC_010032|+|NA|NA|more|3	3	1,2,3	813|618|693	lincRNA
XLOC_010086	C03[+]29942098-29948839	TCONS_00018366,TCONS_00018368,TCONS_00018369	TCONS_00018366|XLOC_010086|+|NA|NA|more|5,TCONS_00018368|XLOC_010086|+|NA|NA|more|6,TCONS_00018369|XLOC_010086|+|NA|NA|more|6	3	5,6,6	768|982|1096	lincRNA
XLOC_010096	C03[+]30163645-30165131	TCONS_00018386	TCONS_00018386|XLOC_010096|+|NA|NA|more|2	1	2	742	lincRNA
XLOC_010154	C03[+]31206347-31213588	TCONS_00018488,TCONS_00018489	TCONS_00018488|XLOC_010154|+|NA|NA|more|3,TCONS_00018489|XLOC_010154|+|NA|NA|more|2	2	3,2	363|561	lincRNA
XLOC_010164	C03[+]31479621-31480223	TCONS_00018505,TCONS_00018506	TCONS_00018505|XLOC_010164|+|NA|NA|more|2,TCONS_00018506|XLOC_010164|+|NA|NA|one|1	2	2,1	284|600	lincRNA
XLOC_010167	C03[+]31600056-31601514	TCONS_00018511	TCONS_00018511|XLOC_010167|+|NA|NA|more|4	1	4	946	lincRNA
XLOC_010191	C03[+]32891440-32894015	TCONS_00018558,TCONS_00018559,TCONS_00018560,TCONS_00018561,TCONS_00018562,TCONS_00018563,TCONS_00018564,TCONS_00018565	TCONS_00018558|XLOC_010191|+|NA|NA|more|6,TCONS_00018559|XLOC_010191|+|NA|NA|more|5,TCONS_00018560|XLOC_010191|+|NA|NA|more|5,TCONS_00018561|XLOC_010191|+|NA|NA|more|4,TCONS_00018562|XLOC_010191|+|NA|NA|more|5,TCONS_00018563|XLOC_010191|+|NA|NA|more|4,TCONS_00018564|XLOC_010191|+|NA|NA|more|5,TCONS_00018565|XLOC_010191|+|NA|NA|more|2	8	6,5,5,4,5,4,5,2	1063|1191|1137|1200|896|1009|917|541	lincRNA
XLOC_010207	C03[+]33544559-33545482	TCONS_00018587	TCONS_00018587|XLOC_010207|+|NA|NA|more|3	1	3	488	lincRNA
XLOC_010212	C03[+]33627594-33629238	TCONS_00018600	TCONS_00018600|XLOC_010212|+|NA|NA|more|3	1	3	1460	lincRNA
XLOC_010244	C03[+]35251501-35261945	TCONS_00018650	TCONS_00018650|XLOC_010244|+|NA|NA|more|2	1	2	566	lincRNA
XLOC_010246	C03[+]35293411-35294744	TCONS_00018658	TCONS_00018658|XLOC_010246|+|NA|NA|more|2	1	2	341	lincRNA
XLOC_010271	C03[+]36129135-36129937	TCONS_00018700	TCONS_00018700|XLOC_010271|+|NA|NA|more|2	1	2	713	lincRNA
XLOC_010296	C03[+]36905361-36906845	TCONS_00018746,TCONS_00018747,TCONS_00018748	TCONS_00018746|XLOC_010296|+|NA|NA|more|4,TCONS_00018747|XLOC_010296|+|NA|NA|more|3,TCONS_00018748|XLOC_010296|+|NA|NA|more|3	3	4,3,3	1115|1190|1143	lincRNA
XLOC_010301	C03[+]37133021-37133603	TCONS_00018758	TCONS_00018758|XLOC_010301|+|NA|NA|more|2	1	2	347	lincRNA
XLOC_010312	C03[+]38204516-38205103	TCONS_00018774,TCONS_00018775	TCONS_00018774|XLOC_010312|+|NA|NA|more|3,TCONS_00018775|XLOC_010312|+|NA|NA|more|3	2	3,3	259|365	lincRNA
XLOC_010406	C03[+]41730082-41730881	TCONS_00018947	TCONS_00018947|XLOC_010406|+|NA|NA|more|3	1	3	355	lincRNA
XLOC_010415	C03[+]42449607-42451141	TCONS_00018956,TCONS_00018957	TCONS_00018956|XLOC_010415|+|NA|NA|more|2,TCONS_00018957|XLOC_010415|+|NA|NA|one|1	2	2,1	1000|1534	lincRNA
XLOC_010419	C03[+]42498896-42500949	TCONS_00018966	TCONS_00018966|XLOC_010419|+|NA|NA|more|6	1	6	1382	lincRNA
XLOC_010425	C03[+]42576965-42579119	TCONS_00018978	TCONS_00018978|XLOC_010425|+|NA|NA|more|3	1	3	499	lincRNA
XLOC_010437	C03[+]42857314-43011029	TCONS_00019001	TCONS_00019001|XLOC_010437|+|NA|NA|more|2	1	2	661	lincRNA
XLOC_010440	C03[+]42857314-43011029	TCONS_00019007,TCONS_00019008	TCONS_00019007|XLOC_010440|+|NA|NA|one|1,TCONS_00019008|XLOC_010440|+|NA|NA|more|2	2	1,2	915|543	lincRNA
XLOC_010470	C03[+]43533220-43614764	TCONS_00019069	TCONS_00019069|XLOC_010470|+|NA|NA|more|3	1	3	339	lincRNA
XLOC_010480	C03[+]43710180-43712955	TCONS_00019095	TCONS_00019095|XLOC_010480|+|NA|NA|more|5	1	5	1446	lincRNA
XLOC_010481	C03[+]43713841-43714428	TCONS_00019097	TCONS_00019097|XLOC_010481|+|NA|NA|more|2	1	2	499	lincRNA
XLOC_010498	C03[+]43936260-43940648	TCONS_00019126	TCONS_00019126|XLOC_010498|+|Bol008421|-|more|2	1	2	942	lncNAT
XLOC_010508	C03[+]44304404-44382764	TCONS_00019152	TCONS_00019152|XLOC_010508|+|NA|NA|more|2	1	2	816	lincRNA
XLOC_010511	C03[+]44304404-44382764	TCONS_00019157	TCONS_00019157|XLOC_010511|+|Bol008396|-|more|2	1	2	1032	lncNAT
XLOC_010523	C03[+]44555100-44556415	TCONS_00019184,TCONS_00019185,TCONS_00019186	TCONS_00019184|XLOC_010523|+|NA|NA|more|2,TCONS_00019185|XLOC_010523|+|NA|NA|more|2,TCONS_00019186|XLOC_010523|+|NA|NA|more|2	3	2,2,2	1033|1000|1197	lincRNA
XLOC_010634	C03[+]46682396-46683003	TCONS_00019399	TCONS_00019399|XLOC_010634|+|NA|NA|more|2	1	2	445	lincRNA
XLOC_010660	C03[+]47371604-47406784	TCONS_00019447	TCONS_00019447|XLOC_010660|+|Bol032712|-|more|2	1	2	305	lncNAT
XLOC_010663	C03[+]47487577-47489850	TCONS_00019450	TCONS_00019450|XLOC_010663|+|NA|NA|more|5	1	5	1600	lincRNA
XLOC_010703	C03[+]48528102-48529251	TCONS_00019523,TCONS_00019524	TCONS_00019523|XLOC_010703|+|NA|NA|more|3,TCONS_00019524|XLOC_010703|+|NA|NA|more|3	2	3,3	652|676	lincRNA
XLOC_010709	C03[+]48708995-48710820	TCONS_00019533	TCONS_00019533|XLOC_010709|+|NA|NA|more|6	1	6	939	lincRNA
XLOC_010730	C03[+]49324967-49325594	TCONS_00019562	TCONS_00019562|XLOC_010730|+|NA|NA|more|3	1	3	461	lincRNA
XLOC_010731	C03[+]49357289-49358014	TCONS_00019563	TCONS_00019563|XLOC_010731|+|Bol029929|-|more|2	1	2	620	lncNAT
XLOC_010749	C03[+]49749820-49751045	TCONS_00019598	TCONS_00019598|XLOC_010749|+|NA|NA|more|3	1	3	826	lincRNA
XLOC_010750	C03[+]49758576-49768108	TCONS_00019599	TCONS_00019599|XLOC_010750|+|NA|NA|more|2	1	2	602	lincRNA
XLOC_010792	C03[+]51127290-51128048	TCONS_00019685	TCONS_00019685|XLOC_010792|+|NA|NA|more|2	1	2	683	lincRNA
XLOC_010799	C03[+]51252068-51252985	TCONS_00019694	TCONS_00019694|XLOC_010799|+|NA|NA|more|2	1	2	830	lincRNA
XLOC_010800	C03[+]51290824-51291303	TCONS_00019695	TCONS_00019695|XLOC_010800|+|NA|NA|more|2	1	2	373	lincRNA
XLOC_010803	C03[+]51530315-51533259	TCONS_00019701	TCONS_00019701|XLOC_010803|+|NA|NA|more|2	1	2	841	lincRNA
XLOC_010838	C03[+]52457871-52460664	TCONS_00019753	TCONS_00019753|XLOC_010838|+|Bol014356|-|one|1	1	1	306	lncNAT
XLOC_010848	C03[+]52631632-52648030	TCONS_00019766,TCONS_00019767	TCONS_00019766|XLOC_010848|+|Bol014337|-|more|3,TCONS_00019767|XLOC_010848|+|Bol014337|-|more|2	2	3,2	636|267	lncNAT
XLOC_010859	C03[+]52908308-52909988	TCONS_00019788	TCONS_00019788|XLOC_010859|+|NA|NA|more|3	1	3	981	lincRNA
XLOC_010890	C03[+]53518851-53520661	TCONS_00019859	TCONS_00019859|XLOC_010890|+|NA|NA|more|2	1	2	317	lincRNA
XLOC_010949	C03[+]54500985-54501597	TCONS_00019977	TCONS_00019977|XLOC_010949|+|NA|NA|more|2	1	2	545	lincRNA
XLOC_010952	C03[+]54583232-54584619	TCONS_00019983	TCONS_00019983|XLOC_010952|+|NA|NA|more|2	1	2	771	lincRNA
XLOC_010960	C03[+]54741230-54752100	TCONS_00020001	TCONS_00020001|XLOC_010960|+|NA|NA|one|1	1	1	479	lincRNA
XLOC_010968	C03[+]54933283-54934163	TCONS_00020020	TCONS_00020020|XLOC_010968|+|NA|NA|more|4	1	4	635	lincRNA
XLOC_011017	C03[+]55868661-55870303	TCONS_00020099	TCONS_00020099|XLOC_011017|+|NA|NA|more|3	1	3	734	lincRNA
XLOC_011019	C03[+]55905190-55908292	TCONS_00020107,TCONS_00020108	TCONS_00020107|XLOC_011019|+|NA|NA|more|2,TCONS_00020108|XLOC_011019|+|NA|NA|more|3	2	2,3	658|677	lincRNA
XLOC_011026	C03[+]56221805-56222411	TCONS_00020115	TCONS_00020115|XLOC_011026|+|NA|NA|more|2	1	2	505	lincRNA
XLOC_011030	C03[+]56338071-56339645	TCONS_00020119,TCONS_00020120	TCONS_00020119|XLOC_011030|+|NA|NA|more|4,TCONS_00020120|XLOC_011030|+|NA|NA|more|4	2	4,4	981|717	lincRNA
XLOC_011035	C03[+]56417460-56419795	TCONS_00020125,TCONS_00020126,TCONS_00020127,TCONS_00020128	TCONS_00020125|XLOC_011035|+|NA|NA|more|7,TCONS_00020126|XLOC_011035|+|NA|NA|more|6,TCONS_00020127|XLOC_011035|+|NA|NA|more|6,TCONS_00020128|XLOC_011035|+|NA|NA|more|6	4	7,6,6,6	1358|1327|1208|1479	lincRNA
XLOC_011069	C03[+]57157046-57158388	TCONS_00020198,TCONS_00020199	TCONS_00020198|XLOC_011069|+|NA|NA|more|3,TCONS_00020199|XLOC_011069|+|NA|NA|more|3	2	3,3	327|332	lincRNA
XLOC_011075	C03[+]57272569-57273987	TCONS_00020211,TCONS_00020212,TCONS_00020213,TCONS_00020214	TCONS_00020211|XLOC_011075|+|NA|NA|more|4,TCONS_00020212|XLOC_011075|+|NA|NA|more|4,TCONS_00020213|XLOC_011075|+|NA|NA|more|4,TCONS_00020214|XLOC_011075|+|NA|NA|more|4	4	4,4,4,4	727|722|722|752	lincRNA
XLOC_011080	C03[+]57363023-57365151	TCONS_00020220	TCONS_00020220|XLOC_011080|+|NA|NA|more|5	1	5	1325	lincRNA
XLOC_011107	C03[-]137198-137745	TCONS_00020271	TCONS_00020271|XLOC_011107|-|NA|NA|more|2	1	2	335	lincRNA
XLOC_011137	C03[-]514456-515786	TCONS_00020330,TCONS_00020331	TCONS_00020330|XLOC_011137|-|NA|NA|one|1,TCONS_00020331|XLOC_011137|-|NA|NA|more|2	2	1,2	1330|1105	lincRNA
XLOC_011162	C03[-]795303-797890	TCONS_00020379	TCONS_00020379|XLOC_011162|-|Bol015403|+|more|2	1	2	610	lncNAT
XLOC_011207	C03[-]1240747-1241260	TCONS_00020465	TCONS_00020465|XLOC_011207|-|NA|NA|more|3	1	3	282	lincRNA
XLOC_011214	C03[-]1318281-1319330	TCONS_00020473	TCONS_00020473|XLOC_011214|-|NA|NA|more|2	1	2	723	lincRNA
XLOC_011225	C03[-]1408543-1411326	TCONS_00020490	TCONS_00020490|XLOC_011225|-|Bol008854|+|more|3	1	3	774	lncNAT
XLOC_011351	C03[-]2626948-2629086	TCONS_00020770,TCONS_00020771	TCONS_00020770|XLOC_011351|-|Bol034310|+|more|2,TCONS_00020771|XLOC_011351|-|Bol034310|+|more|2	2	2,2	1777|1791	lncNAT
XLOC_011354	C03[-]2664293-2666074	TCONS_00020780	TCONS_00020780|XLOC_011354|-|Bol034317|+|more|2	1	2	506	lncNAT
XLOC_011395	C03[-]3153053-3153763	TCONS_00020865	TCONS_00020865|XLOC_011395|-|NA|NA|more|2	1	2	626	lincRNA
XLOC_011402	C03[-]3272976-3335257	TCONS_00020881,TCONS_00020883,TCONS_00020884	TCONS_00020881|XLOC_011402|-|NA|NA|more|4,TCONS_00020883|XLOC_011402|-|NA|NA|more|4,TCONS_00020884|XLOC_011402|-|NA|NA|more|4	3	4,4,4	623|589|604	lincRNA
XLOC_011449	C03[-]3861884-3862247	TCONS_00020960	TCONS_00020960|XLOC_011449|-|NA|NA|more|2	1	2	263	lincRNA
XLOC_011450	C03[-]3867341-3868109	TCONS_00020961	TCONS_00020961|XLOC_011450|-|NA|NA|more|2	1	2	670	lincRNA
XLOC_011457	C03[-]3954874-3956284	TCONS_00020971	TCONS_00020971|XLOC_011457|-|NA|NA|more|4	1	4	688	lincRNA
XLOC_011458	C03[-]3959454-4253488	TCONS_00020972	TCONS_00020972|XLOC_011458|-|Bol034531|+|more|2	1	2	320	lncNAT
XLOC_011475	C03[-]3959454-4253488	TCONS_00021014	TCONS_00021014|XLOC_011475|-|NA|NA|more|2	1	2	436	lincRNA
XLOC_011479	C03[-]3959454-4253488	TCONS_00021019,TCONS_00021020	TCONS_00021019|XLOC_011479|-|NA|NA|more|2,TCONS_00021020|XLOC_011479|-|NA|NA|more|2	2	2,2	441|435	lincRNA
XLOC_011496	C03[-]4408476-4410347	TCONS_00021052	TCONS_00021052|XLOC_011496|-|Bol034614|+|more|2	1	2	877	lncNAT
XLOC_011516	C03[-]4530350-4532546	TCONS_00021084,TCONS_00021085	TCONS_00021084|XLOC_011516|-|NA|NA|more|7,TCONS_00021085|XLOC_011516|-|NA|NA|more|7	2	7,7	1443|1455	lincRNA
XLOC_011532	C03[-]4672340-4673251	TCONS_00021112	TCONS_00021112|XLOC_011532|-|NA|NA|more|2	1	2	702	lincRNA
XLOC_011539	C03[-]4701270-4704102	TCONS_00021123	TCONS_00021123|XLOC_011539|-|Bol025829|+|more|2	1	2	557	lncNAT
XLOC_011541	C03[-]4708578-4709508	TCONS_00021126	TCONS_00021126|XLOC_011541|-|NA|NA|more|2	1	2	845	lincRNA
XLOC_011598	C03[-]5277400-5278389	TCONS_00021235	TCONS_00021235|XLOC_011598|-|Bol025925|+|more|2	1	2	817	lncNAT
XLOC_011673	C03[-]6115403-6117160	TCONS_00021392	TCONS_00021392|XLOC_011673|-|NA|NA|more|5	1	5	1252	lincRNA
XLOC_011690	C03[-]6263238-6264076	TCONS_00021415	TCONS_00021415|XLOC_011690|-|NA|NA|more|2	1	2	639	lincRNA
XLOC_011737	C03[-]6784245-6784734	TCONS_00021495	TCONS_00021495|XLOC_011737|-|NA|NA|more|2	1	2	374	lincRNA
XLOC_011739	C03[-]6797671-6798076	TCONS_00021497	TCONS_00021497|XLOC_011739|-|NA|NA|more|2	1	2	314	lincRNA
XLOC_011778	C03[-]7555110-7555965	TCONS_00021564,TCONS_00021565	TCONS_00021564|XLOC_011778|-|NA|NA|more|2,TCONS_00021565|XLOC_011778|-|NA|NA|more|2	2	2,2	553|347	lincRNA
XLOC_011807	C03[-]7904082-7904757	TCONS_00021608	TCONS_00021608|XLOC_011807|-|NA|NA|more|3	1	3	306	lincRNA
XLOC_011819	C03[-]8067103-8069041	TCONS_00021637,TCONS_00021638	TCONS_00021637|XLOC_011819|-|NA|NA|more|3,TCONS_00021638|XLOC_011819|-|NA|NA|more|3	2	3,3	386|414	lincRNA
XLOC_011827	C03[-]8191230-8194031	TCONS_00021658	TCONS_00021658|XLOC_011827|-|NA|NA|more|4	1	4	838	lincRNA
XLOC_011831	C03[-]8244165-8250754	TCONS_00021663,TCONS_00021664,TCONS_00021665,TCONS_00021666	TCONS_00021663|XLOC_011831|-|NA|NA|more|4,TCONS_00021664|XLOC_011831|-|NA|NA|more|4,TCONS_00021665|XLOC_011831|-|NA|NA|more|4,TCONS_00021666|XLOC_011831|-|NA|NA|more|3	4	4,4,4,3	508|531|653|624	lincRNA
XLOC_011870	C03[-]8818552-8822296	TCONS_00021745	TCONS_00021745|XLOC_011870|-|NA|NA|more|2	1	2	888	lincRNA
XLOC_011888	C03[-]9180391-9185219	TCONS_00021771	TCONS_00021771|XLOC_011888|-|Bol039739|+|more|2	1	2	754	lncNAT
XLOC_011919	C03[-]9633740-9635252	TCONS_00021825	TCONS_00021825|XLOC_011919|-|NA|NA|more|3	1	3	958	lincRNA
XLOC_011945	C03[-]10164444-10164940	TCONS_00021868	TCONS_00021868|XLOC_011945|-|NA|NA|more|2	1	2	347	lincRNA
XLOC_011970	C03[-]10489543-10493594	TCONS_00021912	TCONS_00021912|XLOC_011970|-|Bol020381|+|one|1	1	1	443	lncNAT
XLOC_012005	C03[-]10985157-10986674	TCONS_00021992,TCONS_00021993	TCONS_00021992|XLOC_012005|-|NA|NA|more|3,TCONS_00021993|XLOC_012005|-|NA|NA|more|3	2	3,3	801|780	lincRNA
XLOC_012006	C03[-]11017447-11018782	TCONS_00021994,TCONS_00021995,TCONS_00021996	TCONS_00021994|XLOC_012006|-|NA|NA|more|2,TCONS_00021995|XLOC_012006|-|NA|NA|more|2,TCONS_00021996|XLOC_012006|-|NA|NA|one|1	3	2,2,1	960|1097|588	lincRNA
XLOC_012007	C03[-]11027997-11034705	TCONS_00021997	TCONS_00021997|XLOC_012007|-|Bol020447|+|more|2	1	2	677	lncNAT
XLOC_012010	C03[-]11053516-11054978	TCONS_00022002	TCONS_00022002|XLOC_012010|-|Bol020451|+|more|3	1	3	790	lncNAT
XLOC_012018	C03[-]11140812-11142906	TCONS_00022017,TCONS_00022019,TCONS_00022020	TCONS_00022017|XLOC_012018|-|NA|NA|more|7,TCONS_00022019|XLOC_012018|-|NA|NA|more|8,TCONS_00022020|XLOC_012018|-|NA|NA|more|9	3	7,8,9	1381|1422|1246	lincRNA
XLOC_012021	C03[-]11201748-11202120	TCONS_00022023	TCONS_00022023|XLOC_012021|-|NA|NA|more|2	1	2	286	lincRNA
XLOC_012084	C03[-]12172658-12174399	TCONS_00022128	TCONS_00022128|XLOC_012084|-|Bol020532|+|more|3	1	3	888	lncNAT
XLOC_012095	C03[-]12316787-12317342	TCONS_00022155	TCONS_00022155|XLOC_012095|-|NA|NA|more|2	1	2	357	lincRNA
XLOC_012096	C03[-]12321625-12321955	TCONS_00022156	TCONS_00022156|XLOC_012096|-|NA|NA|more|2	1	2	243	lincRNA
XLOC_012118	C03[-]12692424-12692803	TCONS_00022199	TCONS_00022199|XLOC_012118|-|NA|NA|more|2	1	2	258	lincRNA
XLOC_012125	C03[-]12768161-12768840	TCONS_00022209	TCONS_00022209|XLOC_012125|-|NA|NA|more|2	1	2	451	lincRNA
XLOC_012138	C03[-]12978878-12983183	TCONS_00022233	TCONS_00022233|XLOC_012138|-|Bol029516|+|more|3	1	3	1020	lncNAT
XLOC_012159	C03[-]13421095-13433512	TCONS_00022273	TCONS_00022273|XLOC_012159|-|NA|NA|one|1	1	1	540	lincRNA
XLOC_012175	C03[-]13636843-13637689	TCONS_00022301	TCONS_00022301|XLOC_012175|-|NA|NA|more|3	1	3	311	lincRNA
XLOC_012223	C03[-]14456916-14457973	TCONS_00022400,TCONS_00022401	TCONS_00022400|XLOC_012223|-|NA|NA|more|4,TCONS_00022401|XLOC_012223|-|NA|NA|more|3	2	4,3	692|837	lincRNA
XLOC_012243	C03[-]14736027-14737030	TCONS_00022431	TCONS_00022431|XLOC_012243|-|NA|NA|more|3	1	3	637	lincRNA
XLOC_012264	C03[-]15187625-15188707	TCONS_00022479	TCONS_00022479|XLOC_012264|-|NA|NA|more|2	1	2	1005	lincRNA
XLOC_012293	C03[-]15719018-15725619	TCONS_00022535,TCONS_00022536	TCONS_00022535|XLOC_012293|-|NA|NA|one|1,TCONS_00022536|XLOC_012293|-|Bol025632|+|more|2	2	1,2	1558|2000	lncNAT
XLOC_012301	C03[-]15869670-15882149	TCONS_00022548,TCONS_00022549	TCONS_00022548|XLOC_012301|-|Bol025644|+|more|2,TCONS_00022549|XLOC_012301|-|Bol025644|+|more|2	2	2,2	752|656	lncNAT
XLOC_012302	C03[-]15882306-15882986	TCONS_00022550	TCONS_00022550|XLOC_012302|-|NA|NA|more|2	1	2	591	lincRNA
XLOC_012305	C03[-]15917078-15918251	TCONS_00022555,TCONS_00022556	TCONS_00022555|XLOC_012305|-|NA|NA|more|3,TCONS_00022556|XLOC_012305|-|NA|NA|more|2	2	3,2	449|530	lincRNA
XLOC_012312	C03[-]16053640-16054472	TCONS_00022576	TCONS_00022576|XLOC_012312|-|Bol025663|+|more|3	1	3	568	lncNAT
XLOC_012339	C03[-]16769097-16770314	TCONS_00022617	TCONS_00022617|XLOC_012339|-|NA|NA|more|2	1	2	1054	lincRNA
XLOC_012341	C03[-]16805562-16858901	TCONS_00022621	TCONS_00022621|XLOC_012341|-|Bol025724|+|more|2	1	2	383	lncNAT
XLOC_012346	C03[-]16910581-16911216	TCONS_00022628	TCONS_00022628|XLOC_012346|-|NA|NA|more|2	1	2	565	lincRNA
XLOC_012347	C03[-]16914855-16916956	TCONS_00022629	TCONS_00022629|XLOC_012347|-|Bol025734|+|more|2	1	2	929	lncNAT
XLOC_012359	C03[-]17108577-17110217	TCONS_00022648,TCONS_00022649	TCONS_00022648|XLOC_012359|-|NA|NA|more|4,TCONS_00022649|XLOC_012359|-|NA|NA|more|3	2	4,3	1016|1406	lincRNA
XLOC_012367	C03[-]17259474-17260332	TCONS_00022670	TCONS_00022670|XLOC_012367|-|NA|NA|more|2	1	2	538	lincRNA
XLOC_012368	C03[-]17276538-17276986	TCONS_00022671	TCONS_00022671|XLOC_012368|-|NA|NA|more|2	1	2	349	lincRNA
XLOC_012379	C03[-]17516979-17523801	TCONS_00022684,TCONS_00022686,TCONS_00022687,TCONS_00022688	TCONS_00022684|XLOC_012379|-|NA|NA|more|6,TCONS_00022686|XLOC_012379|-|NA|NA|more|6,TCONS_00022687|XLOC_012379|-|NA|NA|more|4,TCONS_00022688|XLOC_012379|-|NA|NA|more|5	4	6,6,4,5	631|631|684|813	lincRNA
XLOC_012382	C03[-]17551272-17551723	TCONS_00022690	TCONS_00022690|XLOC_012382|-|NA|NA|more|2	1	2	353	lincRNA
XLOC_012383	C03[-]17554031-17554367	TCONS_00022691	TCONS_00022691|XLOC_012383|-|NA|NA|more|2	1	2	238	lincRNA
XLOC_012387	C03[-]17685261-17685809	TCONS_00022695	TCONS_00022695|XLOC_012387|-|NA|NA|more|2	1	2	433	lincRNA
XLOC_012413	C03[-]18063006-18064473	TCONS_00022739	TCONS_00022739|XLOC_012413|-|NA|NA|more|4	1	4	1148	lincRNA
XLOC_012418	C03[-]18147206-18147936	TCONS_00022745	TCONS_00022745|XLOC_012418|-|NA|NA|more|2	1	2	290	lincRNA
XLOC_012439	C03[-]18557418-18560216	TCONS_00022775	TCONS_00022775|XLOC_012439|-|Bol030650|+|more|3	1	3	1439	lncNAT
XLOC_012447	C03[-]18777843-18779659	TCONS_00022794,TCONS_00022795	TCONS_00022794|XLOC_012447|-|NA|NA|more|2,TCONS_00022795|XLOC_012447|-|NA|NA|more|2	2	2,2	1556|1534	lincRNA
XLOC_012467	C03[-]19099209-19101329	TCONS_00022828	TCONS_00022828|XLOC_012467|-|NA|NA|more|3	1	3	629	lincRNA
XLOC_012482	C03[-]19356641-19357529	TCONS_00022851	TCONS_00022851|XLOC_012482|-|NA|NA|more|2	1	2	511	lincRNA
XLOC_012483	C03[-]19373238-19373717	TCONS_00022852	TCONS_00022852|XLOC_012483|-|NA|NA|more|2	1	2	320	lincRNA
XLOC_012549	C03[-]20163750-20168279	TCONS_00022999,TCONS_00023000,TCONS_00023001,TCONS_00023002	TCONS_00022999|XLOC_012549|-|NA|NA|more|4,TCONS_00023000|XLOC_012549|-|NA|NA|more|3,TCONS_00023001|XLOC_012549|-|NA|NA|more|2,TCONS_00023002|XLOC_012549|-|NA|NA|more|2	4	4,3,2,2	4078|2190|669|708	lincRNA
XLOC_012561	C03[-]20449532-20451975	TCONS_00023021,TCONS_00023022	TCONS_00023021|XLOC_012561|-|NA|NA|more|7,TCONS_00023022|XLOC_012561|-|NA|NA|more|7	2	7,7	1369|1363	lincRNA
XLOC_012570	C03[-]20617220-20643202	TCONS_00023050,TCONS_00023051,TCONS_00023052,TCONS_00023053,TCONS_00023054	TCONS_00023050|XLOC_012570|-|NA|NA|more|3,TCONS_00023051|XLOC_012570|-|NA|NA|more|4,TCONS_00023052|XLOC_012570|-|NA|NA|more|4,TCONS_00023053|XLOC_012570|-|NA|NA|more|5,TCONS_00023054|XLOC_012570|-|NA|NA|more|4	5	3,4,4,5,4	582|505|477|569|511	lincRNA
XLOC_012586	C03[-]20737898-20738692	TCONS_00023081,TCONS_00023082,TCONS_00023083	TCONS_00023081|XLOC_012586|-|NA|NA|more|3,TCONS_00023082|XLOC_012586|-|NA|NA|more|2,TCONS_00023083|XLOC_012586|-|NA|NA|more|2	3	3,2,2	542|617|541	lincRNA
XLOC_012597	C03[-]20932136-20932769	TCONS_00023100	TCONS_00023100|XLOC_012597|-|NA|NA|more|2	1	2	430	lincRNA
XLOC_012609	C03[-]21071006-21071517	TCONS_00023122	TCONS_00023122|XLOC_012609|-|NA|NA|more|2	1	2	375	lincRNA
XLOC_012623	C03[-]21405170-21406681	TCONS_00023157	TCONS_00023157|XLOC_012623|-|NA|NA|more|3	1	3	860	lincRNA
XLOC_012646	C03[-]21818044-21819796	TCONS_00023214	TCONS_00023214|XLOC_012646|-|Bol023008|+|more|2	1	2	241	lncNAT
XLOC_012654	C03[-]21975434-21976290	TCONS_00023226	TCONS_00023226|XLOC_012654|-|NA|NA|more|3	1	3	607	lincRNA
XLOC_012663	C03[-]22277115-22278614	TCONS_00023236	TCONS_00023236|XLOC_012663|-|NA|NA|more|2	1	2	900	lincRNA
XLOC_012671	C03[-]22411044-22412437	TCONS_00023247	TCONS_00023247|XLOC_012671|-|Bol022957|+|more|2	1	2	535	lncNAT
XLOC_012708	C03[-]23110452-23113599	TCONS_00023300	TCONS_00023300|XLOC_012708|-|Bol022879|+|one|1	1	1	388	lncNAT
XLOC_012725	C03[-]23246237-23246620	TCONS_00023322	TCONS_00023322|XLOC_012725|-|NA|NA|more|2	1	2	272	lincRNA
XLOC_012736	C03[-]23611559-23614821	TCONS_00023343,TCONS_00023344,TCONS_00023345	TCONS_00023343|XLOC_012736|-|NA|NA|more|6,TCONS_00023344|XLOC_012736|-|NA|NA|more|6,TCONS_00023345|XLOC_012736|-|NA|NA|more|6	3	6,6,6	911|907|814	lincRNA
XLOC_012742	C03[-]23708159-23708707	TCONS_00023358	TCONS_00023358|XLOC_012742|-|NA|NA|more|2	1	2	444	lincRNA
XLOC_012743	C03[-]23757800-23758416	TCONS_00023359	TCONS_00023359|XLOC_012743|-|NA|NA|more|3	1	3	271	lincRNA
XLOC_012761	C03[-]24090049-24091786	TCONS_00023408	TCONS_00023408|XLOC_012761|-|NA|NA|more|2	1	2	1495	lincRNA
XLOC_012844	C03[-]26249285-26250595	TCONS_00023551	TCONS_00023551|XLOC_012844|-|NA|NA|more|2	1	2	798	lincRNA
XLOC_012846	C03[-]26323053-26324178	TCONS_00023554	TCONS_00023554|XLOC_012846|-|Bol042470|+|more|2	1	2	1051	lncNAT
XLOC_012852	C03[-]26429260-26430228	TCONS_00023564,TCONS_00023565,TCONS_00023566	TCONS_00023564|XLOC_012852|-|NA|NA|more|2,TCONS_00023565|XLOC_012852|-|NA|NA|more|2,TCONS_00023566|XLOC_012852|-|NA|NA|more|2	3	2,2,2	632|868|621	lincRNA
XLOC_012857	C03[-]26533205-26534163	TCONS_00023573	TCONS_00023573|XLOC_012857|-|NA|NA|more|2	1	2	865	lincRNA
XLOC_012863	C03[-]26699461-26699820	TCONS_00023587	TCONS_00023587|XLOC_012863|-|NA|NA|more|2	1	2	262	lincRNA
XLOC_012871	C03[-]26910716-26912883	TCONS_00023599	TCONS_00023599|XLOC_012871|-|NA|NA|more|4	1	4	749	lincRNA
XLOC_012885	C03[-]27200003-27200548	TCONS_00023627	TCONS_00023627|XLOC_012885|-|NA|NA|more|2	1	2	442	lincRNA
XLOC_012899	C03[-]27424934-27427460	TCONS_00023657	TCONS_00023657|XLOC_012899|-|NA|NA|more|2	1	2	885	lincRNA
XLOC_012912	C03[-]27560866-27561976	TCONS_00023680	TCONS_00023680|XLOC_012912|-|NA|NA|more|2	1	2	966	lincRNA
XLOC_012916	C03[-]27827734-27828563	TCONS_00023686,TCONS_00023687	TCONS_00023686|XLOC_012916|-|NA|NA|more|2,TCONS_00023687|XLOC_012916|-|NA|NA|more|2	2	2,2	723|760	lincRNA
XLOC_012922	C03[-]27993681-28009054	TCONS_00023694,TCONS_00023695	TCONS_00023694|XLOC_012922|-|Bol042619|+|more|2,TCONS_00023695|XLOC_012922|-|Bol042619|+|more|3	2	2,3	949|341	lncNAT
XLOC_012923	C03[-]28016136-28016905	TCONS_00023696	TCONS_00023696|XLOC_012923|-|NA|NA|more|2	1	2	523	lincRNA
XLOC_012953	C03[-]28664633-28681811	TCONS_00023741	TCONS_00023741|XLOC_012953|-|Bol042673|+|one|1	1	1	326	lncNAT
XLOC_012954	C03[-]28664633-28681811	TCONS_00023742	TCONS_00023742|XLOC_012954|-|Bol042673|+|one|1	1	1	350	lncNAT
XLOC_012962	C03[-]28749893-28762897	TCONS_00023759	TCONS_00023759|XLOC_012962|-|Bol042682|+|one|1	1	1	232	lncNAT
XLOC_012969	C03[-]28888938-28889995	TCONS_00023769	TCONS_00023769|XLOC_012969|-|NA|NA|more|2	1	2	280	lincRNA
XLOC_012999	C03[-]29566761-29567686	TCONS_00023823	TCONS_00023823|XLOC_012999|-|NA|NA|more|2	1	2	850	lincRNA
XLOC_013016	C03[-]30163645-30165131	TCONS_00023847,TCONS_00023848	TCONS_00023847|XLOC_013016|-|NA|NA|more|3,TCONS_00023848|XLOC_013016|-|NA|NA|more|4	2	3,4	635|1023	lincRNA
XLOC_013019	C03[-]30202060-30203825	TCONS_00023852,TCONS_00023853,TCONS_00023854	TCONS_00023852|XLOC_013019|-|NA|NA|more|4,TCONS_00023853|XLOC_013019|-|NA|NA|more|4,TCONS_00023854|XLOC_013019|-|NA|NA|more|4	3	4,4,4	1209|1203|1244	lincRNA
XLOC_013028	C03[-]30291352-30302142	TCONS_00023877,TCONS_00023878,TCONS_00023879	TCONS_00023877|XLOC_013028|-|NA|NA|more|2,TCONS_00023878|XLOC_013028|-|NA|NA|more|2,TCONS_00023879|XLOC_013028|-|NA|NA|more|2	3	2,2,2	586|594|350	lincRNA
XLOC_013038	C03[-]30421242-30422349	TCONS_00023896	TCONS_00023896|XLOC_013038|-|NA|NA|more|2	1	2	975	lincRNA
XLOC_013046	C03[-]30582255-30582550	TCONS_00023906	TCONS_00023906|XLOC_013046|-|NA|NA|more|2	1	2	208	lincRNA
XLOC_013053	C03[-]30680298-30682506	TCONS_00023918,TCONS_00023919	TCONS_00023918|XLOC_013053|-|NA|NA|more|4,TCONS_00023919|XLOC_013053|-|NA|NA|more|4	2	4,4	1582|1544	lincRNA
XLOC_013091	C03[-]32021588-32023583	TCONS_00023999,TCONS_00024000,TCONS_00024001	TCONS_00023999|XLOC_013091|-|NA|NA|more|8,TCONS_00024000|XLOC_013091|-|NA|NA|more|7,TCONS_00024001|XLOC_013091|-|NA|NA|more|8	3	8,7,8	1135|1097|1170	lincRNA
XLOC_013102	C03[-]32903349-32905186	TCONS_00024014,TCONS_00024015	TCONS_00024014|XLOC_013102|-|NA|NA|more|3,TCONS_00024015|XLOC_013102|-|NA|NA|more|2	2	3,2	804|925	lincRNA
XLOC_013111	C03[-]33390655-33391592	TCONS_00024031	TCONS_00024031|XLOC_013111|-|NA|NA|more|3	1	3	569	lincRNA
XLOC_013112	C03[-]33393600-33397460	TCONS_00024032	TCONS_00024032|XLOC_013112|-|Bol041281|+|more|2	1	2	458	lncNAT
XLOC_013143	C03[-]34955833-34959637	TCONS_00024101	TCONS_00024101|XLOC_013143|-|NA|NA|one|1	1	1	622	lincRNA
XLOC_013147	C03[-]35026016-35028145	TCONS_00024106,TCONS_00024107,TCONS_00024108	TCONS_00024106|XLOC_013147|-|NA|NA|more|5,TCONS_00024107|XLOC_013147|-|NA|NA|more|7,TCONS_00024108|XLOC_013147|-|NA|NA|more|7	3	5,7,7	1393|1150|1180	lincRNA
XLOC_013156	C03[-]35444854-35445681	TCONS_00024121	TCONS_00024121|XLOC_013156|-|NA|NA|more|3	1	3	682	lincRNA
XLOC_013170	C03[-]35834687-35836269	TCONS_00024139	TCONS_00024139|XLOC_013170|-|NA|NA|more|2	1	2	1490	lincRNA
XLOC_013193	C03[-]36694452-36695470	TCONS_00024173,TCONS_00024174	TCONS_00024173|XLOC_013193|-|NA|NA|one|1,TCONS_00024174|XLOC_013193|-|NA|NA|more|2	2	1,2	1018|659	lincRNA
XLOC_013197	C03[-]36752456-36753530	TCONS_00024180	TCONS_00024180|XLOC_013197|-|NA|NA|more|3	1	3	725	lincRNA
XLOC_013199	C03[-]36780112-36780956	TCONS_00024184,TCONS_00024185	TCONS_00024184|XLOC_013199|-|NA|NA|more|2,TCONS_00024185|XLOC_013199|-|NA|NA|more|2	2	2,2	591|701	lincRNA
XLOC_013203	C03[-]36992622-36994124	TCONS_00024190,TCONS_00024191,TCONS_00024192	TCONS_00024190|XLOC_013203|-|NA|NA|more|3,TCONS_00024191|XLOC_013203|-|NA|NA|more|3,TCONS_00024192|XLOC_013203|-|NA|NA|more|3	3	3,3,3	656|732|736	lincRNA
XLOC_013211	C03[-]37347256-37348932	TCONS_00024205	TCONS_00024205|XLOC_013211|-|Bol035612|+|more|2	1	2	573	lncNAT
XLOC_013258	C03[-]39689738-39691072	TCONS_00024283	TCONS_00024283|XLOC_013258|-|NA|NA|more|2	1	2	721	lincRNA
XLOC_013269	C03[-]39969272-39970180	TCONS_00024302	TCONS_00024302|XLOC_013269|-|NA|NA|more|5	1	5	567	lincRNA
XLOC_013270	C03[-]39972157-39973310	TCONS_00024303,TCONS_00024304	TCONS_00024303|XLOC_013270|-|NA|NA|more|4,TCONS_00024304|XLOC_013270|-|NA|NA|more|4	2	4,4	559|800	lincRNA
XLOC_013300	C03[-]40708409-40710703	TCONS_00024352,TCONS_00024353	TCONS_00024352|XLOC_013300|-|NA|NA|more|7,TCONS_00024353|XLOC_013300|-|NA|NA|more|7	2	7,7	1719|1287	lincRNA
XLOC_013304	C03[-]40913391-40914918	TCONS_00024358	TCONS_00024358|XLOC_013304|-|NA|NA|more|2	1	2	1098	lincRNA
XLOC_013312	C03[-]41023199-41024137	TCONS_00024372	TCONS_00024372|XLOC_013312|-|NA|NA|more|2	1	2	823	lincRNA
XLOC_013313	C03[-]41027434-41028006	TCONS_00024373	TCONS_00024373|XLOC_013313|-|NA|NA|more|2	1	2	460	lincRNA
XLOC_013323	C03[-]41735604-41737022	TCONS_00024387,TCONS_00024388,TCONS_00024389	TCONS_00024387|XLOC_013323|-|NA|NA|more|4,TCONS_00024388|XLOC_013323|-|NA|NA|more|3,TCONS_00024389|XLOC_013323|-|NA|NA|more|4	3	4,3,4	780|1118|1025	lincRNA
XLOC_013331	C03[-]42475193-42477671	TCONS_00024401	TCONS_00024401|XLOC_013331|-|NA|NA|more|4	1	4	443	lincRNA
XLOC_013332	C03[-]42494078-42494444	TCONS_00024402	TCONS_00024402|XLOC_013332|-|NA|NA|more|2	1	2	261	lincRNA
XLOC_013339	C03[-]42571966-42573833	TCONS_00024415,TCONS_00024416	TCONS_00024415|XLOC_013339|-|NA|NA|more|2,TCONS_00024416|XLOC_013339|-|NA|NA|more|2	2	2,2	1309|1555	lincRNA
XLOC_013354	C03[-]42857314-43011029	TCONS_00024451	TCONS_00024451|XLOC_013354|-|NA|NA|more|3	1	3	907	lincRNA
XLOC_013375	C03[-]43505231-43506253	TCONS_00024485	TCONS_00024485|XLOC_013375|-|NA|NA|more|3	1	3	814	lincRNA
XLOC_013398	C03[-]43942486-43944122	TCONS_00024523	TCONS_00024523|XLOC_013398|-|NA|NA|more|2	1	2	496	lincRNA
XLOC_013399	C03[-]43956937-43959448	TCONS_00024524	TCONS_00024524|XLOC_013399|-|NA|NA|more|5	1	5	991	lincRNA
XLOC_013430	C03[-]44831699-44833318	TCONS_00024586,TCONS_00024587	TCONS_00024586|XLOC_013430|-|NA|NA|one|1,TCONS_00024587|XLOC_013430|-|NA|NA|more|2	2	1,2	549|421	lincRNA
XLOC_013453	C03[-]45371226-45430536	TCONS_00024632	TCONS_00024632|XLOC_013453|-|NA|NA|more|2	1	2	648	lincRNA
XLOC_013507	C03[-]46609885-46612154	TCONS_00024746	TCONS_00024746|XLOC_013507|-|NA|NA|more|6	1	6	1627	lincRNA
XLOC_013523	C03[-]46978032-46979850	TCONS_00024776,TCONS_00024777,TCONS_00024778,TCONS_00024779,TCONS_00024780,TCONS_00024781	TCONS_00024776|XLOC_013523|-|NA|NA|more|7,TCONS_00024777|XLOC_013523|-|NA|NA|more|7,TCONS_00024778|XLOC_013523|-|NA|NA|more|7,TCONS_00024779|XLOC_013523|-|NA|NA|more|7,TCONS_00024780|XLOC_013523|-|NA|NA|more|7,TCONS_00024781|XLOC_013523|-|NA|NA|more|7	6	7,7,7,7,7,7	943|1170|910|933|1026|984	lincRNA
XLOC_013524	C03[-]46982143-46983180	TCONS_00024782	TCONS_00024782|XLOC_013524|-|NA|NA|more|2	1	2	942	lincRNA
XLOC_013581	C03[-]48441669-48443612	TCONS_00024872,TCONS_00024873,TCONS_00024874	TCONS_00024872|XLOC_013581|-|NA|NA|more|5,TCONS_00024873|XLOC_013581|-|NA|NA|more|6,TCONS_00024874|XLOC_013581|-|NA|NA|more|5	3	5,6,5	1141|1041|1104	lincRNA
XLOC_013608	C03[-]49063150-49064311	TCONS_00024923	TCONS_00024923|XLOC_013608|-|NA|NA|more|2	1	2	541	lincRNA
XLOC_013617	C03[-]49286285-49287336	TCONS_00024933,TCONS_00024934	TCONS_00024933|XLOC_013617|-|NA|NA|more|2,TCONS_00024934|XLOC_013617|-|NA|NA|more|3	2	2,3	630|847	lincRNA
XLOC_013638	C03[-]49622852-49624936	TCONS_00024965,TCONS_00024966,TCONS_00024967	TCONS_00024965|XLOC_013638|-|NA|NA|more|5,TCONS_00024966|XLOC_013638|-|NA|NA|more|6,TCONS_00024967|XLOC_013638|-|NA|NA|more|3	3	5,6,3	596|1365|592	lincRNA
XLOC_013639	C03[-]49627820-49629677	TCONS_00024968	TCONS_00024968|XLOC_013639|-|NA|NA|more|9	1	9	789	lincRNA
XLOC_013645	C03[-]49706865-49708698	TCONS_00024978	TCONS_00024978|XLOC_013645|-|NA|NA|more|4	1	4	530	lincRNA
XLOC_013646	C03[-]49708814-49725482	TCONS_00024979	TCONS_00024979|XLOC_013646|-|NA|NA|more|3	1	3	258	lincRNA
XLOC_013647	C03[-]49726941-49728160	TCONS_00024980,TCONS_00024981,TCONS_00024982,TCONS_00024983	TCONS_00024980|XLOC_013647|-|NA|NA|more|5,TCONS_00024981|XLOC_013647|-|NA|NA|more|5,TCONS_00024982|XLOC_013647|-|NA|NA|more|5,TCONS_00024983|XLOC_013647|-|NA|NA|more|3	4	5,5,5,3	741|701|644|345	lincRNA
XLOC_013659	C03[-]49939745-49940917	TCONS_00024996,TCONS_00024997	TCONS_00024996|XLOC_013659|-|NA|NA|more|3,TCONS_00024997|XLOC_013659|-|NA|NA|more|2	2	3,2	609|528	lincRNA
XLOC_013675	C03[-]50198546-50199381	TCONS_00025020	TCONS_00025020|XLOC_013675|-|NA|NA|more|2	1	2	756	lincRNA
XLOC_013766	C03[-]52420282-52421500	TCONS_00025188,TCONS_00025189,TCONS_00025190,TCONS_00025191,TCONS_00025192	TCONS_00025188|XLOC_013766|-|NA|NA|more|3,TCONS_00025189|XLOC_013766|-|NA|NA|more|3,TCONS_00025190|XLOC_013766|-|NA|NA|more|3,TCONS_00025191|XLOC_013766|-|NA|NA|more|3,TCONS_00025192|XLOC_013766|-|NA|NA|more|3	5	3,3,3,3,3	730|747|693|690|590	lincRNA
XLOC_013819	C03[-]53406302-53407753	TCONS_00025286	TCONS_00025286|XLOC_013819|-|NA|NA|more|4	1	4	786	lincRNA
XLOC_013824	C03[-]53498722-53500559	TCONS_00025296,TCONS_00025297,TCONS_00025298,TCONS_00025299	TCONS_00025296|XLOC_013824|-|NA|NA|more|4,TCONS_00025297|XLOC_013824|-|NA|NA|more|5,TCONS_00025298|XLOC_013824|-|NA|NA|more|4,TCONS_00025299|XLOC_013824|-|NA|NA|more|3	4	4,5,4,3	789|873|1508|451	lincRNA
XLOC_013848	C03[-]54001071-54001642	TCONS_00025346	TCONS_00025346|XLOC_013848|-|NA|NA|more|2	1	2	499	lincRNA
XLOC_013864	C03[-]54385861-54390486	TCONS_00025376,TCONS_00025377	TCONS_00025376|XLOC_013864|-|NA|NA|more|5,TCONS_00025377|XLOC_013864|-|NA|NA|more|2	2	5,2	1497|806	lincRNA
XLOC_013866	C03[-]54417575-54418018	TCONS_00025379	TCONS_00025379|XLOC_013866|-|NA|NA|more|2	1	2	365	lincRNA
XLOC_013876	C03[-]54560093-54564157	TCONS_00025398	TCONS_00025398|XLOC_013876|-|NA|NA|more|2	1	2	274	lincRNA
XLOC_013889	C03[-]54855442-54856519	TCONS_00025421	TCONS_00025421|XLOC_013889|-|NA|NA|more|4	1	4	691	lincRNA
XLOC_013899	C03[-]55196093-55198539	TCONS_00025432	TCONS_00025432|XLOC_013899|-|Bol013046|+|more|2	1	2	493	lncNAT
XLOC_013906	C03[-]55344247-55344884	TCONS_00025450	TCONS_00025450|XLOC_013906|-|Bol035005|+|more|2	1	2	554	lncNAT
XLOC_013933	C03[-]55799241-55800200	TCONS_00025494,TCONS_00025495	TCONS_00025494|XLOC_013933|-|NA|NA|more|2,TCONS_00025495|XLOC_013933|-|NA|NA|more|2	2	2,2	456|469	lincRNA
XLOC_013934	C03[-]55804756-55805552	TCONS_00025496	TCONS_00025496|XLOC_013934|-|NA|NA|more|2	1	2	583	lincRNA
XLOC_013957	C03[-]56216674-56218461	TCONS_00025535,TCONS_00025536	TCONS_00025535|XLOC_013957|-|NA|NA|more|4,TCONS_00025536|XLOC_013957|-|NA|NA|one|1	2	4,1	1242|856	lincRNA
XLOC_013972	C03[-]56552614-56553186	TCONS_00025557	TCONS_00025557|XLOC_013972|-|NA|NA|more|2	1	2	499	lincRNA
XLOC_013973	C03[-]56554638-56555233	TCONS_00025558	TCONS_00025558|XLOC_013973|-|NA|NA|more|2	1	2	431	lincRNA
XLOC_013977	C03[-]56630561-56631087	TCONS_00025564	TCONS_00025564|XLOC_013977|-|NA|NA|more|2	1	2	392	lincRNA
XLOC_013995	C03[-]56873770-56874905	TCONS_00025596	TCONS_00025596|XLOC_013995|-|NA|NA|more|2	1	2	332	lincRNA
XLOC_013997	C03[-]56893280-56939761	TCONS_00025600	TCONS_00025600|XLOC_013997|-|NA|NA|more|3	1	3	936	lincRNA
XLOC_014011	C03[-]57205523-57227846	TCONS_00025626,TCONS_00025627	TCONS_00025626|XLOC_014011|-|Bol035176|+|more|3,TCONS_00025627|XLOC_014011|-|Bol035176|+|more|3	2	3,3	316|313	lncNAT
XLOC_014013	C03[-]57205523-57227846	TCONS_00025629,TCONS_00025630	TCONS_00025629|XLOC_014013|-|NA|NA|one|1,TCONS_00025630|XLOC_014013|-|NA|NA|more|3	2	1,3	1874|1072	lincRNA
XLOC_014014	C03[-]57205523-57227846	TCONS_00025631	TCONS_00025631|XLOC_014014|-|NA|NA|more|6	1	6	1561	lincRNA
XLOC_014028	C03[-]57602799-57603721	TCONS_00025654	TCONS_00025654|XLOC_014028|-|NA|NA|more|2	1	2	844	lincRNA
XLOC_014459	C04[+]629943-630472	TCONS_00026145	TCONS_00026145|XLOC_014459|+|NA|NA|more|2	1	2	294	lincRNA
XLOC_014476	C04[+]983827-985842	TCONS_00026170	TCONS_00026170|XLOC_014476|+|NA|NA|more|2	1	2	398	lincRNA
XLOC_014487	C04[+]1085672-1087264	TCONS_00026191,TCONS_00026192	TCONS_00026191|XLOC_014487|+|NA|NA|more|2,TCONS_00026192|XLOC_014487|+|NA|NA|more|2	2	2,2	1243|684	lincRNA
XLOC_014488	C04[+]1089423-1089744	TCONS_00026193,TCONS_00026194	TCONS_00026193|XLOC_014488|+|NA|NA|more|2,TCONS_00026194|XLOC_014488|+|NA|NA|more|2	2	2,2	261|257	lincRNA
XLOC_014602	C04[+]2574752-2575873	TCONS_00026405	TCONS_00026405|XLOC_014602|+|NA|NA|more|2	1	2	676	lincRNA
XLOC_014605	C04[+]2623596-2624105	TCONS_00026408	TCONS_00026408|XLOC_014605|+|NA|NA|more|2	1	2	382	lincRNA
XLOC_014615	C04[+]2723974-2778526	TCONS_00026424,TCONS_00026425,TCONS_00026426	TCONS_00026424|XLOC_014615|+|NA|NA|more|4,TCONS_00026425|XLOC_014615|+|NA|NA|more|4,TCONS_00026426|XLOC_014615|+|NA|NA|more|4	3	4,4,4	574|620|593	lincRNA
XLOC_014655	C04[+]3254204-3256146	TCONS_00026502,TCONS_00026503	TCONS_00026502|XLOC_014655|+|NA|NA|more|3,TCONS_00026503|XLOC_014655|+|NA|NA|more|3	2	3,3	1767|1317	lincRNA
XLOC_014675	C04[+]3629717-3630980	TCONS_00026546	TCONS_00026546|XLOC_014675|+|Bol004881|-|more|2	1	2	1154	lncNAT
XLOC_014689	C04[+]3996414-3997011	TCONS_00026587,TCONS_00026588	TCONS_00026587|XLOC_014689|+|NA|NA|more|2,TCONS_00026588|XLOC_014689|+|NA|NA|more|2	2	2,2	504|506	lincRNA
XLOC_014707	C04[+]4453386-4454043	TCONS_00026617	TCONS_00026617|XLOC_014707|+|NA|NA|more|2	1	2	544	lincRNA
XLOC_014867	C04[+]7658558-7659146	TCONS_00026880	TCONS_00026880|XLOC_014867|+|NA|NA|more|2	1	2	493	lincRNA
XLOC_014890	C04[+]8170020-8171087	TCONS_00026922	TCONS_00026922|XLOC_014890|+|NA|NA|more|2	1	2	964	lincRNA
XLOC_014970	C04[+]9753998-9755992	TCONS_00027090,TCONS_00027091	TCONS_00027090|XLOC_014970|+|NA|NA|more|9,TCONS_00027091|XLOC_014970|+|NA|NA|more|9	2	9,9	1148|1134	lincRNA
XLOC_014998	C04[+]10250035-10252329	TCONS_00027149,TCONS_00027150,TCONS_00027151,TCONS_00027152,TCONS_00027153,TCONS_00027154	TCONS_00027149|XLOC_014998|+|NA|NA|more|5,TCONS_00027150|XLOC_014998|+|NA|NA|more|4,TCONS_00027151|XLOC_014998|+|NA|NA|more|5,TCONS_00027152|XLOC_014998|+|NA|NA|more|6,TCONS_00027153|XLOC_014998|+|NA|NA|more|5,TCONS_00027154|XLOC_014998|+|NA|NA|more|5	6	5,4,5,6,5,5	1168|1305|1176|1089|1152|1140	lincRNA
XLOC_015037	C04[+]11668956-11670847	TCONS_00027235,TCONS_00027236,TCONS_00027239	TCONS_00027235|XLOC_015037|+|NA|NA|more|4,TCONS_00027236|XLOC_015037|+|NA|NA|more|4,TCONS_00027239|XLOC_015037|+|NA|NA|more|3	3	4,4,3	786|976|793	lincRNA
XLOC_015038	C04[+]11693981-11723160	TCONS_00027241	TCONS_00027241|XLOC_015038|+|NA|NA|more|2	1	2	390	lincRNA
XLOC_015057	C04[+]12733226-12734573	TCONS_00027273	TCONS_00027273|XLOC_015057|+|NA|NA|more|4	1	4	962	lincRNA
XLOC_015082	C04[+]13468261-13470272	TCONS_00027306	TCONS_00027306|XLOC_015082|+|NA|NA|more|6	1	6	1062	lincRNA
XLOC_015088	C04[+]13795162-13804207	TCONS_00027320	TCONS_00027320|XLOC_015088|+|NA|NA|more|5	1	5	886	lincRNA
XLOC_015092	C04[+]13827751-13828990	TCONS_00027326,TCONS_00027327	TCONS_00027326|XLOC_015092|+|NA|NA|more|3,TCONS_00027327|XLOC_015092|+|NA|NA|more|3	2	3,3	714|643	lincRNA
XLOC_015138	C04[+]14807555-14808178	TCONS_00027418	TCONS_00027418|XLOC_015138|+|NA|NA|more|2	1	2	531	lincRNA
XLOC_015147	C04[+]14930794-14932373	TCONS_00027432	TCONS_00027432|XLOC_015147|+|Bol014434|-|more|2	1	2	907	lncNAT
XLOC_015174	C04[+]15381066-15382542	TCONS_00027491	TCONS_00027491|XLOC_015174|+|NA|NA|more|2	1	2	1173	lincRNA
XLOC_015195	C04[+]15949340-15951194	TCONS_00027521	TCONS_00027521|XLOC_015195|+|NA|NA|one|1	1	1	361	lincRNA
XLOC_015202	C04[+]16185385-16189078	TCONS_00027530	TCONS_00027530|XLOC_015202|+|NA|NA|more|2	1	2	1438	lincRNA
XLOC_015207	C04[+]16253700-16254253	TCONS_00027539	TCONS_00027539|XLOC_015207|+|Bol008384|-|more|2	1	2	343	lncNAT
XLOC_015214	C04[+]16475238-16477857	TCONS_00027555,TCONS_00027556	TCONS_00027555|XLOC_015214|+|NA|NA|more|4,TCONS_00027556|XLOC_015214|+|NA|NA|more|2	2	4,2	1039|406	lincRNA
XLOC_015240	C04[+]17158653-17160110	TCONS_00027609	TCONS_00027609|XLOC_015240|+|NA|NA|more|3	1	3	865	lincRNA
XLOC_015251	C04[+]17632955-17633955	TCONS_00027628	TCONS_00027628|XLOC_015251|+|NA|NA|more|2	1	2	928	lincRNA
XLOC_015259	C04[+]17905501-17906432	TCONS_00027640	TCONS_00027640|XLOC_015259|+|NA|NA|more|3	1	3	749	lincRNA
XLOC_015335	C04[+]19713972-19715528	TCONS_00027798	TCONS_00027798|XLOC_015335|+|NA|NA|more|3	1	3	828	lincRNA
XLOC_015339	C04[+]19794588-19795153	TCONS_00027802	TCONS_00027802|XLOC_015339|+|NA|NA|more|2	1	2	471	lincRNA
XLOC_015370	C04[+]20497217-20498318	TCONS_00027860,TCONS_00027861	TCONS_00027860|XLOC_015370|+|NA|NA|more|3,TCONS_00027861|XLOC_015370|+|NA|NA|more|2	2	3,2	720|582	lincRNA
XLOC_015448	C04[+]21836521-21871771	TCONS_00028014	TCONS_00028014|XLOC_015448|+|NA|NA|more|4	1	4	771	lincRNA
XLOC_015492	C04[+]22615272-22615996	TCONS_00028082	TCONS_00028082|XLOC_015492|+|NA|NA|more|2	1	2	617	lincRNA
XLOC_015493	C04[+]22655023-22655745	TCONS_00028083,TCONS_00028084	TCONS_00028083|XLOC_015493|+|NA|NA|more|2,TCONS_00028084|XLOC_015493|+|NA|NA|more|2	2	2,2	361|516	lincRNA
XLOC_015500	C04[+]22752337-22753535	TCONS_00028095	TCONS_00028095|XLOC_015500|+|Bol044250|-|more|2	1	2	918	lncNAT
XLOC_015523	C04[+]23644656-23646218	TCONS_00028135,TCONS_00028136	TCONS_00028135|XLOC_015523|+|NA|NA|more|3,TCONS_00028136|XLOC_015523|+|NA|NA|more|2	2	3,2	905|998	lincRNA
XLOC_015539	C04[+]24162090-24165491	TCONS_00028172	TCONS_00028172|XLOC_015539|+|NA|NA|more|3	1	3	1092	lincRNA
XLOC_015541	C04[+]24176226-24178785	TCONS_00028176,TCONS_00028177	TCONS_00028176|XLOC_015541|+|NA|NA|more|3,TCONS_00028177|XLOC_015541|+|NA|NA|more|3	2	3,3	1947|1931	lincRNA
XLOC_015542	C04[+]24181271-24185529	TCONS_00028178,TCONS_00028179,TCONS_00028180,TCONS_00028182	TCONS_00028178|XLOC_015542|+|NA|NA|more|6,TCONS_00028179|XLOC_015542|+|NA|NA|more|6,TCONS_00028180|XLOC_015542|+|NA|NA|more|6,TCONS_00028182|XLOC_015542|+|NA|NA|more|3	4	6,6,6,3	1361|1343|1188|1338	lincRNA
XLOC_015639	C04[+]26702273-26704170	TCONS_00028365	TCONS_00028365|XLOC_015639|+|NA|NA|more|7	1	7	1061	lincRNA
XLOC_015641	C04[+]26797001-26797846	TCONS_00028367,TCONS_00028368	TCONS_00028367|XLOC_015641|+|NA|NA|one|1,TCONS_00028368|XLOC_015641|+|NA|NA|more|2	2	1,2	845|363	lincRNA
XLOC_015660	C04[+]27149021-27151147	TCONS_00028406	TCONS_00028406|XLOC_015660|+|NA|NA|more|2	1	2	334	lincRNA
XLOC_015661	C04[+]27151499-27152760	TCONS_00028408	TCONS_00028408|XLOC_015661|+|NA|NA|more|3	1	3	531	lincRNA
XLOC_015664	C04[+]27174444-27176132	TCONS_00028411	TCONS_00028411|XLOC_015664|+|NA|NA|more|3	1	3	468	lincRNA
XLOC_015667	C04[+]27218340-27219740	TCONS_00028415,TCONS_00028416	TCONS_00028415|XLOC_015667|+|NA|NA|more|2,TCONS_00028416|XLOC_015667|+|NA|NA|more|2	2	2,2	672|967	lincRNA
XLOC_015670	C04[+]27288428-27289141	TCONS_00028419	TCONS_00028419|XLOC_015670|+|NA|NA|more|2	1	2	269	lincRNA
XLOC_015672	C04[+]27312616-27312995	TCONS_00028421	TCONS_00028421|XLOC_015672|+|NA|NA|more|2	1	2	287	lincRNA
XLOC_015673	C04[+]27313279-27314100	TCONS_00028422	TCONS_00028422|XLOC_015673|+|NA|NA|more|3	1	3	559	lincRNA
XLOC_015681	C04[+]27460789-27461973	TCONS_00028432	TCONS_00028432|XLOC_015681|+|Bol040331|-|more|2	1	2	374	lncNAT
XLOC_015688	C04[+]27655229-27655783	TCONS_00028447	TCONS_00028447|XLOC_015688|+|NA|NA|more|2	1	2	275	lincRNA
XLOC_015691	C04[+]27786839-27788192	TCONS_00028451,TCONS_00028452,TCONS_00028453	TCONS_00028451|XLOC_015691|+|NA|NA|more|6,TCONS_00028452|XLOC_015691|+|NA|NA|more|6,TCONS_00028453|XLOC_015691|+|NA|NA|more|6	3	6,6,6	772|761|728	lincRNA
XLOC_015695	C04[+]27820103-27821164	TCONS_00028457	TCONS_00028457|XLOC_015695|+|NA|NA|more|3	1	3	634	lincRNA
XLOC_015705	C04[+]28043808-28048480	TCONS_00028477,TCONS_00028478	TCONS_00028477|XLOC_015705|+|NA|NA|more|2,TCONS_00028478|XLOC_015705|+|NA|NA|more|3	2	2,3	292|386	lincRNA
XLOC_015706	C04[+]28065996-28066980	TCONS_00028479,TCONS_00028480	TCONS_00028479|XLOC_015706|+|NA|NA|more|3,TCONS_00028480|XLOC_015706|+|NA|NA|more|3	2	3,3	593|526	lincRNA
XLOC_015718	C04[+]28510027-28511302	TCONS_00028506,TCONS_00028507	TCONS_00028506|XLOC_015718|+|NA|NA|more|2,TCONS_00028507|XLOC_015718|+|NA|NA|more|2	2	2,2	1211|996	lincRNA
XLOC_015721	C04[+]28610349-28611506	TCONS_00028510	TCONS_00028510|XLOC_015721|+|Bol009948|-|more|2	1	2	275	lncNAT
XLOC_015740	C04[+]29115263-29116989	TCONS_00028543	TCONS_00028543|XLOC_015740|+|NA|NA|more|3	1	3	768	lincRNA
XLOC_015797	C04[+]30277533-30278582	TCONS_00028653	TCONS_00028653|XLOC_015797|+|NA|NA|more|3	1	3	649	lincRNA
XLOC_015828	C04[+]30858729-30861075	TCONS_00028710	TCONS_00028710|XLOC_015828|+|Bol026406|-|more|2	1	2	1034	lncNAT
XLOC_015899	C04[+]32598867-32599601	TCONS_00028824	TCONS_00028824|XLOC_015899|+|NA|NA|more|2	1	2	377	lincRNA
XLOC_015902	C04[+]32633507-32634701	TCONS_00028830	TCONS_00028830|XLOC_015902|+|NA|NA|more|2	1	2	733	lincRNA
XLOC_015909	C04[+]32719059-32727925	TCONS_00028842	TCONS_00028842|XLOC_015909|+|Bol033315|-|more|2	1	2	307	lncNAT
XLOC_015921	C04[+]32904822-33115036	TCONS_00028862	TCONS_00028862|XLOC_015921|+|Bol033356|-|more|3	1	3	1072	lncNAT
XLOC_015954	C04[+]33736812-33795691	TCONS_00028927	TCONS_00028927|XLOC_015954|+|NA|NA|more|2	1	2	435	lincRNA
XLOC_015974	C04[+]34263426-34362834	TCONS_00028972	TCONS_00028972|XLOC_015974|+|NA|NA|more|2	1	2	580	lincRNA
XLOC_015990	C04[+]34794869-34795838	TCONS_00029011	TCONS_00029011|XLOC_015990|+|Bol037977|-|more|2	1	2	832	lncNAT
XLOC_016003	C04[+]35047665-35048794	TCONS_00029039	TCONS_00029039|XLOC_016003|+|NA|NA|more|2	1	2	359	lincRNA
XLOC_016024	C04[+]35361974-35362739	TCONS_00029081	TCONS_00029081|XLOC_016024|+|NA|NA|more|2	1	2	681	lincRNA
XLOC_016025	C04[+]35363251-35363859	TCONS_00029082	TCONS_00029082|XLOC_016025|+|NA|NA|more|2	1	2	512	lincRNA
XLOC_016093	C04[+]36332794-36336328	TCONS_00029199	TCONS_00029199|XLOC_016093|+|Bol037783|-|more|2	1	2	751	lncNAT
XLOC_016101	C04[+]36405497-36406159	TCONS_00029214	TCONS_00029214|XLOC_016101|+|NA|NA|more|2	1	2	580	lincRNA
XLOC_016141	C04[+]37130045-37131427	TCONS_00029286	TCONS_00029286|XLOC_016141|+|NA|NA|more|4	1	4	790	lincRNA
XLOC_016165	C04[+]37395172-37396476	TCONS_00029324	TCONS_00029324|XLOC_016165|+|NA|NA|more|2	1	2	703	lincRNA
XLOC_016167	C04[+]37442700-37444065	TCONS_00029327,TCONS_00029328	TCONS_00029327|XLOC_016167|+|NA|NA|more|3,TCONS_00029328|XLOC_016167|+|NA|NA|more|3	2	3,3	533|636	lincRNA
XLOC_016169	C04[+]37494179-37494992	TCONS_00029330	TCONS_00029330|XLOC_016169|+|NA|NA|more|4	1	4	498	lincRNA
XLOC_016183	C04[+]37620168-37620691	TCONS_00029363	TCONS_00029363|XLOC_016183|+|NA|NA|more|2	1	2	260	lincRNA
XLOC_016187	C04[+]37711109-37711658	TCONS_00029370	TCONS_00029370|XLOC_016187|+|NA|NA|more|2	1	2	469	lincRNA
XLOC_016221	C04[+]38195963-38197027	TCONS_00029433	TCONS_00029433|XLOC_016221|+|NA|NA|more|4	1	4	534	lincRNA
XLOC_016276	C04[+]39036701-39037343	TCONS_00029521,TCONS_00029522	TCONS_00029521|XLOC_016276|+|NA|NA|more|3,TCONS_00029522|XLOC_016276|+|NA|NA|more|3	2	3,3	347|343	lincRNA
XLOC_016289	C04[+]39203955-39205981	TCONS_00029560	TCONS_00029560|XLOC_016289|+|Bol005154|-|more|2	1	2	1737	lncNAT
XLOC_016293	C04[+]39235840-39236403	TCONS_00029565	TCONS_00029565|XLOC_016293|+|NA|NA|more|4	1	4	281	lincRNA
XLOC_016304	C04[+]39318399-39320275	TCONS_00029580	TCONS_00029580|XLOC_016304|+|Bol005170|-|more|2	1	2	1045	lncNAT
XLOC_016320	C04[+]39574080-39601014	TCONS_00029616	TCONS_00029616|XLOC_016320|+|NA|NA|more|5	1	5	695	lincRNA
XLOC_016321	C04[+]39602293-39602766	TCONS_00029619	TCONS_00029619|XLOC_016321|+|NA|NA|more|2	1	2	389	lincRNA
XLOC_016322	C04[+]39613394-39613938	TCONS_00029620	TCONS_00029620|XLOC_016322|+|NA|NA|more|2	1	2	446	lincRNA
XLOC_016323	C04[+]39616169-39616713	TCONS_00029621	TCONS_00029621|XLOC_016323|+|NA|NA|more|2	1	2	319	lincRNA
XLOC_016339	C04[+]39805296-39806033	TCONS_00029647	TCONS_00029647|XLOC_016339|+|NA|NA|more|2	1	2	596	lincRNA
XLOC_016356	C04[+]39885895-39887044	TCONS_00029675	TCONS_00029675|XLOC_016356|+|NA|NA|more|3	1	3	420	lincRNA
XLOC_016384	C04[+]40142038-40142532	TCONS_00029722	TCONS_00029722|XLOC_016384|+|NA|NA|more|2	1	2	371	lincRNA
XLOC_016434	C04[+]40715479-40716477	TCONS_00029806,TCONS_00029807,TCONS_00029808	TCONS_00029806|XLOC_016434|+|NA|NA|one|1,TCONS_00029807|XLOC_016434|+|NA|NA|more|2,TCONS_00029808|XLOC_016434|+|NA|NA|more|2	3	1,2,2	998|646|414	lincRNA
XLOC_016454	C04[-]141527-144573	TCONS_00029842	TCONS_00029842|XLOC_016454|-|Bol006883|+|more|2	1	2	801	lncNAT
XLOC_016491	C04[-]783321-783997	TCONS_00029924	TCONS_00029924|XLOC_016491|-|NA|NA|more|3	1	3	490	lincRNA
XLOC_016545	C04[-]1726505-1727847	TCONS_00030026,TCONS_00030027	TCONS_00030026|XLOC_016545|-|NA|NA|more|2,TCONS_00030027|XLOC_016545|-|NA|NA|more|3	2	2,3	868|829	lincRNA
XLOC_016554	C04[-]1811249-1812043	TCONS_00030052	TCONS_00030052|XLOC_016554|-|NA|NA|more|4	1	4	478	lincRNA
XLOC_016593	C04[-]2835673-2848941	TCONS_00030127,TCONS_00030129	TCONS_00030127|XLOC_016593|-|NA|NA|more|2,TCONS_00030129|XLOC_016593|-|NA|NA|more|2	2	2,2	361|488	lincRNA
XLOC_016594	C04[-]2835673-2848941	TCONS_00030128	TCONS_00030128|XLOC_016594|-|NA|NA|more|5	1	5	913	lincRNA
XLOC_016596	C04[-]2855678-2856288	TCONS_00030132	TCONS_00030132|XLOC_016596|-|NA|NA|more|2	1	2	532	lincRNA
XLOC_016652	C04[-]3605540-3615772	TCONS_00030238	TCONS_00030238|XLOC_016652|-|NA|NA|more|8	1	8	950	lincRNA
XLOC_016654	C04[-]3625909-3627762	TCONS_00030243,TCONS_00030244,TCONS_00030245	TCONS_00030243|XLOC_016654|-|NA|NA|more|4,TCONS_00030244|XLOC_016654|-|NA|NA|more|4,TCONS_00030245|XLOC_016654|-|NA|NA|more|8	3	4,4,8	450|461|1192	lincRNA
XLOC_016657	C04[-]3669039-3678767	TCONS_00030249	TCONS_00030249|XLOC_016657|-|NA|NA|more|2	1	2	1445	lincRNA
XLOC_016659	C04[-]3703100-3703730	TCONS_00030253	TCONS_00030253|XLOC_016659|-|NA|NA|more|3	1	3	465	lincRNA
XLOC_016665	C04[-]3901113-3902263	TCONS_00030261,TCONS_00030262	TCONS_00030261|XLOC_016665|-|NA|NA|more|2,TCONS_00030262|XLOC_016665|-|NA|NA|more|2	2	2,2	817|830	lincRNA
XLOC_016682	C04[-]4301428-4302139	TCONS_00030288	TCONS_00030288|XLOC_016682|-|NA|NA|more|2	1	2	604	lincRNA
XLOC_016692	C04[-]4465761-4469996	TCONS_00030306	TCONS_00030306|XLOC_016692|-|NA|NA|more|3	1	3	300	lincRNA
XLOC_016704	C04[-]4637216-4813686	TCONS_00030327	TCONS_00030327|XLOC_016704|-|NA|NA|more|2	1	2	381	lincRNA
XLOC_016716	C04[-]4820328-4827725	TCONS_00030348,TCONS_00030349	TCONS_00030348|XLOC_016716|-|Bol025537|+|more|2,TCONS_00030349|XLOC_016716|-|Bol025537|+|more|2	2	2,2	545|533	lncNAT
XLOC_016724	C04[-]4991522-5018873	TCONS_00030369	TCONS_00030369|XLOC_016724|-|NA|NA|more|2	1	2	315	lincRNA
XLOC_016789	C04[-]6111212-6112948	TCONS_00030472	TCONS_00030472|XLOC_016789|-|NA|NA|more|5	1	5	712	lincRNA
XLOC_016822	C04[-]6725293-6725803	TCONS_00030528	TCONS_00030528|XLOC_016822|-|NA|NA|more|2	1	2	426	lincRNA
XLOC_016835	C04[-]6922451-6923174	TCONS_00030549	TCONS_00030549|XLOC_016835|-|NA|NA|more|3	1	3	341	lincRNA
XLOC_016860	C04[-]7353616-7357688	TCONS_00030595	TCONS_00030595|XLOC_016860|-|NA|NA|more|4	1	4	716	lincRNA
XLOC_016874	C04[-]7548146-7558314	TCONS_00030619	TCONS_00030619|XLOC_016874|-|Bol004433|+|more|2	1	2	565	lncNAT
XLOC_016876	C04[-]7579307-7580013	TCONS_00030621	TCONS_00030621|XLOC_016876|-|NA|NA|more|2	1	2	503	lincRNA
XLOC_016880	C04[-]7704535-7705167	TCONS_00030625	TCONS_00030625|XLOC_016880|-|NA|NA|more|2	1	2	545	lincRNA
XLOC_016884	C04[-]7833900-7836408	TCONS_00030633,TCONS_00030635,TCONS_00030636,TCONS_00030637	TCONS_00030633|XLOC_016884|-|NA|NA|more|3,TCONS_00030635|XLOC_016884|-|NA|NA|more|7,TCONS_00030636|XLOC_016884|-|NA|NA|more|7,TCONS_00030637|XLOC_016884|-|NA|NA|more|6	4	3,7,7,6	882|969|1126|1242	lincRNA
XLOC_016891	C04[-]8058541-8060248	TCONS_00030645,TCONS_00030646	TCONS_00030645|XLOC_016891|-|Bol009117|+|more|2,TCONS_00030646|XLOC_016891|-|Bol009117|+|more|2	2	2,2	400|1448	lncNAT
XLOC_016901	C04[-]8284911-8285792	TCONS_00030664	TCONS_00030664|XLOC_016901|-|NA|NA|more|2	1	2	710	lincRNA
XLOC_016906	C04[-]8303949-8304413	TCONS_00030672	TCONS_00030672|XLOC_016906|-|NA|NA|more|2	1	2	371	lincRNA
XLOC_016917	C04[-]8438335-8440135	TCONS_00030698	TCONS_00030698|XLOC_016917|-|Bol009156|+|more|2	1	2	782	lncNAT
XLOC_016926	C04[-]8847077-8849771	TCONS_00030718	TCONS_00030718|XLOC_016926|-|Bol004962|+|more|3	1	3	1145	lncNAT
XLOC_016942	C04[-]9136361-9137696	TCONS_00030745	TCONS_00030745|XLOC_016942|-|Bol011014|+|more|2	1	2	1207	lncNAT
XLOC_016993	C04[-]10283926-10284963	TCONS_00030829	TCONS_00030829|XLOC_016993|-|NA|NA|more|2	1	2	617	lincRNA
XLOC_017013	C04[-]10755162-10756717	TCONS_00030867	TCONS_00030867|XLOC_017013|-|Bol027810|+|more|3	1	3	1097	lncNAT
XLOC_017049	C04[-]12017205-12018643	TCONS_00030923,TCONS_00030924,TCONS_00030925	TCONS_00030923|XLOC_017049|-|NA|NA|one|1,TCONS_00030924|XLOC_017049|-|NA|NA|more|2,TCONS_00030925|XLOC_017049|-|NA|NA|more|2	3	1,2,2	1438|445|456	lincRNA
XLOC_017078	C04[-]13221711-13223053	TCONS_00030980,TCONS_00030981	TCONS_00030980|XLOC_017078|-|NA|NA|more|2,TCONS_00030981|XLOC_017078|-|NA|NA|more|2	2	2,2	1100|1259	lincRNA
XLOC_017088	C04[-]13597190-13598295	TCONS_00030994	TCONS_00030994|XLOC_017088|-|NA|NA|more|2	1	2	1019	lincRNA
XLOC_017186	C04[-]15279714-15281493	TCONS_00031162	TCONS_00031162|XLOC_017186|-|NA|NA|more|2	1	2	518	lincRNA
XLOC_017193	C04[-]15533113-15534511	TCONS_00031172,TCONS_00031173,TCONS_00031174	TCONS_00031172|XLOC_017193|-|NA|NA|more|3,TCONS_00031173|XLOC_017193|-|NA|NA|more|3,TCONS_00031174|XLOC_017193|-|NA|NA|more|3	3	3,3,3	752|805|816	lincRNA
XLOC_017201	C04[-]15827868-15828408	TCONS_00031183	TCONS_00031183|XLOC_017201|-|NA|NA|more|2	1	2	417	lincRNA
XLOC_017219	C04[-]16400056-16400792	TCONS_00031217	TCONS_00031217|XLOC_017219|-|NA|NA|more|2	1	2	664	lincRNA
XLOC_017221	C04[-]16417301-16418142	TCONS_00031220,TCONS_00031221	TCONS_00031220|XLOC_017221|-|NA|NA|more|2,TCONS_00031221|XLOC_017221|-|NA|NA|more|2	2	2,2	626|752	lincRNA
XLOC_017257	C04[-]17366284-17367342	TCONS_00031295	TCONS_00031295|XLOC_017257|-|NA|NA|more|4	1	4	647	lincRNA
XLOC_017266	C04[-]17632955-17633955	TCONS_00031310,TCONS_00031311	TCONS_00031310|XLOC_017266|-|NA|NA|more|4,TCONS_00031311|XLOC_017266|-|NA|NA|more|4	2	4,4	644|660	lincRNA
XLOC_017267	C04[-]17635378-17636962	TCONS_00031312,TCONS_00031313,TCONS_00031314,TCONS_00031315	TCONS_00031312|XLOC_017267|-|NA|NA|more|5,TCONS_00031313|XLOC_017267|-|NA|NA|more|6,TCONS_00031314|XLOC_017267|-|NA|NA|more|6,TCONS_00031315|XLOC_017267|-|NA|NA|more|5	4	5,6,6,5	893|953|913|853	lincRNA
XLOC_017276	C04[-]17785292-17787321	TCONS_00031333,TCONS_00031334,TCONS_00031335	TCONS_00031333|XLOC_017276|-|NA|NA|more|3,TCONS_00031334|XLOC_017276|-|NA|NA|more|3,TCONS_00031335|XLOC_017276|-|NA|NA|more|8	3	3,3,8	429|430|1260	lincRNA
XLOC_017301	C04[-]18533503-18534618	TCONS_00031373,TCONS_00031374	TCONS_00031373|XLOC_017301|-|NA|NA|more|2,TCONS_00031374|XLOC_017301|-|NA|NA|more|2	2	2,2	852|888	lincRNA
XLOC_017336	C04[-]19368461-19370282	TCONS_00031442	TCONS_00031442|XLOC_017336|-|Bol013486|+|more|2	1	2	623	lncNAT
XLOC_017346	C04[-]19493566-19509999	TCONS_00031464	TCONS_00031464|XLOC_017346|-|NA|NA|more|3	1	3	893	lincRNA
XLOC_017355	C04[-]19787581-19789380	TCONS_00031481,TCONS_00031482,TCONS_00031483	TCONS_00031481|XLOC_017355|-|NA|NA|more|2,TCONS_00031482|XLOC_017355|-|NA|NA|more|2,TCONS_00031483|XLOC_017355|-|NA|NA|more|2	3	2,2,2	428|800|570	lincRNA
XLOC_017356	C04[-]19852318-19852963	TCONS_00031484	TCONS_00031484|XLOC_017356|-|NA|NA|more|3	1	3	471	lincRNA
XLOC_017358	C04[-]19861793-19863400	TCONS_00031486,TCONS_00031487	TCONS_00031486|XLOC_017358|-|NA|NA|more|4,TCONS_00031487|XLOC_017358|-|NA|NA|more|4	2	4,4	816|1334	lincRNA
XLOC_017387	C04[-]20487515-20488718	TCONS_00031542	TCONS_00031542|XLOC_017387|-|NA|NA|more|2	1	2	472	lincRNA
XLOC_017395	C04[-]20608280-20614474	TCONS_00031556,TCONS_00031557,TCONS_00031558	TCONS_00031556|XLOC_017395|-|NA|NA|more|9,TCONS_00031557|XLOC_017395|-|NA|NA|more|9,TCONS_00031558|XLOC_017395|-|NA|NA|more|8	3	9,9,8	1024|1074|1415	lincRNA
XLOC_017428	C04[-]21108840-21109484	TCONS_00031622	TCONS_00031622|XLOC_017428|-|NA|NA|more|3	1	3	461	lincRNA
XLOC_017429	C04[-]21129903-21130620	TCONS_00031623	TCONS_00031623|XLOC_017429|-|NA|NA|more|2	1	2	447	lincRNA
XLOC_017438	C04[-]21218647-21220319	TCONS_00031633,TCONS_00031634,TCONS_00031635,TCONS_00031636,TCONS_00031637	TCONS_00031633|XLOC_017438|-|NA|NA|more|3,TCONS_00031634|XLOC_017438|-|NA|NA|more|4,TCONS_00031635|XLOC_017438|-|NA|NA|more|3,TCONS_00031636|XLOC_017438|-|NA|NA|more|3,TCONS_00031637|XLOC_017438|-|NA|NA|more|2	5	3,4,3,3,2	603|723|695|643|290	lincRNA
XLOC_017445	C04[-]21327313-21335127	TCONS_00031650	TCONS_00031650|XLOC_017445|-|Bol027387|+|more|2	1	2	765	lncNAT
XLOC_017489	C04[-]22111951-22113232	TCONS_00031737	TCONS_00031737|XLOC_017489|-|NA|NA|more|4	1	4	753	lincRNA
XLOC_017502	C04[-]22371966-22372510	TCONS_00031756	TCONS_00031756|XLOC_017502|-|NA|NA|more|2	1	2	439	lincRNA
XLOC_017504	C04[-]22440420-22442247	TCONS_00031758,TCONS_00031759	TCONS_00031758|XLOC_017504|-|NA|NA|more|4,TCONS_00031759|XLOC_017504|-|NA|NA|more|5	2	4,5	482|569	lincRNA
XLOC_017507	C04[-]22464344-22465875	TCONS_00031762	TCONS_00031762|XLOC_017507|-|NA|NA|more|2	1	2	401	lincRNA
XLOC_017571	C04[-]24268496-24270470	TCONS_00031887,TCONS_00031888,TCONS_00031890,TCONS_00031891,TCONS_00031892,TCONS_00031893	TCONS_00031887|XLOC_017571|-|NA|NA|more|5,TCONS_00031888|XLOC_017571|-|NA|NA|more|5,TCONS_00031890|XLOC_017571|-|NA|NA|more|6,TCONS_00031891|XLOC_017571|-|NA|NA|more|6,TCONS_00031892|XLOC_017571|-|NA|NA|more|5,TCONS_00031893|XLOC_017571|-|NA|NA|more|4	6	5,5,6,6,5,4	929|919|869|865|962|1693	lincRNA
XLOC_017587	C04[-]24509160-24512168	TCONS_00031926	TCONS_00031926|XLOC_017587|-|NA|NA|more|5	1	5	2591	lincRNA
XLOC_017589	C04[-]24538348-24539860	TCONS_00031928	TCONS_00031928|XLOC_017589|-|NA|NA|more|3	1	3	924	lincRNA
XLOC_017620	C04[-]25047519-25048494	TCONS_00031990	TCONS_00031990|XLOC_017620|-|NA|NA|more|5	1	5	642	lincRNA
XLOC_017623	C04[-]25104197-25105773	TCONS_00031994	TCONS_00031994|XLOC_017623|-|Bol040134|+|more|2	1	2	1513	lncNAT
XLOC_017650	C04[-]25677692-25678905	TCONS_00032044,TCONS_00032045	TCONS_00032044|XLOC_017650|-|NA|NA|more|4,TCONS_00032045|XLOC_017650|-|NA|NA|more|5	2	4,5	796|796	lincRNA
XLOC_017655	C04[-]25812900-25815611	TCONS_00032053,TCONS_00032054,TCONS_00032055,TCONS_00032056,TCONS_00032057,TCONS_00032058	TCONS_00032053|XLOC_017655|-|NA|NA|more|5,TCONS_00032054|XLOC_017655|-|NA|NA|more|6,TCONS_00032055|XLOC_017655|-|NA|NA|more|8,TCONS_00032056|XLOC_017655|-|NA|NA|more|9,TCONS_00032057|XLOC_017655|-|NA|NA|more|8,TCONS_00032058|XLOC_017655|-|NA|NA|more|9	6	5,6,8,9,8,9	1234|1170|2025|1580|1894|1934	lincRNA
XLOC_017675	C04[-]26310715-26315684	TCONS_00032086	TCONS_00032086|XLOC_017675|-|Bol040234|+|more|2	1	2	296	lncNAT
XLOC_017687	C04[-]26504184-26505787	TCONS_00032108	TCONS_00032108|XLOC_017687|-|NA|NA|more|2	1	2	526	lincRNA
XLOC_017690	C04[-]26587940-26590958	TCONS_00032112,TCONS_00032113,TCONS_00032114,TCONS_00032115	TCONS_00032112|XLOC_017690|-|NA|NA|more|7,TCONS_00032113|XLOC_017690|-|NA|NA|more|8,TCONS_00032114|XLOC_017690|-|NA|NA|more|8,TCONS_00032115|XLOC_017690|-|NA|NA|more|8	4	7,8,8,8	1558|1387|1668|1883	lincRNA
XLOC_017706	C04[-]27054319-27055023	TCONS_00032154	TCONS_00032154|XLOC_017706|-|NA|NA|more|3	1	3	487	lincRNA
XLOC_017722	C04[-]27354003-27354608	TCONS_00032193	TCONS_00032193|XLOC_017722|-|NA|NA|more|2	1	2	407	lincRNA
XLOC_017731	C04[-]27592649-27618614	TCONS_00032214	TCONS_00032214|XLOC_017731|-|NA|NA|more|2	1	2	499	lincRNA
XLOC_017741	C04[-]27762619-27765228	TCONS_00032233	TCONS_00032233|XLOC_017741|-|NA|NA|more|7	1	7	1592	lincRNA
XLOC_017751	C04[-]27944532-27946152	TCONS_00032250,TCONS_00032251	TCONS_00032250|XLOC_017751|-|NA|NA|more|8,TCONS_00032251|XLOC_017751|-|NA|NA|more|8	2	8,8	944|967	lincRNA
XLOC_017753	C04[-]28137125-28142490	TCONS_00032254,TCONS_00032256,TCONS_00032257	TCONS_00032254|XLOC_017753|-|NA|NA|more|2,TCONS_00032256|XLOC_017753|-|NA|NA|more|2,TCONS_00032257|XLOC_017753|-|NA|NA|one|1	3	2,2,1	488|237|624	lincRNA
XLOC_017778	C04[-]28603925-28604862	TCONS_00032321	TCONS_00032321|XLOC_017778|-|NA|NA|more|2	1	2	862	lincRNA
XLOC_017781	C04[-]28621270-28622253	TCONS_00032326	TCONS_00032326|XLOC_017781|-|NA|NA|more|2	1	2	503	lincRNA
XLOC_017801	C04[-]29174444-29176050	TCONS_00032360,TCONS_00032361,TCONS_00032362	TCONS_00032360|XLOC_017801|-|NA|NA|more|5,TCONS_00032361|XLOC_017801|-|NA|NA|more|5,TCONS_00032362|XLOC_017801|-|NA|NA|more|5	3	5,5,5	863|1069|860	lincRNA
XLOC_017816	C04[-]29407683-29409052	TCONS_00032395	TCONS_00032395|XLOC_017816|-|NA|NA|more|2	1	2	1186	lincRNA
XLOC_017862	C04[-]30277533-30278582	TCONS_00032499	TCONS_00032499|XLOC_017862|-|NA|NA|more|2	1	2	858	lincRNA
XLOC_017888	C04[-]30788756-30789107	TCONS_00032557	TCONS_00032557|XLOC_017888|-|NA|NA|more|2	1	2	204	lincRNA
XLOC_017946	C04[-]32180077-32180508	TCONS_00032647	TCONS_00032647|XLOC_017946|-|NA|NA|more|2	1	2	244	lincRNA
XLOC_017967	C04[-]32638578-32640564	TCONS_00032706	TCONS_00032706|XLOC_017967|-|NA|NA|more|2	1	2	517	lincRNA
XLOC_017973	C04[-]32782250-32782644	TCONS_00032715	TCONS_00032715|XLOC_017973|-|NA|NA|more|2	1	2	305	lincRNA
XLOC_017987	C04[-]32904822-33115036	TCONS_00032741	TCONS_00032741|XLOC_017987|-|NA|NA|more|4	1	4	878	lincRNA
XLOC_018017	C04[-]33515431-33516218	TCONS_00032804,TCONS_00032805	TCONS_00032804|XLOC_018017|-|NA|NA|one|1,TCONS_00032805|XLOC_018017|-|NA|NA|more|2	2	1,2	787|458	lincRNA
XLOC_018018	C04[-]33519249-33520854	TCONS_00032806,TCONS_00032807	TCONS_00032806|XLOC_018018|-|NA|NA|more|5,TCONS_00032807|XLOC_018018|-|NA|NA|more|5	2	5,5	1045|1029	lincRNA
XLOC_018026	C04[-]33694257-33700665	TCONS_00032822	TCONS_00032822|XLOC_018026|-|NA|NA|more|3	1	3	437	lincRNA
XLOC_018047	C04[-]34102498-34104905	TCONS_00032857,TCONS_00032858	TCONS_00032857|XLOC_018047|-|NA|NA|more|2,TCONS_00032858|XLOC_018047|-|NA|NA|more|2	2	2,2	497|477	lincRNA
XLOC_018054	C04[-]34192047-34193860	TCONS_00032868,TCONS_00032869,TCONS_00032870,TCONS_00032871,TCONS_00032872,TCONS_00032873	TCONS_00032868|XLOC_018054|-|NA|NA|more|5,TCONS_00032869|XLOC_018054|-|NA|NA|more|4,TCONS_00032870|XLOC_018054|-|NA|NA|more|4,TCONS_00032871|XLOC_018054|-|NA|NA|more|5,TCONS_00032872|XLOC_018054|-|NA|NA|more|5,TCONS_00032873|XLOC_018054|-|NA|NA|more|5	6	5,4,4,5,5,5	1102|1141|1081|1028|965|1039	lincRNA
XLOC_018069	C04[-]34513922-34515746	TCONS_00032895	TCONS_00032895|XLOC_018069|-|Bol014091|+|more|2	1	2	527	lncNAT
XLOC_018079	C04[-]34766739-34767170	TCONS_00032914	TCONS_00032914|XLOC_018079|-|NA|NA|more|2	1	2	236	lincRNA
XLOC_018087	C04[-]34956395-34957579	TCONS_00032933,TCONS_00032934	TCONS_00032933|XLOC_018087|-|NA|NA|more|3,TCONS_00032934|XLOC_018087|-|NA|NA|more|3	2	3,3	903|983	lincRNA
XLOC_018089	C04[-]35029258-35029760	TCONS_00032936	TCONS_00032936|XLOC_018089|-|NA|NA|more|2	1	2	438	lincRNA
XLOC_018096	C04[-]35140619-35141558	TCONS_00032948	TCONS_00032948|XLOC_018096|-|NA|NA|more|3	1	3	723	lincRNA
XLOC_018188	C04[-]36406732-36407373	TCONS_00033095	TCONS_00033095|XLOC_018188|-|NA|NA|more|2	1	2	347	lincRNA
XLOC_018191	C04[-]36453374-36455118	TCONS_00033103,TCONS_00033104,TCONS_00033105	TCONS_00033103|XLOC_018191|-|NA|NA|more|4,TCONS_00033104|XLOC_018191|-|NA|NA|more|2,TCONS_00033105|XLOC_018191|-|NA|NA|more|3	3	4,2,3	494|644|797	lincRNA
XLOC_018196	C04[-]36522589-36523231	TCONS_00033115	TCONS_00033115|XLOC_018196|-|NA|NA|more|2	1	2	549	lincRNA
XLOC_018209	C04[-]36700374-36701485	TCONS_00033135,TCONS_00033136	TCONS_00033135|XLOC_018209|-|NA|NA|more|2,TCONS_00033136|XLOC_018209|-|NA|NA|more|2	2	2,2	491|1030	lincRNA
XLOC_018236	C04[-]37130045-37131427	TCONS_00033192	TCONS_00033192|XLOC_018236|-|NA|NA|more|2	1	2	998	lincRNA
XLOC_018296	C04[-]37954461-37955477	TCONS_00033312	TCONS_00033312|XLOC_018296|-|NA|NA|more|2	1	2	272	lincRNA
XLOC_018332	C04[-]38494880-38495406	TCONS_00033384	TCONS_00033384|XLOC_018332|-|NA|NA|more|2	1	2	432	lincRNA
XLOC_018339	C04[-]38577047-38577685	TCONS_00033399	TCONS_00033399|XLOC_018339|-|NA|NA|more|2	1	2	344	lincRNA
XLOC_018351	C04[-]38732032-38732404	TCONS_00033418	TCONS_00033418|XLOC_018351|-|NA|NA|more|2	1	2	273	lincRNA
XLOC_018390	C04[-]39218314-39219021	TCONS_00033489	TCONS_00033489|XLOC_018390|-|NA|NA|more|2	1	2	607	lincRNA
XLOC_018415	C04[-]39499120-39499972	TCONS_00033538	TCONS_00033538|XLOC_018415|-|NA|NA|more|3	1	3	396	lincRNA
XLOC_018421	C04[-]39574080-39601014	TCONS_00033548	TCONS_00033548|XLOC_018421|-|NA|NA|more|3	1	3	366	lincRNA
XLOC_018523	C04[-]40667649-40668858	TCONS_00033757	TCONS_00033757|XLOC_018523|-|Bol021792|+|more|3	1	3	743	lncNAT
XLOC_018941	C05[+]1517826-1519611	TCONS_00034318	TCONS_00034318|XLOC_018941|+|NA|NA|more|4	1	4	1218	lincRNA
XLOC_018951	C05[+]1696042-1699098	TCONS_00034335	TCONS_00034335|XLOC_018951|+|Bol040981|-|more|2	1	2	930	lncNAT
XLOC_019015	C05[+]2479376-2480241	TCONS_00034475	TCONS_00034475|XLOC_019015|+|NA|NA|more|2	1	2	269	lincRNA
XLOC_019026	C05[+]2557735-2559185	TCONS_00034494,TCONS_00034495	TCONS_00034494|XLOC_019026|+|NA|NA|more|2,TCONS_00034495|XLOC_019026|+|NA|NA|one|1	2	2,1	666|1227	lincRNA
XLOC_019072	C05[+]3165685-3166829	TCONS_00034597,TCONS_00034598	TCONS_00034597|XLOC_019072|+|NA|NA|more|2,TCONS_00034598|XLOC_019072|+|NA|NA|one|1	2	2,1	893|990	lincRNA
XLOC_019091	C05[+]3362837-3366026	TCONS_00034645	TCONS_00034645|XLOC_019091|+|Bol041263|-|one|1	1	1	209	lncNAT
XLOC_019119	C05[+]3967198-3969520	TCONS_00034684	TCONS_00034684|XLOC_019119|+|Bol010397|-|more|2	1	2	531	lncNAT
XLOC_019144	C05[+]4284763-4297257	TCONS_00034727	TCONS_00034727|XLOC_019144|+|NA|NA|one|1	1	1	640	lincRNA
XLOC_019184	C05[+]5239954-5281507	TCONS_00034811,TCONS_00034812	TCONS_00034811|XLOC_019184|+|NA|NA|more|3,TCONS_00034812|XLOC_019184|+|NA|NA|more|3	2	3,3	1098|936	lincRNA
XLOC_019191	C05[+]5422700-5424575	TCONS_00034824,TCONS_00034825	TCONS_00034824|XLOC_019191|+|NA|NA|more|5,TCONS_00034825|XLOC_019191|+|NA|NA|more|3	2	5,3	1428|1641	lincRNA
XLOC_019199	C05[+]5654453-5655822	TCONS_00034841	TCONS_00034841|XLOC_019199|+|Bol038098|-|more|2	1	2	461	lncNAT
XLOC_019265	C05[+]6448728-6450492	TCONS_00034969	TCONS_00034969|XLOC_019265|+|NA|NA|more|3	1	3	372	lincRNA
XLOC_019271	C05[+]6538613-6541523	TCONS_00034979	TCONS_00034979|XLOC_019271|+|Bol038232|-|more|2	1	2	554	lncNAT
XLOC_019289	C05[+]6701204-6703938	TCONS_00035031	TCONS_00035031|XLOC_019289|+|Bol038256|-|more|2	1	2	2634	lncNAT
XLOC_019334	C05[+]7640995-7670804	TCONS_00035121,TCONS_00035122,TCONS_00035123,TCONS_00035124,TCONS_00035125	TCONS_00035121|XLOC_019334|+|NA|NA|more|10,TCONS_00035122|XLOC_019334|+|NA|NA|more|10,TCONS_00035123|XLOC_019334|+|NA|NA|more|10,TCONS_00035124|XLOC_019334|+|NA|NA|more|10,TCONS_00035125|XLOC_019334|+|NA|NA|more|3	5	10,10,10,10,3	1764|1759|1878|1838|1179	lincRNA
XLOC_019354	C05[+]8575178-8576861	TCONS_00035165	TCONS_00035165|XLOC_019354|+|NA|NA|more|2	1	2	328	lincRNA
XLOC_019369	C05[+]9174905-9176459	TCONS_00035194	TCONS_00035194|XLOC_019369|+|NA|NA|more|2	1	2	338	lincRNA
XLOC_019370	C05[+]9288904-9290601	TCONS_00035195	TCONS_00035195|XLOC_019370|+|NA|NA|more|2	1	2	1426	lincRNA
XLOC_019371	C05[+]9331247-9341487	TCONS_00035196,TCONS_00035197,TCONS_00035198,TCONS_00035199	TCONS_00035196|XLOC_019371|+|NA|NA|more|2,TCONS_00035197|XLOC_019371|+|NA|NA|more|2,TCONS_00035198|XLOC_019371|+|Bol022182|-|more|2,TCONS_00035199|XLOC_019371|+|Bol022182|-|more|2	4	2,2,2,2	317|356|751|762	lncNAT
XLOC_019374	C05[+]9527805-9533665	TCONS_00035202	TCONS_00035202|XLOC_019374|+|NA|NA|more|2	1	2	760	lincRNA
XLOC_019407	C05[+]10670744-10677667	TCONS_00035262	TCONS_00035262|XLOC_019407|+|Bol022262|-|more|2	1	2	1136	lncNAT
XLOC_019412	C05[+]10813157-10814438	TCONS_00035269,TCONS_00035270,TCONS_00035271	TCONS_00035269|XLOC_019412|+|NA|NA|more|3,TCONS_00035270|XLOC_019412|+|NA|NA|more|2,TCONS_00035271|XLOC_019412|+|NA|NA|more|3	3	3,2,3	862|1173|909	lincRNA
XLOC_019417	C05[+]10855820-10862799	TCONS_00035279	TCONS_00035279|XLOC_019417|+|Bol022563|-|more|2	1	2	499	lncNAT
XLOC_019420	C05[+]10866572-10867485	TCONS_00035282	TCONS_00035282|XLOC_019420|+|NA|NA|more|3	1	3	733	lincRNA
XLOC_019440	C05[+]11511427-11512801	TCONS_00035317	TCONS_00035317|XLOC_019440|+|NA|NA|more|4	1	4	674	lincRNA
XLOC_019441	C05[+]11570948-11572237	TCONS_00035318,TCONS_00035319	TCONS_00035318|XLOC_019441|+|NA|NA|more|3,TCONS_00035319|XLOC_019441|+|NA|NA|more|2	2	3,2	1016|1201	lincRNA
XLOC_019450	C05[+]11886719-11887866	TCONS_00035330	TCONS_00035330|XLOC_019450|+|NA|NA|more|2	1	2	1064	lincRNA
XLOC_019475	C05[+]12459098-12460667	TCONS_00035387,TCONS_00035388,TCONS_00035389	TCONS_00035387|XLOC_019475|+|NA|NA|more|3,TCONS_00035388|XLOC_019475|+|NA|NA|more|3,TCONS_00035389|XLOC_019475|+|NA|NA|more|4	3	3,3,4	775|778|974	lincRNA
XLOC_019539	C05[+]14449989-14450658	TCONS_00035500	TCONS_00035500|XLOC_019539|+|NA|NA|more|3	1	3	422	lincRNA
XLOC_019555	C05[+]14685895-14686618	TCONS_00035532	TCONS_00035532|XLOC_019555|+|NA|NA|more|2	1	2	621	lincRNA
XLOC_019558	C05[+]14796093-14796943	TCONS_00035537	TCONS_00035537|XLOC_019558|+|Bol026838|-|more|2	1	2	770	lncNAT
XLOC_019600	C05[+]15606220-15608241	TCONS_00035623,TCONS_00035624,TCONS_00035625,TCONS_00035627	TCONS_00035623|XLOC_019600|+|NA|NA|more|6,TCONS_00035624|XLOC_019600|+|NA|NA|more|6,TCONS_00035625|XLOC_019600|+|NA|NA|more|5,TCONS_00035627|XLOC_019600|+|NA|NA|more|5	4	6,6,5,5	973|1073|937|1178	lincRNA
XLOC_019609	C05[+]15840717-15841188	TCONS_00035640	TCONS_00035640|XLOC_019609|+|NA|NA|more|2	1	2	361	lincRNA
XLOC_019625	C05[+]16174871-16175922	TCONS_00035677	TCONS_00035677|XLOC_019625|+|NA|NA|more|2	1	2	610	lincRNA
XLOC_019633	C05[+]16318180-16325231	TCONS_00035697	TCONS_00035697|XLOC_019633|+|NA|NA|more|2	1	2	1378	lincRNA
XLOC_019651	C05[+]16700237-16702099	TCONS_00035737	TCONS_00035737|XLOC_019651|+|Bol009645|-|one|1	1	1	307	lncNAT
XLOC_019657	C05[+]16826470-16827144	TCONS_00035749	TCONS_00035749|XLOC_019657|+|Bol009659|-|more|2	1	2	571	lncNAT
XLOC_019695	C05[+]17679681-17706798	TCONS_00035821,TCONS_00035822	TCONS_00035821|XLOC_019695|+|NA|NA|more|4,TCONS_00035822|XLOC_019695|+|NA|NA|more|2	2	4,2	1058|1364	lincRNA
XLOC_019704	C05[+]17899139-17900024	TCONS_00035839	TCONS_00035839|XLOC_019704|+|Bol005792|-|more|3	1	3	450	lncNAT
XLOC_019709	C05[+]18005572-18006827	TCONS_00035844	TCONS_00035844|XLOC_019709|+|NA|NA|more|2	1	2	552	lincRNA
XLOC_019732	C05[+]18883047-18887475	TCONS_00035881	TCONS_00035881|XLOC_019732|+|Bol012026|-|more|2	1	2	2114	lncNAT
XLOC_019736	C05[+]19069131-19070449	TCONS_00035886,TCONS_00035887	TCONS_00035886|XLOC_019736|+|NA|NA|more|2,TCONS_00035887|XLOC_019736|+|NA|NA|more|4	2	2,4	1234|788	lincRNA
XLOC_019769	C05[+]20108803-20109529	TCONS_00035950	TCONS_00035950|XLOC_019769|+|NA|NA|more|2	1	2	618	lincRNA
XLOC_019770	C05[+]20113644-20115097	TCONS_00035951	TCONS_00035951|XLOC_019770|+|NA|NA|more|4	1	4	1056	lincRNA
XLOC_019779	C05[+]20346585-20348872	TCONS_00035975,TCONS_00035976,TCONS_00035977,TCONS_00035978,TCONS_00035979,TCONS_00035981	TCONS_00035975|XLOC_019779|+|NA|NA|more|7,TCONS_00035976|XLOC_019779|+|NA|NA|more|3,TCONS_00035977|XLOC_019779|+|NA|NA|more|6,TCONS_00035978|XLOC_019779|+|NA|NA|more|5,TCONS_00035979|XLOC_019779|+|NA|NA|more|6,TCONS_00035981|XLOC_019779|+|NA|NA|more|6	6	7,3,6,5,6,6	1639|1896|1535|1788|1588|1581	lincRNA
XLOC_019795	C05[+]20694436-20696600	TCONS_00036006,TCONS_00036007,TCONS_00036008,TCONS_00036009	TCONS_00036006|XLOC_019795|+|NA|NA|one|1,TCONS_00036007|XLOC_019795|+|NA|NA|more|5,TCONS_00036008|XLOC_019795|+|NA|NA|more|5,TCONS_00036009|XLOC_019795|+|NA|NA|more|2	4	1,5,5,2	669|843|797|689	lincRNA
XLOC_019803	C05[+]20933391-20934382	TCONS_00036022,TCONS_00036023	TCONS_00036022|XLOC_019803|+|NA|NA|more|2,TCONS_00036023|XLOC_019803|+|NA|NA|more|2	2	2,2	764|761	lincRNA
XLOC_019820	C05[+]21839964-21840485	TCONS_00036052	TCONS_00036052|XLOC_019820|+|NA|NA|more|3	1	3	309	lincRNA
XLOC_019841	C05[+]22237195-22268310	TCONS_00036090	TCONS_00036090|XLOC_019841|+|NA|NA|more|2	1	2	694	lincRNA
XLOC_019851	C05[+]22585720-22588301	TCONS_00036112	TCONS_00036112|XLOC_019851|+|Bol018162|-|more|2	1	2	1516	lncNAT
XLOC_019864	C05[+]22843385-22845987	TCONS_00036130,TCONS_00036132,TCONS_00036133	TCONS_00036130|XLOC_019864|+|NA|NA|more|6,TCONS_00036132|XLOC_019864|+|NA|NA|more|6,TCONS_00036133|XLOC_019864|+|NA|NA|more|5	3	6,6,5	1708|1561|1426	lincRNA
XLOC_019879	C05[+]23184902-23186202	TCONS_00036170,TCONS_00036171,TCONS_00036172,TCONS_00036173	TCONS_00036170|XLOC_019879|+|NA|NA|more|5,TCONS_00036171|XLOC_019879|+|NA|NA|more|4,TCONS_00036172|XLOC_019879|+|NA|NA|more|5,TCONS_00036173|XLOC_019879|+|NA|NA|more|5	4	5,4,5,5	824|741|721|711	lincRNA
XLOC_019907	C05[+]23866583-23867621	TCONS_00036227	TCONS_00036227|XLOC_019907|+|NA|NA|more|2	1	2	969	lincRNA
XLOC_019925	C05[+]24637215-24637796	TCONS_00036251	TCONS_00036251|XLOC_019925|+|NA|NA|more|2	1	2	495	lincRNA
XLOC_019943	C05[+]25034331-25035051	TCONS_00036283	TCONS_00036283|XLOC_019943|+|NA|NA|more|3	1	3	531	lincRNA
XLOC_020025	C05[+]26037113-26040246	TCONS_00036449	TCONS_00036449|XLOC_020025|+|Bol036795|-|one|1	1	1	374	lncNAT
XLOC_020043	C05[+]26204276-26205081	TCONS_00036493	TCONS_00036493|XLOC_020043|+|NA|NA|more|2	1	2	459	lincRNA
XLOC_020056	C05[+]26313368-26321769	TCONS_00036518,TCONS_00036519	TCONS_00036518|XLOC_020056|+|NA|NA|more|3,TCONS_00036519|XLOC_020056|+|NA|NA|more|3	2	3,3	363|1048	lincRNA
XLOC_020075	C05[+]26661578-26663209	TCONS_00036549	TCONS_00036549|XLOC_020075|+|NA|NA|more|4	1	4	1318	lincRNA
XLOC_020101	C05[+]27321138-27325738	TCONS_00036598	TCONS_00036598|XLOC_020101|+|NA|NA|more|2	1	2	370	lincRNA
XLOC_020108	C05[+]27432901-27437781	TCONS_00036607	TCONS_00036607|XLOC_020108|+|NA|NA|more|2	1	2	764	lincRNA
XLOC_020109	C05[+]27512720-27517932	TCONS_00036608	TCONS_00036608|XLOC_020109|+|NA|NA|more|3	1	3	726	lincRNA
XLOC_020156	C05[+]28339052-28339835	TCONS_00036717	TCONS_00036717|XLOC_020156|+|NA|NA|more|2	1	2	541	lincRNA
XLOC_020210	C05[+]29248184-29260998	TCONS_00036822,TCONS_00036823,TCONS_00036824	TCONS_00036822|XLOC_020210|+|Bol040413|-|more|2,TCONS_00036823|XLOC_020210|+|Bol040413|-|more|2,TCONS_00036824|XLOC_020210|+|Bol040413|-|more|2	3	2,2,2	579|604|566	lncNAT
XLOC_020219	C05[+]29476283-29478057	TCONS_00036839	TCONS_00036839|XLOC_020219|+|NA|NA|one|1	1	1	551	lincRNA
XLOC_020220	C05[+]29483855-29484993	TCONS_00036840	TCONS_00036840|XLOC_020220|+|NA|NA|more|3	1	3	455	lincRNA
XLOC_020248	C05[+]29998500-30001106	TCONS_00036892	TCONS_00036892|XLOC_020248|+|NA|NA|more|2	1	2	619	lincRNA
XLOC_020264	C05[+]30166887-30167512	TCONS_00036925,TCONS_00036926	TCONS_00036925|XLOC_020264|+|NA|NA|more|2,TCONS_00036926|XLOC_020264|+|NA|NA|one|1	2	2,1	243|571	lincRNA
XLOC_020322	C05[+]30962758-30964244	TCONS_00037034,TCONS_00037035	TCONS_00037034|XLOC_020322|+|NA|NA|more|3,TCONS_00037035|XLOC_020322|+|NA|NA|more|3	2	3,3	409|889	lincRNA
XLOC_020330	C05[+]31187504-31310326	TCONS_00037065	TCONS_00037065|XLOC_020330|+|NA|NA|more|2	1	2	331	lincRNA
XLOC_020333	C05[+]31383873-31384712	TCONS_00037068	TCONS_00037068|XLOC_020333|+|NA|NA|more|3	1	3	404	lincRNA
XLOC_020334	C05[+]31408785-31409523	TCONS_00037069	TCONS_00037069|XLOC_020334|+|NA|NA|more|2	1	2	630	lincRNA
XLOC_020364	C05[+]31828276-31830138	TCONS_00037130	TCONS_00037130|XLOC_020364|+|NA|NA|more|2	1	2	357	lincRNA
XLOC_020366	C05[+]31839853-31843260	TCONS_00037133	TCONS_00037133|XLOC_020366|+|NA|NA|more|2	1	2	405	lincRNA
XLOC_020380	C05[+]32018767-32019221	TCONS_00037163	TCONS_00037163|XLOC_020380|+|NA|NA|more|2	1	2	346	lincRNA
XLOC_020409	C05[+]32367812-32368129	TCONS_00037230	TCONS_00037230|XLOC_020409|+|NA|NA|more|2	1	2	226	lincRNA
XLOC_020416	C05[+]32486633-32488271	TCONS_00037240	TCONS_00037240|XLOC_020416|+|NA|NA|more|4	1	4	1144	lincRNA
XLOC_020529	C05[-]951613-952200	TCONS_00037507	TCONS_00037507|XLOC_020529|-|Bol040845|+|one|1	1	1	260	lncNAT
XLOC_020594	C05[-]1462800-1466412	TCONS_00037638	TCONS_00037638|XLOC_020594|-|Bol040950|+|more|2	1	2	1476	lncNAT
XLOC_020599	C05[-]1523419-1524302	TCONS_00037646	TCONS_00037646|XLOC_020599|-|NA|NA|more|3	1	3	610	lincRNA
XLOC_020657	C05[-]2161724-2163207	TCONS_00037755,TCONS_00037757,TCONS_00037758	TCONS_00037755|XLOC_020657|-|NA|NA|more|4,TCONS_00037757|XLOC_020657|-|NA|NA|more|5,TCONS_00037758|XLOC_020657|-|NA|NA|more|4	3	4,5,4	586|625|708	lincRNA
XLOC_020710	C05[-]2635300-2641982	TCONS_00037872	TCONS_00037872|XLOC_020710|-|NA|NA|more|3	1	3	495	lincRNA
XLOC_020745	C05[-]2925695-3058025	TCONS_00037939	TCONS_00037939|XLOC_020745|-|NA|NA|more|4	1	4	645	lincRNA
XLOC_020761	C05[-]3220994-3222725	TCONS_00037976,TCONS_00037977,TCONS_00037978,TCONS_00037979	TCONS_00037976|XLOC_020761|-|NA|NA|more|5,TCONS_00037977|XLOC_020761|-|NA|NA|more|3,TCONS_00037978|XLOC_020761|-|NA|NA|more|4,TCONS_00037979|XLOC_020761|-|NA|NA|more|4	4	5,3,4,4	967|1407|1165|609	lincRNA
XLOC_020772	C05[-]3353935-3355147	TCONS_00037999	TCONS_00037999|XLOC_020772|-|Bol041259|+|more|2	1	2	567	lncNAT
XLOC_020823	C05[-]4188089-4188773	TCONS_00038104	TCONS_00038104|XLOC_020823|-|NA|NA|more|2	1	2	471	lincRNA
XLOC_020832	C05[-]4394670-4395098	TCONS_00038119	TCONS_00038119|XLOC_020832|-|NA|NA|more|2	1	2	344	lincRNA
XLOC_020840	C05[-]4698217-4698734	TCONS_00038134	TCONS_00038134|XLOC_020840|-|NA|NA|more|2	1	2	446	lincRNA
XLOC_020841	C05[-]4698843-4700342	TCONS_00038135,TCONS_00038136	TCONS_00038135|XLOC_020841|-|NA|NA|more|5,TCONS_00038136|XLOC_020841|-|NA|NA|more|5	2	5,5	948|1053	lincRNA
XLOC_020842	C05[-]4719258-4720164	TCONS_00038137	TCONS_00038137|XLOC_020842|-|NA|NA|more|3	1	3	561	lincRNA
XLOC_020859	C05[-]5108319-5110456	TCONS_00038167,TCONS_00038168,TCONS_00038169	TCONS_00038167|XLOC_020859|-|NA|NA|more|4,TCONS_00038168|XLOC_020859|-|NA|NA|more|6,TCONS_00038169|XLOC_020859|-|NA|NA|more|6	3	4,6,6	765|1320|1360	lincRNA
XLOC_020866	C05[-]5170948-5198342	TCONS_00038178	TCONS_00038178|XLOC_020866|-|NA|NA|more|2	1	2	432	lincRNA
XLOC_020892	C05[-]5514950-5521679	TCONS_00038225	TCONS_00038225|XLOC_020892|-|NA|NA|more|2	1	2	633	lincRNA
XLOC_020894	C05[-]5543080-5570451	TCONS_00038228,TCONS_00038229	TCONS_00038228|XLOC_020894|-|NA|NA|more|8,TCONS_00038229|XLOC_020894|-|NA|NA|more|9	2	8,9	1195|1853	lincRNA
XLOC_020907	C05[-]5666228-5669592	TCONS_00038252	TCONS_00038252|XLOC_020907|-|Bol038102|+|one|1	1	1	388	lncNAT
XLOC_020910	C05[-]5676165-5677064	TCONS_00038256	TCONS_00038256|XLOC_020910|-|NA|NA|more|2	1	2	443	lincRNA
XLOC_020958	C05[-]6335825-6400440	TCONS_00038372	TCONS_00038372|XLOC_020958|-|NA|NA|more|2	1	2	954	lincRNA
XLOC_020997	C05[-]7177478-7179848	TCONS_00038464	TCONS_00038464|XLOC_020997|-|NA|NA|more|3	1	3	1721	lincRNA
XLOC_021040	C05[-]9331247-9341487	TCONS_00038535	TCONS_00038535|XLOC_021040|-|NA|NA|one|1	1	1	335	lincRNA
XLOC_021055	C05[-]9798961-9802445	TCONS_00038565	TCONS_00038565|XLOC_021055|-|NA|NA|more|2	1	2	474	lincRNA
XLOC_021083	C05[-]10570405-10573061	TCONS_00038622	TCONS_00038622|XLOC_021083|-|Bol022255|+|more|2	1	2	517	lncNAT
XLOC_021109	C05[-]11188847-11190145	TCONS_00038673	TCONS_00038673|XLOC_021109|-|NA|NA|more|5	1	5	833	lincRNA
XLOC_021110	C05[-]11192168-11193245	TCONS_00038674	TCONS_00038674|XLOC_021110|-|NA|NA|more|5	1	5	767	lincRNA
XLOC_021121	C05[-]11624872-11625473	TCONS_00038696	TCONS_00038696|XLOC_021121|-|NA|NA|more|3	1	3	420	lincRNA
XLOC_021124	C05[-]11851185-11852844	TCONS_00038699	TCONS_00038699|XLOC_021124|-|Bol022512|+|more|2	1	2	953	lncNAT
XLOC_021129	C05[-]11964390-11969075	TCONS_00038705	TCONS_00038705|XLOC_021129|-|NA|NA|more|3	1	3	568	lincRNA
XLOC_021142	C05[-]12120623-12121574	TCONS_00038730	TCONS_00038730|XLOC_021142|-|NA|NA|one|1	1	1	951	lincRNA
XLOC_021143	C05[-]12124368-12128614	TCONS_00038731	TCONS_00038731|XLOC_021143|-|NA|NA|one|1	1	1	924	lincRNA
XLOC_021161	C05[-]12696512-12698110	TCONS_00038753,TCONS_00038754	TCONS_00038753|XLOC_021161|-|NA|NA|more|2,TCONS_00038754|XLOC_021161|-|NA|NA|more|4	2	2,4	376|506	lincRNA
XLOC_021166	C05[-]12920426-12921403	TCONS_00038760	TCONS_00038760|XLOC_021166|-|NA|NA|more|2	1	2	889	lincRNA
XLOC_021172	C05[-]13224551-13226273	TCONS_00038769,TCONS_00038770	TCONS_00038769|XLOC_021172|-|NA|NA|more|6,TCONS_00038770|XLOC_021172|-|NA|NA|more|6	2	6,6	991|1091	lincRNA
XLOC_021176	C05[-]13324179-13324823	TCONS_00038776	TCONS_00038776|XLOC_021176|-|NA|NA|more|4	1	4	279	lincRNA
XLOC_021183	C05[-]13507141-13508360	TCONS_00038788	TCONS_00038788|XLOC_021183|-|NA|NA|more|3	1	3	1062	lincRNA
XLOC_021212	C05[-]14112910-14114624	TCONS_00038858	TCONS_00038858|XLOC_021212|-|NA|NA|more|2	1	2	1587	lincRNA
XLOC_021240	C05[-]14598980-14601297	TCONS_00038905	TCONS_00038905|XLOC_021240|-|Bol030719|+|more|3	1	3	294	lncNAT
XLOC_021246	C05[-]14704194-14704863	TCONS_00038913	TCONS_00038913|XLOC_021246|-|NA|NA|more|2	1	2	570	lincRNA
XLOC_021278	C05[-]15184770-15186484	TCONS_00038991	TCONS_00038991|XLOC_021278|-|Bol026889|+|more|2	1	2	1426	lncNAT
XLOC_021291	C05[-]15435131-15435828	TCONS_00039014	TCONS_00039014|XLOC_021291|-|NA|NA|more|4	1	4	417	lincRNA
XLOC_021292	C05[-]15436048-15453118	TCONS_00039015	TCONS_00039015|XLOC_021292|-|NA|NA|more|3	1	3	379	lincRNA
XLOC_021319	C05[-]15953858-15955645	TCONS_00039065	TCONS_00039065|XLOC_021319|-|Bol026960|+|more|2	1	2	1134	lncNAT
XLOC_021330	C05[-]16111646-16113285	TCONS_00039082	TCONS_00039082|XLOC_021330|-|NA|NA|more|5	1	5	1003	lincRNA
XLOC_021348	C05[-]16420976-16434150	TCONS_00039114	TCONS_00039114|XLOC_021348|-|NA|NA|more|5	1	5	644	lincRNA
XLOC_021349	C05[-]16439095-16439857	TCONS_00039115	TCONS_00039115|XLOC_021349|-|NA|NA|more|2	1	2	488	lincRNA
XLOC_021386	C05[-]17219303-17220035	TCONS_00039171,TCONS_00039172	TCONS_00039171|XLOC_021386|-|NA|NA|one|1,TCONS_00039172|XLOC_021386|-|NA|NA|more|2	2	1,2	732|293	lincRNA
XLOC_021394	C05[-]17370538-17371541	TCONS_00039186,TCONS_00039187	TCONS_00039186|XLOC_021394|-|NA|NA|more|4,TCONS_00039187|XLOC_021394|-|NA|NA|more|4	2	4,4	684|692	lincRNA
XLOC_021404	C05[-]17679681-17706798	TCONS_00039202,TCONS_00039203	TCONS_00039202|XLOC_021404|-|NA|NA|more|3,TCONS_00039203|XLOC_021404|-|NA|NA|more|3	2	3,3	346|346	lincRNA
XLOC_021415	C05[-]17850088-17852073	TCONS_00039219,TCONS_00039220	TCONS_00039219|XLOC_021415|-|NA|NA|more|5,TCONS_00039220|XLOC_021415|-|NA|NA|more|6	2	5,6	1373|1381	lincRNA
XLOC_021429	C05[-]18023199-18023796	TCONS_00039244	TCONS_00039244|XLOC_021429|-|NA|NA|more|2	1	2	509	lincRNA
XLOC_021432	C05[-]18157026-18158907	TCONS_00039249,TCONS_00039250,TCONS_00039251,TCONS_00039252,TCONS_00039253	TCONS_00039249|XLOC_021432|-|NA|NA|more|6,TCONS_00039250|XLOC_021432|-|NA|NA|more|6,TCONS_00039251|XLOC_021432|-|NA|NA|more|6,TCONS_00039252|XLOC_021432|-|NA|NA|more|6,TCONS_00039253|XLOC_021432|-|NA|NA|more|6	5	6,6,6,6,6	860|808|881|844|834	lincRNA
XLOC_021433	C05[-]18161095-18163438	TCONS_00039254	TCONS_00039254|XLOC_021433|-|NA|NA|more|8	1	8	1589	lincRNA
XLOC_021434	C05[-]18183470-18184438	TCONS_00039258,TCONS_00039259	TCONS_00039258|XLOC_021434|-|NA|NA|more|3,TCONS_00039259|XLOC_021434|-|NA|NA|more|3	2	3,3	636|678	lincRNA
XLOC_021439	C05[-]18213105-18216996	TCONS_00039266	TCONS_00039266|XLOC_021439|-|NA|NA|more|6	1	6	1162	lincRNA
XLOC_021445	C05[-]18373958-18559407	TCONS_00039286	TCONS_00039286|XLOC_021445|-|NA|NA|more|8	1	8	889	lincRNA
XLOC_021451	C05[-]18701497-18703024	TCONS_00039297,TCONS_00039298,TCONS_00039299,TCONS_00039300,TCONS_00039301,TCONS_00039302,TCONS_00039303,TCONS_00039304	TCONS_00039297|XLOC_021451|-|NA|NA|more|3,TCONS_00039298|XLOC_021451|-|NA|NA|more|3,TCONS_00039299|XLOC_021451|-|NA|NA|more|4,TCONS_00039300|XLOC_021451|-|NA|NA|more|4,TCONS_00039301|XLOC_021451|-|NA|NA|more|4,TCONS_00039302|XLOC_021451|-|NA|NA|more|4,TCONS_00039303|XLOC_021451|-|NA|NA|more|3,TCONS_00039304|XLOC_021451|-|NA|NA|more|3	8	3,3,4,4,4,4,3,3	824|865|733|747|678|504|613|592	lincRNA
XLOC_021456	C05[-]18786774-18787680	TCONS_00039314,TCONS_00039315	TCONS_00039314|XLOC_021456|-|NA|NA|more|3,TCONS_00039315|XLOC_021456|-|NA|NA|more|3	2	3,3	616|516	lincRNA
XLOC_021471	C05[-]19165699-19171802	TCONS_00039349	TCONS_00039349|XLOC_021471|-|Bol038324|+|more|2	1	2	1491	lncNAT
XLOC_021482	C05[-]19358029-19358551	TCONS_00039360	TCONS_00039360|XLOC_021482|-|NA|NA|more|2	1	2	427	lincRNA
XLOC_021496	C05[-]19648181-19649785	TCONS_00039379	TCONS_00039379|XLOC_021496|-|NA|NA|more|4	1	4	1076	lincRNA
XLOC_021502	C05[-]19732641-19735388	TCONS_00039385,TCONS_00039386,TCONS_00039387	TCONS_00039385|XLOC_021502|-|NA|NA|more|7,TCONS_00039386|XLOC_021502|-|NA|NA|more|8,TCONS_00039387|XLOC_021502|-|NA|NA|more|7	3	7,8,7	1217|1314|1179	lincRNA
XLOC_021511	C05[-]20005770-20108687	TCONS_00039400,TCONS_00039401	TCONS_00039400|XLOC_021511|-|NA|NA|more|5,TCONS_00039401|XLOC_021511|-|NA|NA|more|4	2	5,4	1330|666	lincRNA
XLOC_021516	C05[-]20375138-20377194	TCONS_00039410,TCONS_00039411	TCONS_00039410|XLOC_021516|-|NA|NA|more|4,TCONS_00039411|XLOC_021516|-|NA|NA|more|2	2	4,2	708|1205	lincRNA
XLOC_021537	C05[-]21050041-21054630	TCONS_00039447	TCONS_00039447|XLOC_021537|-|NA|NA|more|2	1	2	511	lincRNA
XLOC_021547	C05[-]21802062-21803093	TCONS_00039463,TCONS_00039464	TCONS_00039463|XLOC_021547|-|NA|NA|more|2,TCONS_00039464|XLOC_021547|-|NA|NA|more|2	2	2,2	239|280	lincRNA
XLOC_021551	C05[-]21916530-21917553	TCONS_00039471,TCONS_00039472	TCONS_00039471|XLOC_021551|-|NA|NA|more|3,TCONS_00039472|XLOC_021551|-|NA|NA|more|3	2	3,3	618|641	lincRNA
XLOC_021552	C05[-]21919282-21920667	TCONS_00039474	TCONS_00039474|XLOC_021552|-|NA|NA|more|2	1	2	1009	lincRNA
XLOC_021563	C05[-]22046417-22047249	TCONS_00039493	TCONS_00039493|XLOC_021563|-|Bol004716|+|more|2	1	2	244	lncNAT
XLOC_021564	C05[-]22055193-22058087	TCONS_00039494	TCONS_00039494|XLOC_021564|-|NA|NA|more|9	1	9	939	lincRNA
XLOC_021595	C05[-]22598166-22599087	TCONS_00039556,TCONS_00039557	TCONS_00039556|XLOC_021595|-|NA|NA|one|1,TCONS_00039557|XLOC_021595|-|NA|NA|more|2	2	1,2	921|577	lincRNA
XLOC_021646	C05[-]23772781-23773319	TCONS_00039652	TCONS_00039652|XLOC_021646|-|NA|NA|more|2	1	2	412	lincRNA
XLOC_021647	C05[-]23775299-23775795	TCONS_00039653	TCONS_00039653|XLOC_021647|-|NA|NA|more|2	1	2	381	lincRNA
XLOC_021651	C05[-]23879102-23880188	TCONS_00039657	TCONS_00039657|XLOC_021651|-|Bol013878|+|more|2	1	2	494	lncNAT
XLOC_021695	C05[-]25120027-25121259	TCONS_00039739	TCONS_00039739|XLOC_021695|-|NA|NA|more|4	1	4	571	lincRNA
XLOC_021704	C05[-]25238033-25239266	TCONS_00039757,TCONS_00039758	TCONS_00039757|XLOC_021704|-|Bol036662|+|more|3,TCONS_00039758|XLOC_021704|-|Bol036662|+|more|2	2	3,2	777|867	lncNAT
XLOC_021790	C05[-]26247470-26250968	TCONS_00039940	TCONS_00039940|XLOC_021790|-|Bol036836|+|one|1	1	1	343	lncNAT
XLOC_021791	C05[-]26247470-26250968	TCONS_00039941	TCONS_00039941|XLOC_021791|-|Bol036836|+|one|1	1	1	870	lncNAT
XLOC_021811	C05[-]26582122-26582607	TCONS_00039975	TCONS_00039975|XLOC_021811|-|NA|NA|more|2	1	2	398	lincRNA
XLOC_021815	C05[-]26728768-26730877	TCONS_00039987,TCONS_00039988	TCONS_00039987|XLOC_021815|-|NA|NA|more|2,TCONS_00039988|XLOC_021815|-|NA|NA|more|2	2	2,2	1210|1585	lincRNA
XLOC_021820	C05[-]26787023-26788583	TCONS_00039996,TCONS_00039997	TCONS_00039996|XLOC_021820|-|NA|NA|more|4,TCONS_00039997|XLOC_021820|-|NA|NA|more|4	2	4,4	1057|1113	lincRNA
XLOC_021868	C05[-]27721796-27722852	TCONS_00040093	TCONS_00040093|XLOC_021868|-|NA|NA|more|4	1	4	495	lincRNA
XLOC_021905	C05[-]28269544-28271382	TCONS_00040180	TCONS_00040180|XLOC_021905|-|Bol011123|+|more|2	1	2	465	lncNAT
XLOC_021921	C05[-]28412454-28422586	TCONS_00040215,TCONS_00040216	TCONS_00040215|XLOC_021921|-|NA|NA|more|3,TCONS_00040216|XLOC_021921|-|NA|NA|more|3	2	3,3	612|665	lincRNA
XLOC_021926	C05[-]28677669-28685435	TCONS_00040243	TCONS_00040243|XLOC_021926|-|NA|NA|more|2	1	2	289	lincRNA
XLOC_021928	C05[-]28730798-28732457	TCONS_00040246	TCONS_00040246|XLOC_021928|-|NA|NA|more|4	1	4	382	lincRNA
XLOC_021933	C05[-]28874869-28944616	TCONS_00040253	TCONS_00040253|XLOC_021933|-|NA|NA|more|3	1	3	1125	lincRNA
XLOC_021960	C05[-]29418214-29419723	TCONS_00040311,TCONS_00040312,TCONS_00040313	TCONS_00040311|XLOC_021960|-|NA|NA|more|3,TCONS_00040312|XLOC_021960|-|NA|NA|more|3,TCONS_00040313|XLOC_021960|-|NA|NA|more|4	3	3,3,4	577|879|820	lincRNA
XLOC_022023	C05[-]30403734-30404176	TCONS_00040448	TCONS_00040448|XLOC_022023|-|NA|NA|more|2	1	2	212	lincRNA
XLOC_022024	C05[-]30421281-30422883	TCONS_00040449,TCONS_00040450,TCONS_00040451	TCONS_00040449|XLOC_022024|-|NA|NA|more|4,TCONS_00040450|XLOC_022024|-|NA|NA|more|3,TCONS_00040451|XLOC_022024|-|NA|NA|more|3	3	4,3,3	936|898|875	lincRNA
XLOC_022056	C05[-]31026341-31039241	TCONS_00040509	TCONS_00040509|XLOC_022056|-|Bol009293|+|one|1	1	1	1252	lncNAT
XLOC_022067	C05[-]31138488-31158173	TCONS_00040529	TCONS_00040529|XLOC_022067|-|NA|NA|more|3	1	3	586	lincRNA
XLOC_022080	C05[-]31414661-31416078	TCONS_00040551,TCONS_00040552	TCONS_00040551|XLOC_022080|-|NA|NA|one|1,TCONS_00040552|XLOC_022080|-|NA|NA|more|4	2	1,4	1417|844	lincRNA
XLOC_022081	C05[-]31441274-31445030	TCONS_00040553	TCONS_00040553|XLOC_022081|-|Bol005911|+|one|1	1	1	336	lncNAT
XLOC_022090	C05[-]31524286-31524888	TCONS_00040569	TCONS_00040569|XLOC_022090|-|NA|NA|more|2	1	2	431	lincRNA
XLOC_022096	C05[-]31626210-31627180	TCONS_00040582	TCONS_00040582|XLOC_022096|-|NA|NA|more|4	1	4	662	lincRNA
XLOC_022107	C05[-]31776380-31776896	TCONS_00040600	TCONS_00040600|XLOC_022107|-|NA|NA|more|2	1	2	409	lincRNA
XLOC_022111	C05[-]31828276-31830138	TCONS_00040607	TCONS_00040607|XLOC_022111|-|NA|NA|more|4	1	4	900	lincRNA
XLOC_022151	C05[-]32165323-32170791	TCONS_00040683	TCONS_00040683|XLOC_022151|-|NA|NA|one|1	1	1	745	lincRNA
XLOC_022156	C05[-]32277338-32279250	TCONS_00040689,TCONS_00040690,TCONS_00040691	TCONS_00040689|XLOC_022156|-|NA|NA|more|4,TCONS_00040690|XLOC_022156|-|NA|NA|more|5,TCONS_00040691|XLOC_022156|-|NA|NA|more|4	3	4,5,4	1241|1069|1558	lincRNA
XLOC_022162	C05[-]32334324-32335677	TCONS_00040700	TCONS_00040700|XLOC_022162|-|NA|NA|more|2	1	2	629	lincRNA
XLOC_022169	C05[-]32416941-32417480	TCONS_00040709	TCONS_00040709|XLOC_022169|-|NA|NA|more|2	1	2	381	lincRNA
XLOC_022174	C05[-]32522800-32523499	TCONS_00040714	TCONS_00040714|XLOC_022174|-|NA|NA|more|2	1	2	440	lincRNA
XLOC_022429	C06[+]13959-15096	TCONS_00040995	TCONS_00040995|XLOC_022429|+|NA|NA|more|5	1	5	788	lincRNA
XLOC_022441	C06[+]121513-123218	TCONS_00041017	TCONS_00041017|XLOC_022441|+|Bol038564|-|more|2	1	2	1602	lncNAT
XLOC_022455	C06[+]230422-231359	TCONS_00041047,TCONS_00041048	TCONS_00041047|XLOC_022455|+|NA|NA|more|2,TCONS_00041048|XLOC_022455|+|NA|NA|more|2	2	2,2	579|854	lincRNA
XLOC_022482	C06[+]559554-561658	TCONS_00041110	TCONS_00041110|XLOC_022482|+|Bol038490|-|more|2	1	2	950	lncNAT
XLOC_022524	C06[+]984471-989364	TCONS_00041185,TCONS_00041186,TCONS_00041188,TCONS_00041189	TCONS_00041185|XLOC_022524|+|NA|NA|more|10,TCONS_00041186|XLOC_022524|+|NA|NA|more|11,TCONS_00041188|XLOC_022524|+|NA|NA|more|11,TCONS_00041189|XLOC_022524|+|NA|NA|more|11	4	10,11,11,11	884|2067|2054|1181	lincRNA
XLOC_022545	C06[+]1214541-1214882	TCONS_00041222	TCONS_00041222|XLOC_022545|+|NA|NA|more|2	1	2	247	lincRNA
XLOC_022563	C06[+]1364005-1365485	TCONS_00041253	TCONS_00041253|XLOC_022563|+|NA|NA|more|2	1	2	1358	lincRNA
XLOC_022580	C06[+]1644995-1648563	TCONS_00041293	TCONS_00041293|XLOC_022580|+|NA|NA|one|1	1	1	389	lincRNA
XLOC_022609	C06[+]1900260-1901696	TCONS_00041344,TCONS_00041345	TCONS_00041344|XLOC_022609|+|Bol027670|-|more|2,TCONS_00041345|XLOC_022609|+|Bol027670|-|more|2	2	2,2	1287|1347	lncNAT
XLOC_022642	C06[+]2297023-2297907	TCONS_00041404	TCONS_00041404|XLOC_022642|+|NA|NA|more|2	1	2	752	lincRNA
XLOC_022696	C06[+]3070945-3072087	TCONS_00041522,TCONS_00041523,TCONS_00041524,TCONS_00041525	TCONS_00041522|XLOC_022696|+|NA|NA|more|4,TCONS_00041523|XLOC_022696|+|NA|NA|more|4,TCONS_00041524|XLOC_022696|+|NA|NA|more|4,TCONS_00041525|XLOC_022696|+|NA|NA|more|4	4	4,4,4,4	653|731|723|732	lincRNA
XLOC_022704	C06[+]3152316-3154176	TCONS_00041539	TCONS_00041539|XLOC_022704|+|Bol026169|-|more|2	1	2	810	lncNAT
XLOC_022729	C06[+]3407132-3407637	TCONS_00041579	TCONS_00041579|XLOC_022729|+|NA|NA|more|2	1	2	423	lincRNA
XLOC_022745	C06[+]3622676-3623653	TCONS_00041620	TCONS_00041620|XLOC_022745|+|NA|NA|more|4	1	4	482	lincRNA
XLOC_022749	C06[+]3645727-3647046	TCONS_00041626	TCONS_00041626|XLOC_022749|+|NA|NA|more|2	1	2	688	lincRNA
XLOC_022751	C06[+]3672763-3679282	TCONS_00041629	TCONS_00041629|XLOC_022751|+|Bol026263|-|more|2	1	2	233	lncNAT
XLOC_022782	C06[+]3907266-3908879	TCONS_00041678	TCONS_00041678|XLOC_022782|+|NA|NA|more|6	1	6	1131	lincRNA
XLOC_022940	C06[+]6277026-6279381	TCONS_00041966	TCONS_00041966|XLOC_022940|+|Bol032863|-|more|2	1	2	590	lncNAT
XLOC_022943	C06[+]6377429-6379035	TCONS_00041969,TCONS_00041970	TCONS_00041969|XLOC_022943|+|NA|NA|more|2,TCONS_00041970|XLOC_022943|+|NA|NA|more|3	2	2,3	1167|566	lincRNA
XLOC_022957	C06[+]6647489-6649045	TCONS_00041991	TCONS_00041991|XLOC_022957|+|Bol032837|-|more|2	1	2	557	lncNAT
XLOC_022964	C06[+]6760720-6761783	TCONS_00042000,TCONS_00042001	TCONS_00042000|XLOC_022964|+|Bol032828|-|more|2,TCONS_00042001|XLOC_022964|+|Bol032828|-|more|2	2	2,2	892|840	lncNAT
XLOC_022966	C06[+]6787952-6788476	TCONS_00042005	TCONS_00042005|XLOC_022966|+|NA|NA|more|2	1	2	449	lincRNA
XLOC_022972	C06[+]6905468-6906568	TCONS_00042019	TCONS_00042019|XLOC_022972|+|NA|NA|more|3	1	3	548	lincRNA
XLOC_022974	C06[+]6947058-6953748	TCONS_00042024	TCONS_00042024|XLOC_022974|+|Bol032816|-|more|2	1	2	317	lncNAT
XLOC_022989	C06[+]7358832-7362111	TCONS_00042052	TCONS_00042052|XLOC_022989|+|Bol023921|-|more|2	1	2	774	lncNAT
XLOC_023008	C06[+]7719868-7721035	TCONS_00042093	TCONS_00042093|XLOC_023008|+|Bol023964|-|more|2	1	2	594	lncNAT
XLOC_023070	C06[+]8675416-8676752	TCONS_00042202	TCONS_00042202|XLOC_023070|+|NA|NA|more|2	1	2	1221	lincRNA
XLOC_023134	C06[+]9784301-9785217	TCONS_00042305,TCONS_00042306	TCONS_00042305|XLOC_023134|+|NA|NA|more|2,TCONS_00042306|XLOC_023134|+|NA|NA|one|1	2	2,1	601|773	lincRNA
XLOC_023158	C06[+]10323904-10325171	TCONS_00042344	TCONS_00042344|XLOC_023158|+|Bol026703|-|more|3	1	3	1111	lncNAT
XLOC_023168	C06[+]10618470-10619223	TCONS_00042367	TCONS_00042367|XLOC_023168|+|NA|NA|more|2	1	2	379	lincRNA
XLOC_023185	C06[+]10979723-10982967	TCONS_00042407	TCONS_00042407|XLOC_023185|+|NA|NA|more|8	1	8	1772	lincRNA
XLOC_023188	C06[+]11036823-11037961	TCONS_00042413	TCONS_00042413|XLOC_023188|+|NA|NA|more|2	1	2	982	lincRNA
XLOC_023200	C06[+]11359743-11360785	TCONS_00042437,TCONS_00042438,TCONS_00042439	TCONS_00042437|XLOC_023200|+|NA|NA|more|3,TCONS_00042438|XLOC_023200|+|NA|NA|more|3,TCONS_00042439|XLOC_023200|+|NA|NA|more|3	3	3,3,3	486|520|428	lincRNA
XLOC_023276	C06[+]13352363-13353289	TCONS_00042583	TCONS_00042583|XLOC_023276|+|NA|NA|more|2	1	2	735	lincRNA
XLOC_023298	C06[+]14168778-14171048	TCONS_00042617,TCONS_00042618,TCONS_00042620	TCONS_00042617|XLOC_023298|+|NA|NA|more|2,TCONS_00042618|XLOC_023298|+|NA|NA|more|2,TCONS_00042620|XLOC_023298|+|NA|NA|more|2	3	2,2,2	573|895|613	lincRNA
XLOC_023306	C06[+]14679060-14680866	TCONS_00042637	TCONS_00042637|XLOC_023306|+|NA|NA|more|2	1	2	818	lincRNA
XLOC_023307	C06[+]14682205-14683017	TCONS_00042638,TCONS_00042639	TCONS_00042638|XLOC_023307|+|NA|NA|more|4,TCONS_00042639|XLOC_023307|+|NA|NA|more|3	2	4,3	521|579	lincRNA
XLOC_023321	C06[+]15384653-15389829	TCONS_00042663,TCONS_00042664,TCONS_00042665	TCONS_00042663|XLOC_023321|+|NA|NA|more|2,TCONS_00042664|XLOC_023321|+|NA|NA|more|3,TCONS_00042665|XLOC_023321|+|NA|NA|more|2	3	2,3,2	402|445|348	lincRNA
XLOC_023330	C06[+]15754871-15756300	TCONS_00042675	TCONS_00042675|XLOC_023330|+|NA|NA|more|2	1	2	1325	lincRNA
XLOC_023331	C06[+]15758942-15760612	TCONS_00042676,TCONS_00042677,TCONS_00042678	TCONS_00042676|XLOC_023331|+|NA|NA|more|4,TCONS_00042677|XLOC_023331|+|NA|NA|more|5,TCONS_00042678|XLOC_023331|+|NA|NA|more|2	3	4,5,2	1194|1256|439	lincRNA
XLOC_023369	C06[+]16596395-16602268	TCONS_00042752	TCONS_00042752|XLOC_023369|+|Bol010834|-|more|2	1	2	1310	lncNAT
XLOC_023371	C06[+]16621156-16622234	TCONS_00042754	TCONS_00042754|XLOC_023371|+|NA|NA|more|2	1	2	591	lincRNA
XLOC_023380	C06[+]16783136-16784514	TCONS_00042764	TCONS_00042764|XLOC_023380|+|NA|NA|more|4	1	4	807	lincRNA
XLOC_023395	C06[+]17237522-17239434	TCONS_00042790	TCONS_00042790|XLOC_023395|+|NA|NA|more|2	1	2	725	lincRNA
XLOC_023413	C06[+]17641639-17643499	TCONS_00042822,TCONS_00042823,TCONS_00042824	TCONS_00042822|XLOC_023413|+|NA|NA|more|4,TCONS_00042823|XLOC_023413|+|NA|NA|more|4,TCONS_00042824|XLOC_023413|+|NA|NA|more|2	3	4,4,2	1063|1051|588	lincRNA
XLOC_023414	C06[+]17657327-17658027	TCONS_00042825	TCONS_00042825|XLOC_023414|+|NA|NA|more|3	1	3	542	lincRNA
XLOC_023435	C06[+]18105607-18106056	TCONS_00042855	TCONS_00042855|XLOC_023435|+|NA|NA|more|2	1	2	346	lincRNA
XLOC_023436	C06[+]18106174-18107800	TCONS_00042856	TCONS_00042856|XLOC_023436|+|NA|NA|more|3	1	3	1449	lincRNA
XLOC_023437	C06[+]18108128-18112386	TCONS_00042857,TCONS_00042858,TCONS_00042859,TCONS_00042860	TCONS_00042857|XLOC_023437|+|NA|NA|more|3,TCONS_00042858|XLOC_023437|+|NA|NA|more|3,TCONS_00042859|XLOC_023437|+|NA|NA|more|3,TCONS_00042860|XLOC_023437|+|NA|NA|more|3	4	3,3,3,3	2291|2836|515|878	lincRNA
XLOC_023440	C06[+]18212791-18214565	TCONS_00042866	TCONS_00042866|XLOC_023440|+|NA|NA|more|2	1	2	1104	lincRNA
XLOC_023462	C06[+]18657135-18658671	TCONS_00042909,TCONS_00042910,TCONS_00042911,TCONS_00042913,TCONS_00042914	TCONS_00042909|XLOC_023462|+|NA|NA|more|6,TCONS_00042910|XLOC_023462|+|NA|NA|more|6,TCONS_00042911|XLOC_023462|+|NA|NA|more|6,TCONS_00042913|XLOC_023462|+|NA|NA|more|6,TCONS_00042914|XLOC_023462|+|NA|NA|more|6	5	6,6,6,6,6	818|842|827|661|642	lincRNA
XLOC_023470	C06[+]18759155-18759764	TCONS_00042932	TCONS_00042932|XLOC_023470|+|Bol013341|-|more|2	1	2	426	lncNAT
XLOC_023508	C06[+]19760695-19762080	TCONS_00042998,TCONS_00042999	TCONS_00042998|XLOC_023508|+|NA|NA|more|4,TCONS_00042999|XLOC_023508|+|NA|NA|more|3	2	4,3	656|506	lincRNA
XLOC_023569	C06[+]21148234-21170965	TCONS_00043114,TCONS_00043115,TCONS_00043116,TCONS_00043117	TCONS_00043114|XLOC_023569|+|NA|NA|more|4,TCONS_00043115|XLOC_023569|+|NA|NA|more|4,TCONS_00043116|XLOC_023569|+|NA|NA|more|4,TCONS_00043117|XLOC_023569|+|NA|NA|more|4	4	4,4,4,4	486|491|257|235	lincRNA
XLOC_023611	C06[+]21841656-21849562	TCONS_00043202	TCONS_00043202|XLOC_023611|+|NA|NA|one|1	1	1	1236	lincRNA
XLOC_023613	C06[+]21856916-21857467	TCONS_00043205	TCONS_00043205|XLOC_023613|+|NA|NA|more|2	1	2	440	lincRNA
XLOC_023648	C06[+]22900926-22902915	TCONS_00043268,TCONS_00043269,TCONS_00043270	TCONS_00043268|XLOC_023648|+|NA|NA|more|2,TCONS_00043269|XLOC_023648|+|NA|NA|more|2,TCONS_00043270|XLOC_023648|+|NA|NA|more|3	3	2,2,3	555|349|604	lincRNA
XLOC_023661	C06[+]23586299-23598107	TCONS_00043296,TCONS_00043303	TCONS_00043296|XLOC_023661|+|NA|NA|one|1,TCONS_00043303|XLOC_023661|+|NA|NA|more|9	2	1,9	1367|1418	lincRNA
XLOC_023669	C06[+]23782217-23787462	TCONS_00043312	TCONS_00043312|XLOC_023669|+|Bol031630|-|one|1	1	1	461	lncNAT
XLOC_023679	C06[+]24311125-24312356	TCONS_00043330	TCONS_00043330|XLOC_023679|+|NA|NA|more|2	1	2	639	lincRNA
XLOC_023706	C06[+]24964014-24980930	TCONS_00043376,TCONS_00043377	TCONS_00043376|XLOC_023706|+|NA|NA|more|4,TCONS_00043377|XLOC_023706|+|NA|NA|more|4	2	4,4	511|478	lincRNA
XLOC_023739	C06[+]25879579-25880115	TCONS_00043429	TCONS_00043429|XLOC_023739|+|NA|NA|more|2	1	2	449	lincRNA
XLOC_023743	C06[+]25978104-25979815	TCONS_00043439	TCONS_00043439|XLOC_023743|+|Bol016753|-|more|2	1	2	1326	lncNAT
XLOC_023793	C06[+]27195416-27197393	TCONS_00043517	TCONS_00043517|XLOC_023793|+|NA|NA|more|2	1	2	853	lincRNA
XLOC_023840	C06[+]27950251-27953677	TCONS_00043621	TCONS_00043621|XLOC_023840|+|NA|NA|more|2	1	2	1100	lincRNA
XLOC_023870	C06[+]28672459-28673054	TCONS_00043678	TCONS_00043678|XLOC_023870|+|NA|NA|more|2	1	2	499	lincRNA
XLOC_023888	C06[+]28967924-28968821	TCONS_00043713	TCONS_00043713|XLOC_023888|+|NA|NA|more|4	1	4	627	lincRNA
XLOC_023889	C06[+]28970296-28971014	TCONS_00043714	TCONS_00043714|XLOC_023889|+|NA|NA|more|3	1	3	470	lincRNA
XLOC_023902	C06[+]29377920-29378999	TCONS_00043741	TCONS_00043741|XLOC_023902|+|NA|NA|more|2	1	2	337	lincRNA
XLOC_023974	C06[+]30798216-30799155	TCONS_00043886	TCONS_00043886|XLOC_023974|+|NA|NA|more|2	1	2	814	lincRNA
XLOC_023975	C06[+]30829891-30830996	TCONS_00043887	TCONS_00043887|XLOC_023975|+|Bol021511|-|more|2	1	2	579	lncNAT
XLOC_023995	C06[+]31117358-31124206	TCONS_00043930	TCONS_00043930|XLOC_023995|+|NA|NA|more|2	1	2	285	lincRNA
XLOC_024011	C06[+]31363055-31364303	TCONS_00043957,TCONS_00043958	TCONS_00043957|XLOC_024011|+|NA|NA|more|3,TCONS_00043958|XLOC_024011|+|NA|NA|more|3	2	3,3	767|793	lincRNA
XLOC_024012	C06[+]31375818-31376783	TCONS_00043959	TCONS_00043959|XLOC_024012|+|NA|NA|more|2	1	2	888	lincRNA
XLOC_024013	C06[+]31404141-31406135	TCONS_00043960,TCONS_00043961,TCONS_00043962,TCONS_00043963,TCONS_00043964,TCONS_00043965,TCONS_00043966,TCONS_00043967	TCONS_00043960|XLOC_024013|+|NA|NA|more|5,TCONS_00043961|XLOC_024013|+|NA|NA|more|6,TCONS_00043962|XLOC_024013|+|NA|NA|more|6,TCONS_00043963|XLOC_024013|+|NA|NA|more|5,TCONS_00043964|XLOC_024013|+|NA|NA|more|5,TCONS_00043965|XLOC_024013|+|NA|NA|more|5,TCONS_00043966|XLOC_024013|+|NA|NA|more|5,TCONS_00043967|XLOC_024013|+|NA|NA|more|6	8	5,6,6,5,5,5,5,6	1401|1046|983|1387|1130|1057|1177|794	lincRNA
XLOC_024043	C06[+]31926433-31928355	TCONS_00044015,TCONS_00044016,TCONS_00044017,TCONS_00044018,TCONS_00044019,TCONS_00044020,TCONS_00044021	TCONS_00044015|XLOC_024043|+|NA|NA|more|4,TCONS_00044016|XLOC_024043|+|NA|NA|more|4,TCONS_00044017|XLOC_024043|+|NA|NA|more|5,TCONS_00044018|XLOC_024043|+|NA|NA|more|3,TCONS_00044019|XLOC_024043|+|NA|NA|more|5,TCONS_00044020|XLOC_024043|+|NA|NA|more|3,TCONS_00044021|XLOC_024043|+|NA|NA|more|4	7	4,4,5,3,5,3,4	1304|1115|1235|1035|1142|1063|1102	lincRNA
XLOC_024047	C06[+]32081878-32083620	TCONS_00044027,TCONS_00044028,TCONS_00044029	TCONS_00044027|XLOC_024047|+|NA|NA|more|3,TCONS_00044028|XLOC_024047|+|NA|NA|more|2,TCONS_00044029|XLOC_024047|+|NA|NA|more|6	3	3,2,6	972|349|687	lincRNA
XLOC_024069	C06[+]32493226-32493832	TCONS_00044061	TCONS_00044061|XLOC_024069|+|NA|NA|more|2	1	2	497	lincRNA
XLOC_024080	C06[+]32613705-32613995	TCONS_00044087	TCONS_00044087|XLOC_024080|+|NA|NA|more|2	1	2	209	lincRNA
XLOC_024163	C06[+]34311928-34312380	TCONS_00044237	TCONS_00044237|XLOC_024163|+|Bol040088|-|more|2	1	2	315	lncNAT
XLOC_024172	C06[+]34653334-34659542	TCONS_00044253	TCONS_00044253|XLOC_024172|+|NA|NA|more|2	1	2	208	lincRNA
XLOC_024174	C06[+]34677475-34678470	TCONS_00044255	TCONS_00044255|XLOC_024174|+|NA|NA|more|2	1	2	917	lincRNA
XLOC_024212	C06[+]35626854-35628493	TCONS_00044328,TCONS_00044329	TCONS_00044328|XLOC_024212|+|NA|NA|more|5,TCONS_00044329|XLOC_024212|+|NA|NA|more|5	2	5,5	732|740	lincRNA
XLOC_024213	C06[+]35639892-35641091	TCONS_00044330	TCONS_00044330|XLOC_024213|+|NA|NA|more|2	1	2	1069	lincRNA
XLOC_024219	C06[+]35731037-35731541	TCONS_00044342	TCONS_00044342|XLOC_024219|+|NA|NA|more|2	1	2	359	lincRNA
XLOC_024220	C06[+]35774735-35777054	TCONS_00044343,TCONS_00044344,TCONS_00044345	TCONS_00044343|XLOC_024220|+|NA|NA|more|9,TCONS_00044344|XLOC_024220|+|NA|NA|more|9,TCONS_00044345|XLOC_024220|+|NA|NA|more|8	3	9,9,8	1323|1447|1458	lincRNA
XLOC_024230	C06[+]36588748-36590118	TCONS_00044359,TCONS_00044360	TCONS_00044359|XLOC_024230|+|NA|NA|more|3,TCONS_00044360|XLOC_024230|+|NA|NA|more|2	2	3,2	839|658	lincRNA
XLOC_024231	C06[+]36598909-36600716	TCONS_00044361	TCONS_00044361|XLOC_024231|+|NA|NA|more|3	1	3	392	lincRNA
XLOC_024234	C06[+]36660097-36661638	TCONS_00044368,TCONS_00044369,TCONS_00044370	TCONS_00044368|XLOC_024234|+|NA|NA|more|3,TCONS_00044369|XLOC_024234|+|NA|NA|more|4,TCONS_00044370|XLOC_024234|+|NA|NA|more|2	3	3,4,2	1313|1014|500	lincRNA
XLOC_024239	C06[+]36888171-36890166	TCONS_00044382	TCONS_00044382|XLOC_024239|+|NA|NA|more|2	1	2	1119	lincRNA
XLOC_024244	C06[+]37110799-37111423	TCONS_00044396	TCONS_00044396|XLOC_024244|+|NA|NA|more|3	1	3	428	lincRNA
XLOC_024245	C06[+]37111575-37112935	TCONS_00044397,TCONS_00044398	TCONS_00044397|XLOC_024245|+|NA|NA|more|2,TCONS_00044398|XLOC_024245|+|NA|NA|more|3	2	2,3	1278|941	lincRNA
XLOC_024256	C06[+]37516524-37518481	TCONS_00044422,TCONS_00044423	TCONS_00044422|XLOC_024256|+|NA|NA|more|8,TCONS_00044423|XLOC_024256|+|NA|NA|more|5	2	8,5	1125|657	lincRNA
XLOC_024257	C06[+]37535834-37537302	TCONS_00044424	TCONS_00044424|XLOC_024257|+|NA|NA|more|5	1	5	820	lincRNA
XLOC_024258	C06[+]37573234-37574512	TCONS_00044425	TCONS_00044425|XLOC_024258|+|NA|NA|more|5	1	5	845	lincRNA
XLOC_024260	C06[+]37757966-37759182	TCONS_00044427	TCONS_00044427|XLOC_024260|+|NA|NA|more|2	1	2	1120	lincRNA
XLOC_024265	C06[+]37881091-37893290	TCONS_00044442,TCONS_00044443	TCONS_00044442|XLOC_024265|+|NA|NA|more|5,TCONS_00044443|XLOC_024265|+|NA|NA|more|5	2	5,5	883|1678	lincRNA
XLOC_024267	C06[+]37946325-37948319	TCONS_00044446,TCONS_00044447,TCONS_00044448	TCONS_00044446|XLOC_024267|+|NA|NA|more|2,TCONS_00044447|XLOC_024267|+|NA|NA|more|2,TCONS_00044448|XLOC_024267|+|NA|NA|more|2	3	2,2,2	1417|1259|1094	lincRNA
XLOC_024268	C06[+]37989699-37990103	TCONS_00044449	TCONS_00044449|XLOC_024268|+|NA|NA|more|2	1	2	328	lincRNA
XLOC_024270	C06[+]38021856-38024114	TCONS_00044452,TCONS_00044453	TCONS_00044452|XLOC_024270|+|NA|NA|more|2,TCONS_00044453|XLOC_024270|+|NA|NA|more|2	2	2,2	357|343	lincRNA
XLOC_024286	C06[+]38435515-38436710	TCONS_00044484	TCONS_00044484|XLOC_024286|+|NA|NA|more|3	1	3	571	lincRNA
XLOC_024290	C06[+]38550921-38552226	TCONS_00044490	TCONS_00044490|XLOC_024290|+|NA|NA|more|2	1	2	1216	lincRNA
XLOC_024322	C06[+]39672533-39673632	TCONS_00044542	TCONS_00044542|XLOC_024322|+|Bol045162|-|more|2	1	2	813	lncNAT
XLOC_024443	C06[-]1085503-1088385	TCONS_00044798	TCONS_00044798|XLOC_024443|-|Bol027539|+|more|2	1	2	1217	lncNAT
XLOC_024464	C06[-]1346267-1349104	TCONS_00044842,TCONS_00044843	TCONS_00044842|XLOC_024464|-|NA|NA|more|3,TCONS_00044843|XLOC_024464|-|Bol027589|+|more|3	2	3,3	521|748	lncNAT
XLOC_024472	C06[-]1486327-1491423	TCONS_00044855	TCONS_00044855|XLOC_024472|-|Bol027605|+|more|2	1	2	606	lncNAT
XLOC_024491	C06[-]1798217-1798933	TCONS_00044903,TCONS_00044904	TCONS_00044903|XLOC_024491|-|NA|NA|more|2,TCONS_00044904|XLOC_024491|-|NA|NA|more|2	2	2,2	446|488	lincRNA
XLOC_024492	C06[-]1802629-1803292	TCONS_00044906	TCONS_00044906|XLOC_024492|-|NA|NA|more|2	1	2	449	lincRNA
XLOC_024534	C06[-]2368700-2369872	TCONS_00044977	TCONS_00044977|XLOC_024534|-|NA|NA|more|2	1	2	1072	lincRNA
XLOC_024542	C06[-]2437184-2438004	TCONS_00044997	TCONS_00044997|XLOC_024542|-|NA|NA|more|2	1	2	428	lincRNA
XLOC_024692	C06[-]4534452-4535375	TCONS_00045301	TCONS_00045301|XLOC_024692|-|NA|NA|more|2	1	2	821	lincRNA
XLOC_024711	C06[-]4805188-4806648	TCONS_00045344	TCONS_00045344|XLOC_024711|-|NA|NA|more|4	1	4	1188	lincRNA
XLOC_024723	C06[-]5083238-5083904	TCONS_00045372	TCONS_00045372|XLOC_024723|-|NA|NA|more|2	1	2	424	lincRNA
XLOC_024735	C06[-]5204298-5206861	TCONS_00045405	TCONS_00045405|XLOC_024735|-|NA|NA|more|2	1	2	334	lincRNA
XLOC_024736	C06[-]5215384-5216054	TCONS_00045406	TCONS_00045406|XLOC_024736|-|NA|NA|more|2	1	2	545	lincRNA
XLOC_024749	C06[-]5411206-5412225	TCONS_00045424	TCONS_00045424|XLOC_024749|-|NA|NA|more|3	1	3	819	lincRNA
XLOC_024799	C06[-]6757762-6759658	TCONS_00045501	TCONS_00045501|XLOC_024799|-|Bol032829|+|more|2	1	2	526	lncNAT
XLOC_024806	C06[-]7027386-7037434	TCONS_00045513	TCONS_00045513|XLOC_024806|-|Bol023885|+|more|2	1	2	1021	lncNAT
XLOC_024808	C06[-]7079270-7083847	TCONS_00045516	TCONS_00045516|XLOC_024808|-|Bol023890|+|more|2	1	2	649	lncNAT
XLOC_024817	C06[-]7219602-7220162	TCONS_00045530	TCONS_00045530|XLOC_024817|-|NA|NA|more|2	1	2	450	lincRNA
XLOC_024831	C06[-]7358832-7362111	TCONS_00045558	TCONS_00045558|XLOC_024831|-|NA|NA|one|1	1	1	1280	lincRNA
XLOC_024855	C06[-]7684381-7685071	TCONS_00045598,TCONS_00045599	TCONS_00045598|XLOC_024855|-|NA|NA|more|2,TCONS_00045599|XLOC_024855|-|NA|NA|more|2	2	2,2	443|325	lincRNA
XLOC_024870	C06[-]7991950-7993007	TCONS_00045623,TCONS_00045624,TCONS_00045625	TCONS_00045623|XLOC_024870|-|NA|NA|more|4,TCONS_00045624|XLOC_024870|-|NA|NA|more|4,TCONS_00045625|XLOC_024870|-|NA|NA|more|4	3	4,4,4	340|406|427	lincRNA
XLOC_024871	C06[-]8027433-8029429	TCONS_00045626	TCONS_00045626|XLOC_024871|-|Bol023995|+|more|2	1	2	1170	lncNAT
XLOC_024874	C06[-]8086691-8087863	TCONS_00045630	TCONS_00045630|XLOC_024874|-|NA|NA|more|3	1	3	230	lincRNA
XLOC_024938	C06[-]9126894-9128864	TCONS_00045738	TCONS_00045738|XLOC_024938|-|NA|NA|more|5	1	5	925	lincRNA
XLOC_024939	C06[-]9129593-9130416	TCONS_00045739,TCONS_00045740	TCONS_00045739|XLOC_024939|-|NA|NA|more|3,TCONS_00045740|XLOC_024939|-|NA|NA|more|3	2	3,3	623|602	lincRNA
XLOC_024944	C06[-]9208647-9209259	TCONS_00045750	TCONS_00045750|XLOC_024944|-|NA|NA|more|2	1	2	221	lincRNA
XLOC_024986	C06[-]10186759-10187130	TCONS_00045825	TCONS_00045825|XLOC_024986|-|NA|NA|more|2	1	2	277	lincRNA
XLOC_025011	C06[-]10805690-10812698	TCONS_00045872,TCONS_00045873,TCONS_00045874,TCONS_00045875,TCONS_00045876	TCONS_00045872|XLOC_025011|-|NA|NA|more|2,TCONS_00045873|XLOC_025011|-|NA|NA|more|2,TCONS_00045874|XLOC_025011|-|NA|NA|more|4,TCONS_00045875|XLOC_025011|-|NA|NA|more|4,TCONS_00045876|XLOC_025011|-|NA|NA|more|2	5	2,2,4,4,2	369|551|722|497|360	lincRNA
XLOC_025064	C06[-]12340054-12344465	TCONS_00045970	TCONS_00045970|XLOC_025064|-|NA|NA|more|3	1	3	578	lincRNA
XLOC_025065	C06[-]12383788-12384913	TCONS_00045971	TCONS_00045971|XLOC_025065|-|NA|NA|more|5	1	5	679	lincRNA
XLOC_025096	C06[-]13061155-13062232	TCONS_00046025	TCONS_00046025|XLOC_025096|-|NA|NA|more|3	1	3	781	lincRNA
XLOC_025104	C06[-]13354015-13354974	TCONS_00046043,TCONS_00046044	TCONS_00046043|XLOC_025104|-|NA|NA|more|3,TCONS_00046044|XLOC_025104|-|NA|NA|more|3	2	3,3	666|735	lincRNA
XLOC_025110	C06[-]13542603-13544029	TCONS_00046052	TCONS_00046052|XLOC_025110|-|NA|NA|more|3	1	3	1115	lincRNA
XLOC_025126	C06[-]13729448-13730944	TCONS_00046076,TCONS_00046077,TCONS_00046078	TCONS_00046076|XLOC_025126|-|NA|NA|more|4,TCONS_00046077|XLOC_025126|-|NA|NA|more|4,TCONS_00046078|XLOC_025126|-|NA|NA|more|2	3	4,4,2	769|906|555	lincRNA
XLOC_025136	C06[-]14297763-14299555	TCONS_00046095	TCONS_00046095|XLOC_025136|-|NA|NA|more|3	1	3	957	lincRNA
XLOC_025169	C06[-]15372263-15372782	TCONS_00046152	TCONS_00046152|XLOC_025169|-|NA|NA|more|3	1	3	328	lincRNA
XLOC_025209	C06[-]16187688-16262357	TCONS_00046232	TCONS_00046232|XLOC_025209|-|NA|NA|more|4	1	4	1105	lincRNA
XLOC_025239	C06[-]16605518-16606657	TCONS_00046295	TCONS_00046295|XLOC_025239|-|NA|NA|more|2	1	2	472	lincRNA
XLOC_025253	C06[-]16818099-16822541	TCONS_00046317	TCONS_00046317|XLOC_025253|-|NA|NA|more|2	1	2	1619	lincRNA
XLOC_025266	C06[-]17179051-17180607	TCONS_00046344	TCONS_00046344|XLOC_025266|-|NA|NA|more|5	1	5	892	lincRNA
XLOC_025271	C06[-]17237522-17239434	TCONS_00046351,TCONS_00046352,TCONS_00046353	TCONS_00046351|XLOC_025271|-|NA|NA|more|4,TCONS_00046352|XLOC_025271|-|NA|NA|more|3,TCONS_00046353|XLOC_025271|-|NA|NA|more|3	3	4,3,3	1329|1690|1696	lincRNA
XLOC_025290	C06[-]17852223-17853275	TCONS_00046391	TCONS_00046391|XLOC_025290|-|NA|NA|more|2	1	2	898	lincRNA
XLOC_025299	C06[-]18014868-18015488	TCONS_00046411	TCONS_00046411|XLOC_025299|-|NA|NA|more|2	1	2	475	lincRNA
XLOC_025302	C06[-]18106174-18107800	TCONS_00046415	TCONS_00046415|XLOC_025302|-|NA|NA|more|2	1	2	1126	lincRNA
XLOC_025303	C06[-]18142078-18143035	TCONS_00046416,TCONS_00046417,TCONS_00046418	TCONS_00046416|XLOC_025303|-|NA|NA|more|2,TCONS_00046417|XLOC_025303|-|NA|NA|more|2,TCONS_00046418|XLOC_025303|-|NA|NA|more|2	3	2,2,2	864|890|885	lincRNA
XLOC_025308	C06[-]18212791-18214565	TCONS_00046432	TCONS_00046432|XLOC_025308|-|NA|NA|more|2	1	2	1449	lincRNA
XLOC_025324	C06[-]18611317-18620431	TCONS_00046460,TCONS_00046461,TCONS_00046462	TCONS_00046460|XLOC_025324|-|NA|NA|more|3,TCONS_00046461|XLOC_025324|-|NA|NA|more|3,TCONS_00046462|XLOC_025324|-|NA|NA|more|3	3	3,3,3	262|722|751	lincRNA
XLOC_025344	C06[-]18968718-18977419	TCONS_00046495,TCONS_00046496	TCONS_00046495|XLOC_025344|-|NA|NA|more|2,TCONS_00046496|XLOC_025344|-|NA|NA|more|2	2	2,2	630|748	lincRNA
XLOC_025349	C06[-]19014693-19016127	TCONS_00046513,TCONS_00046514	TCONS_00046513|XLOC_025349|-|NA|NA|more|5,TCONS_00046514|XLOC_025349|-|NA|NA|more|5	2	5,5	918|1033	lincRNA
XLOC_025359	C06[-]19173810-19174627	TCONS_00046528	TCONS_00046528|XLOC_025359|-|Bol013298|+|more|2	1	2	724	lncNAT
XLOC_025361	C06[-]19230514-19232026	TCONS_00046530,TCONS_00046531,TCONS_00046532	TCONS_00046530|XLOC_025361|-|NA|NA|more|5,TCONS_00046531|XLOC_025361|-|NA|NA|more|5,TCONS_00046532|XLOC_025361|-|NA|NA|more|5	3	5,5,5	645|644|796	lincRNA
XLOC_025384	C06[-]19884565-19886897	TCONS_00046575	TCONS_00046575|XLOC_025384|-|Bol038995|+|one|1	1	1	660	lncNAT
XLOC_025400	C06[-]20272075-20282608	TCONS_00046611	TCONS_00046611|XLOC_025400|-|Bol039036|+|more|2	1	2	1809	lncNAT
XLOC_025422	C06[-]20813562-20814967	TCONS_00046658	TCONS_00046658|XLOC_025422|-|NA|NA|one|1	1	1	1405	lincRNA
XLOC_025425	C06[-]20982377-20982831	TCONS_00046662	TCONS_00046662|XLOC_025425|-|NA|NA|more|2	1	2	332	lincRNA
XLOC_025445	C06[-]21406717-21407864	TCONS_00046699	TCONS_00046699|XLOC_025445|-|NA|NA|more|5	1	5	680	lincRNA
XLOC_025464	C06[-]21841656-21849562	TCONS_00046731,TCONS_00046732,TCONS_00046733,TCONS_00046734,TCONS_00046735	TCONS_00046731|XLOC_025464|-|Bol039161|+|more|3,TCONS_00046732|XLOC_025464|-|Bol039161|+|more|3,TCONS_00046733|XLOC_025464|-|Bol039161|+|more|3,TCONS_00046734|XLOC_025464|-|NA|NA|more|3,TCONS_00046735|XLOC_025464|-|NA|NA|more|2	5	3,3,3,3,2	983|946|978|711|1135	lincRNA
XLOC_025485	C06[-]22182870-22184418	TCONS_00046764	TCONS_00046764|XLOC_025485|-|Bol039197|+|more|3	1	3	956	lncNAT
XLOC_025491	C06[-]22400654-22401106	TCONS_00046784,TCONS_00046785	TCONS_00046784|XLOC_025491|-|NA|NA|more|2,TCONS_00046785|XLOC_025491|-|NA|NA|more|2	2	2,2	361|334	lincRNA
XLOC_025508	C06[-]22956774-22957385	TCONS_00046813,TCONS_00046814	TCONS_00046813|XLOC_025508|-|NA|NA|more|2,TCONS_00046814|XLOC_025508|-|NA|NA|more|2	2	2,2	499|517	lincRNA
XLOC_025509	C06[-]22970932-22985467	TCONS_00046815	TCONS_00046815|XLOC_025509|-|NA|NA|more|3	1	3	474	lincRNA
XLOC_025531	C06[-]24122697-24123424	TCONS_00046854	TCONS_00046854|XLOC_025531|-|NA|NA|more|3	1	3	545	lincRNA
XLOC_025550	C06[-]24838135-24852693	TCONS_00046897	TCONS_00046897|XLOC_025550|-|Bol010134|+|more|2	1	2	675	lncNAT
XLOC_025563	C06[-]25215350-25285746	TCONS_00046926,TCONS_00046927	TCONS_00046926|XLOC_025563|-|NA|NA|more|3,TCONS_00046927|XLOC_025563|-|NA|NA|more|3	2	3,3	536|539	lincRNA
XLOC_025564	C06[-]25215350-25285746	TCONS_00046928	TCONS_00046928|XLOC_025564|-|NA|NA|more|3	1	3	346	lincRNA
XLOC_025568	C06[-]25339167-25339715	TCONS_00046935	TCONS_00046935|XLOC_025568|-|NA|NA|more|2	1	2	262	lincRNA
XLOC_025570	C06[-]25353357-25354097	TCONS_00046937	TCONS_00046937|XLOC_025570|-|NA|NA|more|2	1	2	460	lincRNA
XLOC_025588	C06[-]25887498-25889032	TCONS_00046973	TCONS_00046973|XLOC_025588|-|NA|NA|more|4	1	4	1041	lincRNA
XLOC_025596	C06[-]26108007-26109171	TCONS_00046981	TCONS_00046981|XLOC_025596|-|NA|NA|more|5	1	5	662	lincRNA
XLOC_025597	C06[-]26109359-26110724	TCONS_00046983,TCONS_00046984	TCONS_00046983|XLOC_025597|-|NA|NA|more|2,TCONS_00046984|XLOC_025597|-|NA|NA|more|2	2	2,2	805|885	lincRNA
XLOC_025616	C06[-]26589968-26591199	TCONS_00047010	TCONS_00047010|XLOC_025616|-|Bol007577|+|more|2	1	2	958	lncNAT
XLOC_025618	C06[-]26600783-26601721	TCONS_00047015	TCONS_00047015|XLOC_025618|-|NA|NA|more|2	1	2	847	lincRNA
XLOC_025659	C06[-]27483035-27485605	TCONS_00047080,TCONS_00047082	TCONS_00047080|XLOC_025659|-|NA|NA|more|6,TCONS_00047082|XLOC_025659|-|NA|NA|more|5	2	6,5	1499|1917	lincRNA
XLOC_025683	C06[-]27982023-27987477	TCONS_00047131	TCONS_00047131|XLOC_025683|-|NA|NA|more|3	1	3	1129	lincRNA
XLOC_025706	C06[-]28441929-28450418	TCONS_00047171,TCONS_00047172	TCONS_00047171|XLOC_025706|-|NA|NA|more|2,TCONS_00047172|XLOC_025706|-|NA|NA|more|2	2	2,2	441|431	lincRNA
XLOC_025726	C06[-]28938817-28940170	TCONS_00047204	TCONS_00047204|XLOC_025726|-|NA|NA|more|2	1	2	626	lincRNA
XLOC_025740	C06[-]29454945-29458898	TCONS_00047226,TCONS_00047227	TCONS_00047226|XLOC_025740|-|NA|NA|more|8,TCONS_00047227|XLOC_025740|-|NA|NA|more|3	2	8,3	1968|692	lincRNA
XLOC_025771	C06[-]30172411-30172818	TCONS_00047298	TCONS_00047298|XLOC_025771|-|NA|NA|more|3	1	3	209	lincRNA
XLOC_025811	C06[-]30917088-30918044	TCONS_00047371	TCONS_00047371|XLOC_025811|-|NA|NA|more|2	1	2	798	lincRNA
XLOC_025825	C06[-]31283079-31294461	TCONS_00047401,TCONS_00047405	TCONS_00047401|XLOC_025825|-|NA|NA|more|4,TCONS_00047405|XLOC_025825|-|NA|NA|one|1	2	4,1	656|324	lincRNA
XLOC_025826	C06[-]31283079-31294461	TCONS_00047402,TCONS_00047403	TCONS_00047402|XLOC_025826|-|NA|NA|more|2,TCONS_00047403|XLOC_025826|-|NA|NA|more|2	2	2,2	618|641	lincRNA
XLOC_025829	C06[-]31327680-31328838	TCONS_00047408	TCONS_00047408|XLOC_025829|-|NA|NA|more|4	1	4	674	lincRNA
XLOC_025838	C06[-]31506326-31508472	TCONS_00047430	TCONS_00047430|XLOC_025838|-|NA|NA|more|4	1	4	979	lincRNA
XLOC_025857	C06[-]31907914-31914484	TCONS_00047460	TCONS_00047460|XLOC_025857|-|NA|NA|more|2	1	2	668	lincRNA
XLOC_025871	C06[-]32172905-32174330	TCONS_00047485,TCONS_00047486	TCONS_00047485|XLOC_025871|-|NA|NA|more|4,TCONS_00047486|XLOC_025871|-|NA|NA|more|4	2	4,4	801|805	lincRNA
XLOC_025916	C06[-]33052579-33054429	TCONS_00047567	TCONS_00047567|XLOC_025916|-|NA|NA|more|2	1	2	574	lincRNA
XLOC_025951	C06[-]33794184-33794824	TCONS_00047628	TCONS_00047628|XLOC_025951|-|NA|NA|more|2	1	2	473	lincRNA
XLOC_025962	C06[-]34007329-34008150	TCONS_00047645,TCONS_00047646	TCONS_00047645|XLOC_025962|-|NA|NA|more|2,TCONS_00047646|XLOC_025962|-|NA|NA|more|2	2	2,2	485|486	lincRNA
XLOC_026048	C06[-]35647271-35648090	TCONS_00047796	TCONS_00047796|XLOC_026048|-|NA|NA|more|2	1	2	744	lincRNA
XLOC_026062	C06[-]36266673-36267992	TCONS_00047815	TCONS_00047815|XLOC_026062|-|NA|NA|more|4	1	4	611	lincRNA
XLOC_026097	C06[-]38422067-38427022	TCONS_00047870	TCONS_00047870|XLOC_026097|-|Bol044924|+|more|2	1	2	679	lncNAT
XLOC_026112	C06[-]38846532-38847577	TCONS_00047901,TCONS_00047902	TCONS_00047901|XLOC_026112|-|NA|NA|more|3,TCONS_00047902|XLOC_026112|-|NA|NA|more|3	2	3,3	728|366	lincRNA
XLOC_026125	C06[-]39180949-39182499	TCONS_00047924	TCONS_00047924|XLOC_026125|-|NA|NA|more|2	1	2	1375	lincRNA
XLOC_026129	C06[-]39461957-39464058	TCONS_00047930,TCONS_00047931	TCONS_00047930|XLOC_026129|-|NA|NA|more|4,TCONS_00047931|XLOC_026129|-|NA|NA|more|4	2	4,4	1194|1286	lincRNA
XLOC_026150	C06[-]40097925-40099434	TCONS_00047983	TCONS_00047983|XLOC_026150|-|NA|NA|more|4	1	4	511	lincRNA
XLOC_026159	C06[-]40372959-40373859	TCONS_00048005,TCONS_00048006	TCONS_00048005|XLOC_026159|-|NA|NA|more|2,TCONS_00048006|XLOC_026159|-|NA|NA|more|2	2	2,2	683|740	lincRNA
XLOC_026489	C07[+]67090-67448	TCONS_00048359	TCONS_00048359|XLOC_026489|+|NA|NA|more|2	1	2	288	lincRNA
XLOC_026490	C07[+]79889-82604	TCONS_00048360	TCONS_00048360|XLOC_026490|+|Bol027109|-|more|3	1	3	709	lncNAT
XLOC_026568	C07[+]1849005-1849783	TCONS_00048509	TCONS_00048509|XLOC_026568|+|NA|NA|more|2	1	2	337	lincRNA
XLOC_026574	C07[+]2240260-2241149	TCONS_00048517	TCONS_00048517|XLOC_026574|+|NA|NA|more|2	1	2	771	lincRNA
XLOC_026575	C07[+]2245203-2259926	TCONS_00048518	TCONS_00048518|XLOC_026575|+|Bol012407|-|one|1	1	1	288	lncNAT
XLOC_026619	C07[+]3731095-3731637	TCONS_00048596	TCONS_00048596|XLOC_026619|+|NA|NA|more|2	1	2	456	lincRNA
XLOC_026649	C07[+]4169671-4170548	TCONS_00048658	TCONS_00048658|XLOC_026649|+|NA|NA|more|4	1	4	632	lincRNA
XLOC_026654	C07[+]4290699-4292068	TCONS_00048670,TCONS_00048671,TCONS_00048672,TCONS_00048673	TCONS_00048670|XLOC_026654|+|NA|NA|more|5,TCONS_00048671|XLOC_026654|+|NA|NA|more|5,TCONS_00048672|XLOC_026654|+|NA|NA|more|5,TCONS_00048673|XLOC_026654|+|NA|NA|more|5	4	5,5,5,5	912|902|882|645	lincRNA
XLOC_026657	C07[+]4515698-4536108	TCONS_00048678,TCONS_00048679,TCONS_00048680,TCONS_00048681,TCONS_00048682,TCONS_00048683	TCONS_00048678|XLOC_026657|+|NA|NA|more|9,TCONS_00048679|XLOC_026657|+|NA|NA|more|9,TCONS_00048680|XLOC_026657|+|NA|NA|more|10,TCONS_00048681|XLOC_026657|+|NA|NA|more|10,TCONS_00048682|XLOC_026657|+|NA|NA|more|9,TCONS_00048683|XLOC_026657|+|NA|NA|more|7	6	9,9,10,10,9,7	1058|1095|1263|1208|1083|1013	lincRNA
XLOC_026659	C07[+]4631872-4633273	TCONS_00048686	TCONS_00048686|XLOC_026659|+|NA|NA|more|4	1	4	883	lincRNA
XLOC_026670	C07[+]5250782-5252560	TCONS_00048721,TCONS_00048722,TCONS_00048723	TCONS_00048721|XLOC_026670|+|NA|NA|more|4,TCONS_00048722|XLOC_026670|+|NA|NA|more|4,TCONS_00048723|XLOC_026670|+|NA|NA|more|4	3	4,4,4	1538|1491|1429	lincRNA
XLOC_026675	C07[+]5436782-5438083	TCONS_00048729,TCONS_00048730	TCONS_00048729|XLOC_026675|+|NA|NA|more|3,TCONS_00048730|XLOC_026675|+|NA|NA|more|3	2	3,3	1079|814	lincRNA
XLOC_026676	C07[+]5570206-5571557	TCONS_00048731	TCONS_00048731|XLOC_026676|+|Bol028130|-|one|1	1	1	305	lncNAT
XLOC_026680	C07[+]5619418-5621849	TCONS_00048738	TCONS_00048738|XLOC_026680|+|NA|NA|more|7	1	7	1635	lincRNA
XLOC_026729	C07[+]7363256-7364923	TCONS_00048830,TCONS_00048832	TCONS_00048830|XLOC_026729|+|NA|NA|more|4,TCONS_00048832|XLOC_026729|+|NA|NA|more|4	2	4,4	1027|562	lincRNA
XLOC_026754	C07[+]7996344-8194231	TCONS_00048884	TCONS_00048884|XLOC_026754|+|NA|NA|more|3	1	3	500	lincRNA
XLOC_026755	C07[+]7996344-8194231	TCONS_00048885	TCONS_00048885|XLOC_026755|+|NA|NA|more|3	1	3	328	lincRNA
XLOC_026757	C07[+]8216333-8216775	TCONS_00048887	TCONS_00048887|XLOC_026757|+|NA|NA|more|2	1	2	366	lincRNA
XLOC_026767	C07[+]8568582-8569983	TCONS_00048898,TCONS_00048899	TCONS_00048898|XLOC_026767|+|NA|NA|more|3,TCONS_00048899|XLOC_026767|+|NA|NA|more|3	2	3,3	1028|1011	lincRNA
XLOC_026785	C07[+]9081547-9083023	TCONS_00048934	TCONS_00048934|XLOC_026785|+|NA|NA|more|4	1	4	744	lincRNA
XLOC_026797	C07[+]9599236-9600524	TCONS_00048950	TCONS_00048950|XLOC_026797|+|NA|NA|more|4	1	4	965	lincRNA
XLOC_026836	C07[+]11419148-11419962	TCONS_00049028	TCONS_00049028|XLOC_026836|+|NA|NA|more|3	1	3	374	lincRNA
XLOC_026860	C07[+]12209035-12211693	TCONS_00049068	TCONS_00049068|XLOC_026860|+|Bol017670|-|more|3	1	3	255	lncNAT
XLOC_026879	C07[+]12970716-12971776	TCONS_00049095,TCONS_00049096,TCONS_00049097,TCONS_00049098	TCONS_00049095|XLOC_026879|+|NA|NA|more|2,TCONS_00049096|XLOC_026879|+|NA|NA|more|2,TCONS_00049097|XLOC_026879|+|NA|NA|more|2,TCONS_00049098|XLOC_026879|+|NA|NA|one|1	4	2,2,2,1	699|695|728|620	lincRNA
XLOC_026883	C07[+]13070483-13070923	TCONS_00049107	TCONS_00049107|XLOC_026883|+|NA|NA|more|2	1	2	313	lincRNA
XLOC_026910	C07[+]14090925-14091865	TCONS_00049157	TCONS_00049157|XLOC_026910|+|NA|NA|more|2	1	2	814	lincRNA
XLOC_026914	C07[+]14217954-14218450	TCONS_00049162	TCONS_00049162|XLOC_026914|+|NA|NA|more|2	1	2	414	lincRNA
XLOC_026924	C07[+]14565548-14566873	TCONS_00049174,TCONS_00049175,TCONS_00049176	TCONS_00049174|XLOC_026924|+|NA|NA|more|4,TCONS_00049175|XLOC_026924|+|NA|NA|more|4,TCONS_00049176|XLOC_026924|+|NA|NA|more|4	3	4,4,4	762|714|681	lincRNA
XLOC_026925	C07[+]14569849-14571481	TCONS_00049178	TCONS_00049178|XLOC_026925|+|NA|NA|more|2	1	2	499	lincRNA
XLOC_026949	C07[+]15454821-15456602	TCONS_00049218	TCONS_00049218|XLOC_026949|+|Bol031924|-|more|2	1	2	313	lncNAT
XLOC_026950	C07[+]15612953-15614624	TCONS_00049219,TCONS_00049220,TCONS_00049221	TCONS_00049219|XLOC_026950|+|NA|NA|more|4,TCONS_00049220|XLOC_026950|+|NA|NA|more|4,TCONS_00049221|XLOC_026950|+|NA|NA|more|4	3	4,4,4	599|600|604	lincRNA
XLOC_026952	C07[+]15708876-15710810	TCONS_00049229,TCONS_00049230	TCONS_00049229|XLOC_026952|+|NA|NA|more|5,TCONS_00049230|XLOC_026952|+|NA|NA|more|4	2	5,4	1223|1372	lincRNA
XLOC_026953	C07[+]15712554-15719260	TCONS_00049231	TCONS_00049231|XLOC_026953|+|Bol031929|-|more|2	1	2	461	lncNAT
XLOC_026955	C07[+]15823521-15824772	TCONS_00049234	TCONS_00049234|XLOC_026955|+|Bol031935|-|more|2	1	2	450	lncNAT
XLOC_026963	C07[+]16062003-16066831	TCONS_00049245	TCONS_00049245|XLOC_026963|+|Bol041759|-|one|1	1	1	368	lncNAT
XLOC_027010	C07[+]16926268-16930088	TCONS_00049335,TCONS_00049336,TCONS_00049337	TCONS_00049335|XLOC_027010|+|NA|NA|more|2,TCONS_00049336|XLOC_027010|+|NA|NA|more|2,TCONS_00049337|XLOC_027010|+|NA|NA|more|2	3	2,2,2	348|319|210	lincRNA
XLOC_027046	C07[+]17669602-17670827	TCONS_00049395	TCONS_00049395|XLOC_027046|+|NA|NA|more|4	1	4	966	lincRNA
XLOC_027048	C07[+]17693337-17693957	TCONS_00049397	TCONS_00049397|XLOC_027048|+|NA|NA|more|2	1	2	469	lincRNA
XLOC_027160	C07[+]21592653-21695514	TCONS_00049578	TCONS_00049578|XLOC_027160|+|NA|NA|more|2	1	2	312	lincRNA
XLOC_027176	C07[+]22023200-22024503	TCONS_00049600	TCONS_00049600|XLOC_027176|+|NA|NA|more|2	1	2	823	lincRNA
XLOC_027189	C07[+]22399200-22401087	TCONS_00049621,TCONS_00049622,TCONS_00049623	TCONS_00049621|XLOC_027189|+|NA|NA|more|5,TCONS_00049622|XLOC_027189|+|NA|NA|more|4,TCONS_00049623|XLOC_027189|+|NA|NA|more|4	3	5,4,4	1470|1447|1586	lincRNA
XLOC_027196	C07[+]22513103-22513538	TCONS_00049633	TCONS_00049633|XLOC_027196|+|NA|NA|more|2	1	2	310	lincRNA
XLOC_027201	C07[+]22714282-22715036	TCONS_00049638	TCONS_00049638|XLOC_027201|+|NA|NA|more|4	1	4	430	lincRNA
XLOC_027202	C07[+]22715154-22715658	TCONS_00049639	TCONS_00049639|XLOC_027202|+|NA|NA|more|2	1	2	421	lincRNA
XLOC_027245	C07[+]23593597-23594374	TCONS_00049720	TCONS_00049720|XLOC_027245|+|NA|NA|more|2	1	2	466	lincRNA
XLOC_027265	C07[+]24077126-24079192	TCONS_00049753,TCONS_00049754,TCONS_00049755	TCONS_00049753|XLOC_027265|+|NA|NA|more|3,TCONS_00049754|XLOC_027265|+|NA|NA|more|4,TCONS_00049755|XLOC_027265|+|NA|NA|more|4	3	3,4,4	1774|940|1683	lincRNA
XLOC_027273	C07[+]24218998-24232861	TCONS_00049768	TCONS_00049768|XLOC_027273|+|Bol005606|-|one|1	1	1	492	lncNAT
XLOC_027280	C07[+]24335883-24336712	TCONS_00049779,TCONS_00049780	TCONS_00049779|XLOC_027280|+|NA|NA|more|2,TCONS_00049780|XLOC_027280|+|NA|NA|more|2	2	2,2	729|647	lincRNA
XLOC_027283	C07[+]24384977-24386941	TCONS_00049783	TCONS_00049783|XLOC_027283|+|NA|NA|more|4	1	4	1448	lincRNA
XLOC_027295	C07[+]24555515-24678538	TCONS_00049800	TCONS_00049800|XLOC_027295|+|NA|NA|more|6	1	6	847	lincRNA
XLOC_027342	C07[+]25496946-25497880	TCONS_00049883	TCONS_00049883|XLOC_027342|+|NA|NA|more|2	1	2	755	lincRNA
XLOC_027362	C07[+]26125503-26127027	TCONS_00049914,TCONS_00049915	TCONS_00049914|XLOC_027362|+|Bol017208|-|more|3,TCONS_00049915|XLOC_027362|+|Bol017208|-|more|3	2	3,3	1105|1077	lncNAT
XLOC_027370	C07[+]26292325-26293300	TCONS_00049926,TCONS_00049927	TCONS_00049926|XLOC_027370|+|NA|NA|more|2,TCONS_00049927|XLOC_027370|+|NA|NA|more|2	2	2,2	652|648	lincRNA
XLOC_027399	C07[+]26999257-26999829	TCONS_00049986	TCONS_00049986|XLOC_027399|+|NA|NA|more|2	1	2	441	lincRNA
XLOC_027410	C07[+]27460500-27462220	TCONS_00050006,TCONS_00050007	TCONS_00050006|XLOC_027410|+|NA|NA|more|7,TCONS_00050007|XLOC_027410|+|NA|NA|more|7	2	7,7	916|1070	lincRNA
XLOC_027411	C07[+]27491412-27497597	TCONS_00050008	TCONS_00050008|XLOC_027411|+|NA|NA|more|2	1	2	453	lincRNA
XLOC_027464	C07[+]28648357-28648792	TCONS_00050118	TCONS_00050118|XLOC_027464|+|NA|NA|more|3	1	3	287	lincRNA
XLOC_027466	C07[+]28649364-28649902	TCONS_00050120	TCONS_00050120|XLOC_027466|+|NA|NA|more|3	1	3	404	lincRNA
XLOC_027481	C07[+]28899607-28900654	TCONS_00050143	TCONS_00050143|XLOC_027481|+|NA|NA|more|3	1	3	782	lincRNA
XLOC_027551	C07[+]30210570-30216502	TCONS_00050285	TCONS_00050285|XLOC_027551|+|NA|NA|more|2	1	2	608	lincRNA
XLOC_027587	C07[+]30789099-30828428	TCONS_00050355,TCONS_00050357	TCONS_00050355|XLOC_027587|+|Bol007227|-|more|2,TCONS_00050357|XLOC_027587|+|Bol007227|-|more|2	2	2,2	734|496	lncNAT
XLOC_027591	C07[+]30905182-30909526	TCONS_00050362	TCONS_00050362|XLOC_027591|+|Bol007235|-|one|1	1	1	716	lncNAT
XLOC_027592	C07[+]30940922-30941917	TCONS_00050363,TCONS_00050364	TCONS_00050363|XLOC_027592|+|NA|NA|more|2,TCONS_00050364|XLOC_027592|+|NA|NA|more|2	2	2,2	469|490	lincRNA
XLOC_027635	C07[+]31858494-31859562	TCONS_00050444	TCONS_00050444|XLOC_027635|+|Bol042766|-|more|2	1	2	948	lncNAT
XLOC_027637	C07[+]31877943-31887275	TCONS_00050446,TCONS_00050447,TCONS_00050448	TCONS_00050446|XLOC_027637|+|NA|NA|one|1,TCONS_00050447|XLOC_027637|+|NA|NA|more|2,TCONS_00050448|XLOC_027637|+|NA|NA|more|2	3	1,2,2	630|514|371	lincRNA
XLOC_027643	C07[+]31967703-31968304	TCONS_00050457	TCONS_00050457|XLOC_027643|+|NA|NA|more|2	1	2	480	lincRNA
XLOC_027681	C07[+]32622949-32625239	TCONS_00050542,TCONS_00050543	TCONS_00050542|XLOC_027681|+|Bol042861|-|more|3,TCONS_00050543|XLOC_027681|+|Bol042861|-|more|3	2	3,3	832|1244	lncNAT
XLOC_027758	C07[+]33950801-33956116	TCONS_00050686	TCONS_00050686|XLOC_027758|+|Bol042999|-|more|2	1	2	266	lncNAT
XLOC_027760	C07[+]33990592-33992048	TCONS_00050691	TCONS_00050691|XLOC_027760|+|NA|NA|more|7	1	7	886	lincRNA
XLOC_027858	C07[+]35383306-35384773	TCONS_00050886	TCONS_00050886|XLOC_027858|+|NA|NA|more|2	1	2	750	lincRNA
XLOC_027906	C07[+]36022879-36024418	TCONS_00050979	TCONS_00050979|XLOC_027906|+|Bol022409|-|more|2	1	2	463	lncNAT
XLOC_027916	C07[+]36142213-36143032	TCONS_00051001	TCONS_00051001|XLOC_027916|+|NA|NA|more|3	1	3	256	lincRNA
XLOC_027980	C07[+]36920827-36922512	TCONS_00051135	TCONS_00051135|XLOC_027980|+|Bol017067|-|one|1	1	1	399	lncNAT
XLOC_028010	C07[+]37451418-37454040	TCONS_00051228	TCONS_00051228|XLOC_028010|+|Bol016993|-|more|2	1	2	1084	lncNAT
XLOC_028100	C07[+]38617854-38620933	TCONS_00051404	TCONS_00051404|XLOC_028100|+|Bol037188|-|one|1	1	1	281	lncNAT
XLOC_028146	C07[+]39264793-39265624	TCONS_00051498,TCONS_00051499	TCONS_00051498|XLOC_028146|+|NA|NA|more|2,TCONS_00051499|XLOC_028146|+|NA|NA|more|2	2	2,2	738|672	lincRNA
XLOC_028160	C07[+]39578100-39585932	TCONS_00051519,TCONS_00051521,TCONS_00051522,TCONS_00051523	TCONS_00051519|XLOC_028160|+|NA|NA|more|4,TCONS_00051521|XLOC_028160|+|NA|NA|more|4,TCONS_00051522|XLOC_028160|+|NA|NA|more|7,TCONS_00051523|XLOC_028160|+|NA|NA|more|7	4	4,4,7,7	794|801|1354|1266	lincRNA
XLOC_028161	C07[+]39616257-39617898	TCONS_00051524,TCONS_00051525,TCONS_00051526,TCONS_00051527	TCONS_00051524|XLOC_028161|+|NA|NA|more|2,TCONS_00051525|XLOC_028161|+|NA|NA|more|3,TCONS_00051526|XLOC_028161|+|NA|NA|more|2,TCONS_00051527|XLOC_028161|+|NA|NA|more|2	4	2,3,2,2	951|1401|959|448	lincRNA
XLOC_028166	C07[+]39807494-39808399	TCONS_00051537	TCONS_00051537|XLOC_028166|+|NA|NA|more|2	1	2	344	lincRNA
XLOC_028219	C07[+]40970977-40972539	TCONS_00051654	TCONS_00051654|XLOC_028219|+|NA|NA|more|2	1	2	799	lincRNA
XLOC_028233	C07[+]41129496-41131189	TCONS_00051678,TCONS_00051679,TCONS_00051680,TCONS_00051681,TCONS_00051682	TCONS_00051678|XLOC_028233|+|NA|NA|more|3,TCONS_00051679|XLOC_028233|+|NA|NA|more|2,TCONS_00051680|XLOC_028233|+|NA|NA|more|2,TCONS_00051681|XLOC_028233|+|NA|NA|more|3,TCONS_00051682|XLOC_028233|+|NA|NA|more|2	5	3,2,2,3,2	686|634|795|873|470	lincRNA
XLOC_028262	C07[+]41559577-41559974	TCONS_00051727	TCONS_00051727|XLOC_028262|+|NA|NA|more|2	1	2	287	lincRNA
XLOC_028329	C07[+]42610012-42610508	TCONS_00051853	TCONS_00051853|XLOC_028329|+|NA|NA|more|3	1	3	295	lincRNA
XLOC_028361	C07[+]43123702-43124416	TCONS_00051913	TCONS_00051913|XLOC_028361|+|Bol042115|-|one|1	1	1	373	lncNAT
XLOC_028363	C07[+]43149597-43150002	TCONS_00051915	TCONS_00051915|XLOC_028363|+|NA|NA|one|1	1	1	405	lincRNA
XLOC_028395	C07[+]43480502-43483376	TCONS_00051971,TCONS_00051972,TCONS_00051973,TCONS_00051974	TCONS_00051971|XLOC_028395|+|NA|NA|more|4,TCONS_00051972|XLOC_028395|+|NA|NA|more|3,TCONS_00051973|XLOC_028395|+|NA|NA|more|3,TCONS_00051974|XLOC_028395|+|NA|NA|more|2	4	4,3,3,2	1618|1723|1689|1322	lincRNA
XLOC_028433	C07[+]43885318-43886179	TCONS_00052062	TCONS_00052062|XLOC_028433|+|Bol042239|-|more|2	1	2	774	lncNAT
XLOC_028440	C07[+]43949846-43950997	TCONS_00052075	TCONS_00052075|XLOC_028440|+|NA|NA|more|2	1	2	840	lincRNA
XLOC_028454	C07[+]44117384-44118386	TCONS_00052100	TCONS_00052100|XLOC_028454|+|NA|NA|more|2	1	2	266	lincRNA
XLOC_028476	C07[+]44412264-44413468	TCONS_00052155,TCONS_00052156	TCONS_00052155|XLOC_028476|+|NA|NA|more|2,TCONS_00052156|XLOC_028476|+|NA|NA|one|1	2	2,1	988|1204	lincRNA
XLOC_028619	C07[+]46052144-46068968	TCONS_00052435	TCONS_00052435|XLOC_028619|+|Bol033727|-|one|1	1	1	969	lncNAT
XLOC_028641	C07[+]46305367-46305769	TCONS_00052496	TCONS_00052496|XLOC_028641|+|NA|NA|more|2	1	2	324	lincRNA
XLOC_028704	C07[+]47084256-47084962	TCONS_00052624	TCONS_00052624|XLOC_028704|+|Bol018710|-|more|2	1	2	284	lncNAT
XLOC_028730	C07[+]47379764-47382507	TCONS_00052672,TCONS_00052673,TCONS_00052674,TCONS_00052675,TCONS_00052676,TCONS_00052677	TCONS_00052672|XLOC_028730|+|NA|NA|more|5,TCONS_00052673|XLOC_028730|+|NA|NA|more|7,TCONS_00052674|XLOC_028730|+|NA|NA|more|6,TCONS_00052675|XLOC_028730|+|NA|NA|more|5,TCONS_00052676|XLOC_028730|+|NA|NA|more|4,TCONS_00052677|XLOC_028730|+|NA|NA|more|5	6	5,7,6,5,4,5	1267|1193|1135|780|1010|647	lincRNA
XLOC_028798	C07[-]64-10462	TCONS_00052792,TCONS_00052793,TCONS_00052794	TCONS_00052792|XLOC_028798|-|NA|NA|more|5,TCONS_00052793|XLOC_028798|-|NA|NA|more|5,TCONS_00052794|XLOC_028798|-|NA|NA|more|4	3	5,5,4	698|699|1177	lincRNA
XLOC_028800	C07[-]49104-50508	TCONS_00052797	TCONS_00052797|XLOC_028800|-|NA|NA|more|3	1	3	1093	lincRNA
XLOC_028812	C07[-]324637-325923	TCONS_00052817	TCONS_00052817|XLOC_028812|-|NA|NA|more|3	1	3	387	lincRNA
XLOC_028817	C07[-]446812-450481	TCONS_00052822	TCONS_00052822|XLOC_028817|-|NA|NA|more|3	1	3	361	lincRNA
XLOC_028839	C07[-]878564-879684	TCONS_00052867,TCONS_00052868	TCONS_00052867|XLOC_028839|-|NA|NA|more|4,TCONS_00052868|XLOC_028839|-|NA|NA|more|4	2	4,4	728|808	lincRNA
XLOC_028854	C07[-]1314458-1316691	TCONS_00052897	TCONS_00052897|XLOC_028854|-|NA|NA|more|3	1	3	587	lincRNA
XLOC_028878	C07[-]1816067-1817929	TCONS_00052937	TCONS_00052937|XLOC_028878|-|NA|NA|more|3	1	3	1482	lincRNA
XLOC_028913	C07[-]3295768-3296879	TCONS_00052991	TCONS_00052991|XLOC_028913|-|NA|NA|more|4	1	4	713	lincRNA
XLOC_028931	C07[-]3916590-3916919	TCONS_00053020	TCONS_00053020|XLOC_028931|-|NA|NA|more|2	1	2	207	lincRNA
XLOC_028964	C07[-]4435307-4436761	TCONS_00053079,TCONS_00053080	TCONS_00053079|XLOC_028964|-|NA|NA|more|4,TCONS_00053080|XLOC_028964|-|NA|NA|more|4	2	4,4	948|918	lincRNA
XLOC_028981	C07[-]5171875-5174636	TCONS_00053121	TCONS_00053121|XLOC_028981|-|NA|NA|more|2	1	2	205	lincRNA
XLOC_028983	C07[-]5468778-5494538	TCONS_00053123,TCONS_00053124,TCONS_00053125,TCONS_00053126	TCONS_00053123|XLOC_028983|-|NA|NA|more|5,TCONS_00053124|XLOC_028983|-|NA|NA|more|4,TCONS_00053125|XLOC_028983|-|NA|NA|more|5,TCONS_00053126|XLOC_028983|-|NA|NA|more|5	4	5,4,5,5	801|1163|890|947	lincRNA
XLOC_028984	C07[-]5537132-5537827	TCONS_00053127	TCONS_00053127|XLOC_028984|-|NA|NA|more|3	1	3	415	lincRNA
XLOC_028986	C07[-]5657767-5659771	TCONS_00053133,TCONS_00053134	TCONS_00053133|XLOC_028986|-|NA|NA|more|3,TCONS_00053134|XLOC_028986|-|NA|NA|more|6	2	3,6	556|1036	lincRNA
XLOC_028990	C07[-]5790259-5790853	TCONS_00053140	TCONS_00053140|XLOC_028990|-|NA|NA|more|2	1	2	364	lincRNA
XLOC_028994	C07[-]5943995-5944644	TCONS_00053149	TCONS_00053149|XLOC_028994|-|NA|NA|more|2	1	2	552	lincRNA
XLOC_028997	C07[-]5968431-5972617	TCONS_00053157	TCONS_00053157|XLOC_028997|-|NA|NA|more|2	1	2	2566	lincRNA
XLOC_028999	C07[-]5997477-5997913	TCONS_00053159	TCONS_00053159|XLOC_028999|-|NA|NA|more|2	1	2	311	lincRNA
XLOC_029015	C07[-]6452722-6455100	TCONS_00053180,TCONS_00053181,TCONS_00053183	TCONS_00053180|XLOC_029015|-|NA|NA|more|6,TCONS_00053181|XLOC_029015|-|NA|NA|more|8,TCONS_00053183|XLOC_029015|-|NA|NA|more|7	3	6,8,7	479|1255|1521	lincRNA
XLOC_029020	C07[-]6650207-6650970	TCONS_00053191	TCONS_00053191|XLOC_029020|-|NA|NA|more|2	1	2	379	lincRNA
XLOC_029045	C07[-]7269519-7271070	TCONS_00053244,TCONS_00053245	TCONS_00053244|XLOC_029045|-|NA|NA|more|7,TCONS_00053245|XLOC_029045|-|NA|NA|more|7	2	7,7	991|1048	lincRNA
XLOC_029047	C07[-]7346610-7347441	TCONS_00053247,TCONS_00053248,TCONS_00053249	TCONS_00053247|XLOC_029047|-|NA|NA|more|2,TCONS_00053248|XLOC_029047|-|NA|NA|more|2,TCONS_00053249|XLOC_029047|-|NA|NA|more|2	3	2,2,2	581|584|655	lincRNA
XLOC_029049	C07[-]7463550-7464028	TCONS_00053255	TCONS_00053255|XLOC_029049|-|NA|NA|more|2	1	2	370	lincRNA
XLOC_029050	C07[-]7467607-7468790	TCONS_00053256	TCONS_00053256|XLOC_029050|-|NA|NA|more|3	1	3	496	lincRNA
XLOC_029071	C07[-]7996344-8194231	TCONS_00053303	TCONS_00053303|XLOC_029071|-|NA|NA|more|3	1	3	418	lincRNA
XLOC_029077	C07[-]8204826-8208522	TCONS_00053316,TCONS_00053317	TCONS_00053316|XLOC_029077|-|NA|NA|more|2,TCONS_00053317|XLOC_029077|-|NA|NA|more|2	2	2,2	465|457	lincRNA
XLOC_029095	C07[-]8856824-8858329	TCONS_00053341	TCONS_00053341|XLOC_029095|-|Bol041583|+|more|3	1	3	1290	lncNAT
XLOC_029096	C07[-]8919590-8920971	TCONS_00053342	TCONS_00053342|XLOC_029096|-|NA|NA|more|2	1	2	992	lincRNA
XLOC_029098	C07[-]8992604-8993833	TCONS_00053345	TCONS_00053345|XLOC_029098|-|NA|NA|more|3	1	3	575	lincRNA
XLOC_029103	C07[-]9040396-9040779	TCONS_00053354	TCONS_00053354|XLOC_029103|-|NA|NA|more|2	1	2	295	lincRNA
XLOC_029104	C07[-]9046123-9048883	TCONS_00053355,TCONS_00053356,TCONS_00053357,TCONS_00053358	TCONS_00053355|XLOC_029104|-|NA|NA|more|5,TCONS_00053356|XLOC_029104|-|NA|NA|more|6,TCONS_00053357|XLOC_029104|-|NA|NA|more|5,TCONS_00053358|XLOC_029104|-|NA|NA|more|6	4	5,6,5,6	691|789|709|797	lincRNA
XLOC_029121	C07[-]9576489-9579080	TCONS_00053390	TCONS_00053390|XLOC_029121|-|NA|NA|one|1	1	1	511	lincRNA
XLOC_029127	C07[-]9806846-9807267	TCONS_00053399	TCONS_00053399|XLOC_029127|-|NA|NA|more|2	1	2	285	lincRNA
XLOC_029151	C07[-]10494532-10495545	TCONS_00053438	TCONS_00053438|XLOC_029151|-|NA|NA|more|2	1	2	907	lincRNA
XLOC_029174	C07[-]11274973-11276332	TCONS_00053476	TCONS_00053476|XLOC_029174|-|NA|NA|more|2	1	2	1239	lincRNA
XLOC_029185	C07[-]11677092-11677577	TCONS_00053493	TCONS_00053493|XLOC_029185|-|NA|NA|more|2	1	2	334	lincRNA
XLOC_029208	C07[-]12150781-12151593	TCONS_00053565	TCONS_00053565|XLOC_029208|-|NA|NA|more|3	1	3	489	lincRNA
XLOC_029249	C07[-]13815775-13819118	TCONS_00053640	TCONS_00053640|XLOC_029249|-|NA|NA|more|2	1	2	358	lincRNA
XLOC_029253	C07[-]13934350-13936126	TCONS_00053649	TCONS_00053649|XLOC_029253|-|NA|NA|more|4	1	4	929	lincRNA
XLOC_029267	C07[-]14321681-14322118	TCONS_00053675	TCONS_00053675|XLOC_029267|-|NA|NA|more|2	1	2	370	lincRNA
XLOC_029271	C07[-]14491976-14504418	TCONS_00053683	TCONS_00053683|XLOC_029271|-|Bol031869|+|more|2	1	2	495	lncNAT
XLOC_029277	C07[-]14686545-14705975	TCONS_00053692	TCONS_00053692|XLOC_029277|-|Bol031878|+|one|1	1	1	880	lncNAT
XLOC_029306	C07[-]15708876-15710810	TCONS_00053747	TCONS_00053747|XLOC_029306|-|NA|NA|more|2	1	2	1811	lincRNA
XLOC_029314	C07[-]15878932-15880297	TCONS_00053757	TCONS_00053757|XLOC_029314|-|NA|NA|more|5	1	5	544	lincRNA
XLOC_029317	C07[-]16002081-16002503	TCONS_00053760	TCONS_00053760|XLOC_029317|-|NA|NA|more|2	1	2	348	lincRNA
XLOC_029338	C07[-]16374272-16375055	TCONS_00053805	TCONS_00053805|XLOC_029338|-|NA|NA|more|2	1	2	489	lincRNA
XLOC_029353	C07[-]16843315-16844815	TCONS_00053839,TCONS_00053840	TCONS_00053839|XLOC_029353|-|NA|NA|more|3,TCONS_00053840|XLOC_029353|-|NA|NA|more|2	2	3,2	950|422	lincRNA
XLOC_029362	C07[-]17166656-17168731	TCONS_00053866,TCONS_00053867,TCONS_00053868	TCONS_00053866|XLOC_029362|-|NA|NA|more|7,TCONS_00053867|XLOC_029362|-|NA|NA|more|7,TCONS_00053868|XLOC_029362|-|NA|NA|more|7	3	7,7,7	1417|1441|1418	lincRNA
XLOC_029367	C07[-]17381259-17382822	TCONS_00053875,TCONS_00053876,TCONS_00053877	TCONS_00053875|XLOC_029367|-|NA|NA|more|4,TCONS_00053876|XLOC_029367|-|NA|NA|more|4,TCONS_00053877|XLOC_029367|-|NA|NA|more|4	3	4,4,4	875|864|1189	lincRNA
XLOC_029370	C07[-]17507039-17507855	TCONS_00053880	TCONS_00053880|XLOC_029370|-|NA|NA|more|2	1	2	481	lincRNA
XLOC_029377	C07[-]17622244-17625851	TCONS_00053896	TCONS_00053896|XLOC_029377|-|NA|NA|one|1	1	1	835	lincRNA
XLOC_029380	C07[-]17665109-17666044	TCONS_00053903	TCONS_00053903|XLOC_029380|-|NA|NA|more|2	1	2	462	lincRNA
XLOC_029387	C07[-]17823752-17824715	TCONS_00053915	TCONS_00053915|XLOC_029387|-|NA|NA|more|2	1	2	884	lincRNA
XLOC_029404	C07[-]18610721-18611392	TCONS_00053944,TCONS_00053945	TCONS_00053944|XLOC_029404|-|NA|NA|more|2,TCONS_00053945|XLOC_029404|-|NA|NA|more|2	2	2,2	594|594	lincRNA
XLOC_029410	C07[-]19035151-19038763	TCONS_00053957	TCONS_00053957|XLOC_029410|-|Bol043172|+|more|2	1	2	1872	lncNAT
XLOC_029413	C07[-]19071979-19073458	TCONS_00053960,TCONS_00053961,TCONS_00053962,TCONS_00053963,TCONS_00053964	TCONS_00053960|XLOC_029413|-|NA|NA|more|2,TCONS_00053961|XLOC_029413|-|NA|NA|more|2,TCONS_00053962|XLOC_029413|-|NA|NA|more|2,TCONS_00053963|XLOC_029413|-|NA|NA|more|2,TCONS_00053964|XLOC_029413|-|NA|NA|more|2	5	2,2,2,2,2	786|664|953|662|658	lincRNA
XLOC_029467	C07[-]21719232-21720128	TCONS_00054047	TCONS_00054047|XLOC_029467|-|NA|NA|more|2	1	2	795	lincRNA
XLOC_029478	C07[-]21990438-22001812	TCONS_00054084,TCONS_00054085,TCONS_00054087,TCONS_00054088	TCONS_00054084|XLOC_029478|-|NA|NA|more|8,TCONS_00054085|XLOC_029478|-|NA|NA|more|9,TCONS_00054087|XLOC_029478|-|NA|NA|more|6,TCONS_00054088|XLOC_029478|-|NA|NA|more|3	4	8,9,6,3	2509|1927|685|925	lincRNA
XLOC_029480	C07[-]22025956-22026874	TCONS_00054093	TCONS_00054093|XLOC_029480|-|NA|NA|more|3	1	3	751	lincRNA
XLOC_029498	C07[-]22499417-22499899	TCONS_00054119	TCONS_00054119|XLOC_029498|-|NA|NA|more|3	1	3	336	lincRNA
XLOC_029502	C07[-]22681711-22683536	TCONS_00054134	TCONS_00054134|XLOC_029502|-|Bol004367|+|more|2	1	2	590	lncNAT
XLOC_029542	C07[-]23474117-23475806	TCONS_00054203,TCONS_00054204,TCONS_00054205	TCONS_00054203|XLOC_029542|-|NA|NA|more|3,TCONS_00054204|XLOC_029542|-|NA|NA|more|3,TCONS_00054205|XLOC_029542|-|NA|NA|more|3	3	3,3,3	487|488|609	lincRNA
XLOC_029584	C07[-]24555515-24678538	TCONS_00054279,TCONS_00054280	TCONS_00054279|XLOC_029584|-|NA|NA|more|4,TCONS_00054280|XLOC_029584|-|NA|NA|more|3	2	4,3	791|889	lincRNA
XLOC_029591	C07[-]24832423-24833379	TCONS_00054294	TCONS_00054294|XLOC_029591|-|NA|NA|more|2	1	2	811	lincRNA
XLOC_029609	C07[-]25327961-25328679	TCONS_00054321	TCONS_00054321|XLOC_029609|-|NA|NA|more|2	1	2	639	lincRNA
XLOC_029612	C07[-]25391243-25392366	TCONS_00054324	TCONS_00054324|XLOC_029612|-|NA|NA|more|4	1	4	543	lincRNA
XLOC_029628	C07[-]25927782-25928447	TCONS_00054350	TCONS_00054350|XLOC_029628|-|NA|NA|more|4	1	4	371	lincRNA
XLOC_029640	C07[-]26184520-26184849	TCONS_00054367	TCONS_00054367|XLOC_029640|-|NA|NA|more|2	1	2	229	lincRNA
XLOC_029649	C07[-]26351546-26353251	TCONS_00054380,TCONS_00054381	TCONS_00054380|XLOC_029649|-|NA|NA|more|2,TCONS_00054381|XLOC_029649|-|NA|NA|one|1	2	2,1	821|1066	lincRNA
XLOC_029685	C07[-]27281162-27285035	TCONS_00054448,TCONS_00054449	TCONS_00054448|XLOC_029685|-|Bol006375|+|more|4,TCONS_00054449|XLOC_029685|-|Bol006375|+|more|3	2	4,3	1677|1792	lncNAT
XLOC_029721	C07[-]27879261-27879923	TCONS_00054501	TCONS_00054501|XLOC_029721|-|NA|NA|more|2	1	2	387	lincRNA
XLOC_029737	C07[-]28265112-28268879	TCONS_00054530	TCONS_00054530|XLOC_029737|-|Bol008462|+|more|2	1	2	2166	lncNAT
XLOC_029752	C07[-]28717395-28718928	TCONS_00054550,TCONS_00054551,TCONS_00054552	TCONS_00054550|XLOC_029752|-|NA|NA|more|4,TCONS_00054551|XLOC_029752|-|NA|NA|more|3,TCONS_00054552|XLOC_029752|-|NA|NA|more|3	3	4,3,3	1038|1127|1351	lincRNA
XLOC_029807	C07[-]29514121-29514934	TCONS_00054652	TCONS_00054652|XLOC_029807|-|NA|NA|more|3	1	3	613	lincRNA
XLOC_029824	C07[-]29823099-29824409	TCONS_00054681	TCONS_00054681|XLOC_029824|-|NA|NA|more|2	1	2	1231	lincRNA
XLOC_029896	C07[-]31663165-31664518	TCONS_00054840	TCONS_00054840|XLOC_029896|-|Bol042750|+|more|2	1	2	1258	lncNAT
XLOC_029943	C07[-]32428378-32430395	TCONS_00054921	TCONS_00054921|XLOC_029943|-|NA|NA|more|6	1	6	789	lincRNA
XLOC_029987	C07[-]33151011-33153933	TCONS_00055013	TCONS_00055013|XLOC_029987|-|Bol042920|+|more|2	1	2	1276	lncNAT
XLOC_030003	C07[-]33417952-33419193	TCONS_00055040	TCONS_00055040|XLOC_030003|-|NA|NA|more|3	1	3	525	lincRNA
XLOC_030004	C07[-]33433053-33442561	TCONS_00055041,TCONS_00055042,TCONS_00055043,TCONS_00055044	TCONS_00055041|XLOC_030004|-|NA|NA|more|5,TCONS_00055042|XLOC_030004|-|NA|NA|more|6,TCONS_00055043|XLOC_030004|-|NA|NA|more|6,TCONS_00055044|XLOC_030004|-|NA|NA|more|6	4	5,6,6,6	950|899|973|1226	lincRNA
XLOC_030006	C07[-]33481466-33484981	TCONS_00055048	TCONS_00055048|XLOC_030006|-|Bol042957|+|more|2	1	2	1086	lncNAT
XLOC_030026	C07[-]33804450-33805496	TCONS_00055083	TCONS_00055083|XLOC_030026|-|NA|NA|more|2	1	2	957	lincRNA
XLOC_030028	C07[-]33859848-33865606	TCONS_00055088,TCONS_00055089,TCONS_00055090	TCONS_00055088|XLOC_030028|-|NA|NA|more|2,TCONS_00055089|XLOC_030028|-|NA|NA|more|4,TCONS_00055090|XLOC_030028|-|NA|NA|more|2	3	2,4,2	601|819|785	lincRNA
XLOC_030050	C07[-]34168600-34169186	TCONS_00055132	TCONS_00055132|XLOC_030050|-|NA|NA|more|2	1	2	484	lincRNA
XLOC_030051	C07[-]34194098-34194650	TCONS_00055133	TCONS_00055133|XLOC_030051|-|Bol043033|+|more|2	1	2	461	lncNAT
XLOC_030055	C07[-]34265593-34267007	TCONS_00055138	TCONS_00055138|XLOC_030055|-|NA|NA|more|5	1	5	746	lincRNA
XLOC_030163	C07[-]35774881-35782500	TCONS_00055367	TCONS_00055367|XLOC_030163|-|Bol022383|+|more|2	1	2	830	lncNAT
XLOC_030170	C07[-]35895405-35896361	TCONS_00055376	TCONS_00055376|XLOC_030170|-|NA|NA|more|2	1	2	205	lincRNA
XLOC_030184	C07[-]36158797-36162444	TCONS_00055397	TCONS_00055397|XLOC_030184|-|NA|NA|more|2	1	2	480	lincRNA
XLOC_030185	C07[-]36174042-36175266	TCONS_00055398,TCONS_00055399	TCONS_00055398|XLOC_030185|-|NA|NA|more|6,TCONS_00055399|XLOC_030185|-|NA|NA|more|6	2	6,6	490|510	lincRNA
XLOC_030194	C07[-]36332466-36333475	TCONS_00055420	TCONS_00055420|XLOC_030194|-|NA|NA|more|2	1	2	819	lincRNA
XLOC_030198	C07[-]36395118-36395957	TCONS_00055425	TCONS_00055425|XLOC_030198|-|NA|NA|more|2	1	2	540	lincRNA
XLOC_030229	C07[-]36779742-36781473	TCONS_00055483	TCONS_00055483|XLOC_030229|-|Bol017085|+|more|3	1	3	771	lncNAT
XLOC_030237	C07[-]36956630-36957109	TCONS_00055509	TCONS_00055509|XLOC_030237|-|NA|NA|more|2	1	2	357	lincRNA
XLOC_030257	C07[-]37203925-37225076	TCONS_00055548	TCONS_00055548|XLOC_030257|-|Bol017029|+|more|2	1	2	717	lncNAT
XLOC_030267	C07[-]37294813-37295445	TCONS_00055566	TCONS_00055566|XLOC_030267|-|NA|NA|more|2	1	2	521	lincRNA
XLOC_030277	C07[-]37424148-37424734	TCONS_00055587	TCONS_00055587|XLOC_030277|-|NA|NA|more|2	1	2	483	lincRNA
XLOC_030308	C07[-]37801524-37804119	TCONS_00055641	TCONS_00055641|XLOC_030308|-|NA|NA|more|6	1	6	1124	lincRNA
XLOC_030320	C07[-]37883776-37886774	TCONS_00055656	TCONS_00055656|XLOC_030320|-|Bol004998|+|more|2	1	2	996	lncNAT
XLOC_030332	C07[-]37984499-37986457	TCONS_00055681,TCONS_00055682,TCONS_00055683	TCONS_00055681|XLOC_030332|-|NA|NA|more|5,TCONS_00055682|XLOC_030332|-|NA|NA|more|4,TCONS_00055683|XLOC_030332|-|NA|NA|more|4	3	5,4,4	631|1128|983	lincRNA
XLOC_030348	C07[-]38212896-38214640	TCONS_00055705	TCONS_00055705|XLOC_030348|-|Bol005053|+|more|2	1	2	1648	lncNAT
XLOC_030378	C07[-]38626352-38627145	TCONS_00055776	TCONS_00055776|XLOC_030378|-|Bol037186|+|more|2	1	2	732	lncNAT
XLOC_030388	C07[-]38685976-38686733	TCONS_00055789	TCONS_00055789|XLOC_030388|-|NA|NA|more|4	1	4	511	lincRNA
XLOC_030454	C07[-]39484968-39527508	TCONS_00055928,TCONS_00055929	TCONS_00055928|XLOC_030454|-|NA|NA|more|2,TCONS_00055929|XLOC_030454|-|NA|NA|one|1	2	2,1	1155|774	lincRNA
XLOC_030455	C07[-]39548600-39549358	TCONS_00055930	TCONS_00055930|XLOC_030455|-|NA|NA|more|2	1	2	675	lincRNA
XLOC_030469	C07[-]39896156-39897158	TCONS_00055959,TCONS_00055960	TCONS_00055959|XLOC_030469|-|NA|NA|more|2,TCONS_00055960|XLOC_030469|-|NA|NA|more|2	2	2,2	847|541	lincRNA
XLOC_030470	C07[-]39942323-39943450	TCONS_00055961	TCONS_00055961|XLOC_030470|-|NA|NA|more|2	1	2	1043	lincRNA
XLOC_030471	C07[-]39981430-39981967	TCONS_00055962	TCONS_00055962|XLOC_030471|-|NA|NA|more|2	1	2	381	lincRNA
XLOC_030479	C07[-]40390133-40391018	TCONS_00055975	TCONS_00055975|XLOC_030479|-|NA|NA|more|2	1	2	678	lincRNA
XLOC_030483	C07[-]40423493-40425406	TCONS_00055983,TCONS_00055984	TCONS_00055983|XLOC_030483|-|NA|NA|more|4,TCONS_00055984|XLOC_030483|-|NA|NA|more|7	2	4,7	850|1119	lincRNA
XLOC_030486	C07[-]40471320-40472439	TCONS_00055987	TCONS_00055987|XLOC_030486|-|NA|NA|more|2	1	2	542	lincRNA
XLOC_030509	C07[-]40813655-40817033	TCONS_00056031	TCONS_00056031|XLOC_030509|-|Bol036964|+|one|1	1	1	487	lncNAT
XLOC_030514	C07[-]40889916-40890471	TCONS_00056037	TCONS_00056037|XLOC_030514|-|NA|NA|more|2	1	2	485	lincRNA
XLOC_030547	C07[-]41380874-41384124	TCONS_00056091	TCONS_00056091|XLOC_030547|-|Bol024384|+|more|2	1	2	744	lncNAT
XLOC_030597	C07[-]42253164-42254666	TCONS_00056184,TCONS_00056185,TCONS_00056186,TCONS_00056187	TCONS_00056184|XLOC_030597|-|NA|NA|more|5,TCONS_00056185|XLOC_030597|-|NA|NA|more|4,TCONS_00056186|XLOC_030597|-|NA|NA|more|4,TCONS_00056187|XLOC_030597|-|NA|NA|more|5	4	5,4,4,5	861|650|1225|1085	lincRNA
XLOC_030647	C07[-]42992127-42999453	TCONS_00056283,TCONS_00056284,TCONS_00056285,TCONS_00056286,TCONS_00056287,TCONS_00056288	TCONS_00056283|XLOC_030647|-|NA|NA|more|5,TCONS_00056284|XLOC_030647|-|NA|NA|more|4,TCONS_00056285|XLOC_030647|-|NA|NA|more|5,TCONS_00056286|XLOC_030647|-|NA|NA|more|5,TCONS_00056287|XLOC_030647|-|NA|NA|more|5,TCONS_00056288|XLOC_030647|-|NA|NA|more|7	6	5,4,5,5,5,7	681|597|590|560|643|985	lincRNA
XLOC_030648	C07[-]43006988-43007977	TCONS_00056290	TCONS_00056290|XLOC_030648|-|NA|NA|more|3	1	3	824	lincRNA
XLOC_030692	C07[-]43656522-43660118	TCONS_00056373	TCONS_00056373|XLOC_030692|-|Bol042195|+|one|1	1	1	329	lncNAT
XLOC_030726	C07[-]44082634-44083185	TCONS_00056441	TCONS_00056441|XLOC_030726|-|NA|NA|more|2	1	2	395	lincRNA
XLOC_030731	C07[-]44148374-44149566	TCONS_00056449	TCONS_00056449|XLOC_030731|-|NA|NA|more|3	1	3	834	lincRNA
XLOC_030837	C07[-]45438327-45439062	TCONS_00056663	TCONS_00056663|XLOC_030837|-|NA|NA|more|2	1	2	247	lincRNA
XLOC_030891	C07[-]46142244-46144167	TCONS_00056782	TCONS_00056782|XLOC_030891|-|Bol033742|+|more|2	1	2	819	lncNAT
XLOC_030956	C07[-]47045169-47064935	TCONS_00056899,TCONS_00056900	TCONS_00056899|XLOC_030956|-|NA|NA|more|5,TCONS_00056900|XLOC_030956|-|NA|NA|more|2	2	5,2	1208|532	lincRNA
XLOC_031036	C07[-]47985830-48003146	TCONS_00057060,TCONS_00057061,TCONS_00057063	TCONS_00057060|XLOC_031036|-|NA|NA|more|3,TCONS_00057061|XLOC_031036|-|NA|NA|more|3,TCONS_00057063|XLOC_031036|-|NA|NA|more|3	3	3,3,3	292|283|430	lincRNA
XLOC_031054	C07[-]48174665-48175974	TCONS_00057106,TCONS_00057107,TCONS_00057108,TCONS_00057109,TCONS_00057110	TCONS_00057106|XLOC_031054|-|NA|NA|more|2,TCONS_00057107|XLOC_031054|-|NA|NA|more|3,TCONS_00057108|XLOC_031054|-|NA|NA|more|2,TCONS_00057109|XLOC_031054|-|NA|NA|more|2,TCONS_00057110|XLOC_031054|-|NA|NA|more|3	5	2,3,2,2,3	659|738|693|773|859	lincRNA
XLOC_031377	C08[+]72986-76040	TCONS_00057448	TCONS_00057448|XLOC_031377|+|Bol005718|-|more|2	1	2	616	lncNAT
XLOC_031392	C08[+]348091-357853	TCONS_00057469	TCONS_00057469|XLOC_031392|+|NA|NA|one|1	1	1	908	lincRNA
XLOC_031403	C08[+]599924-600900	TCONS_00057489,TCONS_00057490	TCONS_00057489|XLOC_031403|+|NA|NA|more|2,TCONS_00057490|XLOC_031403|+|NA|NA|more|2	2	2,2	767|751	lincRNA
XLOC_031415	C08[+]1050792-1052104	TCONS_00057511	TCONS_00057511|XLOC_031415|+|NA|NA|more|3	1	3	1119	lincRNA
XLOC_031442	C08[+]1452012-1452441	TCONS_00057553	TCONS_00057553|XLOC_031442|+|NA|NA|more|2	1	2	302	lincRNA
XLOC_031449	C08[+]1565155-1565683	TCONS_00057561	TCONS_00057561|XLOC_031449|+|NA|NA|more|2	1	2	429	lincRNA
XLOC_031484	C08[+]2089223-2092347	TCONS_00057630	TCONS_00057630|XLOC_031484|+|Bol023320|-|more|2	1	2	676	lncNAT
XLOC_031489	C08[+]2219483-2221215	TCONS_00057636,TCONS_00057637	TCONS_00057636|XLOC_031489|+|NA|NA|more|4,TCONS_00057637|XLOC_031489|+|NA|NA|more|4	2	4,4	843|677	lincRNA
XLOC_031524	C08[+]2652528-2653751	TCONS_00057708	TCONS_00057708|XLOC_031524|+|NA|NA|more|2	1	2	894	lincRNA
XLOC_031559	C08[+]3339672-3341092	TCONS_00057770,TCONS_00057771	TCONS_00057770|XLOC_031559|+|NA|NA|more|2,TCONS_00057771|XLOC_031559|+|NA|NA|more|2	2	2,2	1322|1236	lincRNA
XLOC_031568	C08[+]3799770-3801138	TCONS_00057792	TCONS_00057792|XLOC_031568|+|NA|NA|more|4	1	4	1083	lincRNA
XLOC_031572	C08[+]4161114-4162576	TCONS_00057796	TCONS_00057796|XLOC_031572|+|NA|NA|more|2	1	2	1093	lincRNA
XLOC_031587	C08[+]5421635-5424044	TCONS_00057825	TCONS_00057825|XLOC_031587|+|Bol033465|-|more|2	1	2	1220	lncNAT
XLOC_031589	C08[+]5447222-5448896	TCONS_00057835	TCONS_00057835|XLOC_031589|+|NA|NA|more|5	1	5	1184	lincRNA
XLOC_031590	C08[+]5467915-5468499	TCONS_00057836	TCONS_00057836|XLOC_031590|+|NA|NA|more|3	1	3	370	lincRNA
XLOC_031596	C08[+]5955278-5956198	TCONS_00057844	TCONS_00057844|XLOC_031596|+|NA|NA|more|2	1	2	548	lincRNA
XLOC_031605	C08[+]6325413-6328792	TCONS_00057860	TCONS_00057860|XLOC_031605|+|Bol033443|-|one|1	1	1	318	lncNAT
XLOC_031611	C08[+]6683693-6685735	TCONS_00057870,TCONS_00057871	TCONS_00057870|XLOC_031611|+|NA|NA|more|8,TCONS_00057871|XLOC_031611|+|NA|NA|more|8	2	8,8	1361|1237	lincRNA
XLOC_031636	C08[+]7698033-7698593	TCONS_00057919,TCONS_00057920,TCONS_00057921	TCONS_00057919|XLOC_031636|+|NA|NA|more|2,TCONS_00057920|XLOC_031636|+|NA|NA|more|2,TCONS_00057921|XLOC_031636|+|NA|NA|more|2	3	2,2,2	481|466|481	lincRNA
XLOC_031648	C08[+]8063267-8063836	TCONS_00057948	TCONS_00057948|XLOC_031648|+|NA|NA|more|2	1	2	485	lincRNA
XLOC_031653	C08[+]8117993-8232595	TCONS_00057966	TCONS_00057966|XLOC_031653|+|NA|NA|more|2	1	2	464	lincRNA
XLOC_031669	C08[+]8660350-8662097	TCONS_00057986	TCONS_00057986|XLOC_031669|+|NA|NA|more|2	1	2	302	lincRNA
XLOC_031680	C08[+]9012954-9013654	TCONS_00058002,TCONS_00058003	TCONS_00058002|XLOC_031680|+|NA|NA|more|2,TCONS_00058003|XLOC_031680|+|NA|NA|more|2	2	2,2	629|542	lincRNA
XLOC_031702	C08[+]10277388-10278136	TCONS_00058038	TCONS_00058038|XLOC_031702|+|NA|NA|more|2	1	2	664	lincRNA
XLOC_031704	C08[+]10280749-10297524	TCONS_00058041	TCONS_00058041|XLOC_031704|+|Bol014204|-|one|1	1	1	227	lncNAT
XLOC_031717	C08[+]10561567-10564354	TCONS_00058061	TCONS_00058061|XLOC_031717|+|Bol027024|-|more|2	1	2	457	lncNAT
XLOC_031727	C08[+]10861646-10864299	TCONS_00058077,TCONS_00058078,TCONS_00058079	TCONS_00058077|XLOC_031727|+|NA|NA|more|9,TCONS_00058078|XLOC_031727|+|NA|NA|more|9,TCONS_00058079|XLOC_031727|+|NA|NA|more|9	3	9,9,9	1372|1440|1399	lincRNA
XLOC_031728	C08[+]10891542-10892752	TCONS_00058084	TCONS_00058084|XLOC_031728|+|NA|NA|more|3	1	3	833	lincRNA
XLOC_031744	C08[+]11464959-11466804	TCONS_00058109,TCONS_00058110	TCONS_00058109|XLOC_031744|+|NA|NA|more|5,TCONS_00058110|XLOC_031744|+|NA|NA|more|5	2	5,5	728|833	lincRNA
XLOC_031747	C08[+]11553639-11554124	TCONS_00058114	TCONS_00058114|XLOC_031747|+|NA|NA|more|2	1	2	222	lincRNA
XLOC_031765	C08[+]12285057-12285739	TCONS_00058145	TCONS_00058145|XLOC_031765|+|NA|NA|more|2	1	2	530	lincRNA
XLOC_031783	C08[+]12829221-12830806	TCONS_00058173,TCONS_00058174	TCONS_00058173|XLOC_031783|+|NA|NA|more|5,TCONS_00058174|XLOC_031783|+|NA|NA|more|4	2	5,4	728|868	lincRNA
XLOC_031785	C08[+]12914020-12916324	TCONS_00058177,TCONS_00058178,TCONS_00058179	TCONS_00058177|XLOC_031785|+|NA|NA|more|5,TCONS_00058178|XLOC_031785|+|NA|NA|more|5,TCONS_00058179|XLOC_031785|+|NA|NA|more|5	3	5,5,5	1298|1248|1238	lincRNA
XLOC_031797	C08[+]13239271-13252760	TCONS_00058196	TCONS_00058196|XLOC_031797|+|NA|NA|one|1	1	1	3450	lincRNA
XLOC_031807	C08[+]13686726-13688651	TCONS_00058211	TCONS_00058211|XLOC_031807|+|NA|NA|more|2	1	2	714	lincRNA
XLOC_031832	C08[+]14383428-14384705	TCONS_00058261	TCONS_00058261|XLOC_031832|+|NA|NA|more|2	1	2	723	lincRNA
XLOC_031838	C08[+]14545341-14547105	TCONS_00058271	TCONS_00058271|XLOC_031838|+|NA|NA|more|2	1	2	1679	lincRNA
XLOC_031839	C08[+]14548992-14549708	TCONS_00058272	TCONS_00058272|XLOC_031839|+|NA|NA|more|2	1	2	603	lincRNA
XLOC_031843	C08[+]14617182-14618875	TCONS_00058280	TCONS_00058280|XLOC_031843|+|NA|NA|more|4	1	4	1145	lincRNA
XLOC_031844	C08[+]14625197-14626289	TCONS_00058281,TCONS_00058282	TCONS_00058281|XLOC_031844|+|NA|NA|more|4,TCONS_00058282|XLOC_031844|+|NA|NA|more|4	2	4,4	852|840	lincRNA
XLOC_031865	C08[+]15288166-15288842	TCONS_00058316	TCONS_00058316|XLOC_031865|+|NA|NA|more|2	1	2	604	lincRNA
XLOC_031872	C08[+]15380594-15382160	TCONS_00058328	TCONS_00058328|XLOC_031872|+|NA|NA|more|2	1	2	603	lincRNA
XLOC_031894	C08[+]15742855-15743631	TCONS_00058366	TCONS_00058366|XLOC_031894|+|NA|NA|more|2	1	2	566	lincRNA
XLOC_031898	C08[+]15812449-15819296	TCONS_00058371,TCONS_00058372	TCONS_00058371|XLOC_031898|+|NA|NA|more|2,TCONS_00058372|XLOC_031898|+|NA|NA|more|2	2	2,2	347|347	lincRNA
XLOC_031899	C08[+]15828013-15829220	TCONS_00058373,TCONS_00058374	TCONS_00058373|XLOC_031899|+|Bol021146|-|more|2,TCONS_00058374|XLOC_031899|+|Bol021146|-|more|2	2	2,2	1062|967	lncNAT
XLOC_031902	C08[+]15883568-15884785	TCONS_00058377,TCONS_00058378,TCONS_00058379	TCONS_00058377|XLOC_031902|+|NA|NA|more|3,TCONS_00058378|XLOC_031902|+|NA|NA|more|4,TCONS_00058379|XLOC_031902|+|NA|NA|more|4	3	3,4,4	743|844|775	lincRNA
XLOC_031918	C08[+]16083146-16085358	TCONS_00058410,TCONS_00058411,TCONS_00058412,TCONS_00058413	TCONS_00058410|XLOC_031918|+|NA|NA|more|4,TCONS_00058411|XLOC_031918|+|NA|NA|more|3,TCONS_00058412|XLOC_031918|+|NA|NA|more|3,TCONS_00058413|XLOC_031918|+|NA|NA|more|4	4	4,3,3,4	949|1152|1262|952	lincRNA
XLOC_031925	C08[+]16189574-16190728	TCONS_00058424	TCONS_00058424|XLOC_031925|+|NA|NA|more|5	1	5	766	lincRNA
XLOC_031926	C08[+]16213763-16214410	TCONS_00058425	TCONS_00058425|XLOC_031926|+|NA|NA|more|2	1	2	566	lincRNA
XLOC_031953	C08[+]16689502-17034995	TCONS_00058505	TCONS_00058505|XLOC_031953|+|NA|NA|more|2	1	2	696	lincRNA
XLOC_032075	C08[+]18984112-18985474	TCONS_00058733,TCONS_00058734	TCONS_00058733|XLOC_032075|+|Bol029165|-|more|2,TCONS_00058734|XLOC_032075|+|Bol029165|-|more|2	2	2,2	1210|1210	lncNAT
XLOC_032087	C08[+]19145834-19151625	TCONS_00058751	TCONS_00058751|XLOC_032087|+|NA|NA|more|2	1	2	600	lincRNA
XLOC_032109	C08[+]19501991-19505983	TCONS_00058795	TCONS_00058795|XLOC_032109|+|Bol029233|-|one|1	1	1	368	lncNAT
XLOC_032147	C08[+]19989419-19989801	TCONS_00058873	TCONS_00058873|XLOC_032147|+|NA|NA|more|2	1	2	289	lincRNA
XLOC_032156	C08[+]20196002-20197138	TCONS_00058888	TCONS_00058888|XLOC_032156|+|NA|NA|more|2	1	2	462	lincRNA
XLOC_032220	C08[+]21031502-21044926	TCONS_00058993	TCONS_00058993|XLOC_032220|+|NA|NA|more|2	1	2	450	lincRNA
XLOC_032264	C08[+]21900202-21901629	TCONS_00059072	TCONS_00059072|XLOC_032264|+|NA|NA|more|4	1	4	804	lincRNA
XLOC_032310	C08[+]22608434-22610223	TCONS_00059151	TCONS_00059151|XLOC_032310|+|NA|NA|more|3	1	3	1007	lincRNA
XLOC_032321	C08[+]22816783-22817992	TCONS_00059170	TCONS_00059170|XLOC_032321|+|NA|NA|more|4	1	4	766	lincRNA
XLOC_032322	C08[+]22819019-22820594	TCONS_00059171	TCONS_00059171|XLOC_032322|+|NA|NA|more|3	1	3	1365	lincRNA
XLOC_032325	C08[+]22894992-22897751	TCONS_00059177	TCONS_00059177|XLOC_032325|+|NA|NA|more|5	1	5	1823	lincRNA
XLOC_032371	C08[+]23900007-23901749	TCONS_00059248,TCONS_00059249	TCONS_00059248|XLOC_032371|+|NA|NA|more|3,TCONS_00059249|XLOC_032371|+|NA|NA|more|4	2	3,4	523|554	lincRNA
XLOC_032406	C08[+]24676808-24677436	TCONS_00059314	TCONS_00059314|XLOC_032406|+|NA|NA|more|2	1	2	521	lincRNA
XLOC_032418	C08[+]25095131-25095718	TCONS_00059335	TCONS_00059335|XLOC_032418|+|NA|NA|more|2	1	2	395	lincRNA
XLOC_032429	C08[+]25744052-25744668	TCONS_00059354,TCONS_00059355	TCONS_00059354|XLOC_032429|+|NA|NA|more|2,TCONS_00059355|XLOC_032429|+|NA|NA|more|2	2	2,2	509|514	lincRNA
XLOC_032444	C08[+]26263019-26264298	TCONS_00059381	TCONS_00059381|XLOC_032444|+|NA|NA|more|2	1	2	890	lincRNA
XLOC_032456	C08[+]26630498-26646615	TCONS_00059397	TCONS_00059397|XLOC_032456|+|NA|NA|more|3	1	3	571	lincRNA
XLOC_032461	C08[+]26719799-26721521	TCONS_00059408	TCONS_00059408|XLOC_032461|+|NA|NA|more|2	1	2	1625	lincRNA
XLOC_032490	C08[+]27482524-27486390	TCONS_00059465	TCONS_00059465|XLOC_032490|+|Bol025008|-|one|1	1	1	1419	lncNAT
XLOC_032505	C08[+]27608667-27613284	TCONS_00059495	TCONS_00059495|XLOC_032505|+|NA|NA|more|4	1	4	579	lincRNA
XLOC_032506	C08[+]27614989-27615725	TCONS_00059496	TCONS_00059496|XLOC_032506|+|NA|NA|more|2	1	2	330	lincRNA
XLOC_032509	C08[+]27670526-27672192	TCONS_00059499	TCONS_00059499|XLOC_032509|+|NA|NA|more|5	1	5	1282	lincRNA
XLOC_032523	C08[+]27866327-27868279	TCONS_00059516,TCONS_00059517,TCONS_00059518,TCONS_00059519	TCONS_00059516|XLOC_032523|+|NA|NA|one|1,TCONS_00059517|XLOC_032523|+|NA|NA|more|2,TCONS_00059518|XLOC_032523|+|NA|NA|more|2,TCONS_00059519|XLOC_032523|+|NA|NA|one|1	4	1,2,2,1	1200|703|628|504	lincRNA
XLOC_032526	C08[+]27901595-27903493	TCONS_00059524,TCONS_00059525,TCONS_00059527,TCONS_00059528	TCONS_00059524|XLOC_032526|+|NA|NA|more|5,TCONS_00059525|XLOC_032526|+|NA|NA|more|4,TCONS_00059527|XLOC_032526|+|NA|NA|more|5,TCONS_00059528|XLOC_032526|+|NA|NA|more|5	4	5,4,5,5	1132|1353|1127|1133	lincRNA
XLOC_032528	C08[+]27952711-27953421	TCONS_00059530	TCONS_00059530|XLOC_032528|+|Bol025065|-|more|2	1	2	575	lncNAT
XLOC_032529	C08[+]27956065-27956429	TCONS_00059531	TCONS_00059531|XLOC_032529|+|NA|NA|more|2	1	2	288	lincRNA
XLOC_032530	C08[+]27957375-27957775	TCONS_00059532	TCONS_00059532|XLOC_032530|+|NA|NA|more|2	1	2	320	lincRNA
XLOC_032553	C08[+]28449635-28451036	TCONS_00059570,TCONS_00059571	TCONS_00059570|XLOC_032553|+|NA|NA|more|2,TCONS_00059571|XLOC_032553|+|NA|NA|more|2	2	2,2	879|935	lincRNA
XLOC_032572	C08[+]28695539-28697992	TCONS_00059606	TCONS_00059606|XLOC_032572|+|Bol025156|-|one|1	1	1	399	lncNAT
XLOC_032612	C08[+]29337647-29338928	TCONS_00059682	TCONS_00059682|XLOC_032612|+|NA|NA|more|2	1	2	705	lincRNA
XLOC_032664	C08[+]29996419-30003292	TCONS_00059772	TCONS_00059772|XLOC_032664|+|Bol044374|-|one|1	1	1	847	lncNAT
XLOC_032665	C08[+]30056146-30061469	TCONS_00059773	TCONS_00059773|XLOC_032665|+|Bol044378|-|one|1	1	1	320	lncNAT
XLOC_032750	C08[+]31170319-31173790	TCONS_00059932,TCONS_00059933	TCONS_00059932|XLOC_032750|+|NA|NA|more|2,TCONS_00059933|XLOC_032750|+|NA|NA|more|2	2	2,2	484|430	lincRNA
XLOC_032759	C08[+]31296147-31297804	TCONS_00059945	TCONS_00059945|XLOC_032759|+|NA|NA|more|2	1	2	664	lincRNA
XLOC_032809	C08[+]31873203-31874381	TCONS_00060052	TCONS_00060052|XLOC_032809|+|NA|NA|more|2	1	2	586	lincRNA
XLOC_032824	C08[+]31994393-31996212	TCONS_00060075,TCONS_00060076,TCONS_00060077	TCONS_00060075|XLOC_032824|+|NA|NA|more|8,TCONS_00060076|XLOC_032824|+|NA|NA|more|8,TCONS_00060077|XLOC_032824|+|NA|NA|more|8	3	8,8,8	1078|1060|1128	lincRNA
XLOC_032860	C08[+]32384497-32387719	TCONS_00060137,TCONS_00060138	TCONS_00060137|XLOC_032860|+|NA|NA|more|2,TCONS_00060138|XLOC_032860|+|NA|NA|more|5	2	2,5	1209|1673	lincRNA
XLOC_032947	C08[+]33331545-33334190	TCONS_00060285	TCONS_00060285|XLOC_032947|+|NA|NA|more|2	1	2	383	lincRNA
XLOC_032973	C08[+]33621052-33628579	TCONS_00060324	TCONS_00060324|XLOC_032973|+|Bol044632|-|one|1	1	1	274	lncNAT
XLOC_033125	C08[+]35794414-35797896	TCONS_00060614	TCONS_00060614|XLOC_033125|+|Bol044792|-|more|2	1	2	963	lncNAT
XLOC_033155	C08[+]36020255-36025261	TCONS_00060675	TCONS_00060675|XLOC_033155|+|Bol044815|-|more|2	1	2	211	lncNAT
XLOC_033255	C08[+]37263387-37265563	TCONS_00060869	TCONS_00060869|XLOC_033255|+|Bol009836|-|more|2	1	2	1091	lncNAT
XLOC_033285	C08[+]37552925-37556701	TCONS_00060936	TCONS_00060936|XLOC_033285|+|Bol031544|-|one|1	1	1	1634	lncNAT
XLOC_033292	C08[+]37592549-37593854	TCONS_00060954	TCONS_00060954|XLOC_033292|+|NA|NA|more|5	1	5	826	lincRNA
XLOC_033295	C08[+]37604402-37647695	TCONS_00060962	TCONS_00060962|XLOC_033295|+|NA|NA|more|4	1	4	747	lincRNA
XLOC_033312	C08[+]37841500-37842633	TCONS_00061003	TCONS_00061003|XLOC_033312|+|NA|NA|more|3	1	3	924	lincRNA
XLOC_033352	C08[+]38282545-38284270	TCONS_00061084	TCONS_00061084|XLOC_033352|+|NA|NA|more|3	1	3	880	lincRNA
XLOC_033353	C08[+]38290187-38292576	TCONS_00061085,TCONS_00061086,TCONS_00061088,TCONS_00061089	TCONS_00061085|XLOC_033353|+|NA|NA|more|6,TCONS_00061086|XLOC_033353|+|NA|NA|more|7,TCONS_00061088|XLOC_033353|+|NA|NA|more|5,TCONS_00061089|XLOC_033353|+|NA|NA|more|3	4	6,7,5,3	1587|1490|1646|776	lincRNA
XLOC_033354	C08[+]38302054-38304929	TCONS_00061090	TCONS_00061090|XLOC_033354|+|Bol031430|-|more|2	1	2	2658	lncNAT
XLOC_033372	C08[+]38507070-38509200	TCONS_00061119	TCONS_00061119|XLOC_033372|+|Bol031399|-|more|2	1	2	636	lncNAT
XLOC_033385	C08[+]38624727-38629772	TCONS_00061145	TCONS_00061145|XLOC_033385|+|Bol031373|-|one|1	1	1	636	lncNAT
XLOC_033389	C08[+]38677008-38678117	TCONS_00061149,TCONS_00061151	TCONS_00061149|XLOC_033389|+|NA|NA|more|2,TCONS_00061151|XLOC_033389|+|NA|NA|more|3	2	2,3	483|756	lincRNA
XLOC_033390	C08[+]38683267-38684266	TCONS_00061152	TCONS_00061152|XLOC_033390|+|NA|NA|more|2	1	2	891	lincRNA
XLOC_033410	C08[+]38887957-39007209	TCONS_00061185	TCONS_00061185|XLOC_033410|+|NA|NA|more|2	1	2	772	lincRNA
XLOC_033419	C08[+]39123540-39128124	TCONS_00061196	TCONS_00061196|XLOC_033419|+|Bol031297|-|more|2	1	2	357	lncNAT
XLOC_033483	C08[+]39913051-39913546	TCONS_00061328	TCONS_00061328|XLOC_033483|+|NA|NA|more|2	1	2	347	lincRNA
XLOC_033513	C08[+]40178757-40179442	TCONS_00061396	TCONS_00061396|XLOC_033513|+|NA|NA|more|2	1	2	554	lincRNA
XLOC_033575	C08[+]40805457-40805796	TCONS_00061507	TCONS_00061507|XLOC_033575|+|NA|NA|more|2	1	2	221	lincRNA
XLOC_033642	C08[+]41449513-41450420	TCONS_00061636	TCONS_00061636|XLOC_033642|+|Bol018494|-|more|3	1	3	487	lncNAT
XLOC_033665	C08[-]145319-146917	TCONS_00061680	TCONS_00061680|XLOC_033665|-|NA|NA|more|4	1	4	844	lincRNA
XLOC_033684	C08[-]856514-857445	TCONS_00061705	TCONS_00061705|XLOC_033684|-|NA|NA|more|3	1	3	632	lincRNA
XLOC_033686	C08[-]932181-934953	TCONS_00061707	TCONS_00061707|XLOC_033686|-|NA|NA|more|3	1	3	1139	lincRNA
XLOC_033694	C08[-]1191872-1192168	TCONS_00061719	TCONS_00061719|XLOC_033694|-|NA|NA|more|2	1	2	223	lincRNA
XLOC_033795	C08[-]3735891-3743897	TCONS_00061928,TCONS_00061929	TCONS_00061928|XLOC_033795|-|NA|NA|more|3,TCONS_00061929|XLOC_033795|-|NA|NA|more|3	2	3,3	409|1070	lincRNA
XLOC_033796	C08[-]3775743-3780131	TCONS_00061930	TCONS_00061930|XLOC_033796|-|Bol033484|+|more|2	1	2	271	lncNAT
XLOC_033803	C08[-]4227411-4227856	TCONS_00061940	TCONS_00061940|XLOC_033803|-|NA|NA|more|2	1	2	364	lincRNA
XLOC_033807	C08[-]4454184-4455345	TCONS_00061945	TCONS_00061945|XLOC_033807|-|NA|NA|more|3	1	3	693	lincRNA
XLOC_033810	C08[-]4575311-4576670	TCONS_00061948	TCONS_00061948|XLOC_033810|-|NA|NA|more|4	1	4	600	lincRNA
XLOC_033818	C08[-]4886009-4886844	TCONS_00061957	TCONS_00061957|XLOC_033818|-|NA|NA|more|2	1	2	370	lincRNA
XLOC_033819	C08[-]4971485-4977576	TCONS_00061959,TCONS_00061960	TCONS_00061959|XLOC_033819|-|NA|NA|more|9,TCONS_00061960|XLOC_033819|-|NA|NA|more|5	2	9,5	2088|1469	lincRNA
XLOC_033820	C08[-]4981049-4982272	TCONS_00061961	TCONS_00061961|XLOC_033820|-|NA|NA|more|2	1	2	512	lincRNA
XLOC_033836	C08[-]6030118-6031856	TCONS_00061989,TCONS_00061990	TCONS_00061989|XLOC_033836|-|NA|NA|more|4,TCONS_00061990|XLOC_033836|-|NA|NA|more|3	2	4,3	1231|1337	lincRNA
XLOC_033846	C08[-]6784109-6786119	TCONS_00062011	TCONS_00062011|XLOC_033846|-|NA|NA|more|4	1	4	1433	lincRNA
XLOC_033857	C08[-]7425858-7427210	TCONS_00062029,TCONS_00062030,TCONS_00062031,TCONS_00062032	TCONS_00062029|XLOC_033857|-|NA|NA|more|2,TCONS_00062030|XLOC_033857|-|NA|NA|more|3,TCONS_00062031|XLOC_033857|-|NA|NA|more|3,TCONS_00062032|XLOC_033857|-|NA|NA|more|3	4	2,3,3,3	506|1028|1050|1053	lincRNA
XLOC_033867	C08[-]7956020-7956414	TCONS_00062049	TCONS_00062049|XLOC_033867|-|NA|NA|more|2	1	2	301	lincRNA
XLOC_033869	C08[-]8022205-8023189	TCONS_00062051	TCONS_00062051|XLOC_033869|-|NA|NA|more|2	1	2	722	lincRNA
XLOC_033871	C08[-]8032285-8032757	TCONS_00062054	TCONS_00062054|XLOC_033871|-|NA|NA|more|2	1	2	315	lincRNA
XLOC_033872	C08[-]8046239-8048360	TCONS_00062055,TCONS_00062056	TCONS_00062055|XLOC_033872|-|NA|NA|more|3,TCONS_00062056|XLOC_033872|-|NA|NA|more|2	2	3,2	434|506	lincRNA
XLOC_033876	C08[-]8233167-8233576	TCONS_00062063	TCONS_00062063|XLOC_033876|-|NA|NA|one|1	1	1	409	lincRNA
XLOC_033880	C08[-]8358661-8359324	TCONS_00062073	TCONS_00062073|XLOC_033880|-|NA|NA|more|3	1	3	485	lincRNA
XLOC_033886	C08[-]8660350-8662097	TCONS_00062089,TCONS_00062090,TCONS_00062091	TCONS_00062089|XLOC_033886|-|NA|NA|more|4,TCONS_00062090|XLOC_033886|-|NA|NA|more|5,TCONS_00062091|XLOC_033886|-|NA|NA|more|5	3	4,5,5	713|973|979	lincRNA
XLOC_033890	C08[-]8871958-8873108	TCONS_00062098	TCONS_00062098|XLOC_033890|-|NA|NA|more|3	1	3	805	lincRNA
XLOC_033895	C08[-]8956057-8957747	TCONS_00062106	TCONS_00062106|XLOC_033895|-|NA|NA|more|2	1	2	371	lincRNA
XLOC_033897	C08[-]8963225-8963690	TCONS_00062108	TCONS_00062108|XLOC_033897|-|NA|NA|more|3	1	3	247	lincRNA
XLOC_033915	C08[-]9993558-9994205	TCONS_00062130	TCONS_00062130|XLOC_033915|-|Bol014192|+|more|2	1	2	555	lncNAT
XLOC_033921	C08[-]10257469-10261117	TCONS_00062139,TCONS_00062140,TCONS_00062141,TCONS_00062143,TCONS_00062144	TCONS_00062139|XLOC_033921|-|NA|NA|more|6,TCONS_00062140|XLOC_033921|-|NA|NA|more|5,TCONS_00062141|XLOC_033921|-|NA|NA|more|6,TCONS_00062143|XLOC_033921|-|NA|NA|more|8,TCONS_00062144|XLOC_033921|-|NA|NA|more|8	5	6,5,6,8,8	1158|1404|1229|1331|1563	lincRNA
XLOC_033922	C08[-]10279032-10279659	TCONS_00062145,TCONS_00062146	TCONS_00062145|XLOC_033922|-|NA|NA|more|2,TCONS_00062146|XLOC_033922|-|NA|NA|more|2	2	2,2	304|393	lincRNA
XLOC_033925	C08[-]10467526-10468578	TCONS_00062157,TCONS_00062158	TCONS_00062157|XLOC_033925|-|NA|NA|more|4,TCONS_00062158|XLOC_033925|-|NA|NA|more|4	2	4,4	707|731	lincRNA
XLOC_033938	C08[-]10803717-10806596	TCONS_00062182,TCONS_00062183	TCONS_00062182|XLOC_033938|-|NA|NA|more|8,TCONS_00062183|XLOC_033938|-|NA|NA|more|9	2	8,9	1256|1380	lincRNA
XLOC_033939	C08[-]10808096-10810709	TCONS_00062186,TCONS_00062187,TCONS_00062189,TCONS_00062194	TCONS_00062186|XLOC_033939|-|NA|NA|more|5,TCONS_00062187|XLOC_033939|-|NA|NA|more|5,TCONS_00062189|XLOC_033939|-|NA|NA|more|6,TCONS_00062194|XLOC_033939|-|NA|NA|more|7	4	5,5,6,7	1126|1147|1244|1626	lincRNA
XLOC_033943	C08[-]11019601-11020288	TCONS_00062199	TCONS_00062199|XLOC_033943|-|NA|NA|more|2	1	2	596	lincRNA
XLOC_033981	C08[-]12303486-12305554	TCONS_00062264	TCONS_00062264|XLOC_033981|-|NA|NA|more|2	1	2	470	lincRNA
XLOC_033982	C08[-]12358172-12359490	TCONS_00062265,TCONS_00062266,TCONS_00062267	TCONS_00062265|XLOC_033982|-|NA|NA|more|4,TCONS_00062266|XLOC_033982|-|NA|NA|more|5,TCONS_00062267|XLOC_033982|-|NA|NA|more|3	3	4,5,3	864|650|487	lincRNA
XLOC_034011	C08[-]13172789-13173348	TCONS_00062310	TCONS_00062310|XLOC_034011|-|NA|NA|more|2	1	2	478	lincRNA
XLOC_034016	C08[-]13418896-13424536	TCONS_00062316,TCONS_00062318,TCONS_00062319,TCONS_00062320	TCONS_00062316|XLOC_034016|-|NA|NA|more|3,TCONS_00062318|XLOC_034016|-|NA|NA|more|5,TCONS_00062319|XLOC_034016|-|NA|NA|more|4,TCONS_00062320|XLOC_034016|-|NA|NA|more|3	4	3,5,4,3	1098|1293|973|323	lincRNA
XLOC_034022	C08[-]13686726-13688651	TCONS_00062333	TCONS_00062333|XLOC_034022|-|NA|NA|more|5	1	5	1417	lincRNA
XLOC_034023	C08[-]13717931-13719178	TCONS_00062334	TCONS_00062334|XLOC_034023|-|NA|NA|more|5	1	5	404	lincRNA
XLOC_034026	C08[-]13731082-13736575	TCONS_00062337	TCONS_00062337|XLOC_034026|-|Bol028268|+|more|2	1	2	952	lncNAT
XLOC_034027	C08[-]13785674-13793177	TCONS_00062338	TCONS_00062338|XLOC_034027|-|Bol028263|+|more|2	1	2	359	lncNAT
XLOC_034043	C08[-]14220247-14220631	TCONS_00062362	TCONS_00062362|XLOC_034043|-|NA|NA|more|2	1	2	318	lincRNA
XLOC_034047	C08[-]14280548-14281166	TCONS_00062369	TCONS_00062369|XLOC_034047|-|NA|NA|more|2	1	2	531	lincRNA
XLOC_034073	C08[-]14916928-14917600	TCONS_00062416	TCONS_00062416|XLOC_034073|-|NA|NA|more|2	1	2	363	lincRNA
XLOC_034075	C08[-]14938472-14939752	TCONS_00062418	TCONS_00062418|XLOC_034075|-|NA|NA|more|2	1	2	326	lincRNA
XLOC_034077	C08[-]14969966-14971321	TCONS_00062423	TCONS_00062423|XLOC_034077|-|NA|NA|more|3	1	3	1107	lincRNA
XLOC_034082	C08[-]15126061-15127340	TCONS_00062429,TCONS_00062430,TCONS_00062431,TCONS_00062432,TCONS_00062433	TCONS_00062429|XLOC_034082|-|NA|NA|more|3,TCONS_00062430|XLOC_034082|-|NA|NA|more|4,TCONS_00062431|XLOC_034082|-|NA|NA|more|2,TCONS_00062432|XLOC_034082|-|NA|NA|more|5,TCONS_00062433|XLOC_034082|-|NA|NA|more|5	5	3,4,2,5,5	1018|776|728|864|886	lincRNA
XLOC_034093	C08[-]15404406-15406009	TCONS_00062450	TCONS_00062450|XLOC_034093|-|NA|NA|more|5	1	5	473	lincRNA
XLOC_034101	C08[-]15497830-15498718	TCONS_00062463	TCONS_00062463|XLOC_034101|-|NA|NA|more|3	1	3	695	lincRNA
XLOC_034116	C08[-]15858869-15859666	TCONS_00062493	TCONS_00062493|XLOC_034116|-|NA|NA|more|2	1	2	601	lincRNA
XLOC_034117	C08[-]15883568-15884785	TCONS_00062494	TCONS_00062494|XLOC_034117|-|NA|NA|more|2	1	2	415	lincRNA
XLOC_034128	C08[-]16086863-16090386	TCONS_00062514	TCONS_00062514|XLOC_034128|-|Bol021118|+|one|1	1	1	237	lncNAT
XLOC_034132	C08[-]16137675-16138137	TCONS_00062528	TCONS_00062528|XLOC_034132|-|NA|NA|more|2	1	2	248	lincRNA
XLOC_034134	C08[-]16172672-16173243	TCONS_00062530	TCONS_00062530|XLOC_034134|-|NA|NA|more|2	1	2	385	lincRNA
XLOC_034135	C08[-]16242800-16243358	TCONS_00062531	TCONS_00062531|XLOC_034135|-|NA|NA|more|2	1	2	383	lincRNA
XLOC_034149	C08[-]16689502-17034995	TCONS_00062560,TCONS_00062561	TCONS_00062560|XLOC_034149|-|NA|NA|more|3,TCONS_00062561|XLOC_034149|-|NA|NA|more|3	2	3,3	419|987	lincRNA
XLOC_034271	C08[-]18781815-18783597	TCONS_00062786	TCONS_00062786|XLOC_034271|-|Bol029144|+|more|2	1	2	952	lncNAT
XLOC_034288	C08[-]19176990-19178317	TCONS_00062812	TCONS_00062812|XLOC_034288|-|NA|NA|more|3	1	3	464	lincRNA
XLOC_034307	C08[-]19410415-19412313	TCONS_00062854	TCONS_00062854|XLOC_034307|-|NA|NA|more|7	1	7	1331	lincRNA
XLOC_034322	C08[-]19577229-19578524	TCONS_00062884	TCONS_00062884|XLOC_034322|-|Bol029244|+|more|2	1	2	1032	lncNAT
XLOC_034333	C08[-]19708920-19711527	TCONS_00062904	TCONS_00062904|XLOC_034333|-|Bol029266|+|more|2	1	2	1090	lncNAT
XLOC_034358	C08[-]19969948-19972377	TCONS_00062956	TCONS_00062956|XLOC_034358|-|Bol029313|+|more|6	1	6	1357	lncNAT
XLOC_034370	C08[-]20371226-20475553	TCONS_00062983	TCONS_00062983|XLOC_034370|-|NA|NA|more|6	1	6	445	lincRNA
XLOC_034415	C08[-]21010196-21010816	TCONS_00063076	TCONS_00063076|XLOC_034415|-|NA|NA|more|2	1	2	546	lincRNA
XLOC_034449	C08[-]21655756-21656562	TCONS_00063129	TCONS_00063129|XLOC_034449|-|NA|NA|more|2	1	2	525	lincRNA
XLOC_034456	C08[-]21797525-21798931	TCONS_00063144	TCONS_00063144|XLOC_034456|-|Bol007022|+|more|2	1	2	1096	lncNAT
XLOC_034461	C08[-]21924189-21925782	TCONS_00063156	TCONS_00063156|XLOC_034461|-|NA|NA|more|2	1	2	1489	lincRNA
XLOC_034494	C08[-]22794505-22795382	TCONS_00063218	TCONS_00063218|XLOC_034494|-|NA|NA|more|3	1	3	555	lincRNA
XLOC_034495	C08[-]22820962-22823305	TCONS_00063219,TCONS_00063220	TCONS_00063219|XLOC_034495|-|NA|NA|more|3,TCONS_00063220|XLOC_034495|-|NA|NA|more|3	2	3,3	1017|1045	lincRNA
XLOC_034496	C08[-]22840511-22842297	TCONS_00063221	TCONS_00063221|XLOC_034496|-|NA|NA|more|3	1	3	594	lincRNA
XLOC_034575	C08[-]24498013-24499216	TCONS_00063347	TCONS_00063347|XLOC_034575|-|NA|NA|more|3	1	3	297	lincRNA
XLOC_034593	C08[-]24802482-24802985	TCONS_00063375	TCONS_00063375|XLOC_034593|-|NA|NA|more|2	1	2	423	lincRNA
XLOC_034600	C08[-]24909541-24910659	TCONS_00063387,TCONS_00063388	TCONS_00063387|XLOC_034600|-|NA|NA|more|5,TCONS_00063388|XLOC_034600|-|NA|NA|more|4	2	5,4	728|744	lincRNA
XLOC_034601	C08[-]24918516-24919362	TCONS_00063389	TCONS_00063389|XLOC_034601|-|NA|NA|more|2	1	2	593	lincRNA
XLOC_034606	C08[-]25023116-25024354	TCONS_00063398	TCONS_00063398|XLOC_034606|-|NA|NA|more|4	1	4	808	lincRNA
XLOC_034635	C08[-]25991052-25991517	TCONS_00063453	TCONS_00063453|XLOC_034635|-|NA|NA|more|2	1	2	378	lincRNA
XLOC_034642	C08[-]26170070-26172308	TCONS_00063460,TCONS_00063461,TCONS_00063462,TCONS_00063463,TCONS_00063464,TCONS_00063465	TCONS_00063460|XLOC_034642|-|NA|NA|more|3,TCONS_00063461|XLOC_034642|-|NA|NA|more|6,TCONS_00063462|XLOC_034642|-|NA|NA|more|7,TCONS_00063463|XLOC_034642|-|NA|NA|more|6,TCONS_00063464|XLOC_034642|-|NA|NA|more|6,TCONS_00063465|XLOC_034642|-|NA|NA|more|7	6	3,6,7,6,6,7	1572|1641|1589|1284|1622|1509	lincRNA
XLOC_034664	C08[-]26647542-26654533	TCONS_00063507	TCONS_00063507|XLOC_034664|-|NA|NA|more|2	1	2	871	lincRNA
XLOC_034668	C08[-]26744394-26746444	TCONS_00063512,TCONS_00063513,TCONS_00063514,TCONS_00063515	TCONS_00063512|XLOC_034668|-|NA|NA|more|6,TCONS_00063513|XLOC_034668|-|NA|NA|more|7,TCONS_00063514|XLOC_034668|-|NA|NA|more|3,TCONS_00063515|XLOC_034668|-|NA|NA|more|3	4	6,7,3,3	1110|1237|380|469	lincRNA
XLOC_034671	C08[-]26849367-26852288	TCONS_00063519	TCONS_00063519|XLOC_034671|-|NA|NA|more|7	1	7	1081	lincRNA
XLOC_034677	C08[-]26942543-26943127	TCONS_00063530,TCONS_00063531,TCONS_00063532	TCONS_00063530|XLOC_034677|-|NA|NA|more|2,TCONS_00063531|XLOC_034677|-|NA|NA|more|2,TCONS_00063532|XLOC_034677|-|NA|NA|more|2	3	2,2,2	473|467|473	lincRNA
XLOC_034691	C08[-]27280110-27282612	TCONS_00063557	TCONS_00063557|XLOC_034691|-|NA|NA|more|7	1	7	1770	lincRNA
XLOC_034704	C08[-]27440378-27441310	TCONS_00063585,TCONS_00063586	TCONS_00063585|XLOC_034704|-|NA|NA|one|1,TCONS_00063586|XLOC_034704|-|NA|NA|more|2	2	1,2	416|332	lincRNA
XLOC_034721	C08[-]27657641-27658904	TCONS_00063616,TCONS_00063617	TCONS_00063616|XLOC_034721|-|NA|NA|more|3,TCONS_00063617|XLOC_034721|-|NA|NA|more|3	2	3,3	472|481	lincRNA
XLOC_034754	C08[-]28225121-28226858	TCONS_00063668,TCONS_00063669	TCONS_00063668|XLOC_034754|-|NA|NA|more|6,TCONS_00063669|XLOC_034754|-|NA|NA|more|6	2	6,6	787|899	lincRNA
XLOC_034759	C08[-]28331867-28332645	TCONS_00063675	TCONS_00063675|XLOC_034759|-|NA|NA|more|2	1	2	672	lincRNA
XLOC_034760	C08[-]28337247-28338122	TCONS_00063676	TCONS_00063676|XLOC_034760|-|NA|NA|more|2	1	2	799	lincRNA
XLOC_034840	C08[-]29337647-29338928	TCONS_00063831,TCONS_00063832,TCONS_00063833	TCONS_00063831|XLOC_034840|-|NA|NA|more|3,TCONS_00063832|XLOC_034840|-|NA|NA|more|3,TCONS_00063833|XLOC_034840|-|NA|NA|more|3	3	3,3,3	728|988|930	lincRNA
XLOC_034956	C08[-]31211394-31212108	TCONS_00064075,TCONS_00064076,TCONS_00064077	TCONS_00064075|XLOC_034956|-|NA|NA|more|3,TCONS_00064076|XLOC_034956|-|NA|NA|more|3,TCONS_00064077|XLOC_034956|-|NA|NA|more|3	3	3,3,3	288|292|514	lincRNA
XLOC_034959	C08[-]31263816-31264589	TCONS_00064081	TCONS_00064081|XLOC_034959|-|NA|NA|more|2	1	2	559	lincRNA
XLOC_035004	C08[-]31851544-31853555	TCONS_00064185	TCONS_00064185|XLOC_035004|-|Bol045576|+|more|2	1	2	531	lncNAT
XLOC_035007	C08[-]31896178-31896719	TCONS_00064189	TCONS_00064189|XLOC_035007|-|NA|NA|more|2	1	2	446	lincRNA
XLOC_035038	C08[-]32220760-32221841	TCONS_00064235	TCONS_00064235|XLOC_035038|-|NA|NA|more|3	1	3	844	lincRNA
XLOC_035055	C08[-]32537185-32539256	TCONS_00064264	TCONS_00064264|XLOC_035055|-|Bol045640|+|more|3	1	3	1775	lncNAT
XLOC_035088	C08[-]33040986-33041484	TCONS_00064320	TCONS_00064320|XLOC_035088|-|NA|NA|more|3	1	3	224	lincRNA
XLOC_035133	C08[-]33488725-33489401	TCONS_00064402	TCONS_00064402|XLOC_035133|-|NA|NA|more|4	1	4	435	lincRNA
XLOC_035160	C08[-]33754749-33757541	TCONS_00064450	TCONS_00064450|XLOC_035160|-|NA|NA|more|8	1	8	1556	lincRNA
XLOC_035176	C08[-]33940481-33942073	TCONS_00064483	TCONS_00064483|XLOC_035176|-|Bol045750|+|more|2	1	2	446	lncNAT
XLOC_035239	C08[-]34847168-34848601	TCONS_00064583,TCONS_00064584	TCONS_00064583|XLOC_035239|-|NA|NA|more|3,TCONS_00064584|XLOC_035239|-|NA|NA|more|2	2	3,2	583|431	lincRNA
XLOC_035271	C08[-]35384140-35384643	TCONS_00064643	TCONS_00064643|XLOC_035271|-|NA|NA|more|2	1	2	416	lincRNA
XLOC_035277	C08[-]35420669-35421006	TCONS_00064653	TCONS_00064653|XLOC_035277|-|NA|NA|more|2	1	2	276	lincRNA
XLOC_035290	C08[-]35588693-35590288	TCONS_00064668,TCONS_00064669,TCONS_00064670	TCONS_00064668|XLOC_035290|-|NA|NA|more|3,TCONS_00064669|XLOC_035290|-|NA|NA|more|4,TCONS_00064670|XLOC_035290|-|NA|NA|more|5	3	3,4,5	1132|1000|760	lincRNA
XLOC_035334	C08[-]35979349-35979911	TCONS_00064753	TCONS_00064753|XLOC_035334|-|NA|NA|more|2	1	2	466	lincRNA
XLOC_035350	C08[-]36157026-36160028	TCONS_00064786	TCONS_00064786|XLOC_035350|-|Bol045909|+|more|3	1	3	1213	lncNAT
XLOC_035354	C08[-]36177244-36180562	TCONS_00064795	TCONS_00064795|XLOC_035354|-|Bol045913|+|more|2	1	2	1475	lncNAT
XLOC_035391	C08[-]36603657-36605355	TCONS_00064876	TCONS_00064876|XLOC_035391|-|NA|NA|more|5	1	5	1147	lincRNA
XLOC_035422	C08[-]36966554-36968596	TCONS_00064926	TCONS_00064926|XLOC_035422|-|NA|NA|more|2	1	2	534	lincRNA
XLOC_035426	C08[-]36985320-36987188	TCONS_00064934	TCONS_00064934|XLOC_035426|-|NA|NA|more|4	1	4	839	lincRNA
XLOC_035434	C08[-]37097138-37118683	TCONS_00064947	TCONS_00064947|XLOC_035434|-|NA|NA|more|4	1	4	914	lincRNA
XLOC_035443	C08[-]37181896-37184821	TCONS_00064966	TCONS_00064966|XLOC_035443|-|Bol009820|+|more|2	1	2	1038	lncNAT
XLOC_035494	C08[-]37749209-37751005	TCONS_00065072,TCONS_00065073	TCONS_00065072|XLOC_035494|-|NA|NA|more|4,TCONS_00065073|XLOC_035494|-|NA|NA|one|1	2	4,1	826|730	lincRNA
XLOC_035524	C08[-]38080602-38082845	TCONS_00065129	TCONS_00065129|XLOC_035524|-|Bol031448|+|more|2	1	2	526	lncNAT
XLOC_035531	C08[-]38249143-38278296	TCONS_00065141	TCONS_00065141|XLOC_035531|-|NA|NA|more|2	1	2	556	lincRNA
XLOC_035536	C08[-]38344901-38345562	TCONS_00065157	TCONS_00065157|XLOC_035536|-|NA|NA|more|4	1	4	393	lincRNA
XLOC_035552	C08[-]38493633-38495082	TCONS_00065190	TCONS_00065190|XLOC_035552|-|Bol031402|+|more|2	1	2	375	lncNAT
XLOC_035561	C08[-]38541686-38544294	TCONS_00065206	TCONS_00065206|XLOC_035561|-|Bol031389|+|more|3	1	3	937	lncNAT
XLOC_035694	C08[-]39984505-39985587	TCONS_00065471	TCONS_00065471|XLOC_035694|-|Bol006547|+|more|2	1	2	984	lncNAT
XLOC_035713	C08[-]40241480-40243012	TCONS_00065515,TCONS_00065516	TCONS_00065515|XLOC_035713|-|NA|NA|more|5,TCONS_00065516|XLOC_035713|-|NA|NA|more|5	2	5,5	911|1075	lincRNA
XLOC_035728	C08[-]40473131-40474908	TCONS_00065543	TCONS_00065543|XLOC_035728|-|NA|NA|more|4	1	4	572	lincRNA
XLOC_035729	C08[-]40494216-40496809	TCONS_00065544,TCONS_00065545,TCONS_00065546,TCONS_00065547,TCONS_00065549,TCONS_00065550,TCONS_00065551	TCONS_00065544|XLOC_035729|-|NA|NA|more|3,TCONS_00065545|XLOC_035729|-|NA|NA|more|9,TCONS_00065546|XLOC_035729|-|NA|NA|more|10,TCONS_00065547|XLOC_035729|-|NA|NA|more|10,TCONS_00065549|XLOC_035729|-|NA|NA|more|9,TCONS_00065550|XLOC_035729|-|NA|NA|more|10,TCONS_00065551|XLOC_035729|-|NA|NA|more|7	7	3,9,10,10,9,10,7	521|1138|1126|1178|1699|1408|683	lincRNA
XLOC_035735	C08[-]40555631-40579440	TCONS_00065564	TCONS_00065564|XLOC_035735|-|NA|NA|one|1	1	1	616	lincRNA
XLOC_035750	C08[-]40742221-40742904	TCONS_00065595	TCONS_00065595|XLOC_035750|-|NA|NA|more|2	1	2	395	lincRNA
XLOC_035772	C08[-]41000427-41001496	TCONS_00065632	TCONS_00065632|XLOC_035772|-|Bol018418|+|more|2	1	2	508	lncNAT
XLOC_035773	C08[-]41002767-41025202	TCONS_00065633	TCONS_00065633|XLOC_035773|-|NA|NA|more|2	1	2	668	lincRNA
XLOC_035778	C08[-]41107960-41108719	TCONS_00065646,TCONS_00065647	TCONS_00065646|XLOC_035778|-|Bol018434|+|more|2,TCONS_00065647|XLOC_035778|-|Bol018434|+|more|2	2	2,2	454|469	lncNAT
XLOC_036179	C09[+]1105287-1106303	TCONS_00066162	TCONS_00066162|XLOC_036179|+|NA|NA|more|4	1	4	698	lincRNA
XLOC_036221	C09[+]1463913-1704335	TCONS_00066255	TCONS_00066255|XLOC_036221|+|NA|NA|more|2	1	2	735	lincRNA
XLOC_036227	C09[+]1463913-1704335	TCONS_00066265,TCONS_00066266	TCONS_00066265|XLOC_036227|+|NA|NA|more|3,TCONS_00066266|XLOC_036227|+|NA|NA|more|2	2	3,2	700|911	lincRNA
XLOC_036309	C09[+]2728635-2730958	TCONS_00066411	TCONS_00066411|XLOC_036309|+|Bol032331|-|more|2	1	2	888	lncNAT
XLOC_036316	C09[+]2795760-2796573	TCONS_00066423,TCONS_00066424	TCONS_00066423|XLOC_036316|+|NA|NA|more|5,TCONS_00066424|XLOC_036316|+|NA|NA|more|5	2	5,5	383|367	lincRNA
XLOC_036318	C09[+]2835514-2836315	TCONS_00066428	TCONS_00066428|XLOC_036318|+|Bol032350|-|more|2	1	2	744	lncNAT
XLOC_036386	C09[+]3667799-3669108	TCONS_00066565	TCONS_00066565|XLOC_036386|+|Bol032482|-|more|2	1	2	1193	lncNAT
XLOC_036388	C09[+]3687921-3688491	TCONS_00066567	TCONS_00066567|XLOC_036388|+|NA|NA|more|3	1	3	414	lincRNA
XLOC_036444	C09[+]4400768-4424781	TCONS_00066674	TCONS_00066674|XLOC_036444|+|NA|NA|more|2	1	2	436	lincRNA
XLOC_036447	C09[+]4431597-4432778	TCONS_00066677,TCONS_00066678,TCONS_00066679	TCONS_00066677|XLOC_036447|+|NA|NA|more|2,TCONS_00066678|XLOC_036447|+|NA|NA|more|2,TCONS_00066679|XLOC_036447|+|NA|NA|more|2	3	2,2,2	737|1006|897	lincRNA
XLOC_036459	C09[+]4664336-4673470	TCONS_00066698	TCONS_00066698|XLOC_036459|+|NA|NA|more|3	1	3	284	lincRNA
XLOC_036491	C09[+]5308331-5309031	TCONS_00066752	TCONS_00066752|XLOC_036491|+|NA|NA|more|2	1	2	546	lincRNA
XLOC_036520	C09[+]5816113-5816551	TCONS_00066814	TCONS_00066814|XLOC_036520|+|NA|NA|more|2	1	2	247	lincRNA
XLOC_036534	C09[+]6027068-6028221	TCONS_00066857	TCONS_00066857|XLOC_036534|+|NA|NA|more|4	1	4	465	lincRNA
XLOC_036540	C09[+]6128323-6129025	TCONS_00066867	TCONS_00066867|XLOC_036540|+|NA|NA|more|2	1	2	454	lincRNA
XLOC_036545	C09[+]6296693-6298877	TCONS_00066872	TCONS_00066872|XLOC_036545|+|Bol012693|-|more|2	1	2	290	lncNAT
XLOC_036560	C09[+]6520815-6521480	TCONS_00066897,TCONS_00066898,TCONS_00066899	TCONS_00066897|XLOC_036560|+|NA|NA|more|3,TCONS_00066898|XLOC_036560|+|NA|NA|more|3,TCONS_00066899|XLOC_036560|+|NA|NA|more|3	3	3,3,3	501|518|468	lincRNA
XLOC_036593	C09[+]7551062-7552273	TCONS_00066967	TCONS_00066967|XLOC_036593|+|Bol032088|-|more|2	1	2	358	lncNAT
XLOC_036612	C09[+]8122364-8123085	TCONS_00066997,TCONS_00066998	TCONS_00066997|XLOC_036612|+|NA|NA|more|2,TCONS_00066998|XLOC_036612|+|NA|NA|more|2	2	2,2	616|611	lincRNA
XLOC_036613	C09[+]8123241-8124841	TCONS_00066999	TCONS_00066999|XLOC_036613|+|NA|NA|more|5	1	5	923	lincRNA
XLOC_036648	C09[+]8927824-8929687	TCONS_00067062	TCONS_00067062|XLOC_036648|+|Bol018925|-|more|2	1	2	1200	lncNAT
XLOC_036671	C09[+]9684729-9685659	TCONS_00067120	TCONS_00067120|XLOC_036671|+|NA|NA|more|2	1	2	860	lincRNA
XLOC_036686	C09[+]10244174-10246555	TCONS_00067147	TCONS_00067147|XLOC_036686|+|Bol032535|-|one|1	1	1	266	lncNAT
XLOC_036706	C09[+]10514545-10523508	TCONS_00067193,TCONS_00067194	TCONS_00067193|XLOC_036706|+|NA|NA|more|4,TCONS_00067194|XLOC_036706|+|NA|NA|more|4	2	4,4	1113|754	lincRNA
XLOC_036729	C09[+]11011473-11012659	TCONS_00067230,TCONS_00067231	TCONS_00067230|XLOC_036729|+|NA|NA|more|2,TCONS_00067231|XLOC_036729|+|NA|NA|one|1	2	2,1	538|569	lincRNA
XLOC_036761	C09[+]11698515-11700142	TCONS_00067284	TCONS_00067284|XLOC_036761|+|NA|NA|more|4	1	4	1032	lincRNA
XLOC_036767	C09[+]11762086-11762579	TCONS_00067292	TCONS_00067292|XLOC_036767|+|NA|NA|more|3	1	3	320	lincRNA
XLOC_036796	C09[+]12256223-12433586	TCONS_00067342,TCONS_00067343,TCONS_00067344	TCONS_00067342|XLOC_036796|+|NA|NA|more|3,TCONS_00067343|XLOC_036796|+|NA|NA|more|3,TCONS_00067344|XLOC_036796|+|NA|NA|more|3	3	3,3,3	772|1122|807	lincRNA
XLOC_036805	C09[+]12614113-12615243	TCONS_00067358,TCONS_00067359	TCONS_00067358|XLOC_036805|+|NA|NA|more|2,TCONS_00067359|XLOC_036805|+|NA|NA|more|2	2	2,2	447|880	lincRNA
XLOC_036846	C09[+]13750707-13755432	TCONS_00067442,TCONS_00067443,TCONS_00067444,TCONS_00067445,TCONS_00067447	TCONS_00067442|XLOC_036846|+|NA|NA|more|6,TCONS_00067443|XLOC_036846|+|NA|NA|more|6,TCONS_00067444|XLOC_036846|+|NA|NA|more|6,TCONS_00067445|XLOC_036846|+|NA|NA|more|6,TCONS_00067447|XLOC_036846|+|NA|NA|more|4	5	6,6,6,6,4	1259|1282|1260|1064|1051	lincRNA
XLOC_036872	C09[+]14709941-14710668	TCONS_00067485	TCONS_00067485|XLOC_036872|+|NA|NA|more|2	1	2	439	lincRNA
XLOC_036879	C09[+]15017498-15018567	TCONS_00067493	TCONS_00067493|XLOC_036879|+|NA|NA|more|2	1	2	871	lincRNA
XLOC_036898	C09[+]16330172-16332971	TCONS_00067525,TCONS_00067526,TCONS_00067527,TCONS_00067528	TCONS_00067525|XLOC_036898|+|NA|NA|more|6,TCONS_00067526|XLOC_036898|+|NA|NA|more|8,TCONS_00067527|XLOC_036898|+|NA|NA|more|8,TCONS_00067528|XLOC_036898|+|NA|NA|more|9	4	6,8,8,9	2298|2125|1698|1477	lincRNA
XLOC_036900	C09[+]16628141-16629260	TCONS_00067532,TCONS_00067533,TCONS_00067534	TCONS_00067532|XLOC_036900|+|NA|NA|more|2,TCONS_00067533|XLOC_036900|+|NA|NA|more|2,TCONS_00067534|XLOC_036900|+|NA|NA|more|2	3	2,2,2	615|362|362	lincRNA
XLOC_036910	C09[+]17243037-17244102	TCONS_00067549	TCONS_00067549|XLOC_036910|+|NA|NA|more|3	1	3	224	lincRNA
XLOC_036915	C09[+]17441074-17443138	TCONS_00067556,TCONS_00067557	TCONS_00067556|XLOC_036915|+|NA|NA|more|4,TCONS_00067557|XLOC_036915|+|NA|NA|more|3	2	4,3	1117|1124	lincRNA
XLOC_036928	C09[+]17937028-17937625	TCONS_00067575	TCONS_00067575|XLOC_036928|+|NA|NA|more|2	1	2	451	lincRNA
XLOC_036938	C09[+]18195293-18197987	TCONS_00067591,TCONS_00067592,TCONS_00067593,TCONS_00067594,TCONS_00067595	TCONS_00067591|XLOC_036938|+|NA|NA|more|3,TCONS_00067592|XLOC_036938|+|NA|NA|more|5,TCONS_00067593|XLOC_036938|+|NA|NA|more|5,TCONS_00067594|XLOC_036938|+|NA|NA|more|4,TCONS_00067595|XLOC_036938|+|NA|NA|more|3	5	3,5,5,4,3	912|1099|1137|977|813	lincRNA
XLOC_036943	C09[+]18330091-18330677	TCONS_00067600	TCONS_00067600|XLOC_036943|+|NA|NA|more|2	1	2	248	lincRNA
XLOC_036971	C09[+]19691890-19695127	TCONS_00067646	TCONS_00067646|XLOC_036971|+|Bol030264|-|more|2	1	2	1319	lncNAT
XLOC_036979	C09[+]19794309-19795979	TCONS_00067659,TCONS_00067660,TCONS_00067661,TCONS_00067662	TCONS_00067659|XLOC_036979|+|NA|NA|more|4,TCONS_00067660|XLOC_036979|+|NA|NA|more|4,TCONS_00067661|XLOC_036979|+|NA|NA|more|4,TCONS_00067662|XLOC_036979|+|NA|NA|more|4	4	4,4,4,4	929|890|796|956	lincRNA
XLOC_036981	C09[+]19820916-19821627	TCONS_00067665,TCONS_00067666	TCONS_00067665|XLOC_036981|+|NA|NA|more|3,TCONS_00067666|XLOC_036981|+|NA|NA|more|4	2	3,4	487|461	lincRNA
XLOC_036995	C09[+]20451830-20453515	TCONS_00067690	TCONS_00067690|XLOC_036995|+|NA|NA|more|2	1	2	1546	lincRNA
XLOC_037003	C09[+]20681448-20682668	TCONS_00067713,TCONS_00067714	TCONS_00067713|XLOC_037003|+|NA|NA|more|3,TCONS_00067714|XLOC_037003|+|NA|NA|more|3	2	3,3	538|524	lincRNA
XLOC_037011	C09[+]20868425-20943153	TCONS_00067725,TCONS_00067726,TCONS_00067727,TCONS_00067728,TCONS_00067729,TCONS_00067730	TCONS_00067725|XLOC_037011|+|NA|NA|more|3,TCONS_00067726|XLOC_037011|+|NA|NA|more|3,TCONS_00067727|XLOC_037011|+|NA|NA|more|5,TCONS_00067728|XLOC_037011|+|NA|NA|more|4,TCONS_00067729|XLOC_037011|+|NA|NA|more|3,TCONS_00067730|XLOC_037011|+|NA|NA|one|1	6	3,3,5,4,3,1	277|502|768|645|518|589	lincRNA
XLOC_037028	C09[+]21187664-21231939	TCONS_00067766	TCONS_00067766|XLOC_037028|+|NA|NA|more|4	1	4	511	lincRNA
XLOC_037030	C09[+]21187664-21231939	TCONS_00067769	TCONS_00067769|XLOC_037030|+|Bol038767|-|one|1	1	1	462	lncNAT
XLOC_037037	C09[+]21444318-21445148	TCONS_00067780	TCONS_00067780|XLOC_037037|+|NA|NA|more|2	1	2	652	lincRNA
XLOC_037049	C09[+]21705070-21709477	TCONS_00067796	TCONS_00067796|XLOC_037049|+|Bol038792|-|more|2	1	2	558	lncNAT
XLOC_037058	C09[+]21931859-21932318	TCONS_00067808	TCONS_00067808|XLOC_037058|+|NA|NA|more|2	1	2	387	lincRNA
XLOC_037083	C09[+]22455073-22456695	TCONS_00067845	TCONS_00067845|XLOC_037083|+|NA|NA|more|2	1	2	975	lincRNA
XLOC_037091	C09[+]22619932-22621503	TCONS_00067858	TCONS_00067858|XLOC_037091|+|NA|NA|more|3	1	3	1264	lincRNA
XLOC_037137	C09[+]23587543-23590677	TCONS_00067940	TCONS_00067940|XLOC_037137|+|NA|NA|more|2	1	2	295	lincRNA
XLOC_037148	C09[+]23782887-23784240	TCONS_00067957	TCONS_00067957|XLOC_037148|+|NA|NA|more|3	1	3	1116	lincRNA
XLOC_037151	C09[+]23821532-23824578	TCONS_00067961,TCONS_00067962,TCONS_00067963,TCONS_00067964,TCONS_00067965	TCONS_00067961|XLOC_037151|+|NA|NA|more|10,TCONS_00067962|XLOC_037151|+|NA|NA|more|9,TCONS_00067963|XLOC_037151|+|NA|NA|more|10,TCONS_00067964|XLOC_037151|+|NA|NA|more|10,TCONS_00067965|XLOC_037151|+|NA|NA|more|8	5	10,9,10,10,8	1506|1442|1571|1500|1770	lincRNA
XLOC_037155	C09[+]23946912-23948173	TCONS_00067974,TCONS_00067975,TCONS_00067976	TCONS_00067974|XLOC_037155|+|NA|NA|more|3,TCONS_00067975|XLOC_037155|+|NA|NA|more|4,TCONS_00067976|XLOC_037155|+|NA|NA|more|3	3	3,4,3	912|939|915	lincRNA
XLOC_037188	C09[+]24872480-24874770	TCONS_00068042	TCONS_00068042|XLOC_037188|+|NA|NA|more|3	1	3	882	lincRNA
XLOC_037207	C09[+]25260984-25262042	TCONS_00068077	TCONS_00068077|XLOC_037207|+|NA|NA|more|3	1	3	850	lincRNA
XLOC_037288	C09[+]26868137-26869172	TCONS_00068234,TCONS_00068235	TCONS_00068234|XLOC_037288|+|NA|NA|more|3,TCONS_00068235|XLOC_037288|+|NA|NA|more|2	2	3,2	788|719	lincRNA
XLOC_037304	C09[+]27163897-27166280	TCONS_00068259	TCONS_00068259|XLOC_037304|+|NA|NA|more|3	1	3	373	lincRNA
XLOC_037325	C09[+]27624850-27626659	TCONS_00068298	TCONS_00068298|XLOC_037325|+|NA|NA|more|2	1	2	1672	lincRNA
XLOC_037327	C09[+]27745157-27753543	TCONS_00068300,TCONS_00068301	TCONS_00068300|XLOC_037327|+|NA|NA|more|5,TCONS_00068301|XLOC_037327|+|NA|NA|more|4	2	5,4	632|573	lincRNA
XLOC_037329	C09[+]27776266-27778463	TCONS_00068305,TCONS_00068306,TCONS_00068307,TCONS_00068308,TCONS_00068309	TCONS_00068305|XLOC_037329|+|NA|NA|more|8,TCONS_00068306|XLOC_037329|+|NA|NA|more|7,TCONS_00068307|XLOC_037329|+|NA|NA|more|8,TCONS_00068308|XLOC_037329|+|NA|NA|more|6,TCONS_00068309|XLOC_037329|+|NA|NA|more|6	5	8,7,8,6,6	1508|1594|1409|1732|1610	lincRNA
XLOC_037343	C09[+]28120961-28121615	TCONS_00068337	TCONS_00068337|XLOC_037343|+|NA|NA|more|3	1	3	501	lincRNA
XLOC_037350	C09[+]28291506-28292634	TCONS_00068350	TCONS_00068350|XLOC_037350|+|NA|NA|more|3	1	3	965	lincRNA
XLOC_037357	C09[+]28437851-28439179	TCONS_00068359	TCONS_00068359|XLOC_037357|+|NA|NA|more|5	1	5	781	lincRNA
XLOC_037407	C09[+]29378392-29379928	TCONS_00068445,TCONS_00068446	TCONS_00068445|XLOC_037407|+|NA|NA|more|2,TCONS_00068446|XLOC_037407|+|NA|NA|more|2	2	2,2	566|751	lincRNA
XLOC_037408	C09[+]29388013-29388878	TCONS_00068447	TCONS_00068447|XLOC_037408|+|NA|NA|more|4	1	4	624	lincRNA
XLOC_037459	C09[+]30292454-30297000	TCONS_00068544	TCONS_00068544|XLOC_037459|+|NA|NA|more|2	1	2	975	lincRNA
XLOC_037460	C09[+]30303517-30305036	TCONS_00068545,TCONS_00068546	TCONS_00068545|XLOC_037460|+|NA|NA|more|2,TCONS_00068546|XLOC_037460|+|NA|NA|one|1	2	2,1	1176|875	lincRNA
XLOC_037487	C09[+]30625166-30629503	TCONS_00068590	TCONS_00068590|XLOC_037487|+|NA|NA|more|2	1	2	802	lincRNA
XLOC_037518	C09[+]31140076-31141315	TCONS_00068646	TCONS_00068646|XLOC_037518|+|NA|NA|more|2	1	2	815	lincRNA
XLOC_037519	C09[+]31154687-31155968	TCONS_00068648,TCONS_00068649,TCONS_00068650,TCONS_00068651	TCONS_00068648|XLOC_037519|+|NA|NA|one|1,TCONS_00068649|XLOC_037519|+|NA|NA|more|2,TCONS_00068650|XLOC_037519|+|NA|NA|more|2,TCONS_00068651|XLOC_037519|+|NA|NA|one|1	4	1,2,2,1	662|528|499|561	lincRNA
XLOC_037532	C09[+]31408081-31411594	TCONS_00068672	TCONS_00068672|XLOC_037532|+|NA|NA|more|2	1	2	579	lincRNA
XLOC_037553	C09[+]31674955-31676311	TCONS_00068712	TCONS_00068712|XLOC_037553|+|NA|NA|more|2	1	2	422	lincRNA
XLOC_037559	C09[+]31733656-31735759	TCONS_00068719	TCONS_00068719|XLOC_037559|+|NA|NA|one|1	1	1	1083	lincRNA
XLOC_037560	C09[+]31771533-31773002	TCONS_00068720	TCONS_00068720|XLOC_037560|+|NA|NA|more|5	1	5	1108	lincRNA
XLOC_037567	C09[+]31936256-31937973	TCONS_00068729	TCONS_00068729|XLOC_037567|+|NA|NA|one|1	1	1	1717	lincRNA
XLOC_037572	C09[+]31974388-31978582	TCONS_00068739	TCONS_00068739|XLOC_037572|+|NA|NA|more|2	1	2	255	lincRNA
XLOC_037593	C09[+]32332494-32333499	TCONS_00068778,TCONS_00068779	TCONS_00068778|XLOC_037593|+|NA|NA|more|2,TCONS_00068779|XLOC_037593|+|NA|NA|more|3	2	2,3	833|394	lincRNA
XLOC_037629	C09[+]32885836-32887983	TCONS_00068849,TCONS_00068850,TCONS_00068851,TCONS_00068852,TCONS_00068853,TCONS_00068854,TCONS_00068855,TCONS_00068856,TCONS_00068857	TCONS_00068849|XLOC_037629|+|NA|NA|more|7,TCONS_00068850|XLOC_037629|+|NA|NA|more|7,TCONS_00068851|XLOC_037629|+|NA|NA|more|5,TCONS_00068852|XLOC_037629|+|NA|NA|more|7,TCONS_00068853|XLOC_037629|+|NA|NA|more|7,TCONS_00068854|XLOC_037629|+|NA|NA|more|6,TCONS_00068855|XLOC_037629|+|NA|NA|more|3,TCONS_00068856|XLOC_037629|+|NA|NA|more|7,TCONS_00068857|XLOC_037629|+|NA|NA|more|5	9	7,7,5,7,7,6,3,7,5	1281|1254|1325|1272|1292|1314|1200|1215|1189	lincRNA
XLOC_037664	C09[+]33411753-33413571	TCONS_00068935	TCONS_00068935|XLOC_037664|+|NA|NA|more|2	1	2	882	lincRNA
XLOC_037673	C09[+]33497317-33544369	TCONS_00068955,TCONS_00068957	TCONS_00068955|XLOC_037673|+|NA|NA|more|4,TCONS_00068957|XLOC_037673|+|NA|NA|more|4	2	4,4	1272|1080	lincRNA
XLOC_037710	C09[+]34134264-34135620	TCONS_00069029	TCONS_00069029|XLOC_037710|+|NA|NA|more|2	1	2	483	lincRNA
XLOC_037739	C09[+]34773403-34775332	TCONS_00069080,TCONS_00069081,TCONS_00069082,TCONS_00069083,TCONS_00069084,TCONS_00069085	TCONS_00069080|XLOC_037739|+|NA|NA|more|5,TCONS_00069081|XLOC_037739|+|NA|NA|more|3,TCONS_00069082|XLOC_037739|+|NA|NA|more|4,TCONS_00069083|XLOC_037739|+|NA|NA|more|4,TCONS_00069084|XLOC_037739|+|NA|NA|more|5,TCONS_00069085|XLOC_037739|+|NA|NA|more|4	6	5,3,4,4,5,4	740|1710|1589|1591|1329|1252	lincRNA
XLOC_037824	C09[+]35969430-35973352	TCONS_00069249	TCONS_00069249|XLOC_037824|+|Bol043508|-|one|1	1	1	704	lncNAT
XLOC_037953	C09[+]37527666-37529078	TCONS_00069522	TCONS_00069522|XLOC_037953|+|Bol043740|-|more|2	1	2	1071	lncNAT
XLOC_038088	C09[+]39128689-39129534	TCONS_00069798	TCONS_00069798|XLOC_038088|+|Bol044034|-|more|2	1	2	323	lncNAT
XLOC_038112	C09[+]39416015-39416765	TCONS_00069853	TCONS_00069853|XLOC_038112|+|NA|NA|more|2	1	2	554	lincRNA
XLOC_038113	C09[+]39456461-39458656	TCONS_00069854	TCONS_00069854|XLOC_038113|+|Bol010017|-|more|2	1	2	1118	lncNAT
XLOC_038143	C09[+]39876098-39878906	TCONS_00069902,TCONS_00069903	TCONS_00069902|XLOC_038143|+|NA|NA|more|4,TCONS_00069903|XLOC_038143|+|NA|NA|more|4	2	4,4	571|809	lincRNA
XLOC_038155	C09[+]39998982-39999853	TCONS_00069934,TCONS_00069935	TCONS_00069934|XLOC_038155|+|NA|NA|more|2,TCONS_00069935|XLOC_038155|+|NA|NA|more|2	2	2,2	618|611	lincRNA
XLOC_038169	C09[-]74736-75162	TCONS_00069958	TCONS_00069958|XLOC_038169|-|NA|NA|more|2	1	2	254	lincRNA
XLOC_038230	C09[-]836746-838848	TCONS_00070074,TCONS_00070075	TCONS_00070074|XLOC_038230|-|NA|NA|more|4,TCONS_00070075|XLOC_038230|-|NA|NA|more|5	2	4,5	1524|1770	lincRNA
XLOC_038231	C09[-]839789-840226	TCONS_00070076	TCONS_00070076|XLOC_038231|-|NA|NA|more|2	1	2	310	lincRNA
XLOC_038235	C09[-]854892-855711	TCONS_00070081,TCONS_00070082	TCONS_00070081|XLOC_038235|-|NA|NA|more|2,TCONS_00070082|XLOC_038235|-|NA|NA|more|2	2	2,2	703|680	lincRNA
XLOC_038259	C09[-]1267014-1271198	TCONS_00070132	TCONS_00070132|XLOC_038259|-|NA|NA|one|1	1	1	427	lincRNA
XLOC_038272	C09[-]1447560-1448111	TCONS_00070161	TCONS_00070161|XLOC_038272|-|NA|NA|more|2	1	2	446	lincRNA
XLOC_038295	C09[-]1784488-1786147	TCONS_00070197,TCONS_00070198	TCONS_00070197|XLOC_038295|-|NA|NA|more|2,TCONS_00070198|XLOC_038295|-|NA|NA|more|3	2	2,3	1162|1199	lincRNA
XLOC_038305	C09[-]1921161-1923498	TCONS_00070212	TCONS_00070212|XLOC_038305|-|Bol032204|+|more|2	1	2	350	lncNAT
XLOC_038330	C09[-]2255501-2256428	TCONS_00070257	TCONS_00070257|XLOC_038330|-|NA|NA|more|2	1	2	664	lincRNA
XLOC_038352	C09[-]2519247-2521693	TCONS_00070292	TCONS_00070292|XLOC_038352|-|Bol032300|+|one|1	1	1	330	lncNAT
XLOC_038391	C09[-]2907519-2907981	TCONS_00070359	TCONS_00070359|XLOC_038391|-|NA|NA|more|2	1	2	381	lincRNA
XLOC_038413	C09[-]3197202-3197778	TCONS_00070400	TCONS_00070400|XLOC_038413|-|NA|NA|more|2	1	2	315	lincRNA
XLOC_038444	C09[-]3586939-3588887	TCONS_00070460	TCONS_00070460|XLOC_038444|-|Bol032468|+|more|2	1	2	709	lncNAT
XLOC_038457	C09[-]3765687-3766121	TCONS_00070482	TCONS_00070482|XLOC_038457|-|NA|NA|more|2	1	2	333	lincRNA
XLOC_038485	C09[-]4261798-4263062	TCONS_00070547	TCONS_00070547|XLOC_038485|-|NA|NA|more|3	1	3	648	lincRNA
XLOC_038533	C09[-]4857190-4858408	TCONS_00070641,TCONS_00070642	TCONS_00070641|XLOC_038533|-|NA|NA|more|2,TCONS_00070642|XLOC_038533|-|NA|NA|more|2	2	2,2	450|363	lincRNA
XLOC_038536	C09[-]4944667-4946489	TCONS_00070650	TCONS_00070650|XLOC_038536|-|Bol019226|+|more|2	1	2	825	lncNAT
XLOC_038587	C09[-]5633214-5633980	TCONS_00070739	TCONS_00070739|XLOC_038587|-|NA|NA|more|2	1	2	643	lincRNA
XLOC_038600	C09[-]5956347-5957773	TCONS_00070761,TCONS_00070762,TCONS_00070763	TCONS_00070761|XLOC_038600|-|NA|NA|more|2,TCONS_00070762|XLOC_038600|-|NA|NA|more|2,TCONS_00070763|XLOC_038600|-|NA|NA|more|2	3	2,2,2	971|1016|1037	lincRNA
XLOC_038609	C09[-]6128323-6129025	TCONS_00070781	TCONS_00070781|XLOC_038609|-|NA|NA|more|2	1	2	359	lincRNA
XLOC_038629	C09[-]6579759-6580829	TCONS_00070820	TCONS_00070820|XLOC_038629|-|NA|NA|more|2	1	2	493	lincRNA
XLOC_038636	C09[-]6873735-6874269	TCONS_00070837	TCONS_00070837|XLOC_038636|-|NA|NA|more|2	1	2	455	lincRNA
XLOC_038642	C09[-]7062005-7067690	TCONS_00070848	TCONS_00070848|XLOC_038642|-|Bol032054|+|more|2	1	2	1405	lncNAT
XLOC_038648	C09[-]7137101-7138126	TCONS_00070856	TCONS_00070856|XLOC_038648|-|NA|NA|more|2	1	2	912	lincRNA
XLOC_038688	C09[-]8416571-8418557	TCONS_00070921	TCONS_00070921|XLOC_038688|-|NA|NA|one|1	1	1	266	lincRNA
XLOC_038690	C09[-]8591947-8592396	TCONS_00070923	TCONS_00070923|XLOC_038690|-|NA|NA|more|2	1	2	369	lincRNA
XLOC_038701	C09[-]8870416-8872468	TCONS_00070949	TCONS_00070949|XLOC_038701|-|NA|NA|more|2	1	2	1938	lincRNA
XLOC_038763	C09[-]10284755-10287176	TCONS_00071082,TCONS_00071083	TCONS_00071082|XLOC_038763|-|NA|NA|more|8,TCONS_00071083|XLOC_038763|-|NA|NA|more|4	2	8,4	975|591	lincRNA
XLOC_038772	C09[-]10825819-10830002	TCONS_00071095	TCONS_00071095|XLOC_038772|-|Bol032573|+|more|2	1	2	483	lncNAT
XLOC_038781	C09[-]11011473-11012659	TCONS_00071106	TCONS_00071106|XLOC_038781|-|NA|NA|more|2	1	2	525	lincRNA
XLOC_038786	C09[-]11060353-11062394	TCONS_00071123,TCONS_00071124,TCONS_00071125,TCONS_00071126,TCONS_00071127,TCONS_00071128	TCONS_00071123|XLOC_038786|-|NA|NA|more|4,TCONS_00071124|XLOC_038786|-|NA|NA|more|4,TCONS_00071125|XLOC_038786|-|NA|NA|more|4,TCONS_00071126|XLOC_038786|-|NA|NA|more|5,TCONS_00071127|XLOC_038786|-|NA|NA|more|5,TCONS_00071128|XLOC_038786|-|NA|NA|more|5	6	4,4,4,5,5,5	796|1271|1364|1038|945|1042	lincRNA
XLOC_038792	C09[-]11179069-11180115	TCONS_00071135	TCONS_00071135|XLOC_038792|-|NA|NA|more|4	1	4	765	lincRNA
XLOC_038793	C09[-]11182335-11185475	TCONS_00071136,TCONS_00071137	TCONS_00071136|XLOC_038793|-|NA|NA|more|10,TCONS_00071137|XLOC_038793|-|NA|NA|more|5	2	10,5	1497|765	lincRNA
XLOC_038811	C09[-]11528987-11529627	TCONS_00071169	TCONS_00071169|XLOC_038811|-|Bol032641|+|more|2	1	2	499	lncNAT
XLOC_038820	C09[-]11700290-11701294	TCONS_00071188,TCONS_00071189	TCONS_00071188|XLOC_038820|-|NA|NA|more|2,TCONS_00071189|XLOC_038820|-|NA|NA|more|2	2	2,2	658|909	lincRNA
XLOC_038834	C09[-]12014312-12071941	TCONS_00071217,TCONS_00071218,TCONS_00071219	TCONS_00071217|XLOC_038834|-|NA|NA|more|8,TCONS_00071218|XLOC_038834|-|NA|NA|more|8,TCONS_00071219|XLOC_038834|-|NA|NA|more|10	3	8,8,10	2138|2143|1749	lincRNA
XLOC_038858	C09[-]12734172-12735753	TCONS_00071272,TCONS_00071273,TCONS_00071274,TCONS_00071275,TCONS_00071276	TCONS_00071272|XLOC_038858|-|NA|NA|more|4,TCONS_00071273|XLOC_038858|-|NA|NA|more|3,TCONS_00071274|XLOC_038858|-|NA|NA|more|4,TCONS_00071275|XLOC_038858|-|NA|NA|more|3,TCONS_00071276|XLOC_038858|-|NA|NA|more|3	5	4,3,4,3,3	799|856|961|1209|875	lincRNA
XLOC_038861	C09[-]12906875-12908332	TCONS_00071280,TCONS_00071281	TCONS_00071280|XLOC_038861|-|NA|NA|more|2,TCONS_00071281|XLOC_038861|-|NA|NA|more|2	2	2,2	1134|1362	lincRNA
XLOC_038873	C09[-]13076657-13077792	TCONS_00071299	TCONS_00071299|XLOC_038873|-|NA|NA|more|4	1	4	795	lincRNA
XLOC_038883	C09[-]13361414-13362834	TCONS_00071318	TCONS_00071318|XLOC_038883|-|Bol006813|+|more|2	1	2	614	lncNAT
XLOC_038891	C09[-]13631975-13632931	TCONS_00071340	TCONS_00071340|XLOC_038891|-|NA|NA|more|2	1	2	294	lincRNA
XLOC_038903	C09[-]14057189-14057692	TCONS_00071358	TCONS_00071358|XLOC_038903|-|NA|NA|more|2	1	2	389	lincRNA
XLOC_038921	C09[-]14739064-14740673	TCONS_00071394,TCONS_00071395	TCONS_00071394|XLOC_038921|-|NA|NA|more|4,TCONS_00071395|XLOC_038921|-|NA|NA|more|4	2	4,4	1227|582	lincRNA
XLOC_038930	C09[-]14966957-14979657	TCONS_00071404	TCONS_00071404|XLOC_038930|-|NA|NA|more|5	1	5	2929	lincRNA
XLOC_038940	C09[-]15748892-15750453	TCONS_00071423,TCONS_00071424	TCONS_00071423|XLOC_038940|-|NA|NA|more|3,TCONS_00071424|XLOC_038940|-|NA|NA|more|3	2	3,3	1205|1259	lincRNA
XLOC_038962	C09[-]17444233-17446710	TCONS_00071456,TCONS_00071457	TCONS_00071456|XLOC_038962|-|NA|NA|more|6,TCONS_00071457|XLOC_038962|-|NA|NA|more|5	2	6,5	1356|1681	lincRNA
XLOC_038974	C09[-]17809736-17817410	TCONS_00071477,TCONS_00071478,TCONS_00071479,TCONS_00071480	TCONS_00071477|XLOC_038974|-|NA|NA|more|10,TCONS_00071478|XLOC_038974|-|NA|NA|more|9,TCONS_00071479|XLOC_038974|-|NA|NA|more|9,TCONS_00071480|XLOC_038974|-|NA|NA|more|10	4	10,9,9,10	3269|3495|3539|3301	lincRNA
XLOC_038975	C09[-]17859812-17881251	TCONS_00071481,TCONS_00071482,TCONS_00071483,TCONS_00071484,TCONS_00071485,TCONS_00071486,TCONS_00071488,TCONS_00071489,TCONS_00071490,TCONS_00071491	TCONS_00071481|XLOC_038975|-|NA|NA|more|3,TCONS_00071482|XLOC_038975|-|NA|NA|more|6,TCONS_00071483|XLOC_038975|-|NA|NA|more|6,TCONS_00071484|XLOC_038975|-|NA|NA|more|5,TCONS_00071485|XLOC_038975|-|NA|NA|more|5,TCONS_00071486|XLOC_038975|-|NA|NA|more|6,TCONS_00071488|XLOC_038975|-|NA|NA|more|7,TCONS_00071489|XLOC_038975|-|NA|NA|more|5,TCONS_00071490|XLOC_038975|-|NA|NA|more|5,TCONS_00071491|XLOC_0…	10	3,6,6,5,5,6,7,5,5,3	449|1113|1168|1043|1011|1099|1150|995|1023|255	lincRNA
XLOC_038977	C09[-]17913040-17914950	TCONS_00071495	TCONS_00071495|XLOC_038977|-|NA|NA|more|5	1	5	1052	lincRNA
XLOC_038983	C09[-]18195293-18197987	TCONS_00071504,TCONS_00071505	TCONS_00071504|XLOC_038983|-|NA|NA|more|3,TCONS_00071505|XLOC_038983|-|NA|NA|more|2	2	3,2	637|1080	lincRNA
XLOC_038984	C09[-]18264910-18265721	TCONS_00071506	TCONS_00071506|XLOC_038984|-|NA|NA|more|2	1	2	397	lincRNA
XLOC_039001	C09[-]18926098-18926630	TCONS_00071532	TCONS_00071532|XLOC_039001|-|NA|NA|more|2	1	2	442	lincRNA
XLOC_039014	C09[-]19338251-19339948	TCONS_00071560	TCONS_00071560|XLOC_039014|-|NA|NA|more|5	1	5	747	lincRNA
XLOC_039033	C09[-]19890665-19891409	TCONS_00071596	TCONS_00071596|XLOC_039033|-|NA|NA|more|2	1	2	655	lincRNA
XLOC_039037	C09[-]19945835-19946763	TCONS_00071611	TCONS_00071611|XLOC_039037|-|NA|NA|more|2	1	2	752	lincRNA
XLOC_039053	C09[-]20700076-20715480	TCONS_00071642,TCONS_00071643,TCONS_00071644,TCONS_00071645,TCONS_00071646,TCONS_00071647	TCONS_00071642|XLOC_039053|-|Bol030321|+|more|6,TCONS_00071643|XLOC_039053|-|Bol030321|+|more|6,TCONS_00071644|XLOC_039053|-|Bol030321|+|more|7,TCONS_00071645|XLOC_039053|-|Bol030321|+|more|8,TCONS_00071646|XLOC_039053|-|Bol030321|+|more|7,TCONS_00071647|XLOC_039053|-|Bol030321|+|more|6	6	6,6,7,8,7,6	1319|1336|1401|1333|1261|1345	lncNAT
XLOC_039084	C09[-]21523050-21523964	TCONS_00071708	TCONS_00071708|XLOC_039084|-|NA|NA|more|2	1	2	797	lincRNA
XLOC_039085	C09[-]21541913-21563577	TCONS_00071709,TCONS_00071710,TCONS_00071711,TCONS_00071712,TCONS_00071713,TCONS_00071714	TCONS_00071709|XLOC_039085|-|NA|NA|more|3,TCONS_00071710|XLOC_039085|-|NA|NA|more|2,TCONS_00071711|XLOC_039085|-|NA|NA|more|3,TCONS_00071712|XLOC_039085|-|NA|NA|more|3,TCONS_00071713|XLOC_039085|-|NA|NA|more|3,TCONS_00071714|XLOC_039085|-|NA|NA|more|2	6	3,2,3,3,3,2	487|897|850|817|642|220	lincRNA
XLOC_039102	C09[-]21985313-21985858	TCONS_00071741	TCONS_00071741|XLOC_039102|-|NA|NA|more|2	1	2	441	lincRNA
XLOC_039115	C09[-]22455073-22456695	TCONS_00071758,TCONS_00071759	TCONS_00071758|XLOC_039115|-|NA|NA|more|6,TCONS_00071759|XLOC_039115|-|NA|NA|more|6	2	6,6	825|838	lincRNA
XLOC_039120	C09[-]22561540-22564723	TCONS_00071770	TCONS_00071770|XLOC_039120|-|NA|NA|more|2	1	2	1237	lincRNA
XLOC_039130	C09[-]22757132-22758336	TCONS_00071786	TCONS_00071786|XLOC_039130|-|Bol038871|+|more|2	1	2	219	lncNAT
XLOC_039143	C09[-]23224501-23225622	TCONS_00071807	TCONS_00071807|XLOC_039143|-|NA|NA|more|4	1	4	729	lincRNA
XLOC_039157	C09[-]23541669-23552096	TCONS_00071830,TCONS_00071831,TCONS_00071832,TCONS_00071833	TCONS_00071830|XLOC_039157|-|NA|NA|more|3,TCONS_00071831|XLOC_039157|-|NA|NA|more|4,TCONS_00071832|XLOC_039157|-|NA|NA|more|2,TCONS_00071833|XLOC_039157|-|NA|NA|more|3	4	3,4,2,3	403|406|239|324	lincRNA
XLOC_039170	C09[-]23846706-23847760	TCONS_00071857	TCONS_00071857|XLOC_039170|-|NA|NA|more|5	1	5	628	lincRNA
XLOC_039177	C09[-]24023368-24025078	TCONS_00071871	TCONS_00071871|XLOC_039177|-|NA|NA|more|5	1	5	1034	lincRNA
XLOC_039178	C09[-]24026773-24029011	TCONS_00071872,TCONS_00071873,TCONS_00071874,TCONS_00071875,TCONS_00071876,TCONS_00071877,TCONS_00071878,TCONS_00071879	TCONS_00071872|XLOC_039178|-|NA|NA|more|7,TCONS_00071873|XLOC_039178|-|NA|NA|more|8,TCONS_00071874|XLOC_039178|-|NA|NA|more|9,TCONS_00071875|XLOC_039178|-|NA|NA|more|6,TCONS_00071876|XLOC_039178|-|NA|NA|more|8,TCONS_00071877|XLOC_039178|-|NA|NA|more|9,TCONS_00071878|XLOC_039178|-|NA|NA|more|8,TCONS_00071879|XLOC_039178|-|NA|NA|more|8	8	7,8,9,6,8,9,8,8	1295|1361|1250|1358|1420|1327|1411|1341	lincRNA
XLOC_039181	C09[-]24048747-24049314	TCONS_00071883	TCONS_00071883|XLOC_039181|-|NA|NA|more|2	1	2	362	lincRNA
XLOC_039197	C09[-]24500561-24502560	TCONS_00071915,TCONS_00071916	TCONS_00071915|XLOC_039197|-|NA|NA|more|2,TCONS_00071916|XLOC_039197|-|NA|NA|more|2	2	2,2	593|599	lincRNA
XLOC_039214	C09[-]25022888-25023609	TCONS_00071942	TCONS_00071942|XLOC_039214|-|NA|NA|more|3	1	3	540	lincRNA
XLOC_039294	C09[-]26376794-26390931	TCONS_00072101,TCONS_00072102	TCONS_00072101|XLOC_039294|-|NA|NA|more|6,TCONS_00072102|XLOC_039294|-|NA|NA|more|5	2	6,5	2233|2441	lincRNA
XLOC_039305	C09[-]26609520-26610192	TCONS_00072123	TCONS_00072123|XLOC_039305|-|NA|NA|more|2	1	2	571	lincRNA
XLOC_039311	C09[-]26747199-26751694	TCONS_00072137	TCONS_00072137|XLOC_039311|-|NA|NA|more|5	1	5	933	lincRNA
XLOC_039320	C09[-]26930833-26931690	TCONS_00072155	TCONS_00072155|XLOC_039320|-|NA|NA|more|2	1	2	678	lincRNA
XLOC_039322	C09[-]26954881-26955655	TCONS_00072158	TCONS_00072158|XLOC_039322|-|NA|NA|more|2	1	2	673	lincRNA
XLOC_039323	C09[-]26975508-26979056	TCONS_00072159	TCONS_00072159|XLOC_039323|-|Bol016815|+|more|2	1	2	1184	lncNAT
XLOC_039327	C09[-]27105591-27107024	TCONS_00072165	TCONS_00072165|XLOC_039327|-|Bol017315|+|more|2	1	2	1028	lncNAT
XLOC_039351	C09[-]27776266-27778463	TCONS_00072209	TCONS_00072209|XLOC_039351|-|NA|NA|more|3	1	3	1573	lincRNA
XLOC_039358	C09[-]27884911-27888446	TCONS_00072222,TCONS_00072223	TCONS_00072222|XLOC_039358|-|Bol017257|+|more|2,TCONS_00072223|XLOC_039358|-|NA|NA|one|1	2	2,1	582|567	lincRNA
XLOC_039369	C09[-]28128572-28130554	TCONS_00072238	TCONS_00072238|XLOC_039369|-|NA|NA|more|4	1	4	1269	lincRNA
XLOC_039373	C09[-]28272247-28274455	TCONS_00072242,TCONS_00072243	TCONS_00072242|XLOC_039373|-|NA|NA|more|2,TCONS_00072243|XLOC_039373|-|NA|NA|more|6	2	2,6	552|1315	lincRNA
XLOC_039379	C09[-]28350038-28350860	TCONS_00072249	TCONS_00072249|XLOC_039379|-|NA|NA|more|2	1	2	737	lincRNA
XLOC_039388	C09[-]28569935-28570926	TCONS_00072265	TCONS_00072265|XLOC_039388|-|NA|NA|more|3	1	3	817	lincRNA
XLOC_039399	C09[-]28856916-28970708	TCONS_00072289	TCONS_00072289|XLOC_039399|-|Bol035704|+|more|2	1	2	914	lncNAT
XLOC_039403	C09[-]29097470-29100192	TCONS_00072293	TCONS_00072293|XLOC_039403|-|Bol035714|+|more|2	1	2	993	lncNAT
XLOC_039438	C09[-]29958171-29960988	TCONS_00072372,TCONS_00072373	TCONS_00072372|XLOC_039438|-|NA|NA|more|4,TCONS_00072373|XLOC_039438|-|NA|NA|more|4	2	4,4	742|737	lincRNA
XLOC_039515	C09[-]31193403-31194125	TCONS_00072524,TCONS_00072525	TCONS_00072524|XLOC_039515|-|NA|NA|more|3,TCONS_00072525|XLOC_039515|-|NA|NA|more|3	2	3,3	400|420	lincRNA
XLOC_039539	C09[-]31558812-31561719	TCONS_00072576,TCONS_00072577,TCONS_00072578,TCONS_00072579	TCONS_00072576|XLOC_039539|-|NA|NA|more|9,TCONS_00072577|XLOC_039539|-|NA|NA|more|7,TCONS_00072578|XLOC_039539|-|NA|NA|more|8,TCONS_00072579|XLOC_039539|-|NA|NA|more|10	4	9,7,8,10	1216|1610|1226|1402	lincRNA
XLOC_039574	C09[-]32055608-32055982	TCONS_00072642	TCONS_00072642|XLOC_039574|-|NA|NA|more|2	1	2	289	lincRNA
XLOC_039575	C09[-]32064176-32064625	TCONS_00072643	TCONS_00072643|XLOC_039575|-|NA|NA|more|2	1	2	373	lincRNA
XLOC_039576	C09[-]32067188-32071001	TCONS_00072644	TCONS_00072644|XLOC_039576|-|NA|NA|one|1	1	1	310	lincRNA
XLOC_039578	C09[-]32074039-32074640	TCONS_00072647	TCONS_00072647|XLOC_039578|-|NA|NA|more|3	1	3	322	lincRNA
XLOC_039617	C09[-]32735924-32739627	TCONS_00072731,TCONS_00072733,TCONS_00072734,TCONS_00072735,TCONS_00072736,TCONS_00072737	TCONS_00072731|XLOC_039617|-|NA|NA|more|8,TCONS_00072733|XLOC_039617|-|NA|NA|more|6,TCONS_00072734|XLOC_039617|-|NA|NA|more|10,TCONS_00072735|XLOC_039617|-|NA|NA|more|5,TCONS_00072736|XLOC_039617|-|NA|NA|more|10,TCONS_00072737|XLOC_039617|-|NA|NA|more|7	6	8,6,10,5,10,7	2449|2581|2433|2548|2475|1553	lincRNA
XLOC_039633	C09[-]32885836-32887983	TCONS_00072769	TCONS_00072769|XLOC_039633|-|NA|NA|more|2	1	2	1754	lincRNA
XLOC_039671	C09[-]33456890-33457876	TCONS_00072834	TCONS_00072834|XLOC_039671|-|NA|NA|more|3	1	3	658	lincRNA
XLOC_039690	C09[-]33780460-33783163	TCONS_00072870,TCONS_00072871	TCONS_00072870|XLOC_039690|-|NA|NA|more|2,TCONS_00072871|XLOC_039690|-|NA|NA|more|2	2	2,2	353|578	lincRNA
XLOC_039700	C09[-]33897015-33900825	TCONS_00072895	TCONS_00072895|XLOC_039700|-|NA|NA|more|2	1	2	922	lincRNA
XLOC_039703	C09[-]33949346-33953162	TCONS_00072899	TCONS_00072899|XLOC_039703|-|NA|NA|more|4	1	4	1161	lincRNA
XLOC_039718	C09[-]34497905-34498826	TCONS_00072924,TCONS_00072925	TCONS_00072924|XLOC_039718|-|NA|NA|one|1,TCONS_00072925|XLOC_039718|-|NA|NA|more|2	2	1,2	921|503	lincRNA
XLOC_039720	C09[-]34681718-34682532	TCONS_00072928,TCONS_00072929,TCONS_00072930	TCONS_00072928|XLOC_039720|-|NA|NA|more|3,TCONS_00072929|XLOC_039720|-|NA|NA|more|3,TCONS_00072930|XLOC_039720|-|NA|NA|more|3	3	3,3,3	452|494|637	lincRNA
XLOC_039746	C09[-]35121738-35124870	TCONS_00072977	TCONS_00072977|XLOC_039746|-|NA|NA|one|1	1	1	364	lincRNA
XLOC_039752	C09[-]35191418-35192376	TCONS_00072986	TCONS_00072986|XLOC_039752|-|Bol043399|+|more|2	1	2	473	lncNAT
XLOC_039804	C09[-]35929602-35930517	TCONS_00073083	TCONS_00073083|XLOC_039804|-|Bol043498|+|more|2	1	2	217	lncNAT
XLOC_039819	C09[-]36118125-36119183	TCONS_00073115	TCONS_00073115|XLOC_039819|-|NA|NA|more|3	1	3	501	lincRNA
XLOC_039821	C09[-]36155141-36155929	TCONS_00073118	TCONS_00073118|XLOC_039821|-|NA|NA|more|2	1	2	571	lincRNA
XLOC_039830	C09[-]36197251-36199325	TCONS_00073132,TCONS_00073133	TCONS_00073132|XLOC_039830|-|NA|NA|more|2,TCONS_00073133|XLOC_039830|-|NA|NA|one|1	2	2,1	895|1635	lincRNA
XLOC_039846	C09[-]36475215-36476072	TCONS_00073180	TCONS_00073180|XLOC_039846|-|NA|NA|more|3	1	3	480	lincRNA
XLOC_039882	C09[-]36876154-36877397	TCONS_00073248	TCONS_00073248|XLOC_039882|-|NA|NA|more|2	1	2	235	lincRNA
XLOC_039896	C09[-]37061051-37062116	TCONS_00073267	TCONS_00073267|XLOC_039896|-|NA|NA|more|2	1	2	770	lincRNA
XLOC_039900	C09[-]37130259-37132950	TCONS_00073273	TCONS_00073273|XLOC_039900|-|NA|NA|more|5	1	5	1419	lincRNA
XLOC_039901	C09[-]37168692-37169977	TCONS_00073275	TCONS_00073275|XLOC_039901|-|NA|NA|one|1	1	1	1088	lincRNA
XLOC_039911	C09[-]37350153-37350845	TCONS_00073295	TCONS_00073295|XLOC_039911|-|NA|NA|more|2	1	2	437	lincRNA
XLOC_039964	C09[-]37851918-37857033	TCONS_00073406	TCONS_00073406|XLOC_039964|-|Bol043815|+|more|2	1	2	225	lncNAT
XLOC_040001	C09[-]38255020-38255984	TCONS_00073476	TCONS_00073476|XLOC_040001|-|NA|NA|more|2	1	2	638	lincRNA
XLOC_040022	C09[-]38476987-38477643	TCONS_00073507	TCONS_00073507|XLOC_040022|-|NA|NA|more|3	1	3	425	lincRNA
XLOC_040025	C09[-]38558194-38558693	TCONS_00073514	TCONS_00073514|XLOC_040025|-|NA|NA|more|2	1	2	393	lincRNA
XLOC_040028	C09[-]38580421-38581877	TCONS_00073519	TCONS_00073519|XLOC_040028|-|NA|NA|more|2	1	2	311	lincRNA
XLOC_040054	C09[-]38901351-38903385	TCONS_00073581,TCONS_00073582	TCONS_00073581|XLOC_040054|-|NA|NA|more|5,TCONS_00073582|XLOC_040054|-|NA|NA|more|5	2	5,5	804|1074	lincRNA
XLOC_040098	C09[-]39255547-39256437	TCONS_00073654	TCONS_00073654|XLOC_040098|-|NA|NA|more|3	1	3	378	lincRNA
XLOC_040121	C09[-]39597806-39605402	TCONS_00073701,TCONS_00073702,TCONS_00073703	TCONS_00073701|XLOC_040121|-|NA|NA|more|4,TCONS_00073702|XLOC_040121|-|NA|NA|more|4,TCONS_00073703|XLOC_040121|-|NA|NA|more|3	3	4,4,3	675|678|770	lincRNA
