# Supplementary material for: Genome-wide identification of oil biosynthesis-related long non-coding RNAs in allopolyploid Brassica napus
Source: BMC Genomics. 2018 Oct 12;19:745. doi: 10.1186/s12864-018-5117-8 (PMC6186049; doi:10.1186/s12864-018-5117-8)
Supplement: Supplementary file 13 — Table S6. The sequence conservation of B. napus lncRNAs in B. rapa, B. oleracea and A. thaliana based on lncRNAs identified in the three species. (XLSX 200 kb) [file 12864_2018_5117_MOESM13_ESM.xlsx]

## Sheet: A.thaliana
LncRNA in B.napus	bna_old_transcript	B.napus LncRNA in genomic position	LncRNA in A.thaliana	support	A.thaliana LncRNA genomic position	%identity	%coverage	e-value
XLOC_000002	polyA-TCONS_00000039	A01:213987:217181:+	ath-XLOC_33721	S	chr4:17643085:17645922:-	81.307	76	2.59e-117
XLOC_000033	polyA-TCONS_00001650	A01:6432996:6433683:+	ath-XLOC_31680	S	chr4:12083305:12084499:-	80.851	40	2.48e-31
XLOC_000082	polyA-TCONS_00002922	A01:15684008:15685297:+	ath-XLOC_21407	S	chr3:8705881:8706331:+	88.48	55	7.45e-138
XLOC_000106	polyA-TCONS_00003470	A01:19860268:19861112:+	ath-XLOC_20173	S	chr3:5337282:5338869:-	81.092	54	6.66e-44
XLOC_000127	polyA-TCONS_00004572	A01:1315286:1315835:-	ath-XLOC_33302	S	chr4:16487947:16488976:+	90.148	43	1.42e-68
XLOC_000165	polyA-TCONS_00006736	A01:11112065:11112761:-	ath-XLOC_25480	S	chr3:18944994:18946455:+	84.146	91	6.64e-83
XLOC_000333	polyA-TCONS_00011948	A02:17755560:17756425:+	ath-XLOC_40920	S	chr5:18769680:18771587:+	85.178	89	3.58e-141
XLOC_000344	polyA-TCONS_00012276	A02:19664514:19666082:+	ath-XLOC_11280	S	chr2:854761:857650:+	79.365	74	2.39e-125
XLOC_000384	polyA-TCONS_00014046	A02:2507199:2508239:-	ath-XLOC_36735	S	chr5:7321510:7322183:-	88.98	42	3.69e-80
XLOC_000504	polyA-TCONS_00017577	A02_random:220980:227494:+	ath-XLOC_42670	S	chr5:23395093:23396258:+	83.856	74	4.95e-165
XLOC_000554	polyA-TCONS_00019666	A03:6476522:6479920:+	ath-XLOC_15849	S	chr2:13099406:13101495:+	86.9	53	1.97e-67
XLOC_000590	polyA-TCONS_00021366	A03:13478256:13479103:+	ath-XLOC_18370	S	chr3:267768:268796:-	86.737	50	1.68e-114
XLOC_000631	polyA-TCONS_00022934	A03:19904768:19907220:+	ath-XLOC_43045	S	chr5:24515443:24517503:+	80.652	48	0
XLOC_000701	polyA-TCONS_00025264	A03:2339556:2340173:-	ath-XLOC_35792	S	chr5:4824727:4825565:-	83.099	94	2.45e-64
XLOC_000862	polyA-TCONS_00031754	A03_random:1348901:1352492:+	ath-XLOC_21645	S	chr3:9269225:9270946:+	84.586	66	3.6e-141
XLOC_000894	polyA-TCONS_00032519	A03_random:1945972:1946654:-	ath-XLOC_32513	S	chr4:14306822:14308214:-	78.488	72	8.24e-51
XLOC_000904	polyA-TCONS_00032579	A03_random:3255401:3256272:-	ath-XLOC_07774	S	chr1:21900280:21900967:-	80.426	76	5.17e-85
XLOC_000937	polyA-TCONS_00033148	A04:2446132:2451231:+	ath-XLOC_26080	S	chr3:20555170:20556535:-	81.143	58	1.04e-29
XLOC_000966	polyA-TCONS_00033758	A04:6815731:6816730:+	ath-XLOC_39357	S	chr5:14542134:14542807:+	81.481	56	6.63e-99
XLOC_001020	polyA-TCONS_00034993	A04:14878654:14880298:+	ath-XLOC_16082	S	chr2:13723000:13723507:-	82.677	42	7.37e-120
XLOC_001023	polyA-TCONS_00035114	A04:15470648:15471551:+	ath-XLOC_16307	S	chr2:14324235:14325141:+	87.279	84	3.5e-88
XLOC_001068	polyA-TCONS_00036689	A04:4875228:4915258:-	ath-XLOC_30233	S	chr4:8097852:8102244:+	87.768	65	1.43e-103
XLOC_001148	polyA-TCONS_00038784	A04:18096741:18098255:-	ath-XLOC_17650	S	chr2:17945711:17947445:-	82.159	65	7.6e-154
XLOC_001261	polyA-TCONS_00042678	A05:18312126:18321592:+	ath-XLOC_20070	S	chr3:5047100:5055057:-	83.624	45	2.52e-67
XLOC_001264	polyA-TCONS_00042697	A05:18447165:18459983:+	ath-XLOC_20044	S	chr3:4991334:4994076:-	80.86	89	0
XLOC_001312	polyA-TCONS_00044921	A05:5031207:5034856:-	ath-XLOC_16415	S	chr2:14639167:14640040:+	83.626	97	1.1e-129
XLOC_001336	polyA-TCONS_00045491	A05:8693089:8693449:-	ath-XLOC_07147	S	chr1:20073931:20074883:+	90.85	53	1.12e-52
XLOC_001453	polyA-TCONS_00049159	A06:1060365:1061705:+	ath-XLOC_07013	S	chr1:19686724:19687834:-	84.167	40	2.02e-125
XLOC_001519	polyA-TCONS_00051994	A06:16329333:16332101:+	ath-XLOC_43514	S	chr5:25801560:25803920:+	81.293	90	0
XLOC_001523	polyA-TCONS_00052270	A06:17850555:17851269:+	ath-XLOC_13867	S	chr2:7626136:7626719:-	93.689	51	4.24e-83
XLOC_001531	polyA-TCONS_00052723	A06:20269138:20269641:+	ath-XLOC_41354	S	chr5:19852622:19853453:-	82.492	70	9.71e-65
XLOC_001553	polyA-TCONS_00053772	A06:621068:623065:-	ath-XLOC_07102	S	chr1:19970087:19972774:+	76.056	66	4.53e-89
XLOC_001593	polyA-TCONS_00055382	A06:6933146:6934651:-	ath-XLOC_02349	S	chr1:6605059:6606071:-	90.407	45	1.01e-126
XLOC_001598	polyA-TCONS_00055654	A06:8244911:8245742:-	ath-XLOC_02642	S	chr1:7452920:7455906:+	90.494	99	4.44e-94
XLOC_001642	polyA-TCONS_00056546	A06:16130597:16131162:-	ath-XLOC_43456	S	chr5:25614922:25615855:-	87.5	66	6.42e-97
XLOC_001750	polyA-TCONS_00060412	A07:8349393:8351043:+	ath-XLOC_03650	S	chr1:10175826:10176440:-	86.159	57	3.2e-81
XLOC_001776	polyA-TCONS_00061367	A07:14102561:14105148:+	ath-XLOC_26132	S	chr3:20691581:20692845:.	85.477	40	6.39e-63
XLOC_001800	polyA-TCONS_00062369	A07:18954146:18954829:+	ath-XLOC_08756	S	chr1:24558964:24559759:+	89.671	56	1.48e-72
XLOC_001815	polyA-TCONS_00062864	A07:21291823:21293797:+	ath-XLOC_02572	S	chr1:7251945:7253750:-	78.795	41	4.18e-139
XLOC_001820	polyA-TCONS_00063035	A07:21909727:21910431:+	ath-XLOC_02642	S	chr1:7452920:7455906:+	93.893	65	1.6e-50
XLOC_001821	polyA-TCONS_00063091	A07:22115779:22117407:+	ath-XLOC_10118	S	chr1:28118661:28122583:+	80.381	99	5.52e-144
XLOC_001845	polyA-TCONS_00063905	A07:2735733:2736024:-	ath-XLOC_13811	S	chr2:7476910:7478601:+	92.121	74	1.39e-60
XLOC_001915	polyA-TCONS_00065850	A07:15518851:15520103:-	ath-XLOC_27058	S	chr3:23167506:23169800:-	82.669	61	1.16e-131
XLOC_001917	polyA-TCONS_00065993	A07:16086979:16088751:-	ath-XLOC_10626	S	chr1:29483697:29485857:+	82.487	94	3.42e-89
XLOC_001935	polyA-TCONS_00066941	A07:20441076:20449292:-	ath-XLOC_09434	S	chr1:26258974:26259668:-	81.107	78	3.51e-55
XLOC_001956	polyA-TCONS_00067786	A07:23640351:23641445:-	ath-XLOC_10759	S	chr1:29873355:29874058:-	89.302	59	7.18e-153
XLOC_001971	polyA-TCONS_00068389	A07_random:1910678:1913498:+	ath-XLOC_09612	S	chr1:26733151:26733984:-	83.602	77	1.38e-88
XLOC_002079	polyA-TCONS_00071880	A08:17357858:17358646:+	ath-XLOC_01434	S	chr1:3996889:3998181:-	77.622	97	9.77e-77
XLOC_002220	polyA-TCONS_00076679	A09:506114:507788:+	ath-XLOC_00231	S	chr1:645272:646663:+	77.481	47	1.66e-117
XLOC_002261	polyA-TCONS_00078359	A09:8193822:8196008:+	ath-XLOC_42088	S	chr5:21811773:21812016:.	84.422	70	7.22e-47
XLOC_002406	polyA-TCONS_00082839	A09:88429:89607:-	ath-XLOC_27326	S	chr4:481683:482914:+	77.5	45	2.51e-28
XLOC_002407	polyA-TCONS_00082859	A09:162900:164418:-	ath-XLOC_27425	S	chr4:747578:748157:-	84.874	45	5.95e-166
XLOC_002410	polyA-TCONS_00082905	A09:395701:397193:-	ath-XLOC_27526	S	chr4:998158:998872:-	82.468	47	1.55e-64
XLOC_002438	polyA-TCONS_00084038	A09:5299168:5299921:-	ath-XLOC_21620	S	chr3:9210092:9210375:-	86.94	48	2.79e-81
XLOC_002450	polyA-TCONS_00084321	A09:7162639:7167132:-	ath-XLOC_07938	S	chr1:22358073:22358890:+	80.42	61	4.04e-54
XLOC_002498	polyA-TCONS_00085426	A09:14554182:14555739:-	ath-XLOC_29759	S	chr4:6836051:6836437:-	82.114	59	3.69e-19
XLOC_002540	polyA-TCONS_00086323	A09:21899299:21900682:-	ath-XLOC_03319	S	chr1:9259644:9261096:-	84.973	83	2.79e-153
XLOC_002574	polyA-TCONS_00087583	A09:28198316:28198949:-	ath-XLOC_27058	S	chr3:23167506:23169800:-	85.825	71	1.99e-112
XLOC_002575	polyA-TCONS_00087591	A09:28249178:28253376:-	ath-XLOC_32369	S	chr4:13858726:13859784:+	86.344	86	1.66e-65
XLOC_002601	polyA-TCONS_00089337	A09_random:516300:517098:+	ath-XLOC_43863	S	chr5:26655668:26657766:-	91.667	44	4.73e-60
XLOC_002706	polyA-TCONS_00091904	A10:9207579:9208584:+	ath-XLOC_42509	S	chr5:22952384:22953649:+	89.349	54	2.59e-118
XLOC_002720	polyA-TCONS_00092624	A10:12380272:12380975:+	ath-XLOC_36366	S	chr5:6286087:6286518:-	82.738	57	2.9e-76
XLOC_002728	polyA-TCONS_00093243	A10:14429248:14430046:+	ath-XLOC_35401	S	chr5:3787214:3787464:-	87.5	59	4.5e-41
XLOC_002732	polyA-TCONS_00093790	A10:16076159:16078551:+	ath-XLOC_34673	S	chr5:1770515:1771916:-	86.071	100	1.73e-80
XLOC_002753	polyA-TCONS_00094802	A10:2419096:2419738:-	ath-XLOC_00782	S	chr1:2171652:2172205:-	78.351	47	7.5e-26
XLOC_002798	polyA-TCONS_00095728	A10:10106105:10106780:-	ath-XLOC_42816	S	chr5:23890385:23891510:+	83.462	99	2.77e-131
XLOC_002799	polyA-TCONS_00095760	A10:10318993:10325083:-	ath-XLOC_42878	S	chr5:24016190:24016542:+	92.701	41	7.98e-50
XLOC_002814	polyA-TCONS_00096878	A10:14758652:14759449:-	ath-XLOC_35273	S	chr5:3448678:3449794:+	82.026	67	1.71e-64
XLOC_002852	polyA-TCONS_00098534	A10_random:2215072:2215556:-	ath-XLOC_34694	S	chr5:1852467:1852737:-	87.747	63	1.2e-78
XLOC_002969	polyA-TCONS_00100904	Ann_random:23075951:23082097:+	ath-XLOC_16549	S	chr2:15029726:15030410:+	79.158	41	1.19e-77
XLOC_003171	polyA-TCONS_00103067	Ann_random:298557:299525:-	ath-XLOC_34206	S	chr5:449619:450526:-	83.983	76	0
XLOC_003497	polyA-TCONS_00107310	Ann_random:45339000:45340341:-	ath-XLOC_33766	S	chr4:17739805:17740725:-	88.641	59	9.8e-149
XLOC_003541	polyA-TCONS_00108668	C01:2247893:2249412:+	ath-XLOC_33248	S	chr4:16332227:16335650:-	86.207	81	0
XLOC_003677	polyA-TCONS_00112527	C01:36853413:36854000:+	ath-XLOC_19835	S	chr3:4408988:4409559:-	89.035	66	1.02e-73
XLOC_003687	polyA-TCONS_00113036	C01:577088:578444:-	ath-XLOC_33775	S	chr4:17758662:17759716:+	80.618	69	9.12e-169
XLOC_003709	polyA-TCONS_00113916	C01:4161392:4180362:-	ath-XLOC_32716	S	chr4:14885834:14886752:+	81.682	69	2.35e-66
XLOC_003759	polyA-TCONS_00115356	C01:13803994:13804746:-	ath-XLOC_30680	S	chr4:9354396:9355334:+	85.017	78	3.28e-76
XLOC_003831	polyA-TCONS_00116711	C01:29956900:29958298:-	ath-XLOC_21234	S	chr3:8180205:8182504:+	77.624	73	1.28e-67
XLOC_003918	polyA-TCONS_00118894	C01_random:2434276:2435771:-	ath-XLOC_24580	S	chr3:16596446:16598668:+	84.229	62	6.87e-145
XLOC_003928	polyA-TCONS_00118977	C01_random:3235651:3236655:-	ath-XLOC_21006	S	chr3:7484973:7487435:-	81.488	58	2.1e-124
XLOC_003977	polyA-TCONS_00121019	C02:12546923:12624370:+	ath-XLOC_08956	S	chr1:25047941:25049606:+	83.387	100	1.48e-71
XLOC_003993	polyA-TCONS_00121390	C02:16728274:16759108:+	ath-XLOC_09609	S	chr1:26724735:26726779:+	85.068	40	1.71e-58
XLOC_004149	polyA-TCONS_00125110	C02:4246566:4247729:-	ath-XLOC_36263	S	chr5:5983486:5984301:-	79.8	44	1.99e-85
XLOC_004192	polyA-TCONS_00126414	C02:15846811:15848521:-	ath-XLOC_09413	S	chr1:26216049:26217654:-	83.123	80	1.34e-88
XLOC_004347	polyA-TCONS_00128804	C02:44069171:44070852:-	ath-XLOC_37162	S	chr5:8443245:8444018:+	87.554	54	6.03e-72
XLOC_004357	polyA-TCONS_00129115	C02:46090422:46091401:-	ath-XLOC_43694	S	chr5:26245059:26246504:+	83.914	97	7.9e-92
XLOC_004379	polyA-TCONS_00129779	C02_random:3419592:3421211:+	ath-XLOC_40729	S	chr5:18277116:18279154:+	81.986	88	0
XLOC_004423	polyA-TCONS_00130685	C03:401102:401882:+	ath-XLOC_34257	S	chr5:568436:569078:-	94.161	54	7.5e-54
XLOC_004469	polyA-TCONS_00132495	C03:8699194:8700481:+	ath-XLOC_15849	S	chr2:13099406:13101495:+	87.336	58	3.89e-69
XLOC_004508	polyA-TCONS_00133965	C03:17531866:17537942:+	ath-XLOC_29759	S	chr4:6836051:6836437:-	79.042	83	1.5e-52
XLOC_004567	polyA-TCONS_00135627	C03:27943694:27944971:+	ath-XLOC_21234	S	chr3:8180205:8182504:+	76.02	43	4.74e-41
XLOC_004632	polyA-TCONS_00136830	C03:38088510:38089618:+	ath-XLOC_27437	S	chr4:767474:769505:-	80.705	78	6.38e-125
XLOC_004677	polyA-TCONS_00137647	C03:49347401:49349472:+	ath-XLOC_33879	S	chr4:18095485:18099178:+	83.764	73	0
XLOC_004679	polyA-TCONS_00137679	C03:49518890:49519498:+	ath-XLOC_33912	S	chr4:18205032:18205794:+	87.448	48	1.51e-73
XLOC_004680	polyA-TCONS_00137680	C03:49519872:49520892:+	ath-XLOC_33913	S	chr4:18206295:18206788:+	77.8	56	9.93e-68
XLOC_004701	polyA-TCONS_00138232	C03:54741878:54742335:+	ath-XLOC_29817	S	chr4:6972665:6973144:-	79.717	57	5.42e-37
XLOC_004732	polyA-TCONS_00139041	C03:518163:518811:-	ath-XLOC_34314	S	chr5:795750:796063:-	88.095	47	7.55e-77
XLOC_004756	polyA-TCONS_00140007	C03:4129182:4130052:-	ath-XLOC_36266	S	chr5:5993035:5993998:-	88.184	48	5.78e-114
XLOC_004915	polyA-TCONS_00144855	C03:34156470:34165577:-	ath-XLOC_43598	S	chr5:25997583:25997996:-	83.774	64	1.23e-63
XLOC_004917	polyA-TCONS_00145019	C03:35013231:35018660:-	ath-XLOC_43435	S	chr5:25561153:25562730:+	87.126	62	9.47e-103
XLOC_005019	polyA-TCONS_00147427	C03:59209010:59210505:-	ath-XLOC_07061	S	chr1:19831438:19832928:-	79.534	90	1.69e-176
XLOC_005051	polyA-TCONS_00148416	C03_random:2324066:2325859:+	ath-XLOC_12204	S	chr2:3523158:3524215:+	80.825	57	2.43e-180
XLOC_005057	polyA-TCONS_00148530	C03_random:4013340:4014061:+	ath-XLOC_21729	S	chr3:9525486:9526250:-	83.484	83	8.76e-107
XLOC_005149	polyA-TCONS_00151265	C04:9827167:9827749:+	ath-XLOC_16056	S	chr2:13658883:13661376:-	86.466	79	2.33e-116
XLOC_005164	polyA-TCONS_00151632	C04:13942565:13943396:+	ath-XLOC_15510	S	chr2:12086485:12086983:-	80.864	62	3.73e-96
XLOC_005237	polyA-TCONS_00153393	C04:31760164:31761131:+	ath-XLOC_39357	S	chr5:14542134:14542807:+	81.345	58	2.96e-97
XLOC_005262	polyA-TCONS_00154118	C04:37522054:37522672:+	ath-XLOC_14724	S	chr2:10029266:10029708:+	83.81	64	2.78e-49
XLOC_005312	polyA-TCONS_00155551	C04:47223146:47223510:+	ath-XLOC_17650	S	chr2:17945711:17947445:-	86.861	99	2.85e-83
XLOC_005411	polyA-TCONS_00158057	C04:19578996:19579721:-	ath-XLOC_08170	S	chr1:22948761:22949162:+	73.783	44	1.97e-18
XLOC_005437	polyA-TCONS_00158653	C04:25307669:25309617:-	ath-XLOC_26316	S	chr3:21196760:21197708:+	86.48	55	6.51e-126
XLOC_005445	polyA-TCONS_00158720	C04:26221558:26232837:-	ath-XLOC_26132	S	chr3:20691581:20692845:.	80.339	81	1.73e-51
XLOC_005465	polyA-TCONS_00159214	C04:30857794:30859046:-	ath-XLOC_30195	S	chr4:7993014:7995302:+	81.552	68	1.1e-172
XLOC_005497	polyA-TCONS_00160063	C04:38861821:38863596:-	ath-XLOC_14969	S	chr2:10676086:10676613:.	82.472	75	1.55e-124
XLOC_005643	polyA-TCONS_00165410	C05:10402440:10403927:+	ath-XLOC_02663	S	chr1:7489902:7490545:+	79.782	53	9.59e-119
XLOC_005645	polyA-TCONS_00165423	C05:10619590:10620438:+	ath-XLOC_02696	S	chr1:7566255:7567516:+	75.689	77	5.24e-70
XLOC_005670	polyA-TCONS_00166054	C05:15946426:15947583:+	ath-XLOC_16324	S	chr2:14387386:14388716:+	76.19	41	1.95e-50
XLOC_005681	polyA-TCONS_00166304	C05:18661393:18662653:+	ath-XLOC_04213	S	chr1:11595296:11596111:+	85.99	76	1.15e-119
XLOC_005780	polyA-TCONS_00168723	C05:41040910:41057013:+	ath-XLOC_19087	S	chr3:2201290:2204756:-	88.136	53	2.87e-75
XLOC_005809	polyA-TCONS_00170593	C05:5232973:5234513:-	ath-XLOC_08265	S	chr1:23216312:23216979:+	74.837	43	4.37e-27
XLOC_005845	polyA-TCONS_00171691	C05:12580047:12580874:-	ath-XLOC_03031	S	chr1:8432177:8436194:-	82.385	47	1.71e-79
XLOC_005848	polyA-TCONS_00171833	C05:13488387:13491019:-	ath-XLOC_35844	S	chr5:4941007:4941964:+	83.819	52	2.94e-76
XLOC_005957	polyA-TCONS_00174427	C05:38729430:38730047:-	ath-XLOC_19681	S	chr3:4009248:4010381:+	84.639	66	9e-86
XLOC_005970	polyA-TCONS_00175060	C05:41626169:41626922:-	ath-XLOC_18925	S	chr3:1769055:1769464:+	86.667	43	4.6e-49
XLOC_005972	polyA-TCONS_00175361	C05:42808391:42809217:-	ath-XLOC_18456	S	chr3:553660:554337:-	83.75	42	4.71e-75
XLOC_006018	polyA-TCONS_00176691	C06:2061086:2062280:+	ath-XLOC_13979	S	chr2:7897722:7899739:+	77.996	73	7.05e-80
XLOC_006039	polyA-TCONS_00177208	C06:6128727:6129714:+	ath-XLOC_06971	S	chr1:19579777:19581057:+	89.041	47	2.12e-44
XLOC_006046	polyA-TCONS_00177282	C06:6771844:6772751:+	ath-XLOC_07067	S	chr1:19854691:19855998:+	81.47	76	6.36e-139
XLOC_006131	polyA-TCONS_00179093	C06:22729666:22730434:+	ath-XLOC_10545	S	chr1:29268569:29271341:-	83.862	59	3.1e-96
XLOC_006140	polyA-TCONS_00179346	C06:24789969:24793609:+	ath-XLOC_10095	S	chr1:28042043:28042629:-	85.057	63	2.26e-143
XLOC_006151	polyA-TCONS_00179947	C06:29259383:29260307:+	ath-XLOC_09415	S	chr1:26220837:26221777:-	87.302	45	2.38e-34
XLOC_006157	polyA-TCONS_00180170	C06:30893447:30894185:+	ath-XLOC_09195	S	chr1:25684651:25685212:+	80.471	45	1.18e-55
XLOC_006169	polyA-TCONS_00180603	C06:33452832:33453535:+	ath-XLOC_09799	S	chr1:27264778:27265745:+	87.572	98	6.36e-108
XLOC_006172	polyA-TCONS_00180672	C06:33836518:33837932:+	ath-XLOC_09923	S	chr1:27578978:27579994:+	88.235	49	1.8e-81
XLOC_006343	polyA-TCONS_00185936	C06:35862944:35865746:-	ath-XLOC_02728	S	chr1:7646376:7649312:-	76.758	45	4.89e-40
XLOC_006513	polyA-TCONS_00189794	C07:28541511:28542478:+	ath-XLOC_11280	S	chr2:854761:857650:+	85.87	77	1.21e-106
XLOC_006674	polyA-TCONS_00194482	C07:17864621:17864928:-	ath-XLOC_03302	S	chr1:9214513:9216221:-	84.581	100	1.81e-54
XLOC_006807	polyA-TCONS_00199025	C07_random:1896711:1898188:+	ath-XLOC_41408	S	chr5:19976638:19977730:+	82.804	86	6.37e-179
XLOC_006848	polyA-TCONS_00200008	C08:2434005:2434854:+	ath-XLOC_17390	S	chr2:17224502:17224801:-	83.721	78	3.17e-74
XLOC_006923	polyA-TCONS_00201526	C08:20149144:20150590:+	ath-XLOC_01646	S	chr1:4576320:4578792:+	80.138	41	1.39e-107
XLOC_007176	polyA-TCONS_00210142	C08:36160600:36161503:-	ath-XLOC_01459	S	chr1:4062411:4063978:+	74.321	49	4.24e-31
XLOC_007182	polyA-TCONS_00210376	C08:37132211:37138086:-	ath-XLOC_00892	S	chr1:2525415:2525942:-	88.247	46	3.66e-162
XLOC_007387	polyA-TCONS_00215360	C09:31684706:31686136:+	ath-XLOC_41973	S	chr5:21452211:21453829:+	89.538	83	1.29e-112
XLOC_007489	polyA-TCONS_00218927	C09:4675665:4676182:-	ath-XLOC_29602	S	chr4:6373104:6373736:+	74.59	59	7.92e-16
XLOC_007494	polyA-TCONS_00219086	C09:5620344:5620824:-	ath-XLOC_13376	S	chr2:6369511:6370895:-	94.048	82	5.16e-106
XLOC_007514	polyA-TCONS_00219743	C09:10357936:10358749:-	ath-XLOC_08195	S	chr1:23016679:23019512:+	87.206	95	4.32e-120
XLOC_007522	polyA-TCONS_00219978	C09:13037386:13037976:-	ath-XLOC_00134	S	chr1:419008:422608:-	90.981	100	4.82e-143
XLOC_007678	polyA-TCONS_00223745	C09:46957863:46958410:-	ath-XLOC_34966	S	chr5:2600783:2601633:+	87.879	43	8.48e-61
XLOC_007795	polyA-TCONS_00227295	Cnn_random:15527644:15529408:+	ath-XLOC_06441	S	chr1:18132430:18134024:-	83.796	44	1.4e-167
XLOC_007844	polyA-TCONS_00228125	Cnn_random:21821712:21826480:+	ath-XLOC_27526	S	chr4:998158:998872:-	81.728	48	5.45e-59
XLOC_007916	polyA-TCONS_00229877	Cnn_random:38102425:38104028:+	ath-XLOC_11280	S	chr2:854761:857650:+	79.014	85	2.31e-123
XLOC_007992	polyA-TCONS_00231610	Cnn_random:54511417:54513151:+	ath-XLOC_16354	S	chr2:14486369:14487035:-	84.174	47	1.44e-112
XLOC_008067	polyA-TCONS_00232743	Cnn_random:67043044:67044202:+	ath-XLOC_41781	S	chr5:20935836:20937484:-	83.063	86	6.66e-102
XLOC_008116	polyA-TCONS_00233198	Cnn_random:72477345:72477874:+	ath-XLOC_33766	S	chr4:17739805:17740725:-	89.125	92	4.4e-143
XLOC_008220	polyA-TCONS_00234136	Cnn_random:2362482:2363290:-	ath-XLOC_34321	S	chr5:831733:834326:+	80	40	1.73e-49
XLOC_008222	polyA-TCONS_00234248	Cnn_random:2877520:2878726:-	ath-XLOC_34192	S	chr5:412103:412904:+	78.374	77	1.16e-111
XLOC_008268	polyA-TCONS_00235313	Cnn_random:12129178:12130599:-	ath-XLOC_43721	S	chr5:26295946:26298383:-	77.832	42	8.62e-85
XLOC_008439	polyA-TCONS_00238986	Cnn_random:44663079:44663841:-	ath-XLOC_42217	S	chr5:22171015:22171659:-	83.333	79	7.24e-44
XLOC_008464	polyA-TCONS_00239421	Cnn_random:49191862:49192667:-	ath-XLOC_21398	S	chr3:8662568:8663531:+	84.524	64	1.03e-61
XLOC_008476	polyA-TCONS_00239591	Cnn_random:50646704:50647663:-	ath-XLOC_16581	S	chr2:15135748:15136886:+	83.333	56	4.15e-116
XLOC_008532	polyA-TCONS_00240495	Cnn_random:59366304:59367281:-	ath-XLOC_42661	S	chr5:23366052:23367132:+	83.821	64	1.14e-151
XLOC_000041	polyA-TCONS_00002055	A01:8246186:8248322:+	ath-XLOC_32264	S	chr4:13581442:13583337:+	88.521	83	0
XLOC_000057	polyA-TCONS_00002379	A01:10073810:10074095:+	ath-XLOC_30509	S	chr4:8830446:8831493:-	94.141	90	2.86e-108
XLOC_000058	polyA-TCONS_00002386	A01:10177814:10179142:+	ath-XLOC_30381	S	chr4:8459614:8460493:+	75.753	50	4.93e-72
XLOC_000251	polyA-TCONS_00009509	A02:1078428:1079050:+	ath-XLOC_35806	S	chr5:4860773:4862217:+	84.452	89	3.65e-155
XLOC_000712	polyA-TCONS_00025621	A03:3499267:3499896:-	ath-XLOC_36541	S	chr5:6753914:6755184:-	89.664	61	1.06e-135
XLOC_000922	polyA-TCONS_00032843	A04:517229:517786:+	ath-XLOC_26872	S	chr3:22735783:22738757:-	83.333	52	1.71e-68
XLOC_001098	polyA-TCONS_00037223	A04:9790699:9792162:-	ath-XLOC_40130	S	chr5:16660211:16660946:.	77.871	45	2.62e-105
XLOC_001659	polyA-TCONS_00057103	A06:18933233:18933860:-	ath-XLOC_37262	S	chr5:8735818:8738910:-	79.365	75	5.26e-84
XLOC_002036	polyA-TCONS_00070018	A08:8727173:8728425:+	ath-XLOC_31100	S	chr4:10460698:10463014:+	85.799	76	5.87e-146
XLOC_002299	polyA-TCONS_00079252	A09:14153534:14154086:+	ath-XLOC_29859	S	chr4:7066291:7067029:-	75.534	76	1.76e-38
XLOC_002647	polyA-TCONS_00090342	A09_random:3042866:3043690:-	ath-XLOC_26173	S	chr3:20796879:20797445:+	85.845	52	1.1e-126
XLOC_002820	polyA-TCONS_00097112	A10:15485717:15486204:-	ath-XLOC_34916	S	chr5:2461116:2466014:+	89.443	69	1.39e-118
XLOC_003579	polyA-TCONS_00110555	C01:13317030:13319143:+	ath-XLOC_32264	S	chr4:13581442:13583337:+	87.61	84	0
XLOC_003844	polyA-TCONS_00116934	C01:32362329:32363668:-	ath-XLOC_20750	S	chr3:6850265:6851678:+	82.218	73	0
XLOC_004519	polyA-TCONS_00134233	C03:19377698:19378213:+	ath-XLOC_27372	S	chr4:610034:610639:-	82.41	58	5.66e-68
XLOC_004553	polyA-TCONS_00135327	C03:24967200:24967551:+	ath-XLOC_20413	S	chr3:5976871:5978458:+	91.111	64	1.72e-81
XLOC_004661	polyA-TCONS_00137204	C03:45999226:46000427:+	ath-XLOC_40639	S	chr5:17990651:17991268:-	77.388	40	6.25e-71
XLOC_004851	polyA-TCONS_00143351	C03:21909124:21909509:-	ath-XLOC_19284	S	chr3:2819879:2820187:-	90.625	41	9.17e-55
XLOC_004860	polyA-TCONS_00143554	C03:23080200:23080942:-	ath-XLOC_19683	S	chr3:4015711:4016309:-	82.972	78	2.66e-147
XLOC_004893	polyA-TCONS_00144357	C03:30120879:30121373:-	ath-XLOC_11792	S	chr2:2235419:2236490:-	81.124	50	5.59e-48
XLOC_004931	polyA-TCONS_00145469	C03:39130731:39131321:-	ath-XLOC_42741	S	chr5:23683084:23683567:+	76.415	49	6.85e-33
XLOC_004957	polyA-TCONS_00145757	C03:44911870:44912532:-	ath-XLOC_24738	S	chr3:16981419:16982073:-	86.09	79	3.87e-160
XLOC_005030	polyA-TCONS_00147646	C03:60452592:60452860:-	ath-XLOC_07443	S	chr1:20908974:20909386:-	94.853	51	6.21e-55
XLOC_005294	polyA-TCONS_00155050	C04:44273683:44274936:+	ath-XLOC_16277	S	chr2:14279866:14281481:+	85.259	60	0
XLOC_006109	polyA-TCONS_00178579	C06:19795223:19795739:+	ath-XLOC_26536	S	chr3:21832103:21833086:+	82.042	54	2.67e-56
XLOC_006553	polyA-TCONS_00191034	C07:35329514:35329938:+	ath-XLOC_43086	S	chr5:24639007:24640702:+	85.714	96	3.33e-119
XLOC_006812	polyA-TCONS_00199191	C07_random:2817063:2818292:+	ath-XLOC_32864	S	chr4:15256929:15257983:+	78.006	48	6.22e-91
XLOC_007136	polyA-TCONS_00208321	C08:28247289:28247945:-	ath-XLOC_26186	S	chr3:20843499:20844302:-	84.804	60	6.88e-108
XLOC_007177	polyA-TCONS_00210283	C08:36715645:36715921:-	ath-XLOC_01095	S	chr1:3106547:3106835:-	88.75	86	8e-79
XLOC_007178	polyA-TCONS_00210284	C08:36716127:36716501:-	ath-XLOC_01105	S	chr1:3136319:3136787:+	89.888	71	1.09e-93
XLOC_007451	polyA-TCONS_00217357	C09:45425279:45425898:+	ath-XLOC_35413	S	chr5:3809326:3810215:-	80.619	75	3.06e-96
XLOC_000006	strand-TCONS_00000392	A01:1280903:1281534:+	ath-XLOC_33311	S	chr4:16521779:16523045:-	79.61	85	6.7e-98
XLOC_000009	strand-TCONS_00000485	A01:1595546:1596062:+	ath-XLOC_33180	S	chr4:16140824:16141320:-	83.54	62	2.6e-76
XLOC_000071	strand-TCONS_00003140	A01:14411415:14412055:+	ath-XLOC_42090	S	chr5:21813311:21814571:-	80.201	45	5.6e-54
XLOC_000074	strand-TCONS_00003186	A01:14842244:14846809:+	ath-XLOC_26849	S	chr3:22655884:22656599:-	85.308	43	6.46e-55
XLOC_000149	strand-TCONS_00006852	A01:6688341:6688584:-	ath-XLOC_41372	S	chr5:19885472:19886179:-	90.506	65	7.21e-54
XLOC_000183	strand-TCONS_00008302	A01:15746627:15747234:-	ath-XLOC_21409	S	chr3:8715854:8717844:+	97.196	46	1.48e-45
XLOC_000248	strand-TCONS_00010698	A01_random:2633879:2634164:-	ath-XLOC_19601	S	chr3:3678887:3680379:+	78.8	87	2.46e-34
XLOC_000358	strand-TCONS_00014843	A02:22099250:22099595:+	ath-XLOC_41378	S	chr5:19897521:19898077:+	86.905	47	2.3e-45
XLOC_000398	strand-TCONS_00017019	A02:5066499:5066901:-	ath-XLOC_42111	S	chr5:21872962:21873588:+	87.903	60	2.01e-76
XLOC_000493	strand-TCONS_00020182	A02:23297005:23297225:-	ath-XLOC_37162	S	chr5:8443245:8444018:+	89.655	79	8.34e-58
XLOC_000551	strand-TCONS_00022757	A03:5353876:5354102:+	ath-XLOC_23598	S	chr3:14207679:14208904:+	92.593	59	6.7e-49
XLOC_000559	strand-TCONS_00023724	A03:8628448:8632202:+	ath-XLOC_17025	S	chr2:16339818:16340622:.	80.308	40	1.53e-112
XLOC_000613	strand-TCONS_00026407	A03:17857921:17859106:+	ath-XLOC_21072	S	chr3:7682277:7683149:.	83.54	44	4.77e-72
XLOC_000720	strand-TCONS_00030669	A03:5353876:5354082:-	ath-XLOC_23598	S	chr3:14207679:14208904:+	92.593	64	6.08e-49
XLOC_000861	strand-TCONS_00037137	A03_random:1241294:1241704:+	ath-XLOC_13530	S	chr2:6797479:6798809:-	86.5	62	2.02e-55
XLOC_000863	strand-TCONS_00037199	A03_random:1428143:1429350:+	ath-XLOC_30467	S	chr4:8711993:8713976:.	88.095	40	2.73e-49
XLOC_001103	strand-TCONS_00043988	A04:11015848:11016301:-	ath-XLOC_14572	S	chr2:9627755:9631898:-	85.027	41	2.37e-46
XLOC_001163	strand-TCONS_00046414	A04_random:566460:566896:-	ath-XLOC_14481	S	chr2:9409401:9410789:-	91.304	100	5.35e-167
XLOC_001170	strand-TCONS_00046504	A04_random:984415:984725:-	ath-XLOC_27689	S	chr4:1472017:1473136:+	81.935	99	9.21e-69
XLOC_001277	strand-TCONS_00051388	A05:22506015:22506275:+	ath-XLOC_18699	S	chr3:1167593:1168480:-	90.283	95	2.66e-88
XLOC_001289	strand-TCONS_00051847	A05:1205141:1205444:-	ath-XLOC_17390	S	chr2:17224502:17224801:-	87.41	90	6.8e-85
XLOC_001307	strand-TCONS_00052417	A05:3368052:3368323:-	ath-XLOC_16982	S	chr2:16209976:16210438:+	81.315	99	4.86e-56
XLOC_001368	strand-TCONS_00054251	A05:14819867:14820634:-	ath-XLOC_21072	S	chr3:7682277:7683149:.	80.906	78	2.2e-123
XLOC_001413	strand-TCONS_00056571	A05_random:646258:646581:+	ath-XLOC_39319	S	chr5:14253039:14254905:+	90.268	92	1.18e-107
XLOC_001419	strand-TCONS_00056679	A05_random:1570594:1570940:+	ath-XLOC_04134	S	chr1:11423177:11423712:+	85.625	45	8.36e-40
XLOC_001425	strand-TCONS_00056809	A05_random:2901724:2902148:+	ath-XLOC_19127	S	chr3:2340991:2341454:+	86.161	52	1.01e-59
XLOC_001458	strand-TCONS_00057716	A06:1800231:1800676:+	ath-XLOC_17390	S	chr2:17224502:17224801:-	85.818	61	6.21e-77
XLOC_001510	strand-TCONS_00060383	A06:14082937:14084607:+	ath-XLOC_24905	S	chr3:17445298:17446427:-	77.21	40	2.36e-91
XLOC_001559	strand-TCONS_00063008	A06:1044145:1044952:-	ath-XLOC_07015	S	chr1:19696802:19698690:+	79.789	79	2.32e-123
XLOC_001560	strand-TCONS_00063106	A06:1435397:1435605:-	ath-XLOC_00437	S	chr1:1215620:1215827:.	89.552	63	1.04e-41
XLOC_001617	strand-TCONS_00065496	A06:11286784:11287159:-	ath-XLOC_25119	S	chr3:18029489:18029855:-	89.862	58	8.67e-75
XLOC_001740	strand-TCONS_00070057	A07:5792202:5793542:+	ath-XLOC_21523	S	chr3:8979069:8979756:-	85.214	63	5.54e-67
XLOC_001779	strand-TCONS_00071775	A07:14927882:14928124:+	ath-XLOC_26536	S	chr3:21832103:21833086:+	84.08	81	1.56e-45
XLOC_001910	strand-TCONS_00076862	A07:14623228:14623546:-	ath-XLOC_11278	S	chr2:852855:853345:+	91.803	57	4.4e-67
XLOC_001912	strand-TCONS_00076978	A07:14927889:14928124:-	ath-XLOC_26536	S	chr3:21832103:21833086:+	84.08	83	1.51e-45
XLOC_001953	strand-TCONS_00079215	A07:23147199:23148008:-	ath-XLOC_10572	S	chr1:29330757:29333370:-	79.639	91	3.76e-146
XLOC_001973	strand-TCONS_00079988	A07_random:9618:9905:-	ath-XLOC_14160	S	chr2:8446572:8447570:+	86.851	100	1.06e-87
XLOC_001995	strand-TCONS_00080759	A08:1181508:1182426:+	ath-XLOC_06989	S	chr1:19619163:19620962:-	82.626	52	3.45e-117
XLOC_002078	strand-TCONS_00083952	A08:17071423:17072554:+	ath-XLOC_01625	S	chr1:4525328:4526425:+	76.959	42	6.02e-56
XLOC_002158	strand-TCONS_00086766	A08:12436453:12436670:-	ath-XLOC_33512	S	chr4:17042320:17051107:+	87.94	91	1.06e-61
XLOC_002233	strand-TCONS_00090087	A09:1993463:1993747:+	ath-XLOC_41372	S	chr5:19885472:19886179:-	91.195	54	2.38e-54
XLOC_002260	strand-TCONS_00091671	A09:8143970:8144334:+	ath-XLOC_01215	S	chr1:3469242:3470273:-	81.223	62	8.76e-45
XLOC_002286	strand-TCONS_00092474	A09:12722991:12723945:+	ath-XLOC_21740	S	chr3:9550619:9551168:+	77.672	41	2.35e-54
XLOC_002355	strand-TCONS_00094356	A09:24160534:24160818:+	ath-XLOC_25630	S	chr3:19339752:19341538:-	83.23	56	8.8e-34
XLOC_002358	strand-TCONS_00094428	A09:24467554:24468471:+	ath-XLOC_25712	S	chr3:19546510:19547197:+	84.604	75	3.75e-176
XLOC_002392	strand-TCONS_00096491	A09:31951384:31952160:+	ath-XLOC_01470	S	chr1:4083865:4085663:-	78.63	75	2.31e-98
XLOC_002420	strand-TCONS_00097496	A09:1529446:1529982:-	ath-XLOC_41248	S	chr5:19624556:19624871:+	78.696	71	1.59e-31
XLOC_002432	strand-TCONS_00097938	A09:3130554:3130855:-	ath-XLOC_43345	S	chr5:25290912:25291912:-	89.418	62	1.94e-60
XLOC_002487	strand-TCONS_00099833	A09:12609536:12610314:-	ath-XLOC_21682	S	chr3:9375221:9375874:+	81.744	43	1.12e-71
XLOC_002612	strand-TCONS_00105013	A09_random:2784262:2784652:+	ath-XLOC_26022	S	chr3:20376104:20376709:+	78.864	79	4.36e-48
XLOC_002665	strand-TCONS_00106883	A10:2711661:2712048:+	ath-XLOC_06248	S	chr1:17631758:17632095:+	85.976	41	2.62e-40
XLOC_002978	strand-TCONS_00118582	Ann_random:25224889:25225114:+	ath-XLOC_27564	S	chr4:1114528:1114766:+	98.889	40	1.88e-39
XLOC_003000	strand-TCONS_00119101	Ann_random:29807506:29808244:+	ath-XLOC_17650	S	chr2:17945711:17947445:-	89.965	44	6.87e-103
XLOC_003001	strand-TCONS_00119170	Ann_random:30196497:30197199:+	ath-XLOC_20161	S	chr3:5296459:5298124:+	75.124	55	2.27e-38
XLOC_003038	strand-TCONS_00119879	Ann_random:35699135:35699703:+	ath-XLOC_25090	S	chr3:17962351:17963368:-	86.234	68	2.72e-116
XLOC_003089	strand-TCONS_00120756	Ann_random:41872658:41872898:+	ath-XLOC_42783	S	chr5:23783200:23785599:+	89.03	95	1.49e-75
XLOC_003125	strand-TCONS_00121264	Ann_random:45419177:45420299:+	ath-XLOC_06041	S	chr1:17191184:17193386:-	82.812	55	3.12e-153
XLOC_003295	strand-TCONS_00124694	Ann_random:23076053:23076825:-	ath-XLOC_16549	S	chr2:15029726:15030410:+	80	53	3.06e-77
XLOC_003537	strand-TCONS_00128557	C01:1977961:1978718:+	ath-XLOC_33311	S	chr4:16521779:16523045:-	76.588	99	3.77e-96
XLOC_003671	strand-TCONS_00133159	C01:35171498:35172443:+	ath-XLOC_20173	S	chr3:5337282:5338869:-	76.027	59	3.82e-67
XLOC_003715	strand-TCONS_00135218	C01:5542820:5543701:-	ath-XLOC_32512	S	chr4:14303959:14306125:-	74.946	97	3.45e-87
XLOC_003823	strand-TCONS_00138310	C01:28401074:28401609:-	ath-XLOC_33908	S	chr4:18193091:18193693:-	74.671	60	2.27e-17
XLOC_003834	strand-TCONS_00138523	C01:30331018:30331426:-	ath-XLOC_15378	S	chr2:11768811:11769470:-	80.714	96	5.87e-52
XLOC_003853	strand-TCONS_00139172	C01:35015684:35016126:-	ath-XLOC_20198	S	chr3:5397313:5399058:+	82.789	99	1.27e-108
XLOC_004037	strand-TCONS_00145108	C02:26164053:26164601:+	ath-XLOC_27390	S	chr4:638981:639370:-	85.022	57	5.48e-57
XLOC_004221	strand-TCONS_00151023	C02:22011055:22011354:-	ath-XLOC_10572	S	chr1:29330757:29333370:-	78.981	99	1.96e-50
XLOC_004401	strand-TCONS_00154811	C02_random:1791242:1791553:-	ath-XLOC_27695	S	chr4:1475820:1477304:+	80.072	87	5.68e-51
XLOC_004407	strand-TCONS_00154900	C02_random:2395334:2395601:-	ath-XLOC_10862	S	chr1:30151011:30152913:-	87.963	81	3.64e-67
XLOC_004700	strand-TCONS_00164693	C03:54688449:54688907:+	ath-XLOC_31672	S	chr4:12066223:12066926:+	83.003	77	2.27e-86
XLOC_004731	strand-TCONS_00165667	C03:326967:327252:-	ath-XLOC_34218	S	chr5:464398:465152:-	93.103	60	3.91e-67
XLOC_004773	strand-TCONS_00167898	C03:7772842:7773190:-	ath-XLOC_07208	S	chr1:20260502:20262164:-	87.662	100	2.35e-44
XLOC_004791	strand-TCONS_00168500	C03:10217892:10218111:-	ath-XLOC_16549	S	chr2:15029726:15030410:+	82.018	99	1.41e-45
XLOC_004999	strand-TCONS_00175300	C03:55551352:55551947:-	ath-XLOC_33324	S	chr4:16567995:16568747:+	86.052	67	3.66e-120
XLOC_005286	strand-TCONS_00184423	C04:42678415:42678684:+	ath-XLOC_27691	S	chr4:1472742:1473128:.	81.955	98	1.04e-57
XLOC_005305	strand-TCONS_00185221	C04:46586511:46586819:+	ath-XLOC_17390	S	chr2:17224502:17224801:-	90.604	96	3.11e-108
XLOC_005311	strand-TCONS_00185358	C04:47217874:47218541:+	ath-XLOC_17650	S	chr2:17945711:17947445:-	84.456	56	1.18e-100
XLOC_005326	strand-TCONS_00186008	C04:1298693:1299799:-	ath-XLOC_17377	S	chr2:17194863:17196141:+	83.015	41	1.51e-111
XLOC_005327	strand-TCONS_00186017	C04:1353661:1353924:-	ath-XLOC_17390	S	chr2:17224502:17224801:-	88.664	92	2.11e-79
XLOC_005417	strand-TCONS_00188757	C04:21906762:21907055:-	ath-XLOC_20109	S	chr3:5152283:5153139:+	86.458	65	2.46e-54
XLOC_005485	strand-TCONS_00190681	C04:36437371:36437913:-	ath-XLOC_14550	S	chr2:9560113:9560742:.	75.51	53	3.8e-25
XLOC_005515	strand-TCONS_00191685	C04:42678423:42679009:-	ath-XLOC_27689	S	chr4:1472017:1473136:+	82.508	51	1.39e-69
XLOC_005531	strand-TCONS_00192455	C04:46586558:46586826:-	ath-XLOC_17390	S	chr2:17224502:17224801:-	91.532	91	3.53e-92
XLOC_005586	strand-TCONS_00194434	C04_random:3860331:3861615:-	ath-XLOC_11764	S	chr2:2184317:2185091:+	78.853	42	3.92e-88
XLOC_005613	strand-TCONS_00195827	C05:4811209:4812046:+	ath-XLOC_01625	S	chr1:4525328:4526425:+	77.445	58	5.6e-70
XLOC_005620	strand-TCONS_00196209	C05:6649628:6650437:+	ath-XLOC_01874	S	chr1:5191897:5192878:.	80.482	46	1.16e-71
XLOC_005621	strand-TCONS_00196257	C05:6818519:6818785:+	ath-XLOC_27695	S	chr4:1475820:1477304:+	78.067	99	1.75e-40
XLOC_005635	strand-TCONS_00196902	C05:9332587:9332791:+	ath-XLOC_12335	S	chr2:3827761:3828617:-	84.091	41	1.36e-15
XLOC_005803	strand-TCONS_00202936	C05:3330976:3332772:-	ath-XLOC_01056	S	chr1:2988770:2990911:-	76.873	41	6.97e-102
XLOC_005815	strand-TCONS_00203687	C05:6818512:6818818:-	ath-XLOC_27695	S	chr4:1475820:1477304:+	78.71	99	1.55e-51
XLOC_006045	strand-TCONS_00211122	C06:6549417:6550539:+	ath-XLOC_21847	S	chr3:9832891:9834166:+	89.286	44	1.21e-51
XLOC_006123	strand-TCONS_00213126	C06:22005826:22006270:+	ath-XLOC_10758	S	chr1:29872289:29872998:-	86.552	64	1.02e-84
XLOC_006192	strand-TCONS_00216096	C06:3550348:3550714:-	ath-XLOC_17390	S	chr2:17224502:17224801:-	82.667	60	3.15e-49
XLOC_006271	strand-TCONS_00218079	C06:19092495:19092903:-	ath-XLOC_11275	S	chr2:849784:850385:.	85.946	43	1.64e-47
XLOC_006276	strand-TCONS_00218255	C06:19795280:19795496:-	ath-XLOC_26536	S	chr3:21832103:21833086:+	84.404	99	1.07e-51
XLOC_006353	strand-TCONS_00221433	C06_random:233497:233959:+	ath-XLOC_06424	S	chr1:18091696:18092133:-	84.583	51	2.37e-61
XLOC_006366	strand-TCONS_00221753	C06_random:3194927:3195452:+	ath-XLOC_09675	S	chr1:26900799:26901855:+	83.942	52	5.77e-68
XLOC_006385	strand-TCONS_00222056	C06_random:2093472:2095001:-	ath-XLOC_40130	S	chr5:16660211:16660946:.	79.323	44	2.73e-94
XLOC_006519	strand-TCONS_00225722	C07:29428428:29428916:+	ath-XLOC_21682	S	chr3:9375221:9375874:+	83.333	40	1.55e-43
XLOC_006523	strand-TCONS_00225805	C07:29831431:29832340:+	ath-XLOC_21740	S	chr3:9550619:9551168:+	80.05	41	1.69e-70
XLOC_006543	strand-TCONS_00226457	C07:33030443:33031233:+	ath-XLOC_37946	S	chr5:10649516:10650048:+	87.33	55	4.81e-135
XLOC_006735	strand-TCONS_00233189	C07:31704992:31705334:-	ath-XLOC_22294	S	chr3:11035347:11035675:.	87.097	51	6.29e-51
XLOC_006964	strand-TCONS_00241505	C08:29777003:29777221:+	ath-XLOC_26536	S	chr3:21832103:21833086:+	86.567	61	1.84e-34
XLOC_006993	strand-TCONS_00243146	C08:36132423:36133413:+	ath-XLOC_01470	S	chr1:4083865:4085663:-	78.467	59	1.38e-96
XLOC_007089	strand-TCONS_00245868	C08:18112435:18112668:-	ath-XLOC_32441	S	chr4:14087634:14088810:-	88.764	76	1.14e-56
XLOC_007134	strand-TCONS_00247886	C08:27596887:27597120:-	ath-XLOC_15205	S	chr2:11327915:11329033:-	91.739	98	3.05e-87
XLOC_007221	strand-TCONS_00251372	C08_random:807312:807838:-	ath-XLOC_06041	S	chr1:17191184:17193386:-	83.015	96	1.15e-124
XLOC_007335	strand-TCONS_00254783	C09:18920559:18921544:+	ath-XLOC_21740	S	chr3:9550619:9551168:+	78.774	41	1.85e-65
XLOC_007441	strand-TCONS_00257591	C09:43038836:43044194:+	ath-XLOC_36137	S	chr5:5674169:5675015:-	78.214	63	2.58e-78
XLOC_007516	strand-TCONS_00260860	C09:11351451:11395754:-	ath-XLOC_01215	S	chr1:3469242:3470273:-	85.973	86	4.47e-61
XLOC_007607	strand-TCONS_00263225	C09:32944104:32944317:-	ath-XLOC_06477	S	chr1:18216440:18219111:-	90.173	79	8.05e-58
XLOC_007682	strand-TCONS_00266272	C09_random:710075:711670:+	ath-XLOC_07497	S	chr1:21052298:21053178:-	79.468	43	1.57e-40
XLOC_007734	strand-TCONS_00267617	Cnn_random:1744630:1744945:+	ath-XLOC_27280	S	chr4:366426:367477:+	80.634	89	2.68e-49
XLOC_007771	strand-TCONS_00268988	Cnn_random:10467926:10468302:+	ath-XLOC_40130	S	chr5:16660211:16660946:.	78.853	68	2.54e-40
XLOC_007950	strand-TCONS_00274047	Cnn_random:45536596:45536960:+	ath-XLOC_41372	S	chr5:19885472:19886179:-	89.103	42	1.13e-48
XLOC_008045	strand-TCONS_00276529	Cnn_random:64150814:64151499:+	ath-XLOC_10685	S	chr1:29662483:29666042:-	81.126	41	4.65e-55
XLOC_008046	strand-TCONS_00276537	Cnn_random:64211843:64212538:+	ath-XLOC_04134	S	chr1:11423177:11423712:+	81.27	44	3.62e-61
XLOC_008101	strand-TCONS_00277378	Cnn_random:70842874:70843673:+	ath-XLOC_16139	S	chr2:13863412:13864769:+	78.027	59	1.36e-60
XLOC_008111	strand-TCONS_00277470	Cnn_random:71810458:71811015:+	ath-XLOC_17156	S	chr2:16698168:16702726:+	80.864	56	4.81e-59
XLOC_008518	strand-TCONS_00286860	Cnn_random:56494001:56494410:-	ath-XLOC_43968	S	chr5:26903697:26906479:+	85.714	41	6.14e-22
XLOC_008527	strand-TCONS_00287159	Cnn_random:58516886:58517096:-	ath-XLOC_13540	S	chr2:6820639:6821979:-	84.834	100	1.71e-54
XLOC_008663	strand-TCONS_00289398	Cnn_random:73811907:73812172:-	ath-XLOC_30881	S	chr4:9906834:9907722:-	85.609	98	2.77e-73
XLOC_008691	strand-TCONS_00289790	Cnn_random:77032358:77032854:-	ath-XLOC_42087	S	chr5:21811506:21812346:-	83.122	46	5.57e-53
XLOC_008734	strand-TCONS_00290188	Cnn_random:80441885:80442655:-	ath-XLOC_00006	S	chr1:11907:13808:+	83.673	68	8.66e-112
XLOC_008793	strand-TCONS_00290850	Unn_random:5913441:5913674:+	ath-XLOC_37064	S	chr5:8167520:8167826:+	81.215	75	1.18e-31
XLOC_008801	strand-TCONS_00290911	Unn_random:6569776:6570049:+	ath-XLOC_21238	S	chr3:8194245:8195004:-	86.282	100	7.91e-79

## Sheet: B.rapa
LncRNA in B.napus	bna_old_transcript	B.napus LncRNA in genomic position	LncRNA in B.rapa	support	B.rapa LncRNA genomic position	%identity	%coverage	e-value
XLOC_000003	polyA-TCONS_00000105	A01:496218:497550:+	bra-TCONS_00000149	S	A01:864925:866756:+	97.444	100	0
XLOC_000016	polyA-TCONS_00000864	A01:2999124:3000376:+	bra-TCONS_00000681	S	A01:3321661:3322387:+	91.264	88	0
XLOC_000020	polyA-TCONS_00001175	A01:4534310:4535922:+	bra-TCONS_00016451	S	A03:2559460:2560685:+	97.852	65	0
XLOC_000021	polyA-TCONS_00001232	A01:4755123:4756516:+	bra-TCONS_00000956	S	A01:5166550:5168589:+	99.18	99	0
XLOC_000035	polyA-TCONS_00001696	A01:6745572:6746332:+	bra-TCONS_00077953	S	Scaffold000228:41800:42446:+	92.432	89	2.79e-146
XLOC_000040	polyA-TCONS_00001878	A01:7430054:7431226:+	bra-TCONS_00005466	S	A01:8250990:8251621:-	99.07	56	7.18e-107
XLOC_000054	polyA-TCONS_00002338	A01:9742764:9745045:+	bra-TCONS_00001979	S	A01:11402427:11403475:+	99.557	43	0
XLOC_000058	polyA-TCONS_00002387	A01:10177814:10179142:+	bra-TCONS_00002023	S	A01:11857734:11858765:+	100	87	0
XLOC_000062	polyA-TCONS_00002500	A01:11186759:11187997:+	bra-TCONS_00002133	S	A01:12920718:12923209:+	99.723	100	0
XLOC_000073	polyA-TCONS_00002815	A01:14809812:14810752:+	bra-TCONS_00017178	S	A03:6164152:6165056:+	97.649	76	0
XLOC_000076	polyA-TCONS_00002847	A01:14974995:14977185:+	bra-TCONS_00002528	S	A01:17398483:17645681:+	99.472	45	0
XLOC_000100	polyA-TCONS_00003316	A01:18922501:18924566:+	bra-TCONS_00069560	S	A09:32657654:32659832:-	98.387	100	1.74e-154
XLOC_000112	polyA-TCONS_00003732	A01:20922459:20923427:+	bra-TCONS_00003459	S	A01:26393900:26394911:+	96.752	100	0
XLOC_000133	polyA-TCONS_00004868	A01:2045419:2047236:-	bra-TCONS_00075111	S	A10:11770556:11771533:-	95.255	64	5.95e-118
XLOC_000158	polyA-TCONS_00006418	A01:9117106:9117947:-	bra-TCONS_00071388	S	A10:5442585:5444856:+	100	96	0
XLOC_000169	polyA-TCONS_00006793	A01:12296401:12297812:-	bra-TCONS_00006270	S	A01:14777437:14778510:-	95.359	68	0
XLOC_000172	polyA-TCONS_00006824	A01:12552181:12553781:-	bra-TCONS_00067133	S	A09:13993015:13994538:-	100	80	7.13e-113
XLOC_000196	polyA-TCONS_00007636	A01:19191254:19191870:-	bra-TCONS_00003051	S	A01:23319438:23321144:+	100	52	2.9e-130
XLOC_000199	polyA-TCONS_00007675	A01:19450328:19452120:-	bra-TCONS_00007112	S	A01:22961166:22962271:-	100	56	0
XLOC_000208	polyA-TCONS_00007996	A01:21056382:21057591:-	bra-TCONS_00007562	S	A01:26529114:26532879:-	91.552	75	0
XLOC_000219	polyA-TCONS_00008341	A01:22909203:22912203:-	bra-TCONS_00035218	S	A05:21811514:21813226:+	93.126	100	0
XLOC_000226	polyA-TCONS_00008596	A01_random:408703:411496:+	bra-TCONS_00001411	S	A01:7809352:7811975:+	95.776	86	0
XLOC_000235	polyA-TCONS_00008873	A01_random:47134:47744:-	bra-TCONS_00000076	S	A01:382868:383556:+	94.498	100	2.44e-131
XLOC_000236	polyA-TCONS_00008945	A01_random:452356:463529:-	bra-TCONS_00001514	S	A01:8325939:8332925:+	96.063	95	8.08e-175
XLOC_000247	polyA-TCONS_00009167	A01_random:2423179:2424279:-	bra-TCONS_00007142	S	A01:23208454:23209680:-	91.373	99	0
XLOC_000269	polyA-TCONS_00010532	A02:6212404:6214761:+	bra-TCONS_00009713	S	A02:9392031:9394443:+	95.965	100	0
XLOC_000283	polyA-TCONS_00010835	A02:8105044:8106428:+	bra-TCONS_00009968	S	A02:11392634:11393749:+	100	82	5.37e-150
XLOC_000287	polyA-TCONS_00010956	A02:8737427:8739738:+	bra-TCONS_00021365	S	A03:31480834:31490729:+	93.983	42	0
XLOC_000290	polyA-TCONS_00010967	A02:8781807:8783421:+	bra-TCONS_00071156	S	A10:3890157:3891742:+	98.69	52	0
XLOC_000308	polyA-TCONS_00011451	A02:12097130:12098680:+	bra-TCONS_00033891	S	A05:10259628:10260508:+	89.679	45	4.27e-151
XLOC_000311	polyA-TCONS_00011537	A02:12501414:12502227:+	bra-TCONS_00009713	S	A02:9392031:9394443:+	93.197	95	0
XLOC_000316	polyA-TCONS_00011682	A02:13947686:13950051:+	bra-TCONS_00078739	S	Scaffold000564:228:2600:+	99.467	96	0
XLOC_000328	polyA-TCONS_00011825	A02:16232101:16233616:+	bra-TCONS_00076634	S	Scaffold000103:530470:531919:+	100	92	0
XLOC_000329	polyA-TCONS_00011833	A02:16453805:16455248:+	bra-TCONS_00076641	S	Scaffold000103:713128:714746:+	99.705	100	0
XLOC_000344	polyA-TCONS_00012276	A02:19664514:19666082:+	bra-TCONS_00046587	S	A06:23495545:23497694:-	82.416	63	8.22e-155
XLOC_000346	polyA-TCONS_00012320	A02:19874210:19876262:+	bra-TCONS_00027632	S	A04:4675225:4678595:+	85.52	68	1.29e-115
XLOC_000347	polyA-TCONS_00012346	A02:20017969:20023827:+	bra-TCONS_00029368	S	A04:17815191:17957083:+	91.651	52	0
XLOC_000377	polyA-TCONS_00013701	A02:1421342:1424568:-	bra-TCONS_00078791	S	Scaffold000695:563:2405:-	98.263	79	0
XLOC_000378	polyA-TCONS_00013775	A02:1712163:1713021:-	bra-TCONS_00012729	S	A02:4333916:4334761:-	93.068	98	0
XLOC_000400	polyA-TCONS_00014646	A02:5238159:5239264:-	bra-TCONS_00013417	S	A02:8262822:8263639:-	98.196	89	0
XLOC_000417	polyA-TCONS_00015206	A02:8781807:8783581:-	bra-TCONS_00071155	S	A10:3890157:3891742:+	100	90	0
XLOC_000430	polyA-TCONS_00015516	A02:11151526:11153560:-	bra-TCONS_00066508	S	A09:7736908:7738471:-	85.349	58	4.61e-112
XLOC_000436	polyA-TCONS_00015594	A02:11850385:11852782:-	bra-TCONS_00014221	S	A02:15302807:15305134:-	98.368	94	0
XLOC_000437	polyA-TCONS_00015607	A02:11914429:11924699:-	bra-TCONS_00014229	S	A02:15377160:15384851:-	94.402	62	0
XLOC_000442	polyA-TCONS_00015838	A02:13157253:13157915:-	bra-TCONS_00044720	S	A06:8851797:8852359:-	99.574	87	1.3e-119
XLOC_000452	polyA-TCONS_00016030	A02:14851922:14852488:-	bra-TCONS_00057361	S	A08:3897983:3898679:-	87.572	100	3.4e-108
XLOC_000453	polyA-TCONS_00016034	A02:14887864:14889012:-	bra-TCONS_00076863	S	Scaffold000111:380867:381599:-	99.618	68	1.32e-134
XLOC_000455	polyA-TCONS_00016062	A02:15196467:15197708:-	bra-TCONS_00077344	S	Scaffold000167:38353:39716:-	98.025	99	0
XLOC_000466	polyA-TCONS_00016249	A02:17866238:17867869:-	bra-TCONS_00014545	S	A02:18760951:18762202:-	99.761	97	0
XLOC_000474	polyA-TCONS_00016372	A02:19080927:19090848:-	bra-TCONS_00010966	S	A02:20888543:20892205:+	100	50	1.89e-100
XLOC_000490	polyA-TCONS_00017001	A02:22849354:22851418:-	bra-TCONS_00015284	S	A02:24758083:24760137:-	98.226	77	0
XLOC_000495	polyA-TCONS_00017172	A02:23925771:23926937:-	bra-TCONS_00015477	S	A02:26247416:26248380:-	91.16	62	1.22e-134
XLOC_000496	polyA-TCONS_00017175	A02:23936584:23937984:-	bra-TCONS_00015476	S	A02:26247416:26248380:-	90.045	64	2.28e-73
XLOC_000497	polyA-TCONS_00017191	A02:24058398:24059665:-	bra-TCONS_00015486	S	A02:26338588:26339843:-	98.927	78	0
XLOC_000537	polyA-TCONS_00018516	A03:1757590:1758502:+	bra-TCONS_00016379	S	A03:2162831:2163602:+	99.532	75	0
XLOC_000543	polyA-TCONS_00018889	A03:3010250:3012341:+	bra-TCONS_00016086	S	A03:832824:834044:+	93.095	65	1.23e-159
XLOC_000564	polyA-TCONS_00020384	A03:9205231:9206840:+	bra-TCONS_00017912	S	A03:10010808:10012215:+	99.441	58	0
XLOC_000580	polyA-TCONS_00020949	A03:11634439:11636600:+	bra-TCONS_00018367	S	A03:12516467:12518246:+	98.998	98	0
XLOC_000590	polyA-TCONS_00021366	A03:13478256:13479103:+	bra-TCONS_00018681	S	A03:14295093:14296064:+	97.245	95	0
XLOC_000596	polyA-TCONS_00021768	A03:14741270:14742288:+	bra-TCONS_00018986	S	A03:15681952:15682417:+	99.732	46	0
XLOC_000608	polyA-TCONS_00022322	A03:16695759:16697909:+	bra-TCONS_00019336	S	A03:17624793:17627979:+	100	84	0
XLOC_000617	polyA-TCONS_00022599	A03:18182115:18183459:+	bra-TCONS_00006782	S	A01:19822306:19823829:-	82.857	99	1.62e-130
XLOC_000623	polyA-TCONS_00022814	A03:19256700:19258650:+	bra-TCONS_00019775	S	A03:20382552:20383814:+	97.49	96	0
XLOC_000624	polyA-TCONS_00022820	A03:19301657:19302721:+	bra-TCONS_00003623	S	A01:27217793:27218812:+	99.874	81	0
XLOC_000641	polyA-TCONS_00023316	A03:21776484:21778377:+	bra-TCONS_00020202	S	A03:22987963:22989138:+	99.328	71	0
XLOC_000656	polyA-TCONS_00023927	A03:25028453:25029377:+	bra-TCONS_00020749	S	A03:26659393:26660228:+	92.683	100	2.16e-160
XLOC_000693	polyA-TCONS_00024990	A03:1514129:1516554:-	bra-TCONS_00021812	S	A03:1901859:1904061:-	99.531	95	0
XLOC_000708	polyA-TCONS_00025340	A03:2616056:2616973:-	bra-TCONS_00022071	S	A03:3056480:3057178:-	100	91	5.34e-122
XLOC_000710	polyA-TCONS_00025614	A03:3450491:3451202:-	bra-TCONS_00007478	S	A01:25441230:25441813:-	99.408	85	3.01e-175
XLOC_000717	polyA-TCONS_00025980	A03:4829589:4830820:-	bra-TCONS_00022608	S	A03:5411699:5413730:-	99.846	80	0
XLOC_000723	polyA-TCONS_00026252	A03:5972945:5977500:-	bra-TCONS_00033971	S	A05:11021145:11029262:+	98.264	74	4.89e-142
XLOC_000726	polyA-TCONS_00026349	A03:6436447:6437152:-	bra-TCONS_00022930	S	A03:7159911:7162157:-	99.074	100	0
XLOC_000729	polyA-TCONS_00026462	A03:6842362:6842920:-	bra-TCONS_00023005	S	A03:7537364:7537866:-	97.959	91	3.38e-144
XLOC_000731	polyA-TCONS_00026557	A03:7312129:7312904:-	bra-TCONS_00023103	S	A03:8022607:8024028:-	99.187	100	3.47e-124
XLOC_000752	polyA-TCONS_00027826	A03:13172526:13173761:-	bra-TCONS_00024142	S	A03:14028070:14029040:-	92.526	78	3.08e-151
XLOC_000760	polyA-TCONS_00028136	A03:14212011:14213440:-	bra-TCONS_00024388	S	A03:15100643:15102402:-	96.503	100	8.85e-131
XLOC_000767	polyA-TCONS_00028592	A03:15598459:15599467:-	bra-TCONS_00024710	S	A03:16458294:16459428:-	99.512	97	5.04e-103
XLOC_000768	polyA-TCONS_00028612	A03:15701182:15702049:-	bra-TCONS_00024725	S	A03:16574164:16574717:-	93.561	54	1.49e-104
XLOC_000777	polyA-TCONS_00028728	A03:16218129:16219752:-	bra-TCONS_00027686	S	A04:5117220:5119572:+	77.903	78	6.08e-32
XLOC_000822	polyA-TCONS_00030435	A03:24737795:24739474:-	bra-TCONS_00075282	S	A10:13117569:13118945:-	99.737	89	0
XLOC_000842	polyA-TCONS_00031109	A03:28542529:28542912:-	bra-TCONS_00026765	S	A03:30764188:30766231:-	100	90	1.44e-111
XLOC_000843	polyA-TCONS_00031117	A03:28652878:28654192:-	bra-TCONS_00026776	S	A03:30862492:30863879:-	99.72	91	0
XLOC_000854	polyA-TCONS_00031512	A03_random:492647:493426:+	bra-TCONS_00071957	S	A10:9151734:9152482:+	79.032	40	7.61e-21
XLOC_000873	polyA-TCONS_00031947	A03_random:3596725:3597751:+	bra-TCONS_00014221	S	A02:15302807:15305134:-	97.297	78	1.29e-47
XLOC_000882	polyA-TCONS_00032044	A03_random:5903908:5905104:+	bra-TCONS_00078210	S	Scaffold000260:7523:8191:+	100	86	0
XLOC_000888	polyA-TCONS_00032281	A03_random:636439:639208:-	bra-TCONS_00022778	S	A03:6347395:6350996:-	99.777	53	0
XLOC_000905	polyA-TCONS_00032581	A03_random:3308282:3309945:-	bra-TCONS_00021365	S	A03:31480834:31490729:+	96.867	60	0
XLOC_000907	polyA-TCONS_00032615	A03_random:4028000:4029003:-	bra-TCONS_00006600	S	A01:18058424:18060861:-	93.86	73	4.68e-145
XLOC_000918	polyA-TCONS_00032706	A03_random:5950967:5955819:-	bra-TCONS_00077111	S	Scaffold000155:147540:149610:+	96.97	58	3.55e-90
XLOC_000924	polyA-TCONS_00032879	A04:705159:706642:+	bra-TCONS_00027133	S	A04:830876:831591:+	97.376	71	1.41e-163
XLOC_000926	polyA-TCONS_00032908	A04:906965:909102:+	bra-TCONS_00048545	S	A07:12021491:12023313:+	99.571	75	0
XLOC_000936	polyA-TCONS_00033133	A04:2249781:2252849:+	bra-TCONS_00029919	S	A04:2531861:2533226:-	99.099	66	0
XLOC_000948	polyA-TCONS_00033428	A04:4514062:4515652:+	bra-TCONS_00027606	S	A04:4393815:4395642:+	99.797	100	0
XLOC_000951	polyA-TCONS_00033563	A04:5301384:5302176:+	bra-TCONS_00027691	S	A04:5127522:5130130:+	92.73	100	0
XLOC_000967	polyA-TCONS_00033762	A04:6840875:6843105:+	bra-TCONS_00078193	S	Scaffold000258:5784:13207:+	99.13	100	1.33e-115
XLOC_000969	polyA-TCONS_00033774	A04:6917027:6918138:+	bra-TCONS_00030348	S	A04:6670265:6671144:-	100	74	1.49e-150
XLOC_000980	polyA-TCONS_00034026	A04:8974192:8975695:+	bra-TCONS_00027965	S	A04:7640539:7642149:+	99.22	100	0
XLOC_000987	polyA-TCONS_00034118	A04:9535963:9537352:+	bra-TCONS_00028029	S	A04:8223947:8225186:+	97.82	72	1.74e-180
XLOC_001015	polyA-TCONS_00034842	A04:14137692:14138917:+	bra-TCONS_00001705	S	A01:9537509:9538553:+	97.074	85	0
XLOC_001031	polyA-TCONS_00035347	A04:16798640:16800671:+	bra-TCONS_00029135	S	A04:16629530:16630962:+	98.212	71	0
XLOC_001033	polyA-TCONS_00035492	A04:17466440:17469207:+	bra-TCONS_00029250	S	A04:17359405:17361720:+	98.262	79	0
XLOC_001047	polyA-TCONS_00036345	A04:2249781:2251129:-	bra-TCONS_00029919	S	A04:2531861:2533226:-	97.557	100	0
XLOC_001064	polyA-TCONS_00036613	A04:4337209:4338782:-	bra-TCONS_00030138	S	A04:4250551:4259401:-	99.647	57	3.09e-146
XLOC_001093	polyA-TCONS_00037057	A04:8549139:8551446:-	bra-TCONS_00030386	S	A04:7263829:7264777:-	99.744	71	0
XLOC_001101	polyA-TCONS_00037260	A04:10096590:10097832:-	bra-TCONS_00050042	S	A07:20345400:20346095:+	93.833	49	1.71e-90
XLOC_001102	polyA-TCONS_00037398	A04:10710881:10711850:-	bra-TCONS_00030713	S	A04:9558590:9560352:-	100	94	0
XLOC_001118	polyA-TCONS_00037750	A04:13038085:13039275:-	bra-TCONS_00031010	S	A04:12062200:12064814:-	96.967	100	0
XLOC_001120	polyA-TCONS_00037853	A04:13653493:13654912:-	bra-TCONS_00058094	S	A08:11562447:11563455:-	99.455	75	0
XLOC_001171	polyA-TCONS_00039539	A04_random:988838:990135:-	bra-TCONS_00031283	S	A04:13995560:13996560:-	98.413	87	0
XLOC_001176	polyA-TCONS_00039732	A05:229895:231716:+	bra-TCONS_00032326	S	A05:202132:204720:+	97.25	73	0
XLOC_001180	polyA-TCONS_00039811	A05:739217:741111:+	bra-TCONS_00032396	S	A05:620943:622905:+	99.725	100	0
XLOC_001218	polyA-TCONS_00041465	A05:8820515:8822144:+	bra-TCONS_00033891	S	A05:10259628:10260508:+	98.278	72	0
XLOC_001254	polyA-TCONS_00042359	A05:16640012:16641218:+	bra-TCONS_00034637	S	A05:18366076:18367283:+	98.871	95	0
XLOC_001266	polyA-TCONS_00042876	A05:19260027:19260712:+	bra-TCONS_00035058	S	A05:21111603:21112238:+	100	85	0
XLOC_001283	polyA-TCONS_00043998	A05:477976:479331:-	bra-TCONS_00035788	S	A05:362467:365148:-	91.967	41	1.41e-136
XLOC_001285	polyA-TCONS_00044053	A05:739217:741182:-	bra-TCONS_00035835	S	A05:620943:622905:-	99.779	94	0
XLOC_001287	polyA-TCONS_00044124	A05:1024926:1025633:-	bra-TCONS_00035893	S	A05:888372:892266:-	98.918	100	0
XLOC_001324	polyA-TCONS_00045263	A05:6781756:6783297:-	bra-TCONS_00058149	S	A08:11899604:11900907:-	98.454	82	0
XLOC_001356	polyA-TCONS_00045930	A05:12197211:12198856:-	bra-TCONS_00037410	S	A05:12247581:12248893:-	100	69	0
XLOC_001383	polyA-TCONS_00047012	A05:19035205:19037085:-	bra-TCONS_00038465	S	A05:20897417:20898370:-	100	46	2.73e-82
XLOC_001392	polyA-TCONS_00047498	A05:20644230:20644742:-	bra-TCONS_00038841	S	A05:22614045:22614478:-	99.419	66	3.47e-84
XLOC_001393	polyA-TCONS_00047543	A05:20809731:20811077:-	bra-TCONS_00007823	S	A01:27885919:27891371:-	82.492	84	2.02e-130
XLOC_001406	polyA-TCONS_00048221	A05_random:176976:177564:+	bra-TCONS_00032806	S	A05:2773222:2773701:+	95.538	75	1.7e-172
XLOC_001418	polyA-TCONS_00048377	A05_random:1557875:1559437:+	bra-TCONS_00037572	S	A05:14702770:14704395:-	99.375	88	6.51e-165
XLOC_001426	polyA-TCONS_00048520	A05_random:2999243:3000245:+	bra-TCONS_00011850	S	A02:26971167:26975295:+	99.704	66	1.12e-176
XLOC_001444	polyA-TCONS_00048855	A05_random:2740656:2741540:-	bra-TCONS_00034744	S	A05:19117263:19118411:+	99.732	88	0
XLOC_001450	polyA-TCONS_00049094	A06:764384:765426:+	bra-TCONS_00047445	S	A07:1773256:1775185:+	95.211	72	1.46e-158
XLOC_001487	polyA-TCONS_00051077	A06:9192987:9195065:+	bra-TCONS_00045385	S	A06:15235363:15236415:-	97.074	55	0
XLOC_001488	polyA-TCONS_00051104	A06:9280507:9281981:+	bra-TCONS_00040992	S	A06:9831894:9832625:+	99.564	41	0
XLOC_001524	polyA-TCONS_00052369	A06:18315989:18317531:+	bra-TCONS_00041817	S	A06:16906009:16907596:+	98.168	99	0
XLOC_001525	polyA-TCONS_00052438	A06:18803005:18804093:+	bra-TCONS_00041871	S	A06:17408538:17409187:+	100	77	0
XLOC_001536	polyA-TCONS_00052901	A06:21045906:21048297:+	bra-TCONS_00042445	S	A06:22012866:22014056:+	100	95	0
XLOC_001541	polyA-TCONS_00053214	A06:22397692:22398464:+	bra-TCONS_00042682	S	A06:23420370:23421058:+	99.286	87	0
XLOC_001550	polyA-TCONS_00053608	A06:24083109:24085946:+	bra-TCONS_00043123	S	A06:25761125:25763513:+	99.437	81	0
XLOC_001551	polyA-TCONS_00053681	A06:33792:38273:-	bra-TCONS_00043239	S	A06:40890:42838:-	100	93	0
XLOC_001600	polyA-TCONS_00055686	A06:8344897:8345469:-	bra-TCONS_00044720	S	A06:8851797:8852359:-	100	85	6.46e-132
XLOC_001601	polyA-TCONS_00055738	A06:8695041:8696702:-	bra-TCONS_00044759	S	A06:9226086:9226676:-	100	59	0
XLOC_001602	polyA-TCONS_00055739	A06:8742903:8743765:-	bra-TCONS_00044760	S	A06:9269304:9269809:-	98.693	60	5.97e-72
XLOC_001608	polyA-TCONS_00055927	A06:10067553:10069198:-	bra-TCONS_00047954	S	A07:7419924:7421373:+	98.639	73	0
XLOC_001622	polyA-TCONS_00056104	A06:11804314:11805616:-	bra-TCONS_00015018	S	A02:22929468:22930884:-	95.176	65	0
XLOC_001636	polyA-TCONS_00056464	A06:15683648:15685371:-	bra-TCONS_00046037	S	A06:19666483:19668033:-	91.91	82	0
XLOC_001638	polyA-TCONS_00056490	A06:15899945:15925629:-	bra-TCONS_00045241	S	A06:14351157:14359887:-	98.625	48	0
XLOC_001646	polyA-TCONS_00056656	A06:16603003:16604832:-	bra-TCONS_00045370	S	A06:15125813:15130121:-	96.99	97	0
XLOC_001647	polyA-TCONS_00056674	A06:16701588:16702985:-	bra-TCONS_00045385	S	A06:15235363:15236415:-	100	52	1.57e-146
XLOC_001650	polyA-TCONS_00056759	A06:17215533:17217485:-	bra-TCONS_00021246	S	A03:30066127:30067976:+	85.354	50	7.32e-51
XLOC_001658	polyA-TCONS_00057100	A06:18860892:18861539:-	bra-TCONS_00045743	S	A06:17465586:17466217:-	97.768	88	2.13e-106
XLOC_001665	polyA-TCONS_00057352	A06:20048242:20049103:-	bra-TCONS_00045949	S	A06:18695553:18696030:-	100	51	4.63e-140
XLOC_001674	polyA-TCONS_00057568	A06:20914959:20915663:-	bra-TCONS_00046288	S	A06:21892469:21893258:-	99.695	100	1.56e-171
XLOC_001676	polyA-TCONS_00057585	A06:21055220:21055802:-	bra-TCONS_00046302	S	A06:22021046:22022083:-	100	100	4.38e-178
XLOC_001678	polyA-TCONS_00057681	A06:21445761:21447294:-	bra-TCONS_00046388	S	A06:22414997:22416291:-	100	51	1.41e-94
XLOC_001689	polyA-TCONS_00058302	A06:24130392:24133686:-	bra-TCONS_00046997	S	A06:25800538:25803226:-	96.411	99	0
XLOC_001707	polyA-TCONS_00059185	A06_random:1252707:1255726:-	bra-TCONS_00041224	S	A06:11721485:11723488:+	99.385	76	0
XLOC_001715	polyA-TCONS_00059669	A07:1384183:1389984:+	bra-TCONS_00034037	S	A05:11931192:11932647:+	99.792	67	0
XLOC_001720	polyA-TCONS_00059731	A07:1866832:1868797:+	bra-TCONS_00047445	S	A07:1773256:1775185:+	99.878	95	0
XLOC_001732	polyA-TCONS_00059997	A07:4342934:4359166:+	bra-TCONS_00071106	S	A10:3232564:3243389:+	98.93	67	0
XLOC_001743	polyA-TCONS_00060192	A07:6315849:6317040:+	bra-TCONS_00047637	S	A07:4367929:4369027:+	100	85	0
XLOC_001753	polyA-TCONS_00060546	A07:9364136:9365781:+	bra-TCONS_00034412	S	A05:16872823:16874945:+	99.857	92	0
XLOC_001833	polyA-TCONS_00063698	A07:726921:727713:-	bra-TCONS_00078872	S	Scaffold001553:26:831:+	98.889	89	9.32e-136
XLOC_001862	polyA-TCONS_00064491	A07:8050138:8051834:-	bra-TCONS_00051067	S	A07:6143766:6149563:-	96.713	65	0
XLOC_001866	polyA-TCONS_00064727	A07:9330437:9331688:-	bra-TCONS_00004028	S	A01:423943:425004:-	94.578	100	0
XLOC_001867	polyA-TCONS_00064733	A07:9401627:9403114:-	bra-TCONS_00051283	S	A07:7953629:7955045:-	97.557	63	0
XLOC_001924	polyA-TCONS_00066401	A07:17909866:17910890:-	bra-TCONS_00052526	S	A07:16005872:16006761:-	98.103	92	0
XLOC_001929	polyA-TCONS_00066844	A07:19926994:19927948:-	bra-TCONS_00052880	S	A07:18076137:18076954:-	99.773	84	0
XLOC_001946	polyA-TCONS_00067354	A07:22073046:22073839:-	bra-TCONS_00053314	S	A07:20314662:20315451:-	95.022	100	0
XLOC_001977	polyA-TCONS_00068507	A07_random:327928:328873:-	bra-TCONS_00073909	S	A10:2972309:2975048:-	98.716	74	0
XLOC_001986	polyA-TCONS_00068600	A07_random:925319:928201:-	bra-TCONS_00047926	S	A07:7241351:7242574:+	99.554	43	2.05e-113
XLOC_001991	polyA-TCONS_00068784	A07_random:1822131:1824439:-	bra-TCONS_00009744	S	A02:9538993:9540781:+	97.664	97	0
XLOC_002007	polyA-TCONS_00069320	A08:2747738:2749061:+	bra-TCONS_00054352	S	A08:3270521:3271557:+	100	92	0
XLOC_002065	polyA-TCONS_00070897	A08:13642479:13644142:+	bra-TCONS_00055812	S	A08:16181078:16182613:+	98.928	74	0
XLOC_002071	polyA-TCONS_00071154	A08:14722297:14722936:+	bra-TCONS_00056019	S	A08:17293313:17294766:+	97.384	78	1.93e-166
XLOC_002079	polyA-TCONS_00071880	A08:17357858:17358646:+	bra-TCONS_00056594	S	A08:20078562:20086144:+	97.54	100	0
XLOC_002106	polyA-TCONS_00072938	A08:4901019:4922214:-	bra-TCONS_00057497	S	A08:5659280:5660795:-	98.851	62	4.8e-84
XLOC_002110	polyA-TCONS_00073056	A08:5973553:5974983:-	bra-TCONS_00077957	S	Scaffold000228:66971:68301:-	99.235	91	0
XLOC_002121	polyA-TCONS_00073287	A08:7730982:7732637:-	bra-TCONS_00025113	S	A03:19445009:19446336:-	98.675	91	1.45e-151
XLOC_002130	polyA-TCONS_00073388	A08:8504453:8505230:-	bra-TCONS_00057978	S	A08:10508239:10509455:-	99.405	100	1.26e-82
XLOC_002138	polyA-TCONS_00073572	A08:9714017:9715370:-	bra-TCONS_00058137	S	A08:11809442:11811245:-	97.778	100	0
XLOC_002141	polyA-TCONS_00073593	A08:9815449:9816980:-	bra-TCONS_00058149	S	A08:11899604:11900907:-	99.227	65	0
XLOC_002143	polyA-TCONS_00073689	A08:10285323:10287152:-	bra-TCONS_00058219	S	A08:12505712:12507305:-	97.496	81	0
XLOC_002159	polyA-TCONS_00074182	A08:12782957:12785182:-	bra-TCONS_00058677	S	A08:15226665:15228189:-	95.761	66	0
XLOC_002176	polyA-TCONS_00074941	A08:16224891:16225452:-	bra-TCONS_00059334	S	A08:18870970:18872199:-	96.296	100	4.41e-97
XLOC_002177	polyA-TCONS_00075005	A08:16408313:16409228:-	bra-TCONS_00077953	S	Scaffold000228:41800:42446:+	92.308	42	1.2e-84
XLOC_002197	polyA-TCONS_00076077	A08_random:1457299:1458736:+	bra-TCONS_00057904	S	A08:9992545:9993531:-	100	57	0
XLOC_002199	polyA-TCONS_00076136	A08_random:1740309:1741591:+	bra-TCONS_00041639	S	A06:15627561:15628743:+	99.76	80	0
XLOC_002210	polyA-TCONS_00076383	A08_random:1457299:1458670:-	bra-TCONS_00057904	S	A08:9992545:9993531:-	100	63	0
XLOC_002215	polyA-TCONS_00076549	A08_random:2111154:2113318:-	bra-TCONS_00011806	S	A02:26797880:26798756:+	85.778	42	5.33e-55
XLOC_002224	polyA-TCONS_00076771	A09:749065:750050:+	bra-TCONS_00003575	S	A01:27001691:27002908:+	99.388	100	3.98e-169
XLOC_002236	polyA-TCONS_00077220	A09:2521147:2522730:+	bra-TCONS_00001634	S	A01:9060936:9062759:+	99.487	40	1.83e-97
XLOC_002237	polyA-TCONS_00077329	A09:3041993:3043194:+	bra-TCONS_00027161	S	A04:1099535:1100827:+	99.119	55	0
XLOC_002261	polyA-TCONS_00078359	A09:8193822:8196008:+	bra-TCONS_00066620	S	A09:9020106:9021867:-	98.058	84	5.2e-98
XLOC_002266	polyA-TCONS_00078513	A09:9004060:9005530:+	bra-TCONS_00061606	S	A09:10018120:10021613:+	98.481	81	0
XLOC_002269	polyA-TCONS_00078624	A09:9661602:9662437:+	bra-TCONS_00023054	S	A03:7771721:7773664:-	94.39	91	7.26e-178
XLOC_002275	polyA-TCONS_00078725	A09:10457229:10458733:+	bra-TCONS_00067065	S	A09:13241130:13242660:-	99.554	55	0
XLOC_002279	polyA-TCONS_00078848	A09:11212538:11213404:+	bra-TCONS_00031855	S	A04:17318372:17319555:-	100	99	1.24e-139
XLOC_002298	polyA-TCONS_00079241	A09:14055000:14055919:+	bra-TCONS_00047756	S	A07:5737160:5737956:+	99.507	80	0
XLOC_002307	polyA-TCONS_00079442	A09:15970299:15970794:+	bra-TCONS_00062473	S	A09:19199257:19202636:+	98.473	96	0
XLOC_002319	polyA-TCONS_00079727	A09:18810235:18811975:+	bra-TCONS_00062673	S	A09:21465586:21467232:+	100	91	0
XLOC_002335	polyA-TCONS_00080099	A09:21532731:21535684:+	bra-TCONS_00062820	S	A09:23168763:23170065:+	99.808	46	0
XLOC_002337	polyA-TCONS_00080108	A09:21585286:21586371:+	bra-TCONS_00017107	S	A03:5640187:5642022:+	85.861	71	1.68e-109
XLOC_002345	polyA-TCONS_00080330	A09:22783238:22784415:+	bra-TCONS_00078302	S	Scaffold000282:18456:19477:+	99.303	84	0
XLOC_002352	polyA-TCONS_00080486	A09:23747720:23748851:+	bra-TCONS_00078742	S	Scaffold000564:228:2600:+	93.538	82	0
XLOC_002353	polyA-TCONS_00080492	A09:23766365:23770051:+	bra-TCONS_00063117	S	A09:25648289:25649719:+	99.455	60	0
XLOC_002358	polyA-TCONS_00080636	A09:24467554:24468471:+	bra-TCONS_00063238	S	A09:26393464:26394179:+	99.025	91	0
XLOC_002363	polyA-TCONS_00080680	A09:24706230:24706984:+	bra-TCONS_00063278	S	A09:26646974:26647764:+	100	90	0
XLOC_002370	polyA-TCONS_00080824	A09:25431145:25434452:+	bra-TCONS_00063383	S	A09:27405722:27408211:+	99.9	88	0
XLOC_002388	polyA-TCONS_00082259	A09:31665505:31666334:+	bra-TCONS_00064673	S	A09:34408202:34486593:+	99.273	97	0
XLOC_002394	polyA-TCONS_00082394	A09:32333287:32334880:+	bra-TCONS_00023540	S	A03:10473634:10475181:-	100	79	0
XLOC_002409	polyA-TCONS_00082884	A09:249030:249770:-	bra-TCONS_00060169	S	A09:404730:405754:+	94.156	76	1.02e-60
XLOC_002424	polyA-TCONS_00083275	A09:1980405:1982533:-	bra-TCONS_00006721	S	A01:19230544:19236716:-	96.296	86	0
XLOC_002447	polyA-TCONS_00084292	A09:6869520:6870834:-	bra-TCONS_00066508	S	A09:7736908:7738471:-	87.137	71	7.02e-145
XLOC_002459	polyA-TCONS_00084451	A09:8192049:8196555:-	bra-TCONS_00066620	S	A09:9020106:9021867:-	100	63	0
XLOC_002477	polyA-TCONS_00084885	A09:10879604:10881999:-	bra-TCONS_00062269	S	A09:16810296:16812141:+	100	66	0
XLOC_002494	polyA-TCONS_00085293	A09:13512230:13514359:-	bra-TCONS_00067534	S	A09:17750726:17752688:-	99.672	71	4.19e-158
XLOC_002496	polyA-TCONS_00085366	A09:14161321:14162754:-	bra-TCONS_00018127	S	A03:11211723:11212856:+	97.577	89	0
XLOC_002515	polyA-TCONS_00085807	A09:18240416:18241718:-	bra-TCONS_00067778	S	A09:20948891:20950141:-	99.07	96	0
XLOC_002535	polyA-TCONS_00086206	A09:21131093:21133318:-	bra-TCONS_00067015	S	A09:12788650:12790357:-	98.58	73	8.57e-177
XLOC_002538	polyA-TCONS_00086297	A09:21720462:21722376:-	bra-TCONS_00009744	S	A02:9538993:9540781:+	97.587	100	0
XLOC_002566	polyA-TCONS_00087157	A09:26221963:26224276:-	bra-TCONS_00068757	S	A09:28308864:28319621:-	92.137	87	0
XLOC_002569	polyA-TCONS_00087377	A09:27268718:27269680:-	bra-TCONS_00068948	S	A09:29400501:29403961:-	96.407	41	1.68e-73
XLOC_002572	polyA-TCONS_00087500	A09:27863135:27864674:-	bra-TCONS_00030916	S	A04:11463089:11464764:-	94.737	49	5.2e-103
XLOC_002589	polyA-TCONS_00088578	A09:32333056:32334880:-	bra-TCONS_00023541	S	A03:10473634:10475181:-	99.797	91	0
XLOC_002591	polyA-TCONS_00088673	A09:32595924:32598705:-	bra-TCONS_00070159	S	A09:35453262:35454531:-	96.462	90	0
XLOC_002600	polyA-TCONS_00089295	A09_random:348539:349960:+	bra-TCONS_00065486	S	A09:1157660:1158627:-	99.451	80	0
XLOC_002607	polyA-TCONS_00089476	A09_random:1742528:1744304:+	bra-TCONS_00022071	S	A03:3056480:3057178:-	85.714	50	8.02e-40
XLOC_002656	polyA-TCONS_00090760	A10:567486:568411:+	bra-TCONS_00034534	S	A05:17646782:17648147:+	98.571	76	5.83e-139
XLOC_002657	polyA-TCONS_00090795	A10:763954:765934:+	bra-TCONS_00074023	S	A10:4095224:4095923:-	97.714	47	3.6e-80
XLOC_002664	polyA-TCONS_00091061	A10:1946859:1949211:+	bra-TCONS_00025663	S	A03:22597481:22599762:-	99.284	82	0
XLOC_002671	polyA-TCONS_00091261	A10:3965211:3965672:+	bra-TCONS_00028516	S	A04:12448227:12450935:+	100	83	5.49e-151
XLOC_002682	polyA-TCONS_00091406	A10:5468212:5468999:+	bra-TCONS_00071424	S	A10:5835703:5836664:+	100	59	0
XLOC_002709	polyA-TCONS_00092063	A10:10076248:10077509:+	bra-TCONS_00071869	S	A10:8659663:8661580:+	100	64	0
XLOC_002718	polyA-TCONS_00092559	A10:12086605:12088762:+	bra-TCONS_00001635	S	A01:9065335:9067731:+	97.583	76	3.18e-161
XLOC_002720	polyA-TCONS_00092624	A10:12380272:12380975:+	bra-TCONS_00072289	S	A10:10991836:10995227:+	98.621	100	0
XLOC_002727	polyA-TCONS_00093211	A10:14369895:14370247:+	bra-TCONS_00023745	S	A03:11534808:11539339:-	92.04	99	3.6e-76
XLOC_002756	polyA-TCONS_00094953	A10:3532670:3534411:-	bra-TCONS_00070654	S	A10:191965:193075:+	99.213	82	2.29e-128
XLOC_002757	polyA-TCONS_00094964	A10:3595267:3596192:-	bra-TCONS_00077394	S	Scaffold000170:259495:259943:+	100	95	3.54e-88
XLOC_002765	polyA-TCONS_00095015	A10:4360925:4361442:-	bra-TCONS_00057362	S	A08:3897983:3898679:-	100	100	2.94e-98
XLOC_002780	polyA-TCONS_00095287	A10:6675990:6676782:-	bra-TCONS_00077953	S	Scaffold000228:41800:42446:+	94.891	52	3.3e-54
XLOC_002810	polyA-TCONS_00096594	A10:13704004:13704999:-	bra-TCONS_00075402	S	A10:13663742:13664547:-	98.964	57	3.56e-94
XLOC_002811	polyA-TCONS_00096610	A10:13747548:13748988:-	bra-TCONS_00075409	S	A10:13707666:13711293:-	99.782	100	0
XLOC_002813	polyA-TCONS_00096760	A10:14387397:14388337:-	bra-TCONS_00075549	S	A10:14448055:14448752:-	100	67	0
XLOC_002855	polyA-TCONS_00098662	Ann_random:544330:545221:+	bra-TCONS_00008445	S	A02:1853237:1854166:+	91.643	100	0
XLOC_002857	polyA-TCONS_00098733	Ann_random:834299:835952:+	bra-TCONS_00008511	S	A02:2205829:2207307:+	100	84	0
XLOC_002858	polyA-TCONS_00098767	Ann_random:942903:945209:+	bra-TCONS_00036907	S	A05:7317582:7319112:-	99.502	60	0
XLOC_002868	polyA-TCONS_00098982	Ann_random:2895530:2897278:+	bra-TCONS_00077997	S	Scaffold000230:58723:61121:-	100	88	3.89e-90
XLOC_002882	polyA-TCONS_00099302	Ann_random:6607839:6610353:+	bra-TCONS_00037472	S	A05:13108145:13110676:-	100	96	0
XLOC_002885	polyA-TCONS_00099392	Ann_random:7114602:7115856:+	bra-TCONS_00066508	S	A09:7736908:7738471:-	99.734	68	0
XLOC_002905	polyA-TCONS_00099795	Ann_random:11839635:11840473:+	bra-TCONS_00066824	S	A09:10904268:10904750:-	100	43	6.09e-119
XLOC_002916	polyA-TCONS_00100035	Ann_random:13627514:13628860:+	bra-TCONS_00008511	S	A02:2205829:2207307:+	85.93	62	4.71e-52
XLOC_002925	polyA-TCONS_00100178	Ann_random:14701775:14702421:+	bra-TCONS_00001766	S	A01:10055928:10056379:+	100	66	0
XLOC_002967	polyA-TCONS_00100884	Ann_random:22697968:22698764:+	bra-TCONS_00034236	S	A05:14975170:14975704:+	95.154	63	0
XLOC_003010	polyA-TCONS_00101590	Ann_random:31472236:31473990:+	bra-TCONS_00059865	S	A08:21125753:21127057:-	97.51	92	1.97e-114
XLOC_003021	polyA-TCONS_00101743	Ann_random:33109765:33110830:+	bra-TCONS_00063019	S	A09:24717735:24719100:+	99.893	100	0
XLOC_003025	polyA-TCONS_00101759	Ann_random:33276446:33277462:+	bra-TCONS_00078871	S	Scaffold001553:26:831:+	96.54	73	0
XLOC_003110	polyA-TCONS_00102692	Ann_random:43621794:43623081:+	bra-TCONS_00031111	S	A04:12814875:12815987:-	100	97	4.52e-164
XLOC_003116	polyA-TCONS_00102738	Ann_random:44293142:44293896:+	bra-TCONS_00034415	S	A05:16872823:16874945:+	99.845	100	0
XLOC_003119	polyA-TCONS_00102779	Ann_random:44652600:44653570:+	bra-TCONS_00071133	S	A10:3768300:3769182:+	99.582	89	0
XLOC_003143	polyA-TCONS_00102933	Ann_random:46658943:46659969:+	bra-TCONS_00029368	S	A04:17815191:17957083:+	95.507	84	0
XLOC_003151	polyA-TCONS_00102964	Ann_random:47266790:47268730:+	bra-TCONS_00027606	S	A04:4393815:4395642:+	92.889	49	1.35e-88
XLOC_003176	polyA-TCONS_00103277	Ann_random:1404029:1405081:-	bra-TCONS_00067586	S	A09:18545312:18546137:-	95.652	70	4.85e-165
XLOC_003181	polyA-TCONS_00103323	Ann_random:2089650:2092141:-	bra-TCONS_00078222	S	Scaffold000263:8407:10807:-	94.542	96	0
XLOC_003194	polyA-TCONS_00103511	Ann_random:5061673:5063120:-	bra-TCONS_00037482	S	A05:13332374:13333659:-	100	85	0
XLOC_003211	polyA-TCONS_00104177	Ann_random:10823417:10825593:-	bra-TCONS_00043040	S	A06:25284540:25288239:+	99.064	100	0
XLOC_003225	polyA-TCONS_00104346	Ann_random:12605527:12607494:-	bra-TCONS_00062879	S	A09:23579416:23580593:+	98.413	74	3.85e-124
XLOC_003232	polyA-TCONS_00104487	Ann_random:13627514:13629003:-	bra-TCONS_00008511	S	A02:2205829:2207307:+	85.93	51	5.76e-52
XLOC_003237	polyA-TCONS_00104542	Ann_random:14515088:14523587:-	bra-TCONS_00000873	S	A01:4530828:4532254:+	93.286	58	6.26e-112
XLOC_003315	polyA-TCONS_00105561	Ann_random:25936636:25938431:-	bra-TCONS_00009202	S	A02:5806058:5807823:+	99.771	94	0
XLOC_003382	polyA-TCONS_00106466	Ann_random:35618948:35620527:-	bra-TCONS_00066352	S	A09:6389457:6390690:-	94.453	86	0
XLOC_003422	polyA-TCONS_00106888	Ann_random:39961395:39963418:-	bra-TCONS_00017507	S	A03:7842019:7843728:+	95.21	96	1.83e-148
XLOC_003438	polyA-TCONS_00107001	Ann_random:41514998:41516481:-	bra-TCONS_00061331	S	A09:7649020:7650754:+	87.449	41	2.85e-71
XLOC_003471	polyA-TCONS_00107178	Ann_random:43824875:43825681:-	bra-TCONS_00044818	S	A06:9843668:9845533:-	95.592	98	0
XLOC_003496	polyA-TCONS_00107304	Ann_random:45237446:45238882:-	bra-TCONS_00077848	S	Scaffold000217:36152:38174:-	100	97	0
XLOC_003518	polyA-TCONS_00107418	Ann_random:46922114:46923788:-	bra-TCONS_00057864	S	A08:9471782:9477269:-	97.881	85	0
XLOC_003520	polyA-TCONS_00107453	Ann_random:47445760:47447303:-	bra-TCONS_00049666	S	A07:18430931:18432700:+	99.75	95	0
XLOC_003524	polyA-TCONS_00107469	Ann_random:47710773:47711726:-	bra-TCONS_00045549	S	A06:16417711:16421316:-	91.798	53	9.06e-123
XLOC_003548	polyA-TCONS_00109087	C01:4049480:4050375:+	bra-TCONS_00000686	S	A01:3365840:3366469:+	93.096	64	0
XLOC_003563	polyA-TCONS_00109892	C01:9032180:9038705:+	bra-TCONS_00061726	S	A09:11722135:11724683:+	89.583	62	1.74e-60
XLOC_003601	polyA-TCONS_00111065	C01:17080790:17082086:+	bra-TCONS_00063117	S	A09:25648289:25649719:+	79.866	40	4.45e-47
XLOC_003607	polyA-TCONS_00111188	C01:19625465:19626363:+	bra-TCONS_00002181	S	A01:13801409:13802306:+	93.4	86	0
XLOC_003712	polyA-TCONS_00113970	C01:4678582:4679610:-	bra-TCONS_00078872	S	Scaffold001553:26:831:+	96.797	89	7.71e-132
XLOC_003779	polyA-TCONS_00115852	C01:17081004:17081750:-	bra-TCONS_00063117	S	A09:25648289:25649719:+	80.738	53	2.78e-41
XLOC_003831	polyA-TCONS_00116711	C01:29956900:29958298:-	bra-TCONS_00006781	S	A01:19822306:19823829:-	97.517	92	0
XLOC_003850	polyA-TCONS_00117137	C01:33985495:33987502:-	bra-TCONS_00007142	S	A01:23208454:23209680:-	97.34	60	3.66e-86
XLOC_003864	polyA-TCONS_00117563	C01:37545304:37546332:-	bra-TCONS_00003460	S	A01:26393900:26394911:+	95.082	90	9.77e-135
XLOC_003876	polyA-TCONS_00118175	C01_random:796840:800277:+	bra-TCONS_00001514	S	A01:8325939:8332925:+	95.765	64	0
XLOC_003882	polyA-TCONS_00118316	C01_random:1908004:1913418:+	bra-TCONS_00067065	S	A09:13241130:13242660:-	93.301	49	4.24e-82
XLOC_003910	polyA-TCONS_00118724	C01_random:709844:712696:-	bra-TCONS_00001411	S	A01:7809352:7811975:+	96.425	55	0
XLOC_003938	polyA-TCONS_00119555	C02:1360621:1366600:+	bra-TCONS_00008451	S	A02:1898724:1903584:+	90.351	41	6.59e-35
XLOC_003955	polyA-TCONS_00120370	C02:6037559:6038194:+	bra-TCONS_00014221	S	A02:15302807:15305134:-	90.086	42	5.85e-78
XLOC_003977	polyA-TCONS_00121019	C02:12546923:12624370:+	bra-TCONS_00030321	S	A04:6380184:6424752:-	92.157	51	5.44e-56
XLOC_003993	polyA-TCONS_00121390	C02:16728274:16759108:+	bra-TCONS_00010063	S	A02:12035093:12058525:+	86.283	41	1.31e-64
XLOC_004090	polyA-TCONS_00123085	C02:37562593:37563828:+	bra-TCONS_00009968	S	A02:11392634:11393749:+	97.909	81	4.22e-140
XLOC_004102	polyA-TCONS_00123300	C02:39805181:39811660:+	bra-TCONS_00014928	S	A02:22051752:22056220:-	85.714	77	1.72e-148
XLOC_004136	polyA-TCONS_00124546	C02:1416635:1417524:-	bra-TCONS_00008445	S	A02:1853237:1854166:+	88.35	98	1.89e-128
XLOC_004172	polyA-TCONS_00126065	C02:11925640:11927156:-	bra-TCONS_00058149	S	A08:11899604:11900907:-	95.929	76	0
XLOC_004186	polyA-TCONS_00126364	C02:15091782:15092860:-	bra-TCONS_00044491	S	A06:7192056:7193127:-	86.219	40	9.95e-77
XLOC_004188	polyA-TCONS_00126379	C02:15328758:15330019:-	bra-TCONS_00013766	S	A02:11277356:11280117:-	93.868	43	4.89e-86
XLOC_004196	polyA-TCONS_00126461	C02:16420475:16421564:-	bra-TCONS_00071222	S	A10:4304309:4306560:+	96.128	53	0
XLOC_004232	polyA-TCONS_00127078	C02:22971806:22974258:-	bra-TCONS_00034415	S	A05:16872823:16874945:+	90.81	59	4.15e-172
XLOC_004319	polyA-TCONS_00128242	C02:39005091:39005778:-	bra-TCONS_00027756	S	A04:5547650:5548153:+	90.476	41	1.08e-65
XLOC_004324	polyA-TCONS_00128315	C02:39805403:39805724:-	bra-TCONS_00014928	S	A02:22051752:22056220:-	90.043	99	6.55e-79
XLOC_004347	polyA-TCONS_00128804	C02:44069171:44070852:-	bra-TCONS_00015321	S	A02:25206482:25208697:-	96.37	91	2.54e-140
XLOC_004357	polyA-TCONS_00129115	C02:46090422:46091401:-	bra-TCONS_00060752	S	A09:3768748:3769954:+	87.166	93	4.59e-114
XLOC_004414	polyA-TCONS_00130401	C02_random:3870091:3871688:-	bra-TCONS_00014221	S	A02:15302807:15305134:-	90.68	72	5.37e-148
XLOC_004436	polyA-TCONS_00131164	C03:2498362:2499354:+	bra-TCONS_00016379	S	A03:2162831:2163602:+	91.591	67	4.87e-169
XLOC_004465	polyA-TCONS_00132318	C03:7647296:7648227:+	bra-TCONS_00030454	S	A04:7645062:7652506:-	96.959	87	4.86e-139
XLOC_004470	polyA-TCONS_00132601	C03:9196455:9197695:+	bra-TCONS_00017441	S	A03:7591314:7592504:+	95.559	98	0
XLOC_004479	polyA-TCONS_00133201	C03:12473079:12475283:+	bra-TCONS_00027686	S	A04:5117220:5119572:+	85.934	42	3.33e-148
XLOC_004512	polyA-TCONS_00134062	C03:18275158:18275704:+	bra-TCONS_00078856	S	Scaffold001359:196:833:+	90.154	70	6.08e-112
XLOC_004516	polyA-TCONS_00134114	C03:18605798:18609027:+	bra-TCONS_00041224	S	A06:11721485:11723488:+	90.107	41	6.42e-132
XLOC_004567	polyA-TCONS_00135627	C03:27943694:27944971:+	bra-TCONS_00006782	S	A01:19822306:19823829:-	86.508	57	5.56e-110
XLOC_004582	polyA-TCONS_00135938	C03:30632371:30633763:+	bra-TCONS_00019775	S	A03:20382552:20383814:+	85.694	87	0
XLOC_004583	polyA-TCONS_00135957	C03:30795406:30822814:+	bra-TCONS_00025288	S	A03:20469742:20479771:-	96.117	99	2.68e-92
XLOC_004606	polyA-TCONS_00136319	C03:34154767:34155527:+	bra-TCONS_00045370	S	A06:15125813:15130121:-	87.838	55	1.97e-92
XLOC_004656	polyA-TCONS_00137104	C03:44226410:44227155:+	bra-TCONS_00043430	S	A06:1248746:1250037:-	91.787	99	1.26e-76
XLOC_004677	polyA-TCONS_00137647	C03:49347401:49349472:+	bra-TCONS_00058816	S	A08:16147288:16149266:-	95.155	94	0
XLOC_004689	polyA-TCONS_00138027	C03:52614567:52629671:+	bra-TCONS_00076418	S	Scaffold000096:644457:646509:+	78.906	40	3.4e-41
XLOC_004747	polyA-TCONS_00139702	C03:2989058:2990290:-	bra-TCONS_00021975	S	A03:2618206:2619844:-	94.986	99	3.89e-160
XLOC_004757	polyA-TCONS_00140081	C03:4410680:4411548:-	bra-TCONS_00022208	S	A03:3664286:3664863:-	95.467	58	7.57e-158
XLOC_004758	polyA-TCONS_00140150	C03:4697978:4698631:-	bra-TCONS_00007478	S	A01:25441230:25441813:-	96.45	86	1.42e-158
XLOC_004771	polyA-TCONS_00140823	C03:7582660:7585000:-	bra-TCONS_00022777	S	A03:6347395:6350996:-	92.57	55	0
XLOC_004787	polyA-TCONS_00141280	C03:9695952:9704561:-	bra-TCONS_00023089	S	A03:7964808:7966548:-	93.135	99	0
XLOC_004848	polyA-TCONS_00143071	C03:20725236:20726028:-	bra-TCONS_00039036	S	A05:23486574:23488211:-	95.082	65	1.07e-48
XLOC_004859	polyA-TCONS_00143544	C03:23048383:23049153:-	bra-TCONS_00024710	S	A03:16458294:16459428:-	96.307	56	6.01e-163
XLOC_004867	polyA-TCONS_00143807	C03:25282915:25283399:-	bra-TCONS_00062673	S	A09:21465586:21467232:+	95.726	100	3.02e-104
XLOC_004915	polyA-TCONS_00144853	C03:34156470:34165577:-	bra-TCONS_00045370	S	A06:15125813:15130121:-	88.066	43	1.07e-71
XLOC_004937	polyA-TCONS_00145512	C03:40274696:40275353:-	bra-TCONS_00027756	S	A04:5547650:5548153:+	86.245	46	5.88e-73
XLOC_004971	polyA-TCONS_00146302	C03:49277869:49279535:-	bra-TCONS_00055812	S	A08:16181078:16182613:+	93.878	82	0
XLOC_005023	polyA-TCONS_00147489	C03:59648203:59648777:-	bra-TCONS_00036332	S	A05:3126226:3127300:-	89.451	47	9.04e-81
XLOC_005045	polyA-TCONS_00148334	C03_random:1740249:1741008:+	bra-TCONS_00024725	S	A03:16574164:16574717:-	89.695	79	2.18e-86
XLOC_005062	polyA-TCONS_00148606	C03_random:4527580:4529153:+	bra-TCONS_00017107	S	A03:5640187:5642022:+	93.314	64	1.78e-140
XLOC_005110	polyA-TCONS_00149831	C04:699040:699460:+	bra-TCONS_00032396	S	A05:620943:622905:+	93.421	66	2.14e-90
XLOC_005162	polyA-TCONS_00151613	C04:13708093:13708830:+	bra-TCONS_00051676	S	A07:11039632:11040271:-	94.888	71	2.44e-136
XLOC_005230	polyA-TCONS_00153179	C04:30310604:30311213:+	bra-TCONS_00019320	S	A03:17505196:17506262:+	98.99	49	1.66e-44
XLOC_005231	polyA-TCONS_00153182	C04:30337723:30339363:+	bra-TCONS_00017107	S	A03:5640187:5642022:+	95.652	78	1.06e-122
XLOC_005262	polyA-TCONS_00154118	C04:37522054:37522672:+	bra-TCONS_00028267	S	A04:10457964:10460894:+	96.711	54	4.52e-67
XLOC_005264	polyA-TCONS_00154125	C04:37603586:37605668:+	bra-TCONS_00057024	S	A08:562644:563204:-	93.421	43	3.82e-91
XLOC_005288	polyA-TCONS_00154839	C04:42902594:42905525:+	bra-TCONS_00025341	S	A03:20769454:20772101:-	82.389	42	9.55e-109
XLOC_005322	polyA-TCONS_00155994	C04:690128:691517:-	bra-TCONS_00035835	S	A05:620943:622905:-	91.639	46	1.69e-111
XLOC_005384	polyA-TCONS_00157767	C04:14735193:14737051:-	bra-TCONS_00078430	S	Scaffold000316:24286:26088:-	91.553	44	1.67e-140
XLOC_005402	polyA-TCONS_00157996	C04:18116403:18120210:-	bra-TCONS_00001932	S	A01:11048246:11055480:+	88.679	47	0
XLOC_005416	polyA-TCONS_00158182	C04:21563527:21564807:-	bra-TCONS_00014219	S	A02:15298200:15299351:-	93.035	74	9.2e-78
XLOC_005439	polyA-TCONS_00158667	C04:25522298:25523412:-	bra-TCONS_00063553	S	A09:28449209:28451880:+	87.406	66	1.09e-122
XLOC_005504	polyA-TCONS_00160264	C04:40144802:40149563:-	bra-TCONS_00031013	S	A04:12062200:12064814:-	87.179	95	1.11e-161
XLOC_005541	polyA-TCONS_00162058	C04_random:103587:105244:+	bra-TCONS_00032326	S	A05:202132:204720:+	89.721	86	0
XLOC_005617	polyA-TCONS_00164558	C05:6077422:6079145:+	bra-TCONS_00046037	S	A06:19666483:19668033:-	91.87	68	1.83e-89
XLOC_005726	polyA-TCONS_00166970	C05:28391134:28392976:+	bra-TCONS_00034236	S	A05:14975170:14975704:+	91.447	44	4.64e-176
XLOC_005744	polyA-TCONS_00167451	C05:33646399:33649271:+	bra-TCONS_00038141	S	A05:19059003:19061654:-	93.57	89	0
XLOC_005751	polyA-TCONS_00167653	C05:35194737:35196782:+	bra-TCONS_00078773	S	Scaffold000653:2354:2843:+	89.583	79	6.86e-61
XLOC_005790	polyA-TCONS_00169669	C05:1513551:1514173:-	bra-TCONS_00070924	S	A10:2104971:2142743:+	97.368	100	0
XLOC_005839	polyA-TCONS_00171607	C05:11772165:11774676:-	bra-TCONS_00063008	S	A09:24547082:24551003:+	86.447	43	3.81e-77
XLOC_005871	polyA-TCONS_00172386	C05:18911242:18912808:-	bra-TCONS_00001932	S	A01:11048246:11055480:+	90.306	40	1.9e-67
XLOC_005878	polyA-TCONS_00172488	C05:20538983:20540282:-	bra-TCONS_00037937	S	A05:17742828:17743649:-	97.727	40	1.54e-104
XLOC_005898	polyA-TCONS_00172850	C05:26406528:26415050:-	bra-TCONS_00027606	S	A04:4393815:4395642:+	94.558	100	6.09e-59
XLOC_005966	polyA-TCONS_00174853	C05:40533810:40535033:-	bra-TCONS_00038841	S	A05:22614045:22614478:-	96.512	66	9.56e-76
XLOC_005974	polyA-TCONS_00175407	C05:43034830:43036043:-	bra-TCONS_00035674	S	A05:23786214:23787658:+	85.759	49	1.91e-88
XLOC_005986	polyA-TCONS_00176132	C05_random:435542:436008:-	bra-TCONS_00040272	S	A06:5572583:5574963:+	93.443	88	7.23e-125
XLOC_005988	polyA-TCONS_00176138	C05_random:560402:562794:-	bra-TCONS_00030917	S	A04:11463089:11464764:-	95.109	88	2.76e-77
XLOC_006000	polyA-TCONS_00176326	C05_random:1950662:1954247:-	bra-TCONS_00014221	S	A02:15302807:15305134:-	88.398	47	6.96e-53
XLOC_006016	polyA-TCONS_00176599	C06:1429649:1430312:+	bra-TCONS_00078856	S	Scaffold001359:196:833:+	89.474	85	5.49e-168
XLOC_006029	polyA-TCONS_00176862	C06:3515167:3516151:+	bra-TCONS_00037213	S	A05:10382561:10382908:-	94.536	45	7.25e-76
XLOC_006055	polyA-TCONS_00177496	C06:8841028:8868112:+	bra-TCONS_00062471	S	A09:19156843:19164077:+	93.421	53	3.05e-58
XLOC_006059	polyA-TCONS_00177555	C06:9528519:9529738:+	bra-TCONS_00078817	S	Scaffold000815:814:1570:+	85.376	78	0
XLOC_006137	polyA-TCONS_00179194	C06:23350385:23418696:+	bra-TCONS_00062511	S	A09:19547777:19548756:+	89.439	43	7.37e-103
XLOC_006178	polyA-TCONS_00181219	C06:36445380:36446361:+	bra-TCONS_00050362	S	A07:22100926:22105531:+	83.466	88	2.44e-148
XLOC_006201	polyA-TCONS_00181833	C06:5333589:5356361:-	bra-TCONS_00043430	S	A06:1248746:1250037:-	79.325	59	3.51e-34
XLOC_006225	polyA-TCONS_00182231	C06:8877803:8878245:-	bra-TCONS_00062471	S	A09:19156843:19164077:+	89.944	80	7.97e-60
XLOC_006319	polyA-TCONS_00184647	C06:29377044:29378585:-	bra-TCONS_00049666	S	A07:18430931:18432700:+	95.755	89	0
XLOC_006327	polyA-TCONS_00185002	C06:31466880:31480451:-	bra-TCONS_00033815	S	A05:9463078:9464455:+	97.206	91	0
XLOC_006340	polyA-TCONS_00185728	C06:35122442:35123641:-	bra-TCONS_00053414	S	A07:20847789:20849071:-	94.732	95	0
XLOC_006348	polyA-TCONS_00186087	C06:36563776:36564358:-	bra-TCONS_00050362	S	A07:22100926:22105531:+	81.356	51	9.47e-51
XLOC_006356	polyA-TCONS_00186603	C06_random:1204815:1206524:+	bra-TCONS_00027606	S	A04:4393815:4395642:+	96.316	61	2.53e-84
XLOC_006414	polyA-TCONS_00187772	C07:7616702:7617232:+	bra-TCONS_00047630	S	A07:4239471:4241669:+	94.094	85	6.47e-105
XLOC_006426	polyA-TCONS_00188055	C07:11771035:11773422:+	bra-TCONS_00047636	S	A07:4367929:4369027:+	95.211	84	1.77e-158
XLOC_006431	polyA-TCONS_00188106	C07:12721534:12722680:+	bra-TCONS_00037747	S	A05:16330329:16332352:-	94.545	70	1.28e-115
XLOC_006448	polyA-TCONS_00188305	C07:15195346:15196552:+	bra-TCONS_00047791	S	A07:6191903:6195929:+	97.025	41	0
XLOC_006477	polyA-TCONS_00188976	C07:21339501:21340100:+	bra-TCONS_00028029	S	A04:8223947:8225186:+	77.249	41	4.85e-18
XLOC_006513	polyA-TCONS_00189794	C07:28541511:28542478:+	bra-TCONS_00046587	S	A06:23495545:23497694:-	91.959	89	0
XLOC_006542	polyA-TCONS_00190483	C07:32871506:32872184:+	bra-TCONS_00045949	S	A06:18695553:18696030:-	93.727	65	3.67e-110
XLOC_006577	polyA-TCONS_00191870	C07:40007538:40046727:+	bra-TCONS_00020566	S	A03:25574107:25585395:+	84.441	98	1.13e-144
XLOC_006596	polyA-TCONS_00192897	C07:44214885:44215397:+	bra-TCONS_00026782	S	A03:30917526:30917876:-	97.753	59	4.46e-83
XLOC_006629	polyA-TCONS_00193586	C07:8534816:8536393:-	bra-TCONS_00058149	S	A08:11899604:11900907:-	95.674	60	8.41e-179
XLOC_006677	polyA-TCONS_00194558	C07:18568976:18570837:-	bra-TCONS_00037787	S	A05:16705541:16710719:-	94.989	57	0
XLOC_006701	polyA-TCONS_00195083	C07:23917614:23918958:-	bra-TCONS_00078320	S	Scaffold000286:1030:2775:+	95.738	80	1.24e-136
XLOC_006703	polyA-TCONS_00195132	C07:24634690:24637233:-	bra-TCONS_00043040	S	A06:25284540:25288239:+	94.927	77	0
XLOC_006715	polyA-TCONS_00195440	C07:27579180:27580432:-	bra-TCONS_00075374	S	A10:13547590:13549236:-	77.841	43	2.19e-80
XLOC_006748	polyA-TCONS_00196510	C07:34337569:34338752:-	bra-TCONS_00041871	S	A06:17408538:17409187:+	94.068	58	9.46e-98
XLOC_006751	polyA-TCONS_00196809	C07:36033508:36035031:-	bra-TCONS_00025538	S	A03:21931687:21934121:-	92.126	57	7.31e-44
XLOC_006807	polyA-TCONS_00199025	C07_random:1896711:1898188:+	bra-TCONS_00011339	S	A02:23942536:23943669:+	85.238	67	9.84e-53
XLOC_006820	polyA-TCONS_00199303	C07_random:1618860:1619181:-	bra-TCONS_00007068	S	A01:22692468:22693622:-	94.215	100	4.99e-100
XLOC_006842	polyA-TCONS_00199965	C08:1861295:1862660:+	bra-TCONS_00059760	S	A08:20679483:20680123:-	96.481	97	3.49e-159
XLOC_006860	polyA-TCONS_00200276	C08:6057016:6058792:+	bra-TCONS_00041169	S	A06:11221187:11222901:+	92.992	93	0
XLOC_006865	polyA-TCONS_00200333	C08:7406721:7409544:+	bra-TCONS_00041225	S	A06:11721485:11723488:+	90.865	42	1.51e-152
XLOC_006904	polyA-TCONS_00200973	C08:16963714:16965607:+	bra-TCONS_00001411	S	A01:7809352:7811975:+	83.851	42	4.68e-36
XLOC_006946	polyA-TCONS_00202244	C08:25312467:25313810:+	bra-TCONS_00063117	S	A09:25648289:25649719:+	90.522	100	0
XLOC_006951	polyA-TCONS_00202402	C08:26075891:26076568:+	bra-TCONS_00063239	S	A09:26397330:26397870:+	97.17	76	5.29e-98
XLOC_006963	polyA-TCONS_00202993	C08:29405421:29407661:+	bra-TCONS_00071388	S	A10:5442585:5444856:+	94.107	84	0
XLOC_007100	polyA-TCONS_00206907	C08:19903026:19903992:-	bra-TCONS_00004029	S	A01:423943:425004:-	98.86	78	1.17e-178
XLOC_007119	polyA-TCONS_00207575	C08:23604366:23606009:-	bra-TCONS_00071155	S	A10:3890157:3891742:+	92.308	75	1.35e-116
XLOC_007142	polyA-TCONS_00208535	C08:29364466:29365388:-	bra-TCONS_00068835	S	A09:28838814:28839940:-	94.828	63	2.76e-151
XLOC_007149	polyA-TCONS_00208704	C08:30045939:30046574:-	bra-TCONS_00068948	S	A09:29400501:29403961:-	98.561	43	4.63e-64
XLOC_007161	polyA-TCONS_00209143	C08:31950013:31950767:-	bra-TCONS_00069266	S	A09:31002760:31003409:-	94.76	65	2.51e-96
XLOC_007165	polyA-TCONS_00209353	C08:33322960:33325038:-	bra-TCONS_00014545	S	A02:18760951:18762202:-	88.889	61	2.91e-87
XLOC_007208	polyA-TCONS_00211147	C08_random:2397559:2399925:+	bra-TCONS_00014545	S	A02:18760951:18762202:-	91.139	41	2.07e-84
XLOC_007232	polyA-TCONS_00211617	C08_random:2398192:2399789:-	bra-TCONS_00014545	S	A02:18760951:18762202:-	92.164	42	1.24e-103
XLOC_007247	polyA-TCONS_00212041	C09:461471:463147:+	bra-TCONS_00007614	S	A01:26853501:26854505:-	90.308	48	2.84e-77
XLOC_007285	polyA-TCONS_00213421	C09:8659815:8665256:+	bra-TCONS_00029998	S	A04:3111001:3117216:-	97.209	81	5.7e-100
XLOC_007382	polyA-TCONS_00215310	C09:30551482:30553111:+	bra-TCONS_00016451	S	A03:2559460:2560685:+	91.057	56	5.77e-136
XLOC_007390	polyA-TCONS_00215388	C09:31863269:31865066:+	bra-TCONS_00009744	S	A02:9538993:9540781:+	89.535	55	5.34e-180
XLOC_007403	polyA-TCONS_00215585	C09:33799635:33801237:+	bra-TCONS_00050673	S	A07:2041319:2042774:-	94.04	99	0
XLOC_007420	polyA-TCONS_00216157	C09:38934200:38934758:+	bra-TCONS_00021364	S	A03:31393804:31394360:+	79.295	74	1.29e-33
XLOC_007426	polyA-TCONS_00216355	C09:40334483:40336591:+	bra-TCONS_00067065	S	A09:13241130:13242660:-	94.69	55	0
XLOC_007478	polyA-TCONS_00218528	C09:2113393:2114237:-	bra-TCONS_00078817	S	Scaffold000815:814:1570:+	94.863	76	1.02e-126
XLOC_007489	polyA-TCONS_00218927	C09:4675665:4676182:-	bra-TCONS_00062511	S	A09:19547777:19548756:+	92.469	59	1.18e-93
XLOC_007507	polyA-TCONS_00219464	C09:8363216:8366576:-	bra-TCONS_00015022	S	A02:22929468:22930884:-	93.966	56	2.01e-43
XLOC_007538	polyA-TCONS_00220443	C09:16831899:16832535:-	bra-TCONS_00018369	S	A03:12516467:12518246:+	83.794	43	2.9e-56
XLOC_007586	polyA-TCONS_00221335	C09:28589214:28589635:-	bra-TCONS_00002255	S	A01:14778609:14779020:+	90.11	45	3.66e-26
XLOC_007592	polyA-TCONS_00221423	C09:30041258:30043392:-	bra-TCONS_00034035	S	A05:11886946:11888576:+	95.385	58	6.48e-84
XLOC_007643	polyA-TCONS_00222287	C09:38943103:38944830:-	bra-TCONS_00047445	S	A07:1773256:1775185:+	94.652	48	3.63e-77
XLOC_007663	polyA-TCONS_00223185	C09:44264673:44266475:-	bra-TCONS_00075409	S	A10:13707666:13711293:-	88.211	84	7.02e-154
XLOC_007666	polyA-TCONS_00223394	C09:45400312:45401261:-	bra-TCONS_00075549	S	A10:14448055:14448752:-	89.161	56	5.92e-94
XLOC_007675	polyA-TCONS_00223641	C09:46560707:46564071:-	bra-TCONS_00074445	S	A10:7496901:7502316:-	94.273	48	6e-95
XLOC_007680	polyA-TCONS_00224098	C09:48334198:48335390:-	bra-TCONS_00003575	S	A01:27001691:27002908:+	88.626	47	1.15e-136
XLOC_007694	polyA-TCONS_00224670	C09_random:2880448:2882170:+	bra-TCONS_00071155	S	A10:3890157:3891742:+	94.832	71	0
XLOC_007702	polyA-TCONS_00224903	C09_random:179706:181371:-	bra-TCONS_00067133	S	A09:13993015:13994538:-	86.873	42	2.6e-74
XLOC_007706	polyA-TCONS_00224973	C09_random:930903:932444:-	bra-TCONS_00061606	S	A09:10018120:10021613:+	96.516	81	0
XLOC_007728	polyA-TCONS_00225460	Cnn_random:928878:929689:+	bra-TCONS_00071424	S	A10:5835703:5836664:+	95.17	56	6.1e-158
XLOC_007778	polyA-TCONS_00226893	Cnn_random:11983990:11985031:+	bra-TCONS_00060752	S	A09:3768748:3769954:+	88.472	88	1.76e-124
XLOC_007807	polyA-TCONS_00227479	Cnn_random:16939723:16940662:+	bra-TCONS_00045705	S	A06:17255622:17258390:-	93.827	40	1.37e-99
XLOC_007853	polyA-TCONS_00228378	Cnn_random:24089082:24093198:+	bra-TCONS_00078748	S	Scaffold000582:4180:4837:+	96.942	43	0
XLOC_007907	polyA-TCONS_00229580	Cnn_random:35185363:35186614:+	bra-TCONS_00009979	S	A02:11454648:11467635:+	88.672	46	2.04e-83
XLOC_007916	polyA-TCONS_00229877	Cnn_random:38102425:38104028:+	bra-TCONS_00046587	S	A06:23495545:23497694:-	81.957	81	4.8e-150
XLOC_007944	polyA-TCONS_00230600	Cnn_random:44656082:44658249:+	bra-TCONS_00071479	S	A10:6318228:6321230:+	94.809	78	0
XLOC_007956	polyA-TCONS_00230797	Cnn_random:46679192:46681243:+	bra-TCONS_00041169	S	A06:11221187:11222901:+	98.785	74	0
XLOC_008002	polyA-TCONS_00231691	Cnn_random:55464425:55465821:+	bra-TCONS_00029571	S	A04:18837534:18838572:+	95.082	91	6.18e-162
XLOC_008064	polyA-TCONS_00232673	Cnn_random:66156238:66158691:+	bra-TCONS_00078320	S	Scaffold000286:1030:2775:+	94.139	48	0
XLOC_008210	polyA-TCONS_00233823	Cnn_random:679717:681074:-	bra-TCONS_00062837	S	A09:23373755:23375087:+	85.978	51	3.46e-75
XLOC_008247	polyA-TCONS_00234798	Cnn_random:7918449:7920348:-	bra-TCONS_00010628	S	A02:16845794:16847326:+	95.63	67	1.52e-177
XLOC_008273	polyA-TCONS_00235415	Cnn_random:13019436:13020874:-	bra-TCONS_00002714	S	A01:20070768:20071836:+	91.327	71	4.31e-146
XLOC_008294	polyA-TCONS_00235804	Cnn_random:16424755:16425978:-	bra-TCONS_00066825	S	A09:10957962:10958984:-	98.88	100	0
XLOC_008319	polyA-TCONS_00236324	Cnn_random:20992749:20997079:-	bra-TCONS_00062451	S	A09:18850585:18859988:+	92.5	52	0
XLOC_008323	polyA-TCONS_00236383	Cnn_random:21637678:21638457:-	bra-TCONS_00078872	S	Scaffold001553:26:831:+	96.716	54	1.67e-158
XLOC_008375	polyA-TCONS_00237831	Cnn_random:33260664:33261320:-	bra-TCONS_00077953	S	Scaffold000228:41800:42446:+	91.705	74	3.18e-80
XLOC_008532	polyA-TCONS_00240495	Cnn_random:59366304:59367281:-	bra-TCONS_00022550	S	A03:5132312:5133025:-	96.379	66	0
XLOC_008584	polyA-TCONS_00241289	Cnn_random:65811090:65812793:-	bra-TCONS_00037410	S	A05:12247581:12248893:-	96.391	55	0
XLOC_008805	polyA-TCONS_00243703	Unn_random:6736945:6738144:+	bra-TCONS_00006037	S	A01:12171966:12173135:-	100	96	0
XLOC_008857	polyA-TCONS_00244060	Unn_random:3795482:3796570:-	bra-TCONS_00004740	S	A01:3998009:3998747:-	92.612	59	7.93e-152
XLOC_008867	polyA-TCONS_00244105	Unn_random:4334554:4336918:-	bra-TCONS_00071388	S	A10:5442585:5444856:+	96.675	76	0
XLOC_008883	polyA-TCONS_00244187	Unn_random:5731408:5732546:-	bra-TCONS_00078773	S	Scaffold000653:2354:2843:+	94.958	46	7.26e-47
XLOC_000764	polyA-TCONS_00028382	A03:14970595:14970856:-	bra-TCONS_00038786	S	A05:22440101:22444448:-	79.5	76	1.74e-30
XLOC_001260	polyA-TCONS_00042666	A05:18260283:18260583:+	bra-TCONS_00034890	S	A05:20056625:20063364:+	98.007	100	2.85e-148
XLOC_001272	polyA-TCONS_00043282	A05:20560000:20560222:+	bra-TCONS_00035380	S	A05:22515533:22521491:+	98.206	100	2.18e-108
XLOC_001641	polyA-TCONS_00056506	A06:16041694:16041908:-	bra-TCONS_00045255	S	A06:14477887:14483305:-	99.535	100	5.83e-109
XLOC_001670	polyA-TCONS_00057457	A06:20446825:20447877:-	bra-TCONS_00013198	S	A02:6647365:6648453:-	96.821	85	0
XLOC_002035	polyA-TCONS_00069998	A08:8629632:8630277:+	bra-TCONS_00055005	S	A08:10632900:10637289:+	99.73	57	0
XLOC_002107	polyA-TCONS_00072963	A08:5097986:5098237:-	bra-TCONS_00057525	S	A08:5870536:5873833:-	99.206	100	8.69e-128
XLOC_002361	polyA-TCONS_00080664	A09:24630390:24631257:+	bra-TCONS_00063268	S	A09:26575850:26580648:+	97.933	100	0
XLOC_002647	polyA-TCONS_00090342	A09_random:3042866:3043690:-	bra-TCONS_00063485	S	A09:27997261:28003665:+	98.299	99	0
XLOC_002708	polyA-TCONS_00092062	A10:10075677:10076107:+	bra-TCONS_00071868	S	A10:8654529:8659559:+	100	59	4.28e-133
XLOC_002809	polyA-TCONS_00096568	A10:13603173:13604885:-	bra-TCONS_00075374	S	A10:13547590:13549236:-	99.757	96	0
XLOC_003620	polyA-TCONS_00111294	C01:21153912:21160169:+	bra-TCONS_00009153	S	A02:5344172:5351542:+	78.51	72	3.16e-55
XLOC_004531	polyA-TCONS_00134673	C03:21214711:21215172:+	bra-TCONS_00007848	S	A01:28070397:28072643:-	85.915	90	1e-124
XLOC_004612	polyA-TCONS_00136510	C03:35041650:35041851:+	bra-TCONS_00045255	S	A06:14477887:14483305:-	97.368	75	5.75e-69
XLOC_004870	polyA-TCONS_00143835	C03:25514602:25514869:-	bra-TCONS_00024914	S	A03:18015762:18018870:-	87.361	99	1.66e-80
XLOC_004931	polyA-TCONS_00145469	C03:39130731:39131321:-	bra-TCONS_00045106	S	A06:12830718:12831859:-	90.244	99	7.22e-177
XLOC_005095	polyA-TCONS_00149377	C03_random:4072856:4074932:-	bra-TCONS_00045106	S	A06:12830718:12831859:-	80.409	48	0
XLOC_005745	polyA-TCONS_00167478	C05:33787469:33787805:+	bra-TCONS_00034612	S	A05:18287457:18290551:+	88.162	95	1.24e-97
XLOC_005763	polyA-TCONS_00167937	C05:37179592:37180114:+	bra-TCONS_00034890	S	A05:20056625:20063364:+	96.712	99	0
XLOC_006038	polyA-TCONS_00177116	C06:5333578:5334674:+	bra-TCONS_00043430	S	A06:1248746:1250037:-	79.452	51	1.08e-45
XLOC_006540	polyA-TCONS_00190465	C07:32735296:32736152:+	bra-TCONS_00001705	S	A01:9537509:9538553:+	82.129	52	6.69e-52
XLOC_006891	polyA-TCONS_00200654	C08:13090710:13091018:+	bra-TCONS_00057525	S	A08:5870536:5873833:-	94.792	93	2.35e-124
XLOC_006952	polyA-TCONS_00202439	C08:26251674:26252333:+	bra-TCONS_00063268	S	A09:26575850:26580648:+	95.05	76	0
XLOC_007450	polyA-TCONS_00217306	C09:45263517:45264151:+	bra-TCONS_00072814	S	A10:14351249:14355406:+	95.126	100	0
XLOC_007681	polyA-TCONS_00224129	C09:48447873:48448231:-	bra-TCONS_00073360	S	A10:16642538:16645494:+	93.593	99	9.6e-149
XLOC_007850	polyA-TCONS_00228247	Cnn_random:22763545:22763851:+	bra-TCONS_00038786	S	A05:22440101:22444448:-	92.484	99	1.41e-121
XLOC_007988	polyA-TCONS_00231542	Cnn_random:53723905:53724606:+	bra-TCONS_00001932	S	A01:11048246:11055480:+	86.123	96	0
XLOC_000018	strand-TCONS_00001172	A01:4159913:4162461:+	bra-TCONS_00000873	S	A01:4530828:4532254:+	100	47	0
XLOC_000026	strand-TCONS_00001489	A01:5333962:5334470:+	bra-TCONS_00055367	S	A08:13453453:13453912:+	82.891	82	1.21e-78
XLOC_000044	strand-TCONS_00002278	A01:8559807:8560374:+	bra-TCONS_00070107	S	A09:35267145:35300683:-	99.761	100	0
XLOC_000049	strand-TCONS_00002431	A01:9289502:9289753:+	bra-TCONS_00005901	S	A01:11225743:11226998:-	99.603	100	1.87e-129
XLOC_000053	strand-TCONS_00002534	A01:9733333:9733791:+	bra-TCONS_00001977	S	A01:11391910:11392605:+	99.121	99	0
XLOC_000071	strand-TCONS_00003140	A01:14411415:14412055:+	bra-TCONS_00066620	S	A09:9020106:9021867:-	86.607	52	1.13e-100
XLOC_000074	strand-TCONS_00003185	A01:14842244:14846809:+	bra-TCONS_00066620	S	A09:9020106:9021867:-	91.589	41	7.65e-79
XLOC_000077	strand-TCONS_00003218	A01:14990509:14991140:+	bra-TCONS_00002528	S	A01:17398483:17645681:+	98.701	100	2.73e-155
XLOC_000093	strand-TCONS_00003546	A01:17544678:17553631:+	bra-TCONS_00002778	S	A01:20744792:20749215:+	94.703	43	0
XLOC_000101	strand-TCONS_00003845	A01:19051296:19052221:+	bra-TCONS_00007142	S	A01:23208454:23209680:-	96.129	56	0
XLOC_000110	strand-TCONS_00004252	A01:20739831:20741038:+	bra-TCONS_00077263	S	Scaffold000164:104008:104486:-	98.578	98	3.05e-103
XLOC_000161	strand-TCONS_00007537	A01:9733203:9733863:-	bra-TCONS_00001977	S	A01:11391910:11392605:+	99.148	89	0
XLOC_000173	strand-TCONS_00007919	A01:12617425:12626575:-	bra-TCONS_00006309	S	A01:15113039:15115671:-	100	95	2.51e-93
XLOC_000200	strand-TCONS_00009015	A01:19610157:19611229:-	bra-TCONS_00044765	S	A06:9371255:9371807:-	95.402	56	1.46e-73
XLOC_000211	strand-TCONS_00009527	A01:21653939:21654446:-	bra-TCONS_00007730	S	A01:27518217:27519761:-	100	73	4.04e-73
XLOC_000231	strand-TCONS_00010112	A01_random:1750118:1750744:+	bra-TCONS_00037787	S	A05:16705541:16710719:-	81.572	64	1.89e-83
XLOC_000274	strand-TCONS_00012364	A02:7085196:7085796:+	bra-TCONS_00009811	S	A02:10236277:10236867:+	99.742	96	0
XLOC_000304	strand-TCONS_00013177	A02:11152027:11152482:+	bra-TCONS_00066508	S	A09:7736908:7738471:-	85.553	97	4.64e-118
XLOC_000366	strand-TCONS_00015276	A02:23655528:23655858:+	bra-TCONS_00011622	S	A02:25638111:25638623:+	98.598	93	4.84e-105
XLOC_000387	strand-TCONS_00016657	A02:3359151:3359461:-	bra-TCONS_00068445	S	A09:26811759:26814871:-	95.745	60	1.51e-81
XLOC_000416	strand-TCONS_00017743	A02:8610732:8614115:-	bra-TCONS_00013847	S	A02:11901345:11903159:-	98.403	48	0
XLOC_000429	strand-TCONS_00018123	A02:10851365:10857584:-	bra-TCONS_00014102	S	A02:14056630:14094426:-	99.328	58	0
XLOC_000493	strand-TCONS_00020182	A02:23297005:23297225:-	bra-TCONS_00015321	S	A02:25206482:25208697:-	100	100	5.97e-114
XLOC_000506	strand-TCONS_00020651	A02_random:593773:596431:+	bra-TCONS_00027965	S	A04:7640539:7642149:+	93.954	84	0
XLOC_000518	strand-TCONS_00020980	A02_random:603422:606478:-	bra-TCONS_00010256	S	A02:13625165:13626529:+	97.164	78	0
XLOC_000534	strand-TCONS_00021589	A03:1346674:1346980:+	bra-TCONS_00055498	S	A08:14249023:14250964:+	99.16	78	6.54e-120
XLOC_000550	strand-TCONS_00022748	A03:5303158:5303884:+	bra-TCONS_00059232	S	A08:18381394:18382332:-	99.034	88	0
XLOC_000559	strand-TCONS_00023724	A03:8628448:8632202:+	bra-TCONS_00017822	S	A03:9345250:9346187:+	100	45	0
XLOC_000671	strand-TCONS_00028734	A03:28093125:28093671:+	bra-TCONS_00026712	S	A03:30340366:30342944:-	99.634	100	0
XLOC_000730	strand-TCONS_00031189	A03:7246124:7251128:-	bra-TCONS_00023089	S	A03:7964808:7966548:-	97.865	48	0
XLOC_000735	strand-TCONS_00031772	A03:9369277:9374846:-	bra-TCONS_00023467	S	A03:10160006:10161469:-	100	44	9.28e-113
XLOC_000736	strand-TCONS_00031799	A03:9479817:9480681:-	bra-TCONS_00017952	S	A03:10308079:10308685:+	100	55	1.53e-144
XLOC_000749	strand-TCONS_00032506	A03:12058129:12058838:-	bra-TCONS_00023999	S	A03:12927002:12927654:-	99.221	89	0
XLOC_000798	strand-TCONS_00034377	A03:19246628:19246903:-	bra-TCONS_00025276	S	A03:20373460:20375237:-	94.604	100	9.74e-118
XLOC_000801	strand-TCONS_00034455	A03:19581195:19583736:-	bra-TCONS_00025341	S	A03:20769454:20772101:-	95.3	75	0
XLOC_000815	strand-TCONS_00035495	A03:23675637:23675913:-	bra-TCONS_00077179	S	Scaffold000162:168066:170530:+	85.461	100	6.23e-75
XLOC_000833	strand-TCONS_00036282	A03:26922875:26923919:-	bra-TCONS_00046595	S	A06:23555796:23556556:-	94.301	40	6.07e-79
XLOC_000861	strand-TCONS_00037137	A03_random:1241294:1241704:+	bra-TCONS_00025286	S	A03:20469742:20479771:-	98.252	92	1.39e-141
XLOC_000863	strand-TCONS_00037199	A03_random:1428143:1429350:+	bra-TCONS_00002022	S	A01:11857734:11858765:+	89.251	65	1.17e-102
XLOC_000878	strand-TCONS_00037483	A03_random:4887288:4887990:+	bra-TCONS_00055086	S	A08:11182653:11183475:+	95.695	74	8.28e-136
XLOC_000921	strand-TCONS_00038458	A04:345482:347036:+	bra-TCONS_00040107	S	A06:4442902:4453829:+	96.803	64	0
XLOC_000925	strand-TCONS_00038567	A04:846148:846833:+	bra-TCONS_00027161	S	A04:1099535:1100827:+	98.747	83	0
XLOC_000962	strand-TCONS_00039490	A04:6346152:6348518:+	bra-TCONS_00076774	S	Scaffold000104:541909:544188:-	100	87	0
XLOC_000963	strand-TCONS_00039526	A04:6763129:6769469:+	bra-TCONS_00009153	S	A02:5344172:5351542:+	89.325	47	1.59e-160
XLOC_001013	strand-TCONS_00040720	A04:13391924:13393000:+	bra-TCONS_00078817	S	Scaffold000815:814:1570:+	96.952	68	0
XLOC_001048	strand-TCONS_00042695	A04:2253915:2254333:-	bra-TCONS_00050025	S	A07:20242500:20249340:+	96.218	57	5.57e-107
XLOC_001072	strand-TCONS_00043117	A04:5077393:5079064:-	bra-TCONS_00013574	S	A02:9439474:9439823:-	89	45	8.66e-28
XLOC_001096	strand-TCONS_00043721	A04:9536138:9536467:-	bra-TCONS_00028030	S	A04:8223947:8225186:+	99.394	100	5.09e-171
XLOC_001123	strand-TCONS_00044634	A04:14137701:14138365:-	bra-TCONS_00001705	S	A01:9537509:9538553:+	92.171	100	0
XLOC_001147	strand-TCONS_00045654	A04:18065006:18066139:-	bra-TCONS_00031985	S	A04:17986916:17987767:-	100	49	2.95e-138
XLOC_001156	strand-TCONS_00045998	A04_random:154571:155464:+	bra-TCONS_00029838	S	A04:1673948:1676701:-	99.719	98	0
XLOC_001160	strand-TCONS_00046168	A04_random:989006:989799:+	bra-TCONS_00031283	S	A04:13995560:13996560:-	98.479	86	0
XLOC_001203	strand-TCONS_00048269	A05:6272387:6272799:+	bra-TCONS_00033431	S	A05:6737496:6737928:+	100	53	1.17e-82
XLOC_001210	strand-TCONS_00048535	A05:7499550:7501709:+	bra-TCONS_00033815	S	A05:9463078:9464455:+	99.114	61	0
XLOC_001244	strand-TCONS_00049484	A05:14805716:14806388:+	bra-TCONS_00034334	S	A05:16098248:16098665:+	99.559	47	2.97e-115
XLOC_001284	strand-TCONS_00051714	A05:687733:689535:-	bra-TCONS_00029571	S	A04:18837534:18838572:+	80.476	44	6.47e-157
XLOC_001328	strand-TCONS_00053276	A05:7500183:7500501:-	bra-TCONS_00033815	S	A05:9463078:9464455:+	100	99	1.06e-167
XLOC_001330	strand-TCONS_00053297	A05:7617172:7617725:-	bra-TCONS_00037152	S	A05:9576603:9577009:-	98.477	57	2.55e-95
XLOC_001332	strand-TCONS_00053318	A05:7868943:7869495:-	bra-TCONS_00037162	S	A05:9688667:9688962:-	99.091	44	3.1e-50
XLOC_001340	strand-TCONS_00053493	A05:9137901:9143648:-	bra-TCONS_00037227	S	A05:10526085:10534114:-	97.778	100	1.41e-60
XLOC_001368	strand-TCONS_00054251	A05:14819867:14820634:-	bra-TCONS_00002022	S	A01:11857734:11858765:+	77.106	57	2.43e-53
XLOC_001412	strand-TCONS_00056561	A05_random:602161:603234:+	bra-TCONS_00036818	S	A05:6502432:6503473:-	100	63	2.19e-161
XLOC_001423	strand-TCONS_00056769	A05_random:2739090:2740038:+	bra-TCONS_00034534	S	A05:17646782:17648147:+	100	100	0
XLOC_001431	strand-TCONS_00056999	A05_random:604960:608489:-	bra-TCONS_00028794	S	A04:14574749:14575441:+	89.412	47	2.39e-55
XLOC_001441	strand-TCONS_00057158	A05_random:2339379:2340303:-	bra-TCONS_00006029	S	A01:12139564:12140067:-	86.853	47	1.62e-68
XLOC_001478	strand-TCONS_00059318	A06:7285444:7287573:+	bra-TCONS_00040692	S	A06:7651507:7653376:+	99.789	82	0
XLOC_001486	strand-TCONS_00059675	A06:8821768:8823374:+	bra-TCONS_00040925	S	A06:9330977:9332245:+	97.647	75	0
XLOC_001505	strand-TCONS_00060252	A06:12598917:12599372:+	bra-TCONS_00037426	S	A05:12590733:12593663:-	96.729	47	1.72e-97
XLOC_001510	strand-TCONS_00060383	A06:14082937:14084607:+	bra-TCONS_00045106	S	A06:12830718:12831859:-	96.579	67	0
XLOC_001520	strand-TCONS_00060996	A06:17127834:17128101:+	bra-TCONS_00077179	S	Scaffold000162:168066:170530:+	93.818	100	9.5e-113
XLOC_001532	strand-TCONS_00061700	A06:20284247:20287844:+	bra-TCONS_00046219	S	A06:21427395:21427945:-	99.383	92	2.44e-79
XLOC_001556	strand-TCONS_00062951	A06:846867:848533:-	bra-TCONS_00043307	S	A06:409984:411363:-	99.309	67	0
XLOC_001557	strand-TCONS_00062963	A06:911286:915744:-	bra-TCONS_00078938	S	Scaffold003023:119:490:+	98.507	71	4.84e-62
XLOC_001581	strand-TCONS_00064248	A06:5446207:5446695:-	bra-TCONS_00027161	S	A04:1099535:1100827:+	98.24	86	1.02e-168
XLOC_001587	strand-TCONS_00064565	A06:6461937:6464938:-	bra-TCONS_00044459	S	A06:7013675:7014847:-	99.701	52	0
XLOC_001643	strand-TCONS_00066082	A06:16199649:16201450:-	bra-TCONS_00045299	S	A06:14645541:14646325:-	94.304	58	7.98e-64
XLOC_001649	strand-TCONS_00066268	A06:17127834:17128111:-	bra-TCONS_00077179	S	Scaffold000162:168066:170530:+	94.035	100	2.73e-118
XLOC_001695	strand-TCONS_00068375	A06_random:1070372:1070572:+	bra-TCONS_00067534	S	A09:17750726:17752688:-	94.03	100	7.24e-83
XLOC_001722	strand-TCONS_00069681	A07:2694994:2695745:+	bra-TCONS_00072429	S	A10:12043870:12045327:+	100	100	0
XLOC_001724	strand-TCONS_00069763	A07:3172076:3172506:+	bra-TCONS_00045549	S	A06:16417711:16421316:-	94.796	71	2.04e-116
XLOC_001811	strand-TCONS_00073243	A07:20343815:20345130:+	bra-TCONS_00049666	S	A07:18430931:18432700:+	98.851	79	0
XLOC_001822	strand-TCONS_00073770	A07:22223489:22224899:+	bra-TCONS_00050063	S	A07:20450557:20451392:+	99.551	46	0
XLOC_001829	strand-TCONS_00074131	A07:23490297:23490766:+	bra-TCONS_00050362	S	A07:22100926:22105531:+	99.355	98	0
XLOC_001933	strand-TCONS_00078329	A07:20163068:20164372:-	bra-TCONS_00046673	S	A06:24056314:24057240:-	99.768	65	0
XLOC_001940	strand-TCONS_00078710	A07:21591394:21592503:-	bra-TCONS_00054505	S	A08:5127761:5128736:+	96.973	80	0
XLOC_001961	strand-TCONS_00079579	A07_random:199268:200106:+	bra-TCONS_00047407	S	A07:1435240:1436533:+	99.248	68	0
XLOC_002003	strand-TCONS_00080935	A08:2313756:2314889:+	bra-TCONS_00037495	S	A05:13693715:13695284:-	76.577	95	2.56e-119
XLOC_002004	strand-TCONS_00080941	A08:2376079:2376520:+	bra-TCONS_00054326	S	A08:2920919:2921569:+	100	100	3.09e-178
XLOC_002010	strand-TCONS_00081013	A08:2877539:2877907:+	bra-TCONS_00054367	S	A08:3448154:3458050:+	100	73	2.23e-115
XLOC_002018	strand-TCONS_00081430	A08:5973676:5974793:+	bra-TCONS_00077957	S	Scaffold000228:66971:68301:-	99.199	100	0
XLOC_002033	strand-TCONS_00081842	A08:8511357:8511754:+	bra-TCONS_00054997	S	A08:10514634:10517125:+	98.837	65	3.06e-129
XLOC_002055	strand-TCONS_00082391	A08:11195786:11196357:+	bra-TCONS_00055367	S	A08:13453453:13453912:+	100	60	2.14e-146
XLOC_002069	strand-TCONS_00083063	A08:14274970:14277646:+	bra-TCONS_00055916	S	A08:16799375:16804610:+	99.505	100	0
XLOC_002086	strand-TCONS_00084683	A08:511885:512574:-	bra-TCONS_00057025	S	A08:563893:564275:-	99.237	45	8.02e-62
XLOC_002156	strand-TCONS_00086745	A08:12361956:12364053:-	bra-TCONS_00001411	S	A01:7809352:7811975:+	83.851	46	5.49e-36
XLOC_002161	strand-TCONS_00086943	A08:13263986:13264698:-	bra-TCONS_00058745	S	A08:15762330:15766359:-	99.13	75	1.23e-114
XLOC_002168	strand-TCONS_00087318	A08:14614260:14615196:-	bra-TCONS_00059014	S	A08:17129864:17130489:-	99.51	64	0
XLOC_002183	strand-TCONS_00088397	A08:18170085:18170337:-	bra-TCONS_00059760	S	A08:20679483:20680123:-	100	95	1.89e-124
XLOC_002247	strand-TCONS_00090736	A09:4010795:4011375:+	bra-TCONS_00065993	S	A09:3981356:3981680:-	100	47	1.17e-59
XLOC_002252	strand-TCONS_00091055	A09:5332664:5332883:+	bra-TCONS_00025555	S	A03:22037900:22038730:-	100	100	2.14e-113
XLOC_002260	strand-TCONS_00091671	A09:8143970:8144334:+	bra-TCONS_00061491	S	A09:8873021:9018296:+	92.113	97	5.92e-141
XLOC_002268	strand-TCONS_00091934	A09:9541132:9541457:+	bra-TCONS_00009744	S	A02:9538993:9540781:+	98.171	100	1.1e-162
XLOC_002284	strand-TCONS_00092337	A09:11868442:11869214:+	bra-TCONS_00067269	S	A09:15209482:15212081:-	99.684	100	1.26e-164
XLOC_002328	strand-TCONS_00093548	A09:20242000:20243248:+	bra-TCONS_00034866	S	A05:19952932:19954625:+	99.096	84	0
XLOC_002338	strand-TCONS_00094004	A09:22451466:22453247:+	bra-TCONS_00062989	S	A09:24405870:24406593:+	99.844	42	0
XLOC_002340	strand-TCONS_00094030	A09:22597448:22600372:+	bra-TCONS_00063007	S	A09:24547082:24551003:+	98.618	44	0
XLOC_002349	strand-TCONS_00094160	A09:23302600:23303074:+	bra-TCONS_00014305	S	A02:15887073:15889013:-	95.833	91	0
XLOC_002364	strand-TCONS_00094498	A09:24823399:24823842:+	bra-TCONS_00059377	S	A08:19054624:19065210:-	84.091	40	8.46e-36
XLOC_002380	strand-TCONS_00095803	A09:29531280:29532357:+	bra-TCONS_00064170	S	A09:31848657:31849817:+	99.417	71	4.56e-178
XLOC_002385	strand-TCONS_00096109	A09:30654521:30655773:+	bra-TCONS_00064352	S	A09:32901137:32901956:+	100	52	0
XLOC_002425	strand-TCONS_00097620	A09:1996005:1996765:-	bra-TCONS_00060440	S	A09:1957828:1958412:+	99.495	65	4.03e-99
XLOC_002427	strand-TCONS_00097845	A09:2801931:2802571:-	bra-TCONS_00060600	S	A09:2910126:2910700:+	100	51	5.81e-83
XLOC_002428	strand-TCONS_00097847	A09:2804877:2805483:-	bra-TCONS_00065805	S	A09:2912015:2912451:-	100	64	8.34e-101
XLOC_002508	strand-TCONS_00100471	A09:16185591:16186248:-	bra-TCONS_00067651	S	A09:19445013:19445864:-	99.091	84	2e-109
XLOC_002514	strand-TCONS_00100709	A09:18183770:18184196:-	bra-TCONS_00067762	S	A09:20812869:20813301:-	98.266	100	1.47e-171
XLOC_002550	strand-TCONS_00101706	A09:23741262:23742893:-	bra-TCONS_00068277	S	A09:25624012:25625830:-	99.631	95	0
XLOC_002588	strand-TCONS_00103775	A09:31605020:31605435:-	bra-TCONS_00069880	S	A09:34366020:34366469:-	100	100	7.1e-110
XLOC_002594	strand-TCONS_00104423	A09:33371643:33373483:-	bra-TCONS_00070318	S	A09:36281022:36282151:-	81.766	53	5.87e-65
XLOC_002614	strand-TCONS_00105110	A09_random:3180385:3181650:+	bra-TCONS_00068941	S	A09:29349705:29351897:-	98.113	100	0
XLOC_002674	strand-TCONS_00107017	A10:4469911:4471568:+	bra-TCONS_00078319	S	Scaffold000286:1030:2775:+	97.852	100	0
XLOC_002685	strand-TCONS_00107243	A10:5926151:5926425:+	bra-TCONS_00077179	S	Scaffold000162:168066:170530:+	91.429	100	2.13e-104
XLOC_002702	strand-TCONS_00107725	A10:8980030:8980637:+	bra-TCONS_00054366	S	A08:3448154:3458050:+	89.896	74	1.42e-138
XLOC_002733	strand-TCONS_00109955	A10:16373194:16373807:+	bra-TCONS_00073347	S	A10:16575223:16580250:+	98.827	65	1.38e-173
XLOC_002748	strand-TCONS_00110798	A10:1764382:1765569:-	bra-TCONS_00067048	S	A09:12999166:13000991:-	93.83	40	0
XLOC_002776	strand-TCONS_00111412	A10:5869747:5870459:-	bra-TCONS_00006676	S	A01:18698218:18699987:-	99.86	100	0
XLOC_002833	strand-TCONS_00114425	A10_random:848707:849740:+	bra-TCONS_00062315	S	A09:17354619:17355447:+	99.795	69	0
XLOC_002836	strand-TCONS_00114479	A10_random:1356405:1356709:+	bra-TCONS_00037426	S	A05:12590733:12593663:-	95.798	78	1.43e-106
XLOC_002840	strand-TCONS_00114549	A10_random:1686508:1687566:+	bra-TCONS_00074627	S	A10:8601417:8602299:-	99.189	66	0
XLOC_002846	strand-TCONS_00115045	A10_random:1686768:1687428:-	bra-TCONS_00074627	S	A10:8601417:8602299:-	99.531	76	0
XLOC_002884	strand-TCONS_00116247	Ann_random:7099315:7099849:+	bra-TCONS_00062189	S	A09:15932016:15932342:+	100	53	2.69e-120
XLOC_002886	strand-TCONS_00116253	Ann_random:7181387:7181980:+	bra-TCONS_00067534	S	A09:17750726:17752688:-	88.306	42	5e-79
XLOC_002890	strand-TCONS_00116388	Ann_random:8866572:8868320:+	bra-TCONS_00021246	S	A03:30066127:30067976:+	99.388	98	0
XLOC_002918	strand-TCONS_00117139	Ann_random:13815946:13844772:+	bra-TCONS_00077160	S	Scaffold000157:188505:189529:-	99.134	44	1.54e-115
XLOC_002971	strand-TCONS_00118347	Ann_random:23505884:23506125:+	bra-TCONS_00001932	S	A01:11048246:11055480:+	85.366	99	5.44e-65
XLOC_002977	strand-TCONS_00118556	Ann_random:24943041:24944444:+	bra-TCONS_00040271	S	A06:5572583:5574963:+	97.538	54	0
XLOC_002995	strand-TCONS_00118988	Ann_random:29139332:29140278:+	bra-TCONS_00050042	S	A07:20345400:20346095:+	94.839	41	2.23e-63
XLOC_003045	strand-TCONS_00119978	Ann_random:36273847:36274984:+	bra-TCONS_00067534	S	A09:17750726:17752688:-	88.353	42	1.39e-79
XLOC_003129	strand-TCONS_00121318	Ann_random:45880838:45881429:+	bra-TCONS_00037426	S	A05:12590733:12593663:-	95.088	48	3.61e-125
XLOC_003140	strand-TCONS_00121407	Ann_random:46523685:46524395:+	bra-TCONS_00054154	S	A08:1564187:1564764:+	98.006	77	5.06e-173
XLOC_003148	strand-TCONS_00121448	Ann_random:46922526:46923793:+	bra-TCONS_00057863	S	A08:9471782:9477269:-	99.621	83	0
XLOC_003164	strand-TCONS_00121589	Ann_random:48293982:48294288:+	bra-TCONS_00011015	S	A02:21437898:21438886:+	99.18	72	4.28e-57
XLOC_003167	strand-TCONS_00121607	Ann_random:48472336:48473264:+	bra-TCONS_00014564	S	A02:18870300:18871203:-	99.026	68	4.27e-156
XLOC_003191	strand-TCONS_00122191	Ann_random:4088275:4089755:-	bra-TCONS_00063020	S	A09:24748766:24750655:+	99.234	100	1.01e-131
XLOC_003200	strand-TCONS_00122549	Ann_random:6491052:6491504:-	bra-TCONS_00037426	S	A05:12590733:12593663:-	95.439	62	5.88e-127
XLOC_003205	strand-TCONS_00122841	Ann_random:8869701:8873520:-	bra-TCONS_00026674	S	A03:30069385:30069783:-	100	74	6.4e-76
XLOC_003287	strand-TCONS_00124591	Ann_random:21964406:21964658:-	bra-TCONS_00069538	S	A09:32523809:32531040:-	92.885	100	1.17e-101
XLOC_003316	strand-TCONS_00125022	Ann_random:26086760:26087098:-	bra-TCONS_00037426	S	A05:12590733:12593663:-	94.526	80	4.38e-117
XLOC_003333	strand-TCONS_00125358	Ann_random:29218116:29218370:-	bra-TCONS_00073103	S	A10:15557556:15561157:+	94.382	100	4.18e-111
XLOC_003352	strand-TCONS_00125688	Ann_random:30928877:30929597:-	bra-TCONS_00077848	S	Scaffold000217:36152:38174:-	100	63	0
XLOC_003364	strand-TCONS_00125959	Ann_random:32800241:32801023:-	bra-TCONS_00019787	S	A03:20469742:20479771:+	100	93	6.59e-151
XLOC_003386	strand-TCONS_00126419	Ann_random:36351760:36353400:-	bra-TCONS_00055498	S	A08:14249023:14250964:+	99.689	100	4.13e-168
XLOC_003410	strand-TCONS_00126751	Ann_random:38501651:38502203:-	bra-TCONS_00067534	S	A09:17750726:17752688:-	89.879	44	3.56e-85
XLOC_003429	strand-TCONS_00127051	Ann_random:40557769:40560215:-	bra-TCONS_00015572	S	A02:26727557:26729973:-	99.458	65	0
XLOC_003475	strand-TCONS_00127478	Ann_random:43982926:43984619:-	bra-TCONS_00057727	S	A08:8207601:8208558:-	96.899	40	2.54e-120
XLOC_003489	strand-TCONS_00127568	Ann_random:44826312:44827299:-	bra-TCONS_00006814	S	A01:20194226:20195190:-	99.479	52	1.48e-95
XLOC_003507	strand-TCONS_00127695	Ann_random:45880841:45881228:-	bra-TCONS_00037426	S	A05:12590733:12593663:-	95.088	73	2.32e-125
XLOC_003528	strand-TCONS_00127974	Ann_random:48373696:48374234:-	bra-TCONS_00033517	S	A05:7188113:7189593:+	97.644	71	0
XLOC_003554	strand-TCONS_00129428	C01:5932418:5932694:+	bra-TCONS_00001932	S	A01:11048246:11055480:+	94.946	99	1.63e-120
XLOC_003586	strand-TCONS_00131132	C01:15105584:15106295:+	bra-TCONS_00045403	S	A06:15326681:15338357:-	92.986	80	0
XLOC_003588	strand-TCONS_00131202	C01:15358775:15360347:+	bra-TCONS_00027632	S	A04:4675225:4678595:+	94.603	41	1.81e-136
XLOC_003642	strand-TCONS_00132246	C01:26681336:26681544:+	bra-TCONS_00066620	S	A09:9020106:9021867:-	91.827	99	2.12e-78
XLOC_003680	strand-TCONS_00133487	C01:37241954:37242962:+	bra-TCONS_00077263	S	Scaffold000164:104008:104486:-	92.513	73	8.43e-70
XLOC_003693	strand-TCONS_00134325	C01:1969568:1970115:-	bra-TCONS_00004254	S	A01:1733094:1735023:-	96.677	60	2.47e-156
XLOC_003817	strand-TCONS_00138166	C01:27231588:27232221:-	bra-TCONS_00009153	S	A02:5344172:5351542:+	81.769	58	4.13e-80
XLOC_003868	strand-TCONS_00139638	C01:37944799:37945941:-	bra-TCONS_00004695	S	A01:3770766:3771939:-	97.674	83	6.21e-102
XLOC_003878	strand-TCONS_00140002	C01_random:1148698:1149917:+	bra-TCONS_00002023	S	A01:11857734:11858765:+	94.799	69	0
XLOC_003923	strand-TCONS_00140836	C01_random:2782583:2783802:-	bra-TCONS_00063235	S	A09:26369120:26370439:+	79.36	54	7.45e-49
XLOC_004040	strand-TCONS_00145114	C02:26229354:26233960:+	bra-TCONS_00001932	S	A01:11048246:11055480:+	87.004	41	0
XLOC_004371	strand-TCONS_00154062	C02_random:1722766:1723246:+	bra-TCONS_00013712	S	A02:10585084:10585534:-	97.464	70	1.4e-132
XLOC_004429	strand-TCONS_00155622	C03:1292675:1293652:+	bra-TCONS_00016161	S	A03:1157435:1162830:+	97.516	69	2.09e-156
XLOC_004449	strand-TCONS_00156564	C03:4323181:4324139:+	bra-TCONS_00000276	S	A01:1333271:1333859:+	86.715	43	3.56e-127
XLOC_004477	strand-TCONS_00158378	C03:12200496:12200823:+	bra-TCONS_00001932	S	A01:11048246:11055480:+	93.711	97	8.89e-134
XLOC_004551	strand-TCONS_00160990	C03:24866445:24866694:+	bra-TCONS_00057616	S	A08:6837326:6843649:-	81.25	87	3.49e-42
XLOC_004635	strand-TCONS_00162923	C03:38598771:38599685:+	bra-TCONS_00077953	S	Scaffold000228:41800:42446:+	91.808	92	9.18e-136
XLOC_004642	strand-TCONS_00163030	C03:40274825:40275322:+	bra-TCONS_00027756	S	A04:5547650:5548153:+	86.245	50	5.43e-73
XLOC_004742	strand-TCONS_00166243	C03:2180471:2180741:-	bra-TCONS_00021812	S	A03:1901859:1904061:-	97.048	100	2.62e-128
XLOC_004743	strand-TCONS_00166244	C03:2180840:2181250:-	bra-TCONS_00021812	S	A03:1901859:1904061:-	89.387	99	8.63e-145
XLOC_004803	strand-TCONS_00168900	C03:12432643:12433807:-	bra-TCONS_00031810	S	A04:17059795:17062051:-	81.78	58	2.55e-45
XLOC_004888	strand-TCONS_00171920	C03:28936442:28937611:-	bra-TCONS_00043240	S	A06:43652:47097:-	96.491	48	9.05e-48
XLOC_004922	strand-TCONS_00173162	C03:36822316:36824697:-	bra-TCONS_00051536	S	A07:10104836:10107249:-	94.303	50	0
XLOC_005004	strand-TCONS_00175470	C03:56534518:56536542:-	bra-TCONS_00057509	S	A08:5759179:5761235:-	95.846	87	8.25e-154
XLOC_005029	strand-TCONS_00176028	C03:60220722:60221209:-	bra-TCONS_00050362	S	A07:22100926:22105531:+	92.462	85	3.42e-74
XLOC_005031	strand-TCONS_00176140	C03:60511159:60512124:-	bra-TCONS_00078900	S	Scaffold002083:1:736:-	97.163	69	1.37e-62
XLOC_005127	strand-TCONS_00179476	C04:6485258:6487516:+	bra-TCONS_00013962	S	A02:13080712:13095631:-	95.984	52	3.42e-112
XLOC_005143	strand-TCONS_00180031	C04:9388858:9389780:+	bra-TCONS_00009590	S	A02:8317880:8319217:+	98.649	100	2.78e-148
XLOC_005163	strand-TCONS_00180501	C04:13804129:13805271:+	bra-TCONS_00071682	S	A10:7558609:7561136:+	95.639	59	1e-142
XLOC_005202	strand-TCONS_00181374	C04:23058005:23059299:+	bra-TCONS_00027115	S	A04:728633:729192:+	97.264	52	6.17e-158
XLOC_005229	strand-TCONS_00182516	C04:30288093:30288376:+	bra-TCONS_00022432	S	A03:4638336:4638813:-	99.552	79	2.81e-113
XLOC_005275	strand-TCONS_00184010	C04:40001413:40001971:+	bra-TCONS_00077843	S	Scaffold000217:67668:69079:+	99.588	100	1.81e-124
XLOC_005321	strand-TCONS_00185888	C04:620072:621970:-	bra-TCONS_00029571	S	A04:18837534:18838572:+	79.149	49	1.46e-163
XLOC_005361	strand-TCONS_00187431	C04:9500591:9502898:-	bra-TCONS_00028794	S	A04:14574749:14575441:+	89.474	43	2.63e-55
XLOC_005422	strand-TCONS_00189011	C04:23590088:23590317:-	bra-TCONS_00043430	S	A06:1248746:1250037:-	89.412	71	8.73e-53
XLOC_005441	strand-TCONS_00189305	C04:25799520:25800422:-	bra-TCONS_00027756	S	A04:5547650:5548153:+	97.398	46	2.27e-128
XLOC_005457	strand-TCONS_00189741	C04:29237739:29238484:-	bra-TCONS_00073612	S	A10:847769:851587:-	96.154	56	7.74e-118
XLOC_005604	strand-TCONS_00195436	C05:3291976:3292897:+	bra-TCONS_00078856	S	Scaffold001359:196:833:+	84.83	52	1.13e-81
XLOC_005684	strand-TCONS_00198244	C05:18947539:18948297:+	bra-TCONS_00006029	S	A01:12139564:12140067:-	86.853	57	2.14e-68
XLOC_005772	strand-TCONS_00200644	C05:38741627:38741983:+	bra-TCONS_00035089	S	A05:21268418:21269423:+	85.294	48	5.15e-42
XLOC_005980	strand-TCONS_00209463	C05_random:1753409:1754225:+	bra-TCONS_00027966	S	A04:7645062:7652506:+	93.524	98	0
XLOC_005981	strand-TCONS_00209464	C05_random:1754639:1755715:+	bra-TCONS_00030454	S	A04:7645062:7652506:-	96.327	83	0
XLOC_006042	strand-TCONS_00211080	C06:6317455:6318047:+	bra-TCONS_00078938	S	Scaffold003023:119:490:+	94.853	53	8.68e-116
XLOC_006160	strand-TCONS_00214604	C06:31679302:31679796:+	bra-TCONS_00049702	S	A07:18634549:18635214:+	82.039	54	5.4e-42
XLOC_006175	strand-TCONS_00215191	C06:34635249:34636623:+	bra-TCONS_00010256	S	A02:13625165:13626529:+	80.125	42	2.42e-115
XLOC_006197	strand-TCONS_00216280	C06:4811299:4817023:-	bra-TCONS_00039509	S	A06:1463120:1467314:+	92.593	50	1.53e-70
XLOC_006222	strand-TCONS_00216809	C06:8248480:8248893:-	bra-TCONS_00037495	S	A05:13693715:13695284:-	81.316	99	1.58e-82
XLOC_006229	strand-TCONS_00216896	C06:9528629:9529495:-	bra-TCONS_00078817	S	Scaffold000815:814:1570:+	85.063	54	4.56e-105
XLOC_006288	strand-TCONS_00218733	C06:22475071:22476646:-	bra-TCONS_00067717	S	A09:20230210:20231616:-	83.161	55	9.74e-92
XLOC_006299	strand-TCONS_00219058	C06:24585638:24586964:-	bra-TCONS_00010256	S	A02:13625165:13626529:+	80.84	42	6.49e-116
XLOC_006312	strand-TCONS_00219440	C06:27686101:27688610:-	bra-TCONS_00050673	S	A07:2041319:2042774:-	83.784	46	0
XLOC_006328	strand-TCONS_00220116	C06:31564097:31565764:-	bra-TCONS_00030448	S	A04:7645062:7652506:-	94.565	98	3.67e-116
XLOC_006368	strand-TCONS_00221790	C06_random:120236:121214:-	bra-TCONS_00036332	S	A05:3126226:3127300:-	90.796	45	1.46e-150
XLOC_006399	strand-TCONS_00222665	C07:3167750:3170327:+	bra-TCONS_00076774	S	Scaffold000104:541909:544188:-	94.356	76	0
XLOC_006416	strand-TCONS_00223020	C07:7964095:7964879:+	bra-TCONS_00037496	S	A05:13696147:13697009:-	92.216	42	2.87e-132
XLOC_006557	strand-TCONS_00227162	C07:35832197:35832999:+	bra-TCONS_00037495	S	A05:13693715:13695284:-	84.434	95	1.28e-175
XLOC_006617	strand-TCONS_00229913	C07:4456314:4457674:-	bra-TCONS_00047406	S	A07:1435240:1436533:+	92.348	43	2.95e-149
XLOC_006658	strand-TCONS_00230905	C07:15157736:15158224:-	bra-TCONS_00037496	S	A05:13696147:13697009:-	93.06	65	2.95e-130
XLOC_006699	strand-TCONS_00232031	C07:23503137:23504210:-	bra-TCONS_00077060	S	Scaffold000141:357806:368334:-	79.177	74	1.08e-147
XLOC_006855	strand-TCONS_00237874	C08:3581199:3582127:+	bra-TCONS_00054352	S	A08:3270521:3271557:+	93.16	63	5.36e-175
XLOC_006873	strand-TCONS_00238371	C08:9648396:9648905:+	bra-TCONS_00002255	S	A01:14778609:14779020:+	88.889	50	2.04e-57
XLOC_006912	strand-TCONS_00239249	C08:18031435:18032287:+	bra-TCONS_00071133	S	A10:3768300:3769182:+	96.445	49	0
XLOC_006998	strand-TCONS_00243495	C08:37477955:37479609:+	bra-TCONS_00070318	S	A09:36281022:36282151:-	92.466	51	3.12e-53
XLOC_007018	strand-TCONS_00244353	C08:3100503:3100863:-	bra-TCONS_00076418	S	Scaffold000096:644457:646509:+	83.051	48	1.89e-36
XLOC_007045	strand-TCONS_00244865	C08:9648444:9648823:-	bra-TCONS_00002255	S	A01:14778609:14779020:+	88.889	67	1.5e-57
XLOC_007118	strand-TCONS_00247079	C08:23568152:23569918:-	bra-TCONS_00040925	S	A06:9330977:9332245:+	94.798	43	1.6e-70
XLOC_007295	strand-TCONS_00253824	C09:11865625:11865826:+	bra-TCONS_00066620	S	A09:9020106:9021867:-	91.542	99	5.71e-74
XLOC_007351	strand-TCONS_00255082	C09:21359603:21360627:+	bra-TCONS_00047756	S	A07:5737160:5737956:+	87.019	51	1.65e-125
XLOC_007377	strand-TCONS_00255579	C09:28548211:28548572:+	bra-TCONS_00000873	S	A01:4530828:4532254:+	80.919	75	3.98e-53
XLOC_007378	strand-TCONS_00255583	C09:28589219:28589498:+	bra-TCONS_00009153	S	A02:5344172:5351542:+	80.8	87	1.41e-46
XLOC_007381	strand-TCONS_00255701	C09:29652884:29654782:+	bra-TCONS_00001932	S	A01:11048246:11055480:+	89.237	56	0
XLOC_007414	strand-TCONS_00256607	C09:37153962:37154215:+	bra-TCONS_00045106	S	A06:12830718:12831859:-	84.615	100	1.6e-65
XLOC_007506	strand-TCONS_00260473	C09:8362284:8363135:-	bra-TCONS_00015015	S	A02:22926853:22927549:-	95.846	44	2.11e-153
XLOC_007516	strand-TCONS_00260860	C09:11351451:11395754:-	bra-TCONS_00061491	S	A09:8873021:9018296:+	94.064	86	4.29e-91
XLOC_007530	strand-TCONS_00261472	C09:15389381:15389963:-	bra-TCONS_00045299	S	A06:14645541:14646325:-	93.782	46	2.28e-77
XLOC_007559	strand-TCONS_00262154	C09:20773763:20774507:-	bra-TCONS_00000064	S	A01:337578:338348:+	84.302	50	3.45e-81
XLOC_007779	strand-TCONS_00269280	Cnn_random:12255876:12256605:+	bra-TCONS_00073612	S	A10:847769:851587:-	89.552	71	9.3e-67
XLOC_007781	strand-TCONS_00269355	Cnn_random:13109851:13110491:+	bra-TCONS_00062780	S	A09:22826125:22827024:+	96.822	87	0
XLOC_007819	strand-TCONS_00270265	Cnn_random:18974040:18974374:+	bra-TCONS_00008451	S	A02:1898724:1903584:+	88.857	99	2.6e-114
XLOC_007861	strand-TCONS_00271320	Cnn_random:25704206:25705503:+	bra-TCONS_00067586	S	A09:18545312:18546137:-	96.059	41	2.42e-89
XLOC_008052	strand-TCONS_00276612	Cnn_random:64794289:64794665:+	bra-TCONS_00057615	S	A08:6837326:6843649:-	85.119	44	3.28e-39
XLOC_008070	strand-TCONS_00277001	Cnn_random:67710933:67711281:+	bra-TCONS_00037745	S	A05:16296345:16307405:-	93.066	76	9.85e-109
XLOC_008099	strand-TCONS_00277373	Cnn_random:70794062:70794296:+	bra-TCONS_00001932	S	A01:11048246:11055480:+	96.17	100	1.07e-106
XLOC_008103	strand-TCONS_00277391	Cnn_random:70973246:70974213:+	bra-TCONS_00074371	S	A10:6937370:6938646:-	81.996	45	1.36e-91
XLOC_008150	strand-TCONS_00277965	Cnn_random:75847943:75848556:+	bra-TCONS_00015015	S	A02:22926853:22927549:-	95	57	2.46e-131
XLOC_008221	strand-TCONS_00279084	Cnn_random:2703321:2703769:-	bra-TCONS_00076238	S	A10:17279005:17279772:-	95.833	58	1.64e-117
XLOC_008235	strand-TCONS_00279557	Cnn_random:5701918:5704988:-	bra-TCONS_00033815	S	A05:9463078:9464455:+	97.17	55	0
XLOC_008299	strand-TCONS_00281141	Cnn_random:16952793:16963095:-	bra-TCONS_00001932	S	A01:11048246:11055480:+	89.662	40	5.32e-171
XLOC_008312	strand-TCONS_00281488	Cnn_random:19537789:19538910:-	bra-TCONS_00078823	S	Scaffold000829:420:985:-	88.189	42	5.15e-121
XLOC_008415	strand-TCONS_00284524	Cnn_random:40031193:40031789:-	bra-TCONS_00078856	S	Scaffold001359:196:833:+	97.521	40	1.33e-114
XLOC_008448	strand-TCONS_00285338	Cnn_random:45891506:45898021:-	bra-TCONS_00076418	S	Scaffold000096:644457:646509:+	79.259	41	4.92e-92
XLOC_008500	strand-TCONS_00286443	Cnn_random:53247085:53248385:-	bra-TCONS_00039509	S	A06:1463120:1467314:+	86.971	65	2.64e-89
XLOC_008521	strand-TCONS_00287012	Cnn_random:57399131:57399663:-	bra-TCONS_00023999	S	A03:12927002:12927654:-	97.902	100	9.21e-140
XLOC_008538	strand-TCONS_00287311	Cnn_random:59695734:59696335:-	bra-TCONS_00048545	S	A07:12021491:12023313:+	88.018	42	9.23e-66
XLOC_008550	strand-TCONS_00287702	Cnn_random:62087227:62088093:-	bra-TCONS_00073347	S	A10:16575223:16580250:+	88.235	45	5.23e-65
XLOC_008608	strand-TCONS_00288720	Cnn_random:68578124:68581314:-	bra-TCONS_00033815	S	A05:9463078:9464455:+	98.039	78	2.25e-150
XLOC_008691	strand-TCONS_00289790	Cnn_random:77032358:77032854:-	bra-TCONS_00066620	S	A09:9020106:9021867:-	87.869	61	6.77e-97
XLOC_008695	strand-TCONS_00289833	Cnn_random:77372808:77373231:-	bra-TCONS_00054367	S	A08:3448154:3458050:+	88.764	96	9.57e-89
XLOC_008755	strand-TCONS_00290500	Unn_random:2445098:2445325:+	bra-TCONS_00037745	S	A05:16296345:16307405:-	91.406	56	6.78e-44
XLOC_008799	strand-TCONS_00290891	Unn_random:6412394:6413097:+	bra-TCONS_00030846	S	A04:10798275:10798798:-	88.806	52	2.51e-86

## Sheet: B.oleracea
LncRNA in B.napus	bna_old_transcript	B.napus LncRNA in genomic position	LncRNA in B.oleracea	support	B.oleracea LncRNA genomic position	%identity	%coverage	e-value
XLOC_000003	polyA-TCONS_00000105	A01:496218:497550:+	bol-TCONS_00000145	S	C01:1062787:1064732:+	92.75	99	0
XLOC_000004	polyA-TCONS_00000153	A01:620787:623372:+	bol-TCONS_00000189	S	C01:1211580:1213093:+	86.881	46	0
XLOC_000016	polyA-TCONS_00000864	A01:2999124:3000376:+	bol-TCONS_00000677	S	C01:4227124:4227809:+	93.953	60	0
XLOC_000029	polyA-TCONS_00001460	A01:5566139:5567342:+	bol-TCONS_00024485	S	C03:43505231:43506253:-	92.607	53	2.05e-99
XLOC_000040	polyA-TCONS_00001878	A01:7430054:7431226:+	bol-TCONS_00001501	S	C01:11563440:11564490:+	95.749	99	0
XLOC_000110	polyA-TCONS_00003676	A01:20739831:20741038:+	bol-TCONS_00003116	S	C01:35608598:35777142:+	93.827	40	3.46e-172
XLOC_000132	polyA-TCONS_00004811	A01:1965348:1966212:-	bol-TCONS_00004100	S	C01:3166877:3167497:-	82.659	42	7.82e-36
XLOC_000137	polyA-TCONS_00005205	A01:3324161:3326304:-	bol-TCONS_00004363	S	C01:4672237:4695640:-	97.018	85	0
XLOC_000162	polyA-TCONS_00006526	A01:9748688:9750141:-	bol-TCONS_00019008	S	C03:42857314:43011029:+	95.595	43	2.3e-99
XLOC_000191	polyA-TCONS_00007263	A01:17013327:17014410:-	bol-TCONS_00006233	S	C01:28037685:28038421:-	96.739	62	2.56e-128
XLOC_000201	polyA-TCONS_00007721	A01:19701533:19702220:-	bol-TCONS_00018758	S	C03:37133021:37133603:+	95.339	71	4.71e-103
XLOC_000208	polyA-TCONS_00007996	A01:21056382:21057591:-	bol-TCONS_00006945	S	C01:36167031:36170901:-	87.703	100	0
XLOC_000219	polyA-TCONS_00008341	A01:22909203:22912203:-	bol-TCONS_00072924	S	C09:34497905:34498826:-	80.055	43	1.12e-61
XLOC_000235	polyA-TCONS_00008873	A01_random:47134:47744:-	bol-TCONS_00000063	S	C01:417794:418459:+	84.884	88	1.24e-64
XLOC_000247	polyA-TCONS_00009167	A01_random:2423179:2424279:-	bol-TCONS_00037035	S	C05:30962758:30964244:+	94.517	86	1.31e-164
XLOC_000263	polyA-TCONS_00010298	A02:4639782:4640471:+	bol-TCONS_00008798	S	C02:10766069:10766691:+	90.074	68	2.48e-95
XLOC_000273	polyA-TCONS_00010630	A02:6896949:6900723:+	bol-TCONS_00028927	S	C04:33736812:33795691:+	76.382	88	8.14e-46
XLOC_000288	polyA-TCONS_00010957	A02:8751324:8756495:+	bol-TCONS_00009209	S	C02:16615953:16621836:+	91.403	79	0
XLOC_000298	polyA-TCONS_00011098	A02:9761052:9762512:+	bol-TCONS_00014666	S	C03:248761:251465:+	93.666	78	0
XLOC_000327	polyA-TCONS_00011822	A02:16211735:16212107:+	bol-TCONS_00072870	S	C09:33780460:33783163:-	100	41	8.29e-54
XLOC_000331	polyA-TCONS_00011915	A02:17435290:17437156:+	bol-TCONS_00066967	S	C09:7551062:7552273:+	87.966	42	6.63e-109
XLOC_000377	polyA-TCONS_00013705	A02:1421342:1424568:-	bol-TCONS_00039301	S	C05:18701497:18703024:-	84.407	40	1.04e-71
XLOC_000392	polyA-TCONS_00014488	A02:4415224:4416013:-	bol-TCONS_00012207	S	C02:10129021:10129949:-	98.737	65	0
XLOC_000401	polyA-TCONS_00014654	A02:5339897:5340649:-	bol-TCONS_00071857	S	C09:23846706:23847760:-	86.94	43	5.19e-79
XLOC_000441	polyA-TCONS_00015834	A02:13127213:13136422:-	bol-TCONS_00027327	S	C04:13827751:13828990:+	92.982	80	1.04e-88
XLOC_000442	polyA-TCONS_00015838	A02:13157253:13157915:-	bol-TCONS_00002163	S	C01:21653995:21654525:+	96.68	76	3.68e-110
XLOC_000446	polyA-TCONS_00015908	A02:13815255:13816218:-	bol-TCONS_00053957	S	C07:19035151:19038763:-	94.912	96	0
XLOC_000449	polyA-TCONS_00015952	A02:14021485:14022498:-	bol-TCONS_00044361	S	C06:36598909:36600716:+	91.525	47	4.39e-85
XLOC_000450	polyA-TCONS_00015953	A02:14025611:14028459:-	bol-TCONS_00062189	S	C08:10808096:10810709:-	91.986	43	2.16e-110
XLOC_000460	polyA-TCONS_00016173	A02:16949056:16962819:-	bol-TCONS_00031926	S	C04:24509160:24512168:-	85.69	52	3e-173
XLOC_000505	polyA-TCONS_00017606	A02_random:475593:476331:+	bol-TCONS_00045516	S	C06:7079270:7083847:-	83.871	44	1.93e-68
XLOC_000508	polyA-TCONS_00017674	A02_random:832938:833610:+	bol-TCONS_00057490	S	C08:599924:600900:+	90.664	93	1.74e-177
XLOC_000524	polyA-TCONS_00018004	A02_random:1483381:1484936:-	bol-TCONS_00013744	S	C02:36430187:36431100:-	93.689	43	2.38e-81
XLOC_000577	polyA-TCONS_00020814	A03:11067763:11068139:+	bol-TCONS_00022431	S	C03:14736027:14737030:-	95.492	99	1.09e-107
XLOC_000584	polyA-TCONS_00021123	A03:12355362:12355920:+	bol-TCONS_00002989	S	C01:34192904:34194287:+	94.057	99	0
XLOC_000623	polyA-TCONS_00022814	A03:19256700:19258650:+	bol-TCONS_00018181	S	C03:27840962:27842363:+	85.821	84	0
XLOC_000643	polyA-TCONS_00023386	A03:22160239:22164756:+	bol-TCONS_00059408	S	C08:26719799:26721521:+	82.381	99	3.56e-41
XLOC_000653	polyA-TCONS_00023815	A03:24405492:24406742:+	bol-TCONS_00052075	S	C07:43949846:43950997:+	89.117	41	1.13e-167
XLOC_000686	polyA-TCONS_00024611	A03:64073:64531:-	bol-TCONS_00073519	S	C09:38580421:38581877:-	92.549	71	2.22e-100
XLOC_000708	polyA-TCONS_00025340	A03:2616056:2616973:-	bol-TCONS_00070820	S	C09:6579759:6580829:-	87.179	81	3.28e-104
XLOC_000710	polyA-TCONS_00025614	A03:3450491:3451202:-	bol-TCONS_00021014	S	C03:3959454:4253488:-	95.938	82	6.76e-147
XLOC_000742	polyA-TCONS_00027538	A03:11463045:11464679:-	bol-TCONS_00053157	S	C07:5968431:5972617:-	76.712	40	1.09e-36
XLOC_000752	polyA-TCONS_00027826	A03:13172526:13173761:-	bol-TCONS_00022851	S	C03:19356641:19357529:-	95.427	68	4.01e-145
XLOC_000753	polyA-TCONS_00027904	A03:13414236:13416557:-	bol-TCONS_00032115	S	C04:26587940:26590958:-	89.498	76	0
XLOC_000767	polyA-TCONS_00028592	A03:15598459:15599467:-	bol-TCONS_00023083	S	C03:20737898:20738692:-	95.61	97	5.15e-88
XLOC_000768	polyA-TCONS_00028612	A03:15701182:15702049:-	bol-TCONS_00023100	S	C03:20932136:20932769:-	95.294	63	3.17e-111
XLOC_000812	polyA-TCONS_00029978	A03:22561504:22562536:-	bol-TCONS_00008575	S	C02:7947919:7948469:+	94.083	41	2.75e-67
XLOC_000833	polyA-TCONS_00030838	A03:26922875:26923919:-	bol-TCONS_00024485	S	C03:43505231:43506253:-	88.594	73	2.99e-122
XLOC_000836	polyA-TCONS_00030998	A03:27884513:27886155:-	bol-TCONS_00006543	S	C01:31909875:31911435:-	90.683	63	2.7e-52
XLOC_000842	polyA-TCONS_00031109	A03:28542529:28542912:-	bol-TCONS_00051522	S	C07:39578100:39585932:+	95.279	86	1.46e-101
XLOC_000854	polyA-TCONS_00031512	A03_random:492647:493426:+	bol-TCONS_00031542	S	C04:20487515:20488718:-	91.935	87	7.4e-41
XLOC_000855	polyA-TCONS_00031518	A03_random:514159:514561:+	bol-TCONS_00021052	S	C03:4408476:4410347:-	97.297	93	3.96e-142
XLOC_000871	polyA-TCONS_00031913	A03_random:2900579:2902131:+	bol-TCONS_00036823	S	C05:29248184:29260998:+	92.874	55	5.67e-174
XLOC_000918	polyA-TCONS_00032706	A03_random:5950967:5955819:-	bol-TCONS_00038754	S	C05:12696512:12698110:-	97.462	48	7.64e-92
XLOC_000946	polyA-TCONS_00033406	A04:4371671:4372574:+	bol-TCONS_00063832	S	C08:29337647:29338928:-	99.037	91	0
XLOC_000948	polyA-TCONS_00033428	A04:4514062:4515652:+	bol-TCONS_00038754	S	C05:12696512:12698110:-	94.167	88	1.44e-98
XLOC_000977	polyA-TCONS_00033927	A04:8258266:8258840:+	bol-TCONS_00001463	S	C01:11300197:11300513:+	97.156	44	5.04e-98
XLOC_000980	polyA-TCONS_00034026	A04:8974192:8975695:+	bol-TCONS_00012726	S	C02:17772137:17773246:-	89.474	47	2.88e-148
XLOC_000999	polyA-TCONS_00034426	A04:11672646:11674241:+	bol-TCONS_00052794	S	C07:64:10462:-	94.424	63	1.84e-114
XLOC_001026	polyA-TCONS_00035181	A04:15836834:15838404:+	bol-TCONS_00062098	S	C08:8871958:8873108:-	88.473	44	1.2e-112
XLOC_001041	polyA-TCONS_00036188	A04:1207756:1208506:-	bol-TCONS_00038136	S	C05:4698843:4700342:-	86.986	82	6.19e-83
XLOC_001044	polyA-TCONS_00036272	A04:1784299:1786007:-	bol-TCONS_00068935	S	C09:33411753:33413571:+	97	51	4.33e-91
XLOC_001058	polyA-TCONS_00036561	A04:3758000:3758821:-	bol-TCONS_00030619	S	C04:7548146:7558314:-	98.75	89	4.05e-119
XLOC_001065	polyA-TCONS_00036648	A04:4456639:4457818:-	bol-TCONS_00030698	S	C04:8438335:8440135:-	95.909	71	0
XLOC_001075	polyA-TCONS_00036732	A04:5392065:5393288:-	bol-TCONS_00028457	S	C04:27820103:27821164:+	96.071	78	4.44e-125
XLOC_001088	polyA-TCONS_00037013	A04:7986115:7986828:-	bol-TCONS_00032257	S	C04:28137125:28142490:-	93.113	85	4.48e-149
XLOC_001140	polyA-TCONS_00038512	A04:16792243:16793560:-	bol-TCONS_00033312	S	C04:37954461:37955477:-	99.07	54	6.61e-107
XLOC_001180	polyA-TCONS_00039811	A05:739217:741111:+	bol-TCONS_00026503	S	C04:3254204:3256146:+	89.75	59	1.87e-137
XLOC_001187	polyA-TCONS_00040159	A05:2388511:2389109:+	bol-TCONS_00026408	S	C04:2623596:2624105:+	91.185	76	2.18e-136
XLOC_001217	polyA-TCONS_00041435	A05:8634392:8635488:+	bol-TCONS_00031926	S	C04:24509160:24512168:-	92.462	78	5.67e-75
XLOC_001223	polyA-TCONS_00041632	A05:10457672:10459991:+	bol-TCONS_00011813	S	C02:5821432:5822931:-	93.314	58	1.28e-138
XLOC_001266	polyA-TCONS_00042876	A05:19260027:19260712:+	bol-TCONS_00003116	S	C01:35608598:35777142:+	79.286	57	3.06e-40
XLOC_001285	polyA-TCONS_00044053	A05:739217:741182:-	bol-TCONS_00026502	S	C04:3254204:3256146:+	92.771	69	1.55e-167
XLOC_001287	polyA-TCONS_00044124	A05:1024926:1025633:-	bol-TCONS_00029842	S	C04:141527:144573:-	90.024	97	1.63e-142
XLOC_001298	polyA-TCONS_00044375	A05:2269558:2271625:-	bol-TCONS_00022233	S	C03:12978878:12983183:-	85.841	51	6.11e-167
XLOC_001322	polyA-TCONS_00045222	A05:6500632:6501932:-	bol-TCONS_00032214	S	C04:27592649:27618614:-	98.485	66	2.86e-165
XLOC_001324	polyA-TCONS_00045263	A05:6781756:6783297:-	bol-TCONS_00049176	S	C07:14565548:14566873:+	96.154	78	0
XLOC_001354	polyA-TCONS_00045876	A05:11868612:11871092:-	bol-TCONS_00022017	S	C03:11140812:11142906:-	97.859	47	1.03e-159
XLOC_001356	polyA-TCONS_00045930	A05:12197211:12198856:-	bol-TCONS_00053964	S	C07:19071979:19073458:-	96.169	48	0
XLOC_001377	polyA-TCONS_00046469	A05:16894512:16895032:-	bol-TCONS_00039653	S	C05:23775299:23775795:-	97.61	62	2.46e-120
XLOC_001427	polyA-TCONS_00048597	A05_random:277014:279064:-	bol-TCONS_00062091	S	C08:8660350:8662097:-	93.421	51	1.32e-91
XLOC_001450	polyA-TCONS_00049094	A06:764384:765426:+	bol-TCONS_00061680	S	C08:145319:146917:-	92.308	79	2.47e-151
XLOC_001465	polyA-TCONS_00049932	A06:3974530:3975655:+	bol-TCONS_00019007	S	C03:42857314:43011029:+	92.779	70	0
XLOC_001501	polyA-TCONS_00051482	A06:12059384:12061134:+	bol-TCONS_00031926	S	C04:24509160:24512168:-	90.678	97	1.07e-128
XLOC_001525	polyA-TCONS_00052438	A06:18803005:18804093:+	bol-TCONS_00055367	S	C07:35774881:35782500:-	96.279	68	9.61e-97
XLOC_001542	polyA-TCONS_00053237	A06:22492240:22502652:+	bol-TCONS_00071485	S	C09:17859812:17881251:-	95.122	53	1.82e-68
XLOC_001571	polyA-TCONS_00054626	A06:3898246:3899109:-	bol-TCONS_00036283	S	C05:25034331:25035051:+	90.511	74	5.54e-94
XLOC_001580	polyA-TCONS_00054986	A06:5420714:5422657:-	bol-TCONS_00049783	S	C07:24384977:24386941:+	94.824	90	0
XLOC_001582	polyA-TCONS_00055050	A06:5616589:5620736:-	bol-TCONS_00036823	S	C05:29248184:29260998:+	94.481	45	0
XLOC_001588	polyA-TCONS_00055286	A06:6491599:6492868:-	bol-TCONS_00039171	S	C05:17219303:17220035:-	92.391	42	2.86e-108
XLOC_001590	polyA-TCONS_00055310	A06:6633954:6636188:-	bol-TCONS_00025536	S	C03:56216674:56218461:-	80.418	42	1.32e-102
XLOC_001600	polyA-TCONS_00055686	A06:8344897:8345469:-	bol-TCONS_00002163	S	C01:21653995:21654525:+	87.56	71	7.18e-57
XLOC_001628	polyA-TCONS_00056150	A06:12852110:12854375:-	bol-TCONS_00049915	S	C07:26125503:26127027:+	95.63	85	0
XLOC_001635	polyA-TCONS_00056457	A06:15679486:15681206:-	bol-TCONS_00042825	S	C06:17657327:17658027:+	96.939	69	6.65e-40
XLOC_001636	polyA-TCONS_00056464	A06:15683648:15685371:-	bol-TCONS_00042824	S	C06:17641639:17643499:+	95.643	46	0
XLOC_001643	polyA-TCONS_00056574	A06:16199649:16201450:-	bol-TCONS_00028367	S	C04:26797001:26797846:+	96.933	54	5.42e-155
XLOC_001669	polyA-TCONS_00057395	A06:20279835:20281427:-	bol-TCONS_00006683	S	C01:33173669:33174921:-	92.704	54	0
XLOC_001693	polyA-TCONS_00058685	A06_random:752584:754296:+	bol-TCONS_00072265	S	C09:28569935:28570926:-	78.478	48	4.04e-56
XLOC_001720	polyA-TCONS_00059731	A07:1866832:1868797:+	bol-TCONS_00072238	S	C09:28128572:28130554:-	97.183	63	0
XLOC_001785	polyA-TCONS_00061874	A07:16219624:16220732:+	bol-TCONS_00026170	S	C04:983827:985842:+	96.345	99	2.75e-179
XLOC_001843	polyA-TCONS_00063873	A07:2353584:2354102:-	bol-TCONS_00049068	S	C07:12209035:12211693:+	100	68	4.48e-72
XLOC_001904	polyA-TCONS_00065518	A07:14012549:14015306:-	bol-TCONS_00043741	S	C06:29377920:29378999:+	87.33	79	3.65e-64
XLOC_001905	polyA-TCONS_00065535	A07:14154771:14156490:-	bol-TCONS_00030027	S	C04:1726505:1727847:-	96.957	63	1.63e-105
XLOC_001957	polyA-TCONS_00067799	A07:23666483:23667593:-	bol-TCONS_00041048	S	C06:230422:231359:+	95.316	81	0
XLOC_001985	polyA-TCONS_00068571	A07_random:795874:797406:-	bol-TCONS_00054088	S	C07:21990438:22001812:-	93.388	76	0
XLOC_001986	polyA-TCONS_00068600	A07_random:925319:928201:-	bol-TCONS_00067194	S	C09:10514545:10523508:+	100	48	5.69e-114
XLOC_002014	polyA-TCONS_00069442	A08:3475060:3477003:+	bol-TCONS_00055959	S	C07:39896156:39897158:-	92.764	86	0
XLOC_002048	polyA-TCONS_00070343	A08:10750343:10751877:+	bol-TCONS_00043330	S	C06:24311125:24312356:+	95.349	55	8.82e-72
XLOC_002066	polyA-TCONS_00071012	A08:14129153:14130869:+	bol-TCONS_00024586	S	C03:44831699:44833318:-	89.426	45	2.74e-112
XLOC_002097	polyA-TCONS_00072739	A08:2400556:2401110:-	bol-TCONS_00003269	S	C01:36836573:36837319:+	94.966	99	7.87e-131
XLOC_002113	polyA-TCONS_00073126	A08:6516048:6517041:-	bol-TCONS_00044398	S	C06:37111575:37112935:+	89.7	50	3.81e-79
XLOC_002124	polyA-TCONS_00073329	A08:8048935:8049764:-	bol-TCONS_00045501	S	C06:6757762:6759658:-	98.233	71	1.13e-139
XLOC_002141	polyA-TCONS_00073593	A08:9815449:9816980:-	bol-TCONS_00049176	S	C07:14565548:14566873:+	95.42	58	1.08e-177
XLOC_002174	polyA-TCONS_00074746	A08:15317864:15318744:-	bol-TCONS_00063218	S	C08:22794505:22795382:-	95.144	100	0
XLOC_002180	polyA-TCONS_00075164	A08:16966153:16967017:-	bol-TCONS_00021126	S	C03:4708578:4709508:-	89.354	46	1.02e-85
XLOC_002184	polyA-TCONS_00075776	A08:18927535:18928122:-	bol-TCONS_00057553	S	C08:1452012:1452441:+	95.161	99	5.59e-50
XLOC_002190	polyA-TCONS_00075997	A08_random:451066:453352:+	bol-TCONS_00031926	S	C04:24509160:24512168:-	94.901	57	0
XLOC_002224	polyA-TCONS_00076771	A09:749065:750050:+	bol-TCONS_00026502	S	C04:3254204:3256146:+	81.281	43	1.73e-33
XLOC_002275	polyA-TCONS_00078725	A09:10457229:10458733:+	bol-TCONS_00001849	S	C01:15934453:15935984:+	95.728	98	0
XLOC_002281	polyA-TCONS_00078890	A09:11665434:11667169:+	bol-TCONS_00067120	S	C09:9684729:9685659:+	96.233	52	0
XLOC_002290	polyA-TCONS_00079084	A09:12985996:12987624:+	bol-TCONS_00025631	S	C03:57205523:57227846:-	87.889	45	8.27e-90
XLOC_002291	polyA-TCONS_00079092	A09:13084138:13084751:+	bol-TCONS_00067284	S	C09:11698515:11700142:+	93.834	98	7.97e-156
XLOC_002354	polyA-TCONS_00080534	A09:23954552:23958267:+	bol-TCONS_00009622	S	C02:23086176:23088069:+	95.738	64	6.53e-138
XLOC_002358	polyA-TCONS_00080636	A09:24467554:24468471:+	bol-TCONS_00059530	S	C08:27952711:27953421:+	97.065	84	0
XLOC_002370	polyA-TCONS_00080825	A09:25431145:25434452:+	bol-TCONS_00073273	S	C09:37130259:37132950:-	90.714	45	1.27e-152
XLOC_002388	polyA-TCONS_00082259	A09:31665505:31666334:+	bol-TCONS_00061119	S	C08:38507070:38509200:+	96.333	84	0
XLOC_002401	polyA-TCONS_00082540	A09:32830676:32831784:+	bol-TCONS_00061396	S	C08:40178757:40179442:+	94.991	59	0
XLOC_002433	polyA-TCONS_00083705	A09:3698241:3699189:-	bol-TCONS_00070650	S	C09:4944667:4946489:-	87.959	100	0
XLOC_002443	polyA-TCONS_00084179	A09:6063443:6064861:-	bol-TCONS_00009767	S	C02:26849909:26850531:+	89.625	50	3.97e-156
XLOC_002463	polyA-TCONS_00084565	A09:8914076:8917784:-	bol-TCONS_00009209	S	C02:16615953:16621836:+	97.173	47	3.84e-133
XLOC_002485	polyA-TCONS_00085108	A09:12485464:12485985:-	bol-TCONS_00071095	S	C09:10825819:10830002:-	97.784	100	1.92e-176
XLOC_002488	polyA-TCONS_00085118	A09:12660827:12661753:-	bol-TCONS_00071106	S	C09:11011473:11012659:-	98.031	100	9.56e-124
XLOC_002491	polyA-TCONS_00085201	A09:13092508:13093512:-	bol-TCONS_00071189	S	C09:11700290:11701294:-	96.366	100	0
XLOC_002496	polyA-TCONS_00085366	A09:14161321:14162754:-	bol-TCONS_00020107	S	C03:55905190:55908292:+	96.154	43	7.89e-169
XLOC_002500	polyA-TCONS_00085464	A09:14773729:14774631:-	bol-TCONS_00071318	S	C09:13361414:13362834:-	96.614	82	0
XLOC_002502	polyA-TCONS_00085532	A09:15407399:15408418:-	bol-TCONS_00001963	S	C01:18561887:18562719:+	87.886	52	4.92e-135
XLOC_002511	polyA-TCONS_00085701	A09:17001434:17002792:-	bol-TCONS_00060962	S	C08:37604402:37647695:+	91.304	50	2.51e-37
XLOC_002526	polyA-TCONS_00085979	A09:19734075:19737333:-	bol-TCONS_00038705	S	C05:11964390:11969075:-	100	51	4.12e-58
XLOC_002546	polyA-TCONS_00086502	A09:22889406:22892230:-	bol-TCONS_00014277	S	C02:43591754:43595038:-	90.55	50	0
XLOC_002602	polyA-TCONS_00089371	A09_random:705870:706979:+	bol-TCONS_00063531	S	C08:26942543:26943127:-	85.882	44	7.71e-64
XLOC_002607	polyA-TCONS_00089476	A09_random:1742528:1744304:+	bol-TCONS_00070820	S	C09:6579759:6580829:-	88.166	50	3.68e-48
XLOC_002613	polyA-TCONS_00089578	A09_random:2804575:2806341:+	bol-TCONS_00057490	S	C08:599924:600900:+	97.835	96	1.22e-110
XLOC_002657	polyA-TCONS_00090795	A10:763954:765934:+	bol-TCONS_00025600	S	C03:56893280:56939761:-	85.992	60	2.84e-66
XLOC_002696	polyA-TCONS_00091637	A10:7702174:7703721:+	bol-TCONS_00009767	S	C02:26849909:26850531:+	91.489	69	1.33e-179
XLOC_002705	polyA-TCONS_00091867	A10:9053214:9054632:+	bol-TCONS_00052673	S	C07:47379764:47382507:+	95.135	100	0
XLOC_002713	polyA-TCONS_00092236	A10:10938962:10940310:+	bol-TCONS_00008575	S	C02:7947919:7948469:+	95.374	42	1.48e-124
XLOC_002747	polyA-TCONS_00094450	A10:1058140:1059849:-	bol-TCONS_00002447	S	C01:26632396:26633951:+	93.8	48	0
XLOC_002777	polyA-TCONS_00095270	A10:6535044:6608751:-	bol-TCONS_00071873	S	C09:24026773:24029011:-	96.035	100	0
XLOC_002811	polyA-TCONS_00096610	A10:13747548:13748988:-	bol-TCONS_00072895	S	C09:33897015:33900825:-	91.398	83	1.05e-140
XLOC_002812	polyA-TCONS_00096752	A10:14364809:14366351:-	bol-TCONS_00073115	S	C09:36118125:36119183:-	99.712	45	0
XLOC_002813	polyA-TCONS_00096760	A10:14387397:14388337:-	bol-TCONS_00073118	S	C09:36155141:36155929:-	87.419	60	7.92e-93
XLOC_002837	polyA-TCONS_00097928	A10_random:1431549:1434854:+	bol-TCONS_00036717	S	C05:28339052:28339835:+	95.533	41	2.01e-128
XLOC_002842	polyA-TCONS_00098082	A10_random:2143568:2149644:+	bol-TCONS_00012741	S	C02:18078855:18085163:-	90.411	60	1.63e-132
XLOC_002855	polyA-TCONS_00098662	Ann_random:544330:545221:+	bol-TCONS_00007695	S	C02:1188406:1189286:+	96.372	100	0
XLOC_002857	polyA-TCONS_00098734	Ann_random:834299:835952:+	bol-TCONS_00007785	S	C02:1831022:1832411:+	90.909	47	2.51e-82
XLOC_002858	polyA-TCONS_00098767	Ann_random:942903:945209:+	bol-TCONS_00047082	S	C06:27483035:27485605:-	95.719	74	1.54e-145
XLOC_002902	polyA-TCONS_00099754	Ann_random:11420940:11445157:+	bol-TCONS_00063218	S	C08:22794505:22795382:-	98.925	97	2.9e-140
XLOC_002939	polyA-TCONS_00100477	Ann_random:17822838:17823894:+	bol-TCONS_00067358	S	C09:12614113:12615243:+	100	100	0
XLOC_002967	polyA-TCONS_00100884	Ann_random:22697968:22698764:+	bol-TCONS_00030981	S	C04:13221711:13223053:-	89.722	85	7.3e-128
XLOC_003016	polyA-TCONS_00101662	Ann_random:32333598:32334921:+	bol-TCONS_00053476	S	C07:11274973:11276332:-	94.875	76	0
XLOC_003037	polyA-TCONS_00101921	Ann_random:35315088:35315906:+	bol-TCONS_00029363	S	C04:37620168:37620691:+	99.163	43	3.41e-120
XLOC_003044	polyA-TCONS_00102004	Ann_random:36202083:36202654:+	bol-TCONS_00058272	S	C08:14548992:14549708:+	85.449	63	1.42e-83
XLOC_003116	polyA-TCONS_00102738	Ann_random:44293142:44293896:+	bol-TCONS_00013533	S	C02:32951405:32953657:-	74.143	47	4.56e-25
XLOC_003151	polyA-TCONS_00102964	Ann_random:47266790:47268730:+	bol-TCONS_00040700	S	C05:32334324:32335677:-	97.191	85	2.95e-80
XLOC_003173	polyA-TCONS_00103216	Ann_random:943072:945031:-	bol-TCONS_00047082	S	C06:27483035:27485605:-	95.719	64	3e-145
XLOC_003211	polyA-TCONS_00104177	Ann_random:10823417:10825593:-	bol-TCONS_00054449	S	C07:27281162:27285035:-	94.816	87	0
XLOC_003214	polyA-TCONS_00104217	Ann_random:11421094:11445157:-	bol-TCONS_00063218	S	C08:22794505:22795382:-	98.805	68	1.45e-124
XLOC_003237	polyA-TCONS_00104542	Ann_random:14515088:14523587:-	bol-TCONS_00000876	S	C01:6058364:6067634:+	94.618	100	2.75e-150
XLOC_003244	polyA-TCONS_00104682	Ann_random:15917457:15918121:-	bol-TCONS_00038372	S	C05:6335825:6400440:-	93.258	46	2.53e-29
XLOC_003267	polyA-TCONS_00105067	Ann_random:19270112:19274412:-	bol-TCONS_00072123	S	C09:26609520:26610192:-	97.468	75	1.67e-71
XLOC_003273	polyA-TCONS_00105141	Ann_random:20330993:20332215:-	bol-TCONS_00023627	S	C03:27200003:27200548:-	85.479	53	7.01e-78
XLOC_003276	polyA-TCONS_00105156	Ann_random:20513766:20522051:-	bol-TCONS_00064876	S	C08:36603657:36605355:-	97.689	63	0
XLOC_003311	polyA-TCONS_00105544	Ann_random:25751963:25765176:-	bol-TCONS_00034318	S	C05:1517826:1519611:+	97.436	73	5.33e-90
XLOC_003345	polyA-TCONS_00105976	Ann_random:30635761:30636224:-	bol-TCONS_00036052	S	C05:21839964:21840485:+	95.025	72	3.59e-83
XLOC_003359	polyA-TCONS_00106086	Ann_random:31646850:31649394:-	bol-TCONS_00024996	S	C03:49939745:49940917:-	92.208	70	4.82e-55
XLOC_003368	polyA-TCONS_00106265	Ann_random:33886170:33889115:-	bol-TCONS_00047226	S	C06:29454945:29458898:-	92.493	68	2.85e-150
XLOC_003370	polyA-TCONS_00106301	Ann_random:34159816:34160780:-	bol-TCONS_00020331	S	C03:514456:515786:-	97.578	96	2.02e-138
XLOC_003391	polyA-TCONS_00106547	Ann_random:36683542:36684963:-	bol-TCONS_00030867	S	C04:10755162:10756717:-	96.657	84	0
XLOC_003441	polyA-TCONS_00107007	Ann_random:41598478:41599696:-	bol-TCONS_00035270	S	C05:10813157:10814438:+	97.79	48	1.89e-84
XLOC_003453	polyA-TCONS_00107099	Ann_random:42742840:42744252:-	bol-TCONS_00043115	S	C06:21148234:21170965:+	98.361	79	1.1e-119
XLOC_003471	polyA-TCONS_00107178	Ann_random:43824875:43825681:-	bol-TCONS_00059248	S	C08:23900007:23901749:+	100	64	4.93e-134
XLOC_003543	polyA-TCONS_00108847	C01:2899442:2900382:+	bol-TCONS_00000504	S	C01:2996605:2997356:+	100	62	2.57e-140
XLOC_003568	polyA-TCONS_00110038	C01:10446035:10447617:+	bol-TCONS_00001300	S	C01:10134928:10136265:+	100	89	0
XLOC_003575	polyA-TCONS_00110320	C01:11859367:11860447:+	bol-TCONS_00001501	S	C01:11563440:11564490:+	100	53	6.34e-158
XLOC_003604	polyA-TCONS_00111149	C01:18538457:18540562:+	bol-TCONS_00028365	S	C04:26702273:26704170:+	92.144	69	0
XLOC_003609	polyA-TCONS_00111196	C01:19801255:19802052:+	bol-TCONS_00013006	S	C02:22930971:22932373:-	90.461	46	1.61e-109
XLOC_003610	polyA-TCONS_00111205	C01:19967533:19968864:+	bol-TCONS_00009294	S	C02:17711887:17712991:+	91.768	73	5.51e-158
XLOC_003617	polyA-TCONS_00111275	C01:20882124:20883014:+	bol-TCONS_00001214	S	C01:8851372:8852729:+	97.037	62	2.75e-126
XLOC_003618	polyA-TCONS_00111276	C01:20883951:20884945:+	bol-TCONS_00001888	S	C01:17162630:17163623:+	99.074	92	0
XLOC_003619	polyA-TCONS_00111285	C01:21103888:21104740:+	bol-TCONS_00005587	S	C01:16936433:16937051:-	100	63	1.4e-124
XLOC_003621	polyA-TCONS_00111295	C01:21166637:21168088:+	bol-TCONS_00005584	S	C01:16869721:16870931:-	100	82	0
XLOC_003639	polyA-TCONS_00111529	C01:25727882:25732155:+	bol-TCONS_00002094	S	C01:20940138:20944308:+	100	53	0
XLOC_003640	polyA-TCONS_00111537	C01:25740606:25741526:+	bol-TCONS_00013497	S	C02:32454529:32455110:-	89.028	50	1.84e-108
XLOC_003655	polyA-TCONS_00111888	C01:29935760:29937004:+	bol-TCONS_00006193	S	C01:27342227:27345965:-	98.343	88	0
XLOC_003661	polyA-TCONS_00112016	C01:31380025:31396217:+	bol-TCONS_00002599	S	C01:29308078:29329562:+	98.778	100	0
XLOC_003670	polyA-TCONS_00112342	C01:35043532:35044216:+	bol-TCONS_00002881	S	C01:33117145:33117827:+	95.623	100	4.67e-132
XLOC_003697	polyA-TCONS_00113472	C01:2462927:2464083:-	bol-TCONS_00004028	S	C01:2708581:2712350:-	95.146	94	0
XLOC_003698	polyA-TCONS_00113476	C01:2491317:2493631:-	bol-TCONS_00004031	S	C01:2735942:2741535:-	99.94	93	0
XLOC_003701	polyA-TCONS_00113523	C01:2694997:2708078:-	bol-TCONS_00004065	S	C01:2931695:2942925:-	98.901	87	4.72e-40
XLOC_003716	polyA-TCONS_00114088	C01:5581780:5583340:-	bol-TCONS_00004463	S	C01:5460083:5461024:-	98.246	51	1.99e-109
XLOC_003729	polyA-TCONS_00114584	C01:8775224:8776302:-	bol-TCONS_00032948	S	C04:35140619:35141558:-	100	71	1.47e-165
XLOC_003730	polyA-TCONS_00114596	C01:8864076:8865468:-	bol-TCONS_00001177	S	C01:8573165:8574858:+	98.881	54	9.33e-134
XLOC_003735	polyA-TCONS_00114751	C01:9956936:9957540:-	bol-TCONS_00001272	S	C01:9339947:9794238:+	100	93	2.69e-144
XLOC_003752	polyA-TCONS_00115212	C01:13012049:13013599:-	bol-TCONS_00005284	S	C01:12849123:12851877:-	100	54	0
XLOC_003761	polyA-TCONS_00115419	C01:14180224:14180931:-	bol-TCONS_00059408	S	C08:26719799:26721521:+	91.923	94	0
XLOC_003776	polyA-TCONS_00115769	C01:16557146:16566824:-	bol-TCONS_00002311	S	C01:24686612:24689979:+	98.425	84	4.54e-58
XLOC_003778	polyA-TCONS_00115839	C01:17036039:17037585:-	bol-TCONS_00006023	S	C01:25349501:25350954:-	99.394	91	0
XLOC_003783	polyA-TCONS_00115897	C01:18145021:18146069:-	bol-TCONS_00048596	S	C07:3731095:3731637:+	100	73	9.92e-171
XLOC_003784	polyA-TCONS_00115914	C01:18230776:18232821:-	bol-TCONS_00005944	S	C01:23996578:23998358:-	100	55	3.74e-175
XLOC_003786	polyA-TCONS_00115919	C01:18265948:18266966:-	bol-TCONS_00005945	S	C01:24032206:24033252:-	100	100	0
XLOC_003787	polyA-TCONS_00115943	C01:18843603:18845459:-	bol-TCONS_00005491	S	C01:14881439:14882168:-	100	41	6.62e-119
XLOC_003802	polyA-TCONS_00116187	C01:23367141:23369063:-	bol-TCONS_00057109	S	C07:48174665:48175974:-	97.59	71	0
XLOC_003809	polyA-TCONS_00116369	C01:25784936:25788596:-	bol-TCONS_00002105	S	C01:20983153:20985221:+	99.391	56	0
XLOC_003835	polyA-TCONS_00116734	C01:30390575:30391823:-	bol-TCONS_00006233	S	C01:28037685:28038421:-	99.077	54	1.82e-165
XLOC_003836	polyA-TCONS_00116769	C01:30634933:30640124:-	bol-TCONS_00034812	S	C05:5239954:5281507:+	98.187	85	1.72e-164
XLOC_003842	polyA-TCONS_00116899	C01:32022334:32025074:-	bol-TCONS_00002046	S	C01:19622959:19623692:+	100	61	5.52e-170
XLOC_003850	polyA-TCONS_00117137	C01:33985495:33987502:-	bol-TCONS_00037035	S	C05:30962758:30964244:+	98.705	85	0
XLOC_003854	polyA-TCONS_00117250	C01:35112278:35113763:-	bol-TCONS_00006683	S	C01:33173669:33174921:-	93.201	96	0
XLOC_003866	polyA-TCONS_00117618	C01:37826595:37827657:-	bol-TCONS_00007085	S	C01:37451385:37452500:-	95.577	87	0
XLOC_003870	polyA-TCONS_00117667	C01:38101808:38102885:-	bol-TCONS_00007156	S	C01:37879862:37880297:-	92.994	87	9.34e-59
XLOC_003873	polyA-TCONS_00118070	C01_random:41352:44689:+	bol-TCONS_00000189	S	C01:1211580:1213093:+	96.336	52	0
XLOC_003875	polyA-TCONS_00118153	C01_random:495867:497297:+	bol-TCONS_00001215	S	C01:8853904:8854683:+	96.842	43	3.28e-133
XLOC_003882	polyA-TCONS_00118316	C01_random:1908004:1913418:+	bol-TCONS_00001849	S	C01:15934453:15935984:+	99.751	95	0
XLOC_003886	polyA-TCONS_00118345	C01_random:2153579:2154578:+	bol-TCONS_00001828	S	C01:15407442:15408101:+	99.099	78	8.28e-171
XLOC_003899	polyA-TCONS_00118536	C01_random:3952951:3957201:+	bol-TCONS_00002826	S	C01:32434341:32438050:+	100	80	0
XLOC_003904	polyA-TCONS_00118600	C01_random:119762:120739:-	bol-TCONS_00001963	S	C01:18561887:18562719:+	86.579	78	6.41e-109
XLOC_003908	polyA-TCONS_00118667	C01_random:594019:596618:-	bol-TCONS_00004920	S	C01:9339947:9794238:-	98.743	89	0
XLOC_003917	polyA-TCONS_00118875	C01_random:2254223:2256093:-	bol-TCONS_00005476	S	C01:14628587:14630331:-	100	52	0
XLOC_003921	polyA-TCONS_00118912	C01_random:2674698:2675426:-	bol-TCONS_00002166	S	C01:21679449:21680668:+	100	88	8.99e-176
XLOC_003940	polyA-TCONS_00119590	C02:1585134:1593736:+	bol-TCONS_00035271	S	C05:10813157:10814438:+	95.105	98	1.32e-126
XLOC_003953	polyA-TCONS_00120320	C02:5662911:5663921:+	bol-TCONS_00008575	S	C02:7947919:7948469:+	97.133	44	8.33e-132
XLOC_003955	polyA-TCONS_00120370	C02:6037559:6038194:+	bol-TCONS_00015308	S	C03:3887183:3889845:+	97.619	100	0
XLOC_003956	polyA-TCONS_00120462	C02:6588659:6589863:+	bol-TCONS_00008681	S	C02:9006487:9007569:+	99.896	88	0
XLOC_003960	polyA-TCONS_00120614	C02:8237541:8239039:+	bol-TCONS_00008759	S	C02:10258085:10259079:+	95.745	98	0
XLOC_003978	polyA-TCONS_00121032	C02:12906905:12907791:+	bol-TCONS_00008851	S	C02:11581637:11582549:+	100	94	0
XLOC_003985	polyA-TCONS_00121118	C02:14198668:14200179:+	bol-TCONS_00063832	S	C08:29337647:29338928:-	98.889	61	0
XLOC_003992	polyA-TCONS_00121386	C02:16709849:16710651:+	bol-TCONS_00009033	S	C02:14089992:14091014:+	100	100	0
XLOC_003996	polyA-TCONS_00121434	C02:17251222:17252008:+	bol-TCONS_00009077	S	C02:14757288:14757770:+	100	57	0
XLOC_003999	polyA-TCONS_00121544	C02:18397467:18400771:+	bol-TCONS_00012580	S	C02:15983538:15986400:-	98.909	67	2.96e-138
XLOC_004012	polyA-TCONS_00121815	C02:21174664:21199781:+	bol-TCONS_00012818	S	C02:18792487:18896009:-	95.571	72	0
XLOC_004028	polyA-TCONS_00122088	C02:23797821:23798906:+	bol-TCONS_00061990	S	C08:6030118:6031856:-	95.789	99	0
XLOC_004031	polyA-TCONS_00122132	C02:24658785:24659987:+	bol-TCONS_00009670	S	C02:23923767:23924951:+	99.896	95	0
XLOC_004038	polyA-TCONS_00122286	C02:26168928:26170420:+	bol-TCONS_00013155	S	C02:24900372:24901604:-	100	90	0
XLOC_004039	polyA-TCONS_00122288	C02:26171060:26172787:+	bol-TCONS_00013152	S	C02:24897776:24899142:-	97.614	98	0
XLOC_004058	polyA-TCONS_00122500	C02:30306974:30310556:+	bol-TCONS_00068544	S	C09:30292454:30297000:+	85.946	40	5.09e-48
XLOC_004060	polyA-TCONS_00122532	C02:30803300:30804091:+	bol-TCONS_00009755	S	C02:26730219:26730655:+	99.394	45	1.14e-80
XLOC_004072	polyA-TCONS_00122751	C02:33614600:33616066:+	bol-TCONS_00013324	S	C02:29917522:29920015:-	97.681	68	3.29e-168
XLOC_004073	polyA-TCONS_00122793	C02:34201775:34202759:+	bol-TCONS_00066967	S	C09:7551062:7552273:+	88.489	46	6.43e-88
XLOC_004077	polyA-TCONS_00122880	C02:35544859:35549275:+	bol-TCONS_00010007	S	C02:32530125:32533954:+	98.387	80	0
XLOC_004102	polyA-TCONS_00123300	C02:39805181:39811660:+	bol-TCONS_00010446	S	C02:38595067:38598442:+	99.106	49	0
XLOC_004110	polyA-TCONS_00123529	C02:41757075:41757824:+	bol-TCONS_00010639	S	C02:40860466:40861221:+	99.06	99	0
XLOC_004111	polyA-TCONS_00123583	C02:42096521:42098530:+	bol-TCONS_00018275	S	C03:28800497:28802072:+	97.712	46	0
XLOC_004113	polyA-TCONS_00123748	C02:42953175:42954445:+	bol-TCONS_00010857	S	C02:42788594:42789925:+	100	95	0
XLOC_004136	polyA-TCONS_00124546	C02:1416635:1417524:-	bol-TCONS_00007695	S	C02:1188406:1189286:+	99.05	100	0
XLOC_004146	polyA-TCONS_00124981	C02:3647424:3649172:-	bol-TCONS_00011536	S	C02:3983075:3985112:-	100	66	1.61e-174
XLOC_004157	polyA-TCONS_00125590	C02:7512872:7521205:-	bol-TCONS_00012195	S	C02:10062618:10070959:-	99.425	46	1.29e-85
XLOC_004159	polyA-TCONS_00125656	C02:8132939:8134044:-	bol-TCONS_00012207	S	C02:10129021:10129949:-	99.784	72	0
XLOC_004167	polyA-TCONS_00125939	C02:10774124:10775292:-	bol-TCONS_00013330	S	C02:30002845:30003916:-	96.283	72	2.12e-123
XLOC_004172	polyA-TCONS_00126065	C02:11925640:11927156:-	bol-TCONS_00049176	S	C07:14565548:14566873:+	97.686	72	0
XLOC_004185	polyA-TCONS_00126339	C02:14831762:14834109:-	bol-TCONS_00012394	S	C02:12803620:12805414:-	99.411	84	0
XLOC_004189	polyA-TCONS_00126400	C02:15596715:15598295:-	bol-TCONS_00012472	S	C02:13659010:13660072:-	100	82	0
XLOC_004198	polyA-TCONS_00126503	C02:17022203:17023683:-	bol-TCONS_00009056	S	C02:14415208:14416640:+	100	46	3.02e-149
XLOC_004203	polyA-TCONS_00126783	C02:20053454:20054691:-	bol-TCONS_00006024	S	C01:25349501:25350954:-	94.301	47	2.69e-78
XLOC_004220	polyA-TCONS_00126934	C02:21979480:21981205:-	bol-TCONS_00049800	S	C07:24555515:24678538:+	99.209	72	9.76e-128
XLOC_004231	polyA-TCONS_00127072	C02:22965024:22967064:-	bol-TCONS_00013904	S	C02:38898293:38900005:-	92.529	50	2.5e-64
XLOC_004237	polyA-TCONS_00127174	C02:24152861:24154370:-	bol-TCONS_00058282	S	C08:14625197:14626289:+	99.669	89	3.98e-156
XLOC_004240	polyA-TCONS_00127267	C02:25379390:25381235:-	bol-TCONS_00005626	S	C01:17559265:17560969:-	99.707	68	1.32e-177
XLOC_004245	polyA-TCONS_00127335	C02:26290283:26293047:-	bol-TCONS_00002311	S	C01:24686612:24689979:+	91.758	91	2.18e-66
XLOC_004249	polyA-TCONS_00127355	C02:26872736:26873794:-	bol-TCONS_00044425	S	C06:37573234:37574512:+	99.138	96	4.58e-179
XLOC_004251	polyA-TCONS_00127422	C02:27501264:27514307:-	bol-TCONS_00044382	S	C06:36888171:36890166:+	95.652	50	1.4e-79
XLOC_004262	polyA-TCONS_00127505	C02:29156354:29157305:-	bol-TCONS_00012984	S	C02:22380817:22381429:-	100	70	1.14e-90
XLOC_004268	polyA-TCONS_00127585	C02:31183873:31201470:-	bol-TCONS_00061929	S	C08:3735891:3743897:-	83.992	46	1.08e-127
XLOC_004289	polyA-TCONS_00127809	C02:34126717:34129076:-	bol-TCONS_00013399	S	C02:31054500:31056859:-	100	93	2.41e-131
XLOC_004296	polyA-TCONS_00127922	C02:35465502:35466797:-	bol-TCONS_00013497	S	C02:32454529:32455110:-	100	74	1.29e-169
XLOC_004312	polyA-TCONS_00128173	C02:37773012:37774236:-	bol-TCONS_00013744	S	C02:36430187:36431100:-	97.98	44	4.61e-94
XLOC_004315	polyA-TCONS_00128183	C02:37876410:37877256:-	bol-TCONS_00013750	S	C02:36577218:36577963:-	94.656	73	3.4e-109
XLOC_004319	polyA-TCONS_00128242	C02:39005091:39005778:-	bol-TCONS_00013797	S	C02:37863232:37863899:-	96.747	100	0
XLOC_004320	polyA-TCONS_00128248	C02:39019766:39020383:-	bol-TCONS_00057490	S	C08:599924:600900:+	97.285	100	9.46e-104
XLOC_004324	polyA-TCONS_00128315	C02:39805403:39805724:-	bol-TCONS_00010444	S	C02:38595067:38598442:+	97.6	91	5.24e-55
XLOC_004348	polyA-TCONS_00128824	C02:44093629:44095258:-	bol-TCONS_00014277	S	C02:43591754:43595038:-	99.301	96	0
XLOC_004355	polyA-TCONS_00129067	C02:45613137:45647370:-	bol-TCONS_00014126	S	C02:41557442:41600115:-	100	100	2e-69
XLOC_004376	polyA-TCONS_00129711	C02_random:2607920:2608745:+	bol-TCONS_00006674	S	C01:33021815:33023502:-	98.929	51	2.55e-141
XLOC_004377	polyA-TCONS_00129752	C02_random:2966605:2983614:+	bol-TCONS_00013453	S	C02:31886103:31886836:-	97.049	74	2.3e-143
XLOC_004378	polyA-TCONS_00129761	C02_random:3040082:3041589:+	bol-TCONS_00013420	S	C02:31416850:31418433:-	100	100	0
XLOC_004390	polyA-TCONS_00129969	C02_random:92808:93388:-	bol-TCONS_00011727	S	C02:5299204:5299690:-	100	78	7.36e-126
XLOC_004400	polyA-TCONS_00130205	C02_random:1748617:1752744:-	bol-TCONS_00008876	S	C02:11968967:11972586:+	98.535	68	2.27e-135
XLOC_004408	polyA-TCONS_00130304	C02_random:2888220:2890800:-	bol-TCONS_00013430	S	C02:31612077:31613333:-	98.292	64	0
XLOC_004425	polyA-TCONS_00130721	C03:502372:505280:+	bol-TCONS_00014666	S	C03:248761:251465:+	100	100	0
XLOC_004446	polyA-TCONS_00131574	C03:3897492:3898869:+	bol-TCONS_00008186	S	C02:4117044:4119910:+	88.424	56	0
XLOC_004455	polyA-TCONS_00131971	C03:5742950:5743975:+	bol-TCONS_00021235	S	C03:5277400:5278389:-	99.687	79	4.24e-166
XLOC_004463	polyA-TCONS_00132225	C03:6929394:6930133:+	bol-TCONS_00015743	S	C03:6471317:6475913:+	100	76	0
XLOC_004465	polyA-TCONS_00132318	C03:7647296:7648227:+	bol-TCONS_00015837	S	C03:7385687:7387830:+	99.522	100	0
XLOC_004470	polyA-TCONS_00132601	C03:9196455:9197695:+	bol-TCONS_00003462	S	C01:38213819:38215051:+	99.462	90	0
XLOC_004485	polyA-TCONS_00133375	C03:13580908:13581623:+	bol-TCONS_00062416	S	C08:14916928:14917600:-	93.785	43	7.36e-71
XLOC_004487	polyA-TCONS_00133426	C03:13857857:13860093:+	bol-TCONS_00068337	S	C09:28120961:28121615:+	90.402	89	4.78e-163
XLOC_004491	polyA-TCONS_00133507	C03:14236407:14236976:+	bol-TCONS_00029620	S	C04:39613394:39613938:+	94.071	52	1.08e-104
XLOC_004493	polyA-TCONS_00133597	C03:14765805:14766449:+	bol-TCONS_00016712	S	C03:14022487:14022990:+	95.4	73	0
XLOC_004512	polyA-TCONS_00134062	C03:18275158:18275704:+	bol-TCONS_00017158	S	C03:18102624:18103230:+	99.49	86	0
XLOC_004546	polyA-TCONS_00135221	C03:24146203:24148115:+	bol-TCONS_00068935	S	C09:33411753:33413571:+	99.376	92	0
XLOC_004549	polyA-TCONS_00135298	C03:24752826:24754519:+	bol-TCONS_00017694	S	C03:22277115:22278614:+	97.485	86	0
XLOC_004565	polyA-TCONS_00135574	C03:27494732:27496107:+	bol-TCONS_00017918	S	C03:24751606:24752492:+	99.696	72	0
XLOC_004574	polyA-TCONS_00135777	C03:29665766:29667132:+	bol-TCONS_00023573	S	C03:26533205:26534163:-	99.842	75	0
XLOC_004578	polyA-TCONS_00135894	C03:30366555:30367196:+	bol-TCONS_00018157	S	C03:27600322:27600786:+	100	68	0
XLOC_004581	polyA-TCONS_00135937	C03:30617688:30619077:+	bol-TCONS_00023687	S	C03:27827734:27828563:-	99.746	93	0
XLOC_004582	polyA-TCONS_00135938	C03:30632371:30633763:+	bol-TCONS_00018181	S	C03:27840962:27842363:+	99.859	92	0
XLOC_004583	polyA-TCONS_00135957	C03:30795406:30822814:+	bol-TCONS_00023694	S	C03:27993681:28009054:-	100	84	2.09e-88
XLOC_004586	polyA-TCONS_00135983	C03:31069255:31073642:+	bol-TCONS_00053565	S	C07:12150781:12151593:-	83.391	43	7.08e-63
XLOC_004590	polyA-TCONS_00136025	C03:31479713:31485625:+	bol-TCONS_00018249	S	C03:28645274:28651563:+	99.932	100	0
XLOC_004591	polyA-TCONS_00136039	C03:31580173:31581894:+	bol-TCONS_00018260	S	C03:28746967:28748508:+	99.861	90	0
XLOC_004593	polyA-TCONS_00136058	C03:31640493:31644604:+	bol-TCONS_00018276	S	C03:28800497:28802072:+	99.107	62	3.38e-172
XLOC_004628	polyA-TCONS_00136748	C03:37161018:37161802:+	bol-TCONS_00018489	S	C03:31206347:31213588:+	99.719	94	0
XLOC_004631	polyA-TCONS_00136777	C03:37502473:37504185:+	bol-TCONS_00018511	S	C03:31600056:31601514:+	100	92	0
XLOC_004634	polyA-TCONS_00136841	C03:38419581:38421527:+	bol-TCONS_00059381	S	C08:26263019:26264298:+	90.962	51	0
XLOC_004638	polyA-TCONS_00136919	C03:39624524:39625072:+	bol-TCONS_00018947	S	C03:41730082:41730881:+	100	70	5.52e-167
XLOC_004646	polyA-TCONS_00136990	C03:42144317:42146057:+	bol-TCONS_00024191	S	C03:36992622:36994124:-	99.485	100	0
XLOC_004649	polyA-TCONS_00136999	C03:42338320:42339508:+	bol-TCONS_00024185	S	C03:36780112:36780956:-	98.204	77	1.41e-165
XLOC_004668	polyA-TCONS_00137275	C03:46578772:46579638:+	bol-TCONS_00013313	S	C02:29702288:29703630:-	94.481	66	8.46e-132
XLOC_004682	polyA-TCONS_00137823	C03:50774751:50775278:+	bol-TCONS_00048899	S	C07:8568582:8569983:+	93.91	72	5.51e-132
XLOC_004710	polyA-TCONS_00138406	C03:56412312:56413042:+	bol-TCONS_00059519	S	C08:27866327:27868279:+	91.049	64	1.09e-119
XLOC_004725	polyA-TCONS_00138818	C03:59752604:59753930:+	bol-TCONS_00020198	S	C03:57157046:57158388:+	99.359	100	4.86e-161
XLOC_004733	polyA-TCONS_00139106	C03:748943:750523:-	bol-TCONS_00020331	S	C03:514456:515786:-	98.454	79	0
XLOC_004737	polyA-TCONS_00139243	C03:1447992:1448830:-	bol-TCONS_00020473	S	C03:1318281:1319330:-	100	100	0
XLOC_004757	polyA-TCONS_00140081	C03:4410680:4411548:-	bol-TCONS_00020961	S	C03:3867341:3868109:-	98.23	86	0
XLOC_004758	polyA-TCONS_00140150	C03:4697978:4698631:-	bol-TCONS_00021014	S	C03:3959454:4253488:-	99.688	83	6.51e-167
XLOC_004760	polyA-TCONS_00140157	C03:4724139:4724777:-	bol-TCONS_00021020	S	C03:3959454:4253488:-	100	81	6.48e-152
XLOC_004762	polyA-TCONS_00140160	C03:4732709:4733292:-	bol-TCONS_00021019	S	C03:3959454:4253488:-	94.956	100	0
XLOC_004763	polyA-TCONS_00140304	C03:5212150:5212823:-	bol-TCONS_00021126	S	C03:4708578:4709508:-	97.917	76	1.01e-115
XLOC_004767	polyA-TCONS_00140611	C03:6506247:6507698:-	bol-TCONS_00066565	S	C09:3667799:3669108:+	95.524	77	0
XLOC_004786	polyA-TCONS_00141257	C03:9521567:9523706:-	bol-TCONS_00055984	S	C07:40423493:40425406:-	96.026	77	0
XLOC_004789	polyA-TCONS_00141335	C03:9913985:9914894:-	bol-TCONS_00031650	S	C04:21327313:21335127:-	84.858	83	0
XLOC_004798	polyA-TCONS_00141534	C03:11552016:11553625:-	bol-TCONS_00068544	S	C09:30292454:30297000:+	94.902	50	0
XLOC_004801	polyA-TCONS_00141665	C03:12200606:12203232:-	bol-TCONS_00021993	S	C03:10985157:10986674:-	100	83	7.19e-164
XLOC_004802	polyA-TCONS_00141669	C03:12233842:12235173:-	bol-TCONS_00021995	S	C03:11017447:11018782:-	100	75	0
XLOC_004817	polyA-TCONS_00141952	C03:13745332:13746057:-	bol-TCONS_00022209	S	C03:12768161:12768840:-	94.937	100	0
XLOC_004823	polyA-TCONS_00142243	C03:15609440:15610655:-	bol-TCONS_00022401	S	C03:14456916:14457973:-	100	72	1.88e-119
XLOC_004826	polyA-TCONS_00142350	C03:16329066:16330784:-	bol-TCONS_00022479	S	C03:15187625:15188707:-	98.98	68	0
XLOC_004835	polyA-TCONS_00142442	C03:16954068:16954721:-	bol-TCONS_00022550	S	C03:15882306:15882986:-	94.924	100	0
XLOC_004841	polyA-TCONS_00142671	C03:18940093:18942224:-	bol-TCONS_00022794	S	C03:18777843:18779659:-	99.693	96	0
XLOC_004849	polyA-TCONS_00143338	C03:21819212:21820658:-	bol-TCONS_00049098	S	C07:12970716:12971776:+	93.029	56	1.42e-154
XLOC_004859	polyA-TCONS_00143544	C03:23048383:23049153:-	bol-TCONS_00023082	S	C03:20737898:20738692:-	97.749	100	0
XLOC_004862	polyA-TCONS_00143697	C03:24142012:24143693:-	bol-TCONS_00022649	S	C03:17108577:17110217:-	98.875	100	0
XLOC_004878	polyA-TCONS_00143946	C03:26418761:26421562:-	bol-TCONS_00056287	S	C07:42992127:42999453:-	94.721	40	4.45e-147
XLOC_004891	polyA-TCONS_00144255	C03:29390936:29393265:-	bol-TCONS_00063462	S	C08:26170070:26172308:-	97.487	84	0
XLOC_004894	polyA-TCONS_00144380	C03:30214080:30216613:-	bol-TCONS_00023657	S	C03:27424934:27427460:-	99.259	83	0
XLOC_004906	polyA-TCONS_00144723	C03:33253410:33254723:-	bol-TCONS_00023823	S	C03:29566761:29567686:-	99.853	68	0
XLOC_004928	polyA-TCONS_00145442	C03:38862908:38864595:-	bol-TCONS_00024358	S	C03:40913391:40914918:-	100	86	0
XLOC_004930	polyA-TCONS_00145456	C03:38968413:38969434:-	bol-TCONS_00024373	S	C03:41027434:41028006:-	100	61	5.88e-139
XLOC_004937	polyA-TCONS_00145512	C03:40274696:40275353:-	bol-TCONS_00013797	S	C02:37863232:37863899:-	88.11	92	7.29e-102
XLOC_004938	polyA-TCONS_00145536	C03:41388364:41398011:-	bol-TCONS_00009767	S	C02:26849909:26850531:+	88.064	53	7.01e-118
XLOC_004947	polyA-TCONS_00145601	C03:42935453:42936072:-	bol-TCONS_00024031	S	C03:33390655:33391592:-	97.661	78	3.56e-79
XLOC_004959	polyA-TCONS_00145967	C03:46570296:46577660:-	bol-TCONS_00039286	S	C05:18373958:18559407:-	94.758	48	6.46e-106
XLOC_004975	polyA-TCONS_00146392	C03:49822686:49824256:-	bol-TCONS_00024746	S	C03:46609885:46612154:-	98.582	68	2.2e-140
XLOC_004979	polyA-TCONS_00146420	C03:50157970:50159106:-	bol-TCONS_00024782	S	C03:46982143:46983180:-	100	92	0
XLOC_004982	polyA-TCONS_00146454	C03:50774751:50775526:-	bol-TCONS_00048899	S	C07:8568582:8569983:+	93.91	95	4.11e-132
XLOC_004998	polyA-TCONS_00146908	C03:55436914:55438258:-	bol-TCONS_00002978	S	C01:34162374:34163207:+	100	47	1.79e-135
XLOC_005005	polyA-TCONS_00147045	C03:56558818:56560767:-	bol-TCONS_00025286	S	C03:53406302:53407753:-	100	66	1.16e-167
XLOC_005018	polyA-TCONS_00147415	C03:58996722:59002263:-	bol-TCONS_00020099	S	C03:55868661:55870303:+	93.933	53	0
XLOC_005023	polyA-TCONS_00147489	C03:59648203:59648777:-	bol-TCONS_00025596	S	C03:56873770:56874905:-	99.663	59	3.78e-154
XLOC_005036	polyA-TCONS_00148195	C03_random:796171:797399:+	bol-TCONS_00004880	S	C01:9103549:9104533:-	98.76	68	4.77e-120
XLOC_005043	polyA-TCONS_00148267	C03_random:1341653:1344140:+	bol-TCONS_00013242	S	C02:28383784:28384914:-	96.774	59	6.37e-84
XLOC_005044	polyA-TCONS_00148283	C03_random:1427606:1429237:+	bol-TCONS_00017481	S	C03:20301912:20303248:+	100	100	0
XLOC_005045	polyA-TCONS_00148334	C03_random:1740249:1741008:+	bol-TCONS_00023100	S	C03:20932136:20932769:-	98.814	97	2.06e-126
XLOC_005052	polyA-TCONS_00148424	C03_random:2395502:2397025:+	bol-TCONS_00023680	S	C03:27560866:27561976:-	100	91	0
XLOC_005070	polyA-TCONS_00148732	C03_random:5564857:5571897:+	bol-TCONS_00025020	S	C03:50198546:50199381:-	97.546	66	1.65e-74
XLOC_005074	polyA-TCONS_00148869	C03_random:6382147:6383334:+	bol-TCONS_00025557	S	C03:56552614:56553186:-	99.711	49	0
XLOC_005075	polyA-TCONS_00148884	C03_random:6470532:6473132:+	bol-TCONS_00020220	S	C03:57363023:57365151:+	98.188	98	0
XLOC_005085	polyA-TCONS_00149250	C03_random:2162152:2163027:-	bol-TCONS_00023565	S	C03:26429260:26430228:-	99.407	99	9.92e-175
XLOC_005096	polyA-TCONS_00149405	C03_random:4489721:4491253:-	bol-TCONS_00019157	S	C03:44304404:44382764:+	97.297	100	1.94e-121
XLOC_005128	polyA-TCONS_00150823	C04:6708922:6709583:+	bol-TCONS_00042856	S	C06:18106174:18107800:+	94.633	100	1.16e-154
XLOC_005133	polyA-TCONS_00151017	C04:8025626:8027271:+	bol-TCONS_00031650	S	C04:21327313:21335127:-	100	53	0
XLOC_005144	polyA-TCONS_00151204	C04:9426516:9427645:+	bol-TCONS_00015308	S	C03:3887183:3889845:+	97.156	65	0
XLOC_005147	polyA-TCONS_00151228	C04:9607315:9607877:+	bol-TCONS_00053249	S	C07:7346610:7347441:-	95.897	99	3.19e-84
XLOC_005149	polyA-TCONS_00151265	C04:9827167:9827749:+	bol-TCONS_00032895	S	C04:34513922:34515746:-	100	94	0
XLOC_005162	polyA-TCONS_00151613	C04:13708093:13708830:+	bol-TCONS_00027539	S	C04:16253700:16254253:+	99.417	65	4.96e-178
XLOC_005170	polyA-TCONS_00151800	C04:15789379:15791543:+	bol-TCONS_00027236	S	C04:11668956:11670847:+	100	93	0
XLOC_005171	polyA-TCONS_00151805	C04:15792507:15793422:+	bol-TCONS_00013497	S	C02:32454529:32455110:-	85.759	54	9.84e-86
XLOC_005176	polyA-TCONS_00151837	C04:16129655:16131050:+	bol-TCONS_00030621	S	C04:7579307:7580013:-	95.628	60	2.21e-163
XLOC_005198	polyA-TCONS_00152109	C04:21667510:21669595:+	bol-TCONS_00031162	S	C04:15279714:15281493:-	100	49	0
XLOC_005203	polyA-TCONS_00152335	C04:23654995:23656996:+	bol-TCONS_00052991	S	C07:3295768:3296879:-	98.611	68	2.95e-143
XLOC_005224	polyA-TCONS_00152979	C04:28594979:28595853:+	bol-TCONS_00040246	S	C05:28730798:28732457:-	97.656	55	4.87e-57
XLOC_005233	polyA-TCONS_00153234	C04:30533498:30538837:+	bol-TCONS_00032257	S	C04:28137125:28142490:-	98.05	95	3.48e-178
XLOC_005241	polyA-TCONS_00153412	C04:32172149:32173283:+	bol-TCONS_00007113	S	C01:37628665:37629551:-	92.291	91	0
XLOC_005244	polyA-TCONS_00153527	C04:33053053:33054608:+	bol-TCONS_00031994	S	C04:25104197:25105773:-	99.474	96	0
XLOC_005247	polyA-TCONS_00153665	C04:33912787:33915401:+	bol-TCONS_00008549	S	C02:7648205:7649873:+	87.845	50	1.4e-52
XLOC_005251	polyA-TCONS_00153848	C04:35139778:35141237:+	bol-TCONS_00032395	S	C04:29407683:29409052:-	99.888	92	0
XLOC_005266	polyA-TCONS_00154172	C04:37891701:37893961:+	bol-TCONS_00044016	S	C06:31926433:31928355:+	96.273	96	2.32e-148
XLOC_005274	polyA-TCONS_00154434	C04:39904291:39906514:+	bol-TCONS_00023657	S	C03:27424934:27427460:-	91.333	44	7.15e-113
XLOC_005281	polyA-TCONS_00154662	C04:41584493:41585612:+	bol-TCONS_00028830	S	C04:32633507:32634701:+	100	93	0
XLOC_005284	polyA-TCONS_00154765	C04:42462901:42465723:+	bol-TCONS_00066857	S	C09:6027068:6028221:+	93.795	54	1.85e-174
XLOC_005298	polyA-TCONS_00155178	C04:45076875:45079034:+	bol-TCONS_00068544	S	C09:30292454:30297000:+	95.84	49	0
XLOC_005303	polyA-TCONS_00155301	C04:45759902:45760540:+	bol-TCONS_00047486	S	C06:32172905:32174330:-	84	56	1.16e-69
XLOC_005322	polyA-TCONS_00155994	C04:690128:691517:-	bol-TCONS_00026502	S	C04:3254204:3256146:+	97.397	95	0
XLOC_005331	polyA-TCONS_00156238	C04:2280648:2281851:-	bol-TCONS_00030026	S	C04:1726505:1727847:-	99.112	98	0
XLOC_005347	polyA-TCONS_00156814	C04:6562639:6563652:-	bol-TCONS_00020128	S	C03:56417460:56419795:+	89.175	74	0
XLOC_005349	polyA-TCONS_00156838	C04:6710050:6710483:-	bol-TCONS_00042855	S	C06:18105607:18106056:+	98.077	44	1.52e-45
XLOC_005363	polyA-TCONS_00157315	C04:10024542:10025675:-	bol-TCONS_00028972	S	C04:34263426:34362834:+	100	84	5.1e-154
XLOC_005366	polyA-TCONS_00157385	C04:10758619:10759890:-	bol-TCONS_00031374	S	C04:18533503:18534618:-	99.662	85	0
XLOC_005371	polyA-TCONS_00157496	C04:11584273:11585795:-	bol-TCONS_00027555	S	C04:16475238:16477857:+	98.223	69	0
XLOC_005378	polyA-TCONS_00157608	C04:13050955:13058030:-	bol-TCONS_00031221	S	C04:16417301:16418142:-	99.259	60	5.73e-137
XLOC_005383	polyA-TCONS_00157748	C04:14612523:14613548:-	bol-TCONS_00010862	S	C02:42842063:42842671:+	84.416	50	5.07e-53
XLOC_005402	polyA-TCONS_00157996	C04:18116403:18120210:-	bol-TCONS_00058196	S	C08:13239271:13252760:+	84.18	51	0
XLOC_005406	polyA-TCONS_00158015	C04:18495466:18496715:-	bol-TCONS_00048672	S	C07:4290699:4292068:+	94.671	98	6.21e-139
XLOC_005416	polyA-TCONS_00158182	C04:21563527:21564807:-	bol-TCONS_00027491	S	C04:15381066:15382542:+	100	99	8.16e-163
XLOC_005443	polyA-TCONS_00158691	C04:25920460:25921213:-	bol-TCONS_00028082	S	C04:22615272:22615996:+	100	75	1.32e-179
XLOC_005458	polyA-TCONS_00159065	C04:29296765:29299311:-	bol-TCONS_00030637	S	C04:7833900:7836408:-	97.482	100	0
XLOC_005500	polyA-TCONS_00160145	C04:39439233:39449793:-	bol-TCONS_00071485	S	C09:17859812:17881251:-	97.845	50	2.62e-111
XLOC_005523	polyA-TCONS_00160921	C04:44740431:44741598:-	bol-TCONS_00033103	S	C04:36453374:36455118:-	93.656	76	1.54e-133
XLOC_005529	polyA-TCONS_00161151	C04:46129126:46129817:-	bol-TCONS_00033399	S	C04:38577047:38577685:-	99.625	85	1.39e-137
XLOC_005530	polyA-TCONS_00161219	C04:46566529:46567079:-	bol-TCONS_00033489	S	C04:39218314:39219021:-	99.73	82	0
XLOC_005547	polyA-TCONS_00162203	C04_random:1106299:1106866:+	bol-TCONS_00009767	S	C02:26849909:26850531:+	95.714	42	1.38e-58
XLOC_005562	polyA-TCONS_00162437	C04_random:3729798:3730442:+	bol-TCONS_00031893	S	C04:24268496:24270470:-	97.682	85	1.58e-146
XLOC_005571	polyA-TCONS_00162798	C04_random:1358137:1358635:-	bol-TCONS_00031622	S	C04:21108840:21109484:-	100	90	1.23e-88
XLOC_005578	polyA-TCONS_00162999	C04_random:3095971:3096652:-	bol-TCONS_00028084	S	C04:22655023:22655745:+	99.669	91	6.23e-157
XLOC_005616	polyA-TCONS_00164525	C05:5797733:5799956:+	bol-TCONS_00036823	S	C05:29248184:29260998:+	96.009	98	0
XLOC_005617	polyA-TCONS_00164558	C05:6077422:6079145:+	bol-TCONS_00042822	S	C06:17641639:17643499:+	99.12	73	4.52e-175
XLOC_005618	polyA-TCONS_00164596	C05:6183011:6185078:+	bol-TCONS_00058178	S	C08:12914020:12916324:+	95.873	72	0
XLOC_005623	polyA-TCONS_00164908	C05:7482432:7483707:+	bol-TCONS_00035031	S	C05:6701204:6703938:+	99.739	98	0
XLOC_005630	polyA-TCONS_00165209	C05:8857740:8858648:+	bol-TCONS_00035537	S	C05:14796093:14796943:+	93.952	87	0
XLOC_005656	polyA-TCONS_00165732	C05:12724439:12725099:+	bol-TCONS_00035839	S	C05:17899139:17900024:+	97.65	72	0
XLOC_005678	polyA-TCONS_00166156	C05:17316418:17317711:+	bol-TCONS_00038674	S	C05:11192168:11193245:-	99.455	93	0
XLOC_005679	polyA-TCONS_00166158	C05:17319515:17321129:+	bol-TCONS_00038673	S	C05:11188847:11190145:-	100	84	5.72e-180
XLOC_005681	polyA-TCONS_00166304	C05:18661393:18662653:+	bol-TCONS_00038622	S	C05:10570405:10573061:-	99.404	96	0
XLOC_005708	polyA-TCONS_00166718	C05:24675138:24676373:+	bol-TCONS_00006052	S	C01:25605905:25609904:-	91.422	78	2.45e-154
XLOC_005713	polyA-TCONS_00166847	C05:26458822:26459822:+	bol-TCONS_00019685	S	C03:51127290:51128048:+	88.133	63	0
XLOC_005722	polyA-TCONS_00166944	C05:28042327:28044506:+	bol-TCONS_00030994	S	C04:13597190:13598295:-	93.837	44	0
XLOC_005726	polyA-TCONS_00166970	C05:28391134:28392976:+	bol-TCONS_00030981	S	C04:13221711:13223053:-	99.737	78	0
XLOC_005729	polyA-TCONS_00167009	C05:29119800:29121336:+	bol-TCONS_00039303	S	C05:18701497:18703024:-	100	43	0
XLOC_005735	polyA-TCONS_00167241	C05:31206792:31207557:+	bol-TCONS_00036090	S	C05:22237195:22268310:+	99.827	100	0
XLOC_005746	polyA-TCONS_00167539	C05:34201962:34212856:+	bol-TCONS_00068935	S	C09:33411753:33413571:+	97.759	54	1.86e-175
XLOC_005753	polyA-TCONS_00167688	C05:35411877:35414010:+	bol-TCONS_00036549	S	C05:26661578:26663209:+	100	96	0
XLOC_005754	polyA-TCONS_00167763	C05:35976574:35978316:+	bol-TCONS_00036598	S	C05:27321138:27325738:+	95.491	95	3.69e-168
XLOC_005813	polyA-TCONS_00170693	C05:6111338:6113441:-	bol-TCONS_00049755	S	C07:24077126:24079192:+	95.882	91	0
XLOC_005817	polyA-TCONS_00170907	C05:7091635:7092360:-	bol-TCONS_00012984	S	C02:22380817:22381429:-	94.34	49	1.47e-63
XLOC_005818	polyA-TCONS_00170925	C05:7196327:7197240:-	bol-TCONS_00038372	S	C05:6335825:6400440:-	95.78	99	0
XLOC_005828	polyA-TCONS_00171373	C05:9784386:9786331:-	bol-TCONS_00039082	S	C05:16111646:16113285:-	92.722	81	0
XLOC_005838	polyA-TCONS_00171593	C05:11639780:11641398:-	bol-TCONS_00009068	S	C02:14685858:14686758:+	97.959	69	2.26e-118
XLOC_005867	polyA-TCONS_00172270	C05:17319375:17321203:-	bol-TCONS_00038673	S	C05:11188847:11190145:-	100	59	7.88e-180
XLOC_005871	polyA-TCONS_00172386	C05:18911242:18912808:-	bol-TCONS_00058196	S	C08:13239271:13252760:+	91.282	40	4.08e-69
XLOC_005875	polyA-TCONS_00172436	C05:19699336:19703068:-	bol-TCONS_00035197	S	C05:9331247:9341487:+	100	58	2.61e-101
XLOC_005884	polyA-TCONS_00172569	C05:22201157:22203460:-	bol-TCONS_00047401	S	C06:31283079:31294461:-	81.435	46	2.63e-46
XLOC_005885	polyA-TCONS_00172581	C05:22353821:22355208:-	bol-TCONS_00071218	S	C09:12014312:12071941:-	95.69	99	0
XLOC_005898	polyA-TCONS_00172850	C05:26406528:26415050:-	bol-TCONS_00038754	S	C05:12696512:12698110:-	95.714	100	3.49e-91
XLOC_005909	polyA-TCONS_00172960	C05:28105980:28107029:-	bol-TCONS_00021235	S	C03:5277400:5278389:-	88.281	45	2.8e-81
XLOC_005915	polyA-TCONS_00173047	C05:28846269:28848224:-	bol-TCONS_00039286	S	C05:18373958:18559407:-	96.992	92	0
XLOC_005917	polyA-TCONS_00173102	C05:29226032:29226980:-	bol-TCONS_00039314	S	C05:18786774:18787680:-	94	100	4.09e-144
XLOC_005919	polyA-TCONS_00173218	C05:30316726:30318809:-	bol-TCONS_00039411	S	C05:20375138:20377194:-	100	63	0
XLOC_005925	polyA-TCONS_00173337	C05:31840420:31841771:-	bol-TCONS_00039474	S	C05:21919282:21920667:-	90.203	63	0
XLOC_005949	polyA-TCONS_00174191	C05:37320499:37326702:-	bol-TCONS_00040216	S	C05:28412454:28422586:-	100	57	3.59e-157
XLOC_005955	polyA-TCONS_00174318	C05:38125933:38127498:-	bol-TCONS_00040312	S	C05:29418214:29419723:-	100	66	0
XLOC_005963	polyA-TCONS_00174655	C05:39730903:39731515:-	bol-TCONS_00040600	S	C05:31776380:31776896:-	98.868	78	5.05e-133
XLOC_006004	polyA-TCONS_00176437	C05_random:3536134:3537366:-	bol-TCONS_00057469	S	C08:348091:357853:+	85.491	71	0
XLOC_006010	polyA-TCONS_00176557	C06:806085:807314:+	bol-TCONS_00059335	S	C08:25095131:25095718:+	98.251	60	2.51e-171
XLOC_006012	polyA-TCONS_00176578	C06:1203698:1205542:+	bol-TCONS_00044427	S	C06:37757966:37759182:+	98.067	92	0
XLOC_006015	polyA-TCONS_00176596	C06:1390486:1392477:+	bol-TCONS_00044446	S	C06:37946325:37948319:+	97.01	98	0
XLOC_006016	polyA-TCONS_00176599	C06:1429649:1430312:+	bol-TCONS_00017158	S	C03:18102624:18103230:+	91.634	89	0
XLOC_006025	polyA-TCONS_00176786	C06:2823516:2824794:+	bol-TCONS_00041626	S	C06:3645727:3647046:+	95.363	84	0
XLOC_006039	polyA-TCONS_00177208	C06:6128727:6129714:+	bol-TCONS_00046764	S	C06:22182870:22184418:-	100	87	0
XLOC_006051	polyA-TCONS_00177417	C06:7966030:7966930:+	bol-TCONS_00042639	S	C06:14682205:14683017:+	98.451	95	0
XLOC_006055	polyA-TCONS_00177496	C06:8841028:8868112:+	bol-TCONS_00042664	S	C06:15384653:15389829:+	97.794	95	3.55e-132
XLOC_006069	polyA-TCONS_00177811	C06:12885018:12887186:+	bol-TCONS_00060076	S	C08:31994393:31996212:+	96.609	99	0
XLOC_006076	polyA-TCONS_00177943	C06:14150588:14153399:+	bol-TCONS_00018558	S	C03:32891440:32894015:+	98.5	100	0
XLOC_006121	polyA-TCONS_00178959	C06:21972651:21974096:+	bol-TCONS_00043886	S	C06:30798216:30799155:+	100	93	0
XLOC_006125	polyA-TCONS_00178984	C06:22073528:22074758:+	bol-TCONS_00047371	S	C06:30917088:30918044:-	99.71	69	1.64e-180
XLOC_006128	polyA-TCONS_00179028	C06:22261378:22263848:+	bol-TCONS_00062194	S	C08:10808096:10810709:-	98.958	93	2.15e-145
XLOC_006135	polyA-TCONS_00179188	C06:23292924:23293642:+	bol-TCONS_00047430	S	C06:31506326:31508472:-	100	75	0
XLOC_006156	polyA-TCONS_00180164	C06:30808970:30810540:+	bol-TCONS_00045599	S	C06:7684381:7685071:-	97.682	55	2.48e-146
XLOC_006159	polyA-TCONS_00180295	C06:31659899:31662162:+	bol-TCONS_00027306	S	C04:13468261:13470272:+	97.226	99	0
XLOC_006163	polyA-TCONS_00180407	C06:32458201:32459118:+	bol-TCONS_00045301	S	C06:4534452:4535375:-	100	47	1.61e-84
XLOC_006178	polyA-TCONS_00181219	C06:36445380:36446361:+	bol-TCONS_00025654	S	C03:57602799:57603721:-	93.724	72	9.42e-98
XLOC_006187	polyA-TCONS_00181583	C06:2816467:2818098:-	bol-TCONS_00048005	S	C06:40372959:40373859:-	98.975	76	0
XLOC_006205	polyA-TCONS_00181860	C06:5499615:5500640:-	bol-TCONS_00027628	S	C04:17632955:17633955:+	98.294	80	2.73e-144
XLOC_006207	polyA-TCONS_00181878	C06:5571475:5572427:-	bol-TCONS_00031315	S	C04:17635378:17636962:-	94.34	52	1.88e-62
XLOC_006214	polyA-TCONS_00181966	C06:6389875:6390425:-	bol-TCONS_00043205	S	C06:21856916:21857467:+	99.329	100	1.39e-152
XLOC_006220	polyA-TCONS_00182197	C06:8212516:8213442:-	bol-TCONS_00046854	S	C06:24122697:24123424:-	100	78	1.47e-159
XLOC_006225	polyA-TCONS_00182231	C06:8877803:8878245:-	bol-TCONS_00042665	S	C06:15384653:15389829:+	95.51	100	9.61e-109
XLOC_006232	polyA-TCONS_00182315	C06:10381909:10384016:-	bol-TCONS_00043270	S	C06:22900926:22902915:+	100	43	5.26e-137
XLOC_006240	polyA-TCONS_00182463	C06:11875355:11876190:-	bol-TCONS_00011454	S	C02:3417085:3418268:-	93.458	54	2.78e-131
XLOC_006246	polyA-TCONS_00182576	C06:12785741:12786250:-	bol-TCONS_00046461	S	C06:18611317:18620431:-	100	57	5.42e-67
XLOC_006252	polyA-TCONS_00182743	C06:14163329:14165209:-	bol-TCONS_00024015	S	C03:32903349:32905186:-	99.488	89	0
XLOC_006257	polyA-TCONS_00182794	C06:14840755:14841424:-	bol-TCONS_00046418	S	C06:18142078:18143035:-	99.387	81	3.77e-168
XLOC_006272	polyA-TCONS_00183242	C06:19105005:19105925:-	bol-TCONS_00043714	S	C06:28970296:28971014:+	98.387	81	1.68e-88
XLOC_006273	polyA-TCONS_00183243	C06:19107308:19109501:-	bol-TCONS_00043713	S	C06:28967924:28968821:+	95.266	57	3.91e-147
XLOC_006286	polyA-TCONS_00183751	C06:22073528:22074636:-	bol-TCONS_00047371	S	C06:30917088:30918044:-	99.837	83	0
XLOC_006288	polyA-TCONS_00183780	C06:22475071:22476646:-	bol-TCONS_00047408	S	C06:31327680:31328838:-	99.115	85	6.61e-113
XLOC_006309	polyA-TCONS_00184323	C06:27136926:27137709:-	bol-TCONS_00047796	S	C06:35647271:35648090:-	98.087	99	0
XLOC_006317	polyA-TCONS_00184597	C06:29062449:29064667:-	bol-TCONS_00042202	S	C06:8675416:8676752:+	97.193	71	0
XLOC_006325	polyA-TCONS_00184858	C06:30567612:30568713:-	bol-TCONS_00012397	S	C02:12835027:12836379:-	84.225	41	4.5e-91
XLOC_006340	polyA-TCONS_00185728	C06:35122442:35123641:-	bol-TCONS_00041345	S	C06:1900260:1901696:+	98.312	96	0
XLOC_006348	polyA-TCONS_00186087	C06:36563776:36564358:-	bol-TCONS_00025654	S	C03:57602799:57603721:-	82.006	82	4.31e-64
XLOC_006349	polyA-TCONS_00186161	C06:36806458:36807337:-	bol-TCONS_00041048	S	C06:230422:231359:+	97.949	96	0
XLOC_006354	polyA-TCONS_00186594	C06_random:1099714:1101306:+	bol-TCONS_00001272	S	C01:9339947:9794238:+	86.637	57	1.27e-130
XLOC_006356	polyA-TCONS_00186603	C06_random:1204815:1206524:+	bol-TCONS_00045875	S	C06:10805690:10812698:-	98.507	55	1.65e-26
XLOC_006363	polyA-TCONS_00186724	C06_random:2534483:2539204:+	bol-TCONS_00042764	S	C06:16783136:16784514:+	97.085	75	0
XLOC_006365	polyA-TCONS_00186737	C06_random:2644085:2645405:+	bol-TCONS_00042752	S	C06:16596395:16602268:+	98.996	100	0
XLOC_006369	polyA-TCONS_00186818	C06_random:328101:328801:-	bol-TCONS_00059335	S	C08:25095131:25095718:+	97.388	68	5.11e-128
XLOC_006384	polyA-TCONS_00187012	C06_random:2075493:2092190:-	bol-TCONS_00005696	S	C01:18470466:18472338:-	90.488	71	2.37e-140
XLOC_006394	polyA-TCONS_00187317	C07:964082:965397:+	bol-TCONS_00010713	S	C02:41523636:41524753:+	100	100	0
XLOC_006411	polyA-TCONS_00187636	C07:5361013:5361601:+	bol-TCONS_00055962	S	C07:39981430:39981967:-	98.684	88	1.5e-152
XLOC_006414	polyA-TCONS_00187772	C07:7616702:7617232:+	bol-TCONS_00053747	S	C07:15708876:15710810:-	99.608	100	4.82e-131
XLOC_006429	polyA-TCONS_00188090	C07:12198262:12198899:+	bol-TCONS_00059335	S	C08:25095131:25095718:+	97.81	73	5.48e-133
XLOC_006431	polyA-TCONS_00188106	C07:12721534:12722680:+	bol-TCONS_00059355	S	C08:25744052:25744668:+	98.249	69	0
XLOC_006436	polyA-TCONS_00188219	C07:14037794:14039883:+	bol-TCONS_00002503	S	C01:28003463:28005221:+	95.378	97	0
XLOC_006437	polyA-TCONS_00188223	C07:14072710:14073936:+	bol-TCONS_00013152	S	C02:24897776:24899142:-	96.985	40	4.84e-91
XLOC_006447	polyA-TCONS_00188281	C07:14969287:14970132:+	bol-TCONS_00053915	S	C07:17823752:17824715:-	90.5	93	2.13e-148
XLOC_006449	polyA-TCONS_00188306	C07:15245934:15246991:+	bol-TCONS_00053903	S	C07:17665109:17666044:-	97.551	77	3.75e-115
XLOC_006451	polyA-TCONS_00188332	C07:15465411:15467053:+	bol-TCONS_00053877	S	C07:17381259:17382822:-	100	87	0
XLOC_006452	polyA-TCONS_00188373	C07:15893515:15894320:+	bol-TCONS_00001215	S	C01:8853904:8854683:+	95.434	94	0
XLOC_006458	polyA-TCONS_00188604	C07:17635180:17636488:+	bol-TCONS_00049600	S	C07:22023200:22024503:+	100	94	0
XLOC_006461	polyA-TCONS_00188643	C07:18210173:18214963:+	bol-TCONS_00049639	S	C07:22715154:22715658:+	99.624	99	3.31e-137
XLOC_006465	polyA-TCONS_00188735	C07:18936001:18937698:+	bol-TCONS_00024934	S	C03:49286285:49287336:-	96.939	86	0
XLOC_006477	polyA-TCONS_00188976	C07:21339501:21340100:+	bol-TCONS_00031484	S	C04:19852318:19852963:-	90.588	47	9.93e-55
XLOC_006481	polyA-TCONS_00189174	C07:22683441:22684755:+	bol-TCONS_00009209	S	C02:16615953:16621836:+	98.077	64	0
XLOC_006488	polyA-TCONS_00189295	C07:24121290:24122792:+	bol-TCONS_00011029	S	C02:694825:696211:-	97.721	90	0
XLOC_006521	polyA-TCONS_00189922	C07:29671677:29673013:+	bol-TCONS_00050444	S	C07:31858494:31859562:+	100	76	0
XLOC_006530	polyA-TCONS_00190060	C07:30549412:30551369:+	bol-TCONS_00005713	S	C01:18936554:18938341:-	98.655	59	0
XLOC_006546	polyA-TCONS_00190699	C07:33941159:33942695:+	bol-TCONS_00050886	S	C07:35383306:35384773:+	100	100	0
XLOC_006550	polyA-TCONS_00190838	C07:34651810:34652880:+	bol-TCONS_00029363	S	C04:37620168:37620691:+	98.069	89	1.32e-126
XLOC_006554	polyA-TCONS_00191039	C07:35400403:35401120:+	bol-TCONS_00013392	S	C02:30964406:30965334:-	100	94	7.07e-129
XLOC_006555	polyA-TCONS_00191086	C07:35630356:35631195:+	bol-TCONS_00023696	S	C03:28016136:28016905:-	97.409	71	1.37e-89
XLOC_006566	polyA-TCONS_00191445	C07:37488477:37489401:+	bol-TCONS_00051498	S	C07:39264793:39265624:+	99.795	80	0
XLOC_006578	polyA-TCONS_00191878	C07:40081976:40085141:+	bol-TCONS_00051971	S	C07:43480502:43483376:+	97.689	90	0
XLOC_006579	polyA-TCONS_00192045	C07:40661562:40663025:+	bol-TCONS_00052100	S	C07:44117384:44118386:+	96.255	44	7.97e-122
XLOC_006583	polyA-TCONS_00192307	C07:41608863:41609863:+	bol-TCONS_00070642	S	C09:4857190:4858408:-	93.151	54	1.75e-55
XLOC_006600	polyA-TCONS_00192934	C07:44520310:44521326:+	bol-TCONS_00035839	S	C05:17899139:17900024:+	94.84	55	4.15e-180
XLOC_006612	polyA-TCONS_00193256	C07:2804524:2805825:-	bol-TCONS_00053317	S	C07:8204826:8208522:-	93.377	99	0
XLOC_006613	polyA-TCONS_00193289	C07:3199533:3202324:-	bol-TCONS_00053345	S	C07:8992604:8993833:-	99.229	57	0
XLOC_006618	polyA-TCONS_00193392	C07:4540533:4541488:-	bol-TCONS_00055089	S	C07:33859848:33865606:-	92.105	46	1.04e-54
XLOC_006624	polyA-TCONS_00193470	C07:5502658:5504147:-	bol-TCONS_00018564	S	C03:32891440:32894015:+	95.3	83	5.72e-170
XLOC_006629	polyA-TCONS_00193586	C07:8534816:8536393:-	bol-TCONS_00049176	S	C07:14565548:14566873:+	99.486	60	0
XLOC_006635	polyA-TCONS_00193715	C07:10014895:10016048:-	bol-TCONS_00049098	S	C07:12970716:12971776:+	99.196	50	0
XLOC_006637	polyA-TCONS_00193773	C07:11142114:11143364:-	bol-TCONS_00036717	S	C05:28339052:28339835:+	97.531	60	9.65e-74
XLOC_006640	polyA-TCONS_00193786	C07:11266954:11267717:-	bol-TCONS_00013314	S	C02:29702288:29703630:-	95.417	75	3e-105
XLOC_006641	polyA-TCONS_00193858	C07:12036959:12038386:-	bol-TCONS_00063388	S	C08:24909541:24910659:-	99.742	77	0
XLOC_006657	polyA-TCONS_00194141	C07:14949876:14952423:-	bol-TCONS_00071082	S	C09:10284755:10287176:-	90.741	67	0
XLOC_006659	polyA-TCONS_00194163	C07:15216463:15217206:-	bol-TCONS_00049397	S	C07:17693337:17693957:+	99.507	72	0
XLOC_006663	polyA-TCONS_00194252	C07:15893275:15894537:-	bol-TCONS_00005594	S	C01:17162630:17163623:-	96.164	80	6.15e-169
XLOC_006664	polyA-TCONS_00194254	C07:15895297:15906967:-	bol-TCONS_00001213	S	C01:8851372:8852729:+	96.058	80	0
XLOC_006668	polyA-TCONS_00194398	C07:17239777:17240693:-	bol-TCONS_00053805	S	C07:16374272:16375055:-	96.319	100	0
XLOC_006678	polyA-TCONS_00194584	C07:18876041:18876472:-	bol-TCONS_00002262	S	C01:23705883:23706360:+	95.58	53	4.56e-77
XLOC_006693	polyA-TCONS_00194828	C07:21585093:21586831:-	bol-TCONS_00068650	S	C09:31154687:31155968:+	96.498	69	2.38e-117
XLOC_006703	polyA-TCONS_00195132	C07:24634690:24637233:-	bol-TCONS_00054449	S	C07:27281162:27285035:-	100	82	0
XLOC_006708	polyA-TCONS_00195278	C07:25908028:25911049:-	bol-TCONS_00054530	S	C07:28265112:28268879:-	99.885	89	0
XLOC_006710	polyA-TCONS_00195303	C07:26373519:26375304:-	bol-TCONS_00054552	S	C07:28717395:28718928:-	99.565	100	0
XLOC_006715	polyA-TCONS_00195440	C07:27579180:27580432:-	bol-TCONS_00054681	S	C07:29823099:29824409:-	99.56	93	0
XLOC_006740	polyA-TCONS_00196184	C07:32891300:32892780:-	bol-TCONS_00009294	S	C02:17711887:17712991:+	97.403	41	4.81e-30
XLOC_006748	polyA-TCONS_00196510	C07:34337569:34338752:-	bol-TCONS_00055367	S	C07:35774881:35782500:-	94.079	80	0
XLOC_006751	polyA-TCONS_00196809	C07:36033508:36035031:-	bol-TCONS_00055641	S	C07:37801524:37804119:-	99.379	47	3.69e-166
XLOC_006769	polyA-TCONS_00197408	C07:39343033:39344383:-	bol-TCONS_00068544	S	C09:30292454:30297000:+	95.417	80	0
XLOC_006771	polyA-TCONS_00197480	C07:39627087:39628822:-	bol-TCONS_00056284	S	C07:42992127:42999453:-	97.45	87	5.03e-169
XLOC_006787	polyA-TCONS_00198260	C07:43584019:43587723:-	bol-TCONS_00056899	S	C07:47045169:47064935:-	93.803	85	0
XLOC_006791	polyA-TCONS_00198477	C07:44608691:44610291:-	bol-TCONS_00057109	S	C07:48174665:48175974:-	100	83	0
XLOC_006797	polyA-TCONS_00198825	C07_random:472897:474678:+	bol-TCONS_00049220	S	C07:15612953:15614624:+	96.092	87	0
XLOC_006802	polyA-TCONS_00198863	C07_random:1029168:1030401:+	bol-TCONS_00057921	S	C08:7698033:7698593:+	98.168	41	5.17e-134
XLOC_006807	polyA-TCONS_00199025	C07_random:1896711:1898188:+	bol-TCONS_00066428	S	C09:2835514:2836315:+	85.501	73	8.79e-133
XLOC_006842	polyA-TCONS_00199965	C08:1861295:1862660:+	bol-TCONS_00061719	S	C08:1191872:1192168:-	100	48	2.38e-66
XLOC_006854	polyA-TCONS_00200110	C08:3473320:3474357:+	bol-TCONS_00062073	S	C08:8358661:8359324:-	98.558	57	4.26e-101
XLOC_006856	polyA-TCONS_00200126	C08:3857959:3859088:+	bol-TCONS_00062051	S	C08:8022205:8023189:-	96.85	43	4.87e-54
XLOC_006860	polyA-TCONS_00200276	C08:6057016:6058792:+	bol-TCONS_00062032	S	C08:7425858:7427210:-	100	89	0
XLOC_006862	polyA-TCONS_00200302	C08:6668555:6669981:+	bol-TCONS_00061961	S	C08:4981049:4982272:-	100	78	5.85e-96
XLOC_006864	polyA-TCONS_00200330	C08:7347721:7348207:+	bol-TCONS_00030132	S	C04:2855678:2856288:-	95.556	89	4.22e-98
XLOC_006867	polyA-TCONS_00200352	C08:7799364:7806401:+	bol-TCONS_00061929	S	C08:3735891:3743897:-	100	53	0
XLOC_006876	polyA-TCONS_00200511	C08:9943984:9946467:+	bol-TCONS_00057553	S	C08:1452012:1452441:+	92.333	58	1.08e-114
XLOC_006884	polyA-TCONS_00200578	C08:11470398:11471636:+	bol-TCONS_00044484	S	C06:38435515:38436710:+	94.737	64	8.13e-78
XLOC_006898	polyA-TCONS_00200805	C08:15054191:15056987:+	bol-TCONS_00058177	S	C08:12914020:12916324:+	99.846	88	0
XLOC_006900	polyA-TCONS_00200875	C08:16140059:16140790:+	bol-TCONS_00057920	S	C08:7698033:7698593:+	96.137	72	0
XLOC_006904	polyA-TCONS_00200973	C08:16963714:16965607:+	bol-TCONS_00058316	S	C08:15288166:15288842:+	99.502	70	0
XLOC_006914	polyA-TCONS_00201213	C08:18259730:18262309:+	bol-TCONS_00058412	S	C08:16083146:16085358:+	95.247	67	0
XLOC_006923	polyA-TCONS_00201526	C08:20149144:20150590:+	bol-TCONS_00058734	S	C08:18984112:18985474:+	99.67	93	0
XLOC_006939	polyA-TCONS_00202097	C08:23919087:23920090:+	bol-TCONS_00063375	S	C08:24802482:24802985:-	99.265	44	0
XLOC_006948	polyA-TCONS_00202354	C08:25818105:25820388:+	bol-TCONS_00032058	S	C04:25812900:25815611:-	94.764	83	0
XLOC_006950	polyA-TCONS_00202385	C08:26023965:26025450:+	bol-TCONS_00059516	S	C08:27866327:27868279:+	97.179	100	0
XLOC_006967	polyA-TCONS_00203103	C08:30027371:30029208:+	bol-TCONS_00060052	S	C08:31873203:31874381:+	98.464	51	0
XLOC_006974	polyA-TCONS_00203366	C08:31310230:31310885:+	bol-TCONS_00042752	S	C06:16596395:16602268:+	93.22	100	6.34e-171
XLOC_006994	polyA-TCONS_00204455	C08:36264146:36265713:+	bol-TCONS_00061185	S	C08:38887957:39007209:+	99.096	48	3.09e-169
XLOC_006995	polyA-TCONS_00204464	C08:36494894:36495333:+	bol-TCONS_00061196	S	C08:39123540:39128124:+	100	98	0
XLOC_006996	polyA-TCONS_00204509	C08:36588017:36589399:+	bol-TCONS_00037758	S	C05:2161724:2163207:-	99.556	96	3.9e-114
XLOC_006997	polyA-TCONS_00204609	C08:36967680:36968246:+	bol-TCONS_00061328	S	C08:39913051:39913546:+	94.444	79	1.89e-146
XLOC_007009	polyA-TCONS_00205307	C08:1656905:1658224:-	bol-TCONS_00057561	S	C08:1565155:1565683:+	97.083	100	1.49e-112
XLOC_007015	polyA-TCONS_00205419	C08:2701715:2702504:-	bol-TCONS_00071123	S	C09:11060353:11062394:-	90.03	100	5.31e-116
XLOC_007016	polyA-TCONS_00205438	C08:2899065:2900087:-	bol-TCONS_00058003	S	C08:9012954:9013654:+	100	63	1.02e-118
XLOC_007028	polyA-TCONS_00205607	C08:5408708:5409747:-	bol-TCONS_00055960	S	C07:39896156:39897158:-	98.202	86	0
XLOC_007030	polyA-TCONS_00205609	C08:5454767:5456599:-	bol-TCONS_00055961	S	C07:39942323:39943450:-	98.852	66	0
XLOC_007033	polyA-TCONS_00205627	C08:5864796:5866559:-	bol-TCONS_00051525	S	C07:39616257:39617898:+	100	93	0
XLOC_007037	polyA-TCONS_00205691	C08:8180309:8182543:-	bol-TCONS_00057770	S	C08:3339672:3341092:+	100	62	0
XLOC_007067	polyA-TCONS_00206183	C08:14515031:14516625:-	bol-TCONS_00062265	S	C08:12358172:12359490:-	99.841	65	0
XLOC_007074	polyA-TCONS_00206294	C08:16091985:16092732:-	bol-TCONS_00062369	S	C08:14280548:14281166:-	99.34	86	1e-155
XLOC_007075	polyA-TCONS_00206299	C08:16212197:16212706:-	bol-TCONS_00042005	S	C06:6787952:6788476:+	93.529	99	5.56e-137
XLOC_007086	polyA-TCONS_00206539	C08:17872889:17875228:-	bol-TCONS_00021085	S	C03:4530350:4532546:-	95.215	100	0
XLOC_007101	polyA-TCONS_00206948	C08:20173875:20175829:-	bol-TCONS_00014668	S	C03:248761:251465:+	94.55	70	1.58e-159
XLOC_007107	polyA-TCONS_00207289	C08:21613038:21613798:-	bol-TCONS_00063076	S	C08:21010196:21010816:-	100	79	3.54e-120
XLOC_007111	polyA-TCONS_00207394	C08:22309595:22311565:-	bol-TCONS_00001064	S	C01:7686090:7687657:+	98.54	52	0
XLOC_007112	polyA-TCONS_00207412	C08:22328721:22329663:-	bol-TCONS_00063129	S	C08:21655756:21656562:-	98.973	81	6.36e-148
XLOC_007113	polyA-TCONS_00207432	C08:22457069:22459302:-	bol-TCONS_00063144	S	C08:21797525:21798931:-	99.766	46	0
XLOC_007115	polyA-TCONS_00207498	C08:22883295:22884974:-	bol-TCONS_00015310	S	C03:3887183:3889845:+	97.756	80	4.55e-151
XLOC_007116	polyA-TCONS_00207518	C08:23138860:23143210:-	bol-TCONS_00071915	S	C09:24500561:24502560:-	94.297	52	2.05e-109
XLOC_007117	polyA-TCONS_00207554	C08:23392953:23394078:-	bol-TCONS_00042675	S	C06:15754871:15756300:+	81.405	61	1.42e-39
XLOC_007125	polyA-TCONS_00207779	C08:25154943:25156251:-	bol-TCONS_00046854	S	C06:24122697:24123424:-	89.803	69	4.53e-105
XLOC_007126	polyA-TCONS_00207780	C08:25156977:25158204:-	bol-TCONS_00038674	S	C05:11192168:11193245:-	84.043	63	4.18e-66
XLOC_007129	polyA-TCONS_00207914	C08:25805319:25806542:-	bol-TCONS_00063616	S	C08:27657641:27658904:-	89.011	100	3.11e-149
XLOC_007149	polyA-TCONS_00208704	C08:30045939:30046574:-	bol-TCONS_00064189	S	C08:31896178:31896719:-	99.379	83	8.64e-166
XLOC_007165	polyA-TCONS_00209353	C08:33322960:33325038:-	bol-TCONS_00064669	S	C08:35588693:35590288:-	98.361	84	9.55e-152
XLOC_007171	polyA-TCONS_00209702	C08:34475625:34477672:-	bol-TCONS_00064934	S	C08:36985320:36987188:-	94.693	89	0
XLOC_007174	polyA-TCONS_00209999	C08:35656427:35658556:-	bol-TCONS_00020120	S	C03:56338071:56339645:+	97.342	55	2.8e-144
XLOC_007180	polyA-TCONS_00210373	C08:37029193:37029809:-	bol-TCONS_00065471	S	C08:39984505:39985587:-	100	100	0
XLOC_007190	polyA-TCONS_00210707	C08:38360956:38362927:-	bol-TCONS_00065632	S	C08:41000427:41001496:-	100	61	0
XLOC_007195	polyA-TCONS_00211003	C08_random:439257:442831:+	bol-TCONS_00057921	S	C08:7698033:7698593:+	98.162	41	1.89e-133
XLOC_007200	polyA-TCONS_00211042	C08_random:1218338:1220280:+	bol-TCONS_00057825	S	C08:5421635:5424044:+	100	66	0
XLOC_007201	polyA-TCONS_00211054	C08_random:1243407:1245299:+	bol-TCONS_00057835	S	C08:5447222:5448896:+	99.747	92	0
XLOC_007208	polyA-TCONS_00211147	C08_random:2397559:2399925:+	bol-TCONS_00064669	S	C08:35588693:35590288:-	97.205	89	2.43e-153
XLOC_007209	polyA-TCONS_00211153	C08_random:2402489:2403449:+	bol-TCONS_00058110	S	C08:11464959:11466804:+	95.455	49	5.16e-115
XLOC_007210	polyA-TCONS_00211156	C08_random:2485522:2487212:+	bol-TCONS_00058173	S	C08:12829221:12830806:+	99.279	85	0
XLOC_007211	polyA-TCONS_00211169	C08_random:2539710:2540790:+	bol-TCONS_00057553	S	C08:1452012:1452441:+	93.98	59	4.86e-123
XLOC_007219	polyA-TCONS_00211515	C08_random:441661:442854:-	bol-TCONS_00057921	S	C08:7698033:7698593:+	98.168	46	8.06e-134
XLOC_007232	polyA-TCONS_00211617	C08_random:2398192:2399789:-	bol-TCONS_00064668	S	C08:35588693:35590288:-	96.868	57	0
XLOC_007233	polyA-TCONS_00211618	C08_random:2400680:2403449:-	bol-TCONS_00058110	S	C08:11464959:11466804:+	96.648	54	1.78e-79
XLOC_007247	polyA-TCONS_00212041	C09:461471:463147:+	bol-TCONS_00066265	S	C09:1463913:1704335:+	96.751	98	0
XLOC_007248	polyA-TCONS_00212051	C09:493235:494721:+	bol-TCONS_00003517	S	C01:38458486:38459897:+	91.86	79	0
XLOC_007254	polyA-TCONS_00212409	C09:2198264:2199678:+	bol-TCONS_00066565	S	C09:3667799:3669108:+	99.832	92	0
XLOC_007262	polyA-TCONS_00212726	C09:3832163:3832909:+	bol-TCONS_00037069	S	C05:31408785:31409523:+	89.655	92	0
XLOC_007271	polyA-TCONS_00212894	C09:4989092:4990361:+	bol-TCONS_00066752	S	C09:5308331:5309031:+	99.614	42	7.6e-133
XLOC_007306	polyA-TCONS_00213976	C09:13841109:13841839:+	bol-TCONS_00002262	S	C01:23705883:23706360:+	94.588	60	1.03e-170
XLOC_007327	polyA-TCONS_00214350	C09:17401683:17468132:+	bol-TCONS_00012195	S	C02:10062618:10070959:-	95.276	54	2.94e-51
XLOC_007348	polyA-TCONS_00214783	C09:21027881:21028554:+	bol-TCONS_00037069	S	C05:31408785:31409523:+	92.998	79	0
XLOC_007353	polyA-TCONS_00214894	C09:22389043:22392321:+	bol-TCONS_00067444	S	C09:13750707:13755432:+	98.095	81	0
XLOC_007363	polyA-TCONS_00214976	C09:23678742:23686943:+	bol-TCONS_00071424	S	C09:15748892:15750453:-	97.899	54	1.79e-113
XLOC_007369	polyA-TCONS_00215078	C09:25808256:25808910:+	bol-TCONS_00071318	S	C09:13361414:13362834:-	100	93	0
XLOC_007375	polyA-TCONS_00215177	C09:27762712:27764693:+	bol-TCONS_00031315	S	C04:17635378:17636962:-	91.768	60	6.37e-121
XLOC_007380	polyA-TCONS_00215276	C09:29553700:29555821:+	bol-TCONS_00067556	S	C09:17441074:17443138:+	99.501	96	0
XLOC_007390	polyA-TCONS_00215388	C09:31863269:31865066:+	bol-TCONS_00067662	S	C09:19794309:19795979:+	99.546	81	0
XLOC_007399	polyA-TCONS_00215535	C09:33275920:33276937:+	bol-TCONS_00067808	S	C09:21931859:21932318:+	99.387	78	1.09e-168
XLOC_007403	polyA-TCONS_00215585	C09:33799635:33801237:+	bol-TCONS_00067858	S	C09:22619932:22621503:+	99.637	99	0
XLOC_007418	polyA-TCONS_00216110	C09:38612260:38614613:+	bol-TCONS_00068307	S	C09:27776266:27778463:+	100	86	0
XLOC_007420	polyA-TCONS_00216157	C09:38934200:38934758:+	bol-TCONS_00068337	S	C09:28120961:28121615:+	100	94	0
XLOC_007424	polyA-TCONS_00216302	C09:39977338:39980239:+	bol-TCONS_00068447	S	C09:29388013:29388878:+	99.258	81	0
XLOC_007426	polyA-TCONS_00216355	C09:40334483:40336591:+	bol-TCONS_00001849	S	C01:15934453:15935984:+	96.935	98	0
XLOC_007429	polyA-TCONS_00216439	C09:40794972:40796870:+	bol-TCONS_00068545	S	C09:30303517:30305036:+	99.829	93	0
XLOC_007437	polyA-TCONS_00216604	C09:41665802:41667852:+	bol-TCONS_00068651	S	C09:31154687:31155968:+	98.638	62	0
XLOC_007439	polyA-TCONS_00216712	C09:42435847:42436716:+	bol-TCONS_00060077	S	C08:31994393:31996212:+	98.492	100	1.7e-96
XLOC_007441	polyA-TCONS_00216786	C09:43038836:43044194:+	bol-TCONS_00068779	S	C09:32332494:32333499:+	95.349	54	9.69e-113
XLOC_007497	polyA-TCONS_00219171	C09:6077408:6079431:-	bol-TCONS_00072123	S	C09:26609520:26610192:-	96.852	42	0
XLOC_007524	polyA-TCONS_00219998	C09:13211501:13213528:-	bol-TCONS_00002100	S	C01:20977859:20980573:+	95.414	70	0
XLOC_007534	polyA-TCONS_00220347	C09:15776350:15777876:-	bol-TCONS_00006024	S	C01:25349501:25350954:-	93.478	41	1.09e-72
XLOC_007538	polyA-TCONS_00220443	C09:16831899:16832535:-	bol-TCONS_00022828	S	C03:19099209:19101329:-	98.237	99	0
XLOC_007554	polyA-TCONS_00220721	C09:19467971:19468476:-	bol-TCONS_00071095	S	C09:10825819:10830002:-	100	100	1.1e-178
XLOC_007558	polyA-TCONS_00220852	C09:20595431:20597256:-	bol-TCONS_00071276	S	C09:12734172:12735753:-	99.342	94	3.34e-156
XLOC_007568	polyA-TCONS_00221014	C09:22588469:22590565:-	bol-TCONS_00012393	S	C02:12803620:12805414:-	81.475	68	0
XLOC_007581	polyA-TCONS_00221199	C09:25728465:25730158:-	bol-TCONS_00035839	S	C05:17899139:17900024:+	97.951	70	5.91e-118
XLOC_007586	polyA-TCONS_00221335	C09:28589214:28589635:-	bol-TCONS_00045825	S	C06:10186759:10187130:-	91.304	45	7.87e-28
XLOC_007593	polyA-TCONS_00221441	C09:30225547:30226532:-	bol-TCONS_00001384	S	C01:10829709:10830585:+	97.26	94	6.26e-102
XLOC_007595	polyA-TCONS_00221490	C09:31153255:31155222:-	bol-TCONS_00038673	S	C05:11188847:11190145:-	96.078	70	1.37e-90
XLOC_007600	polyA-TCONS_00221568	C09:31902442:31903903:-	bol-TCONS_00002599	S	C01:29308078:29329562:+	95.749	45	0
XLOC_007612	polyA-TCONS_00221692	C09:33662153:33665855:-	bol-TCONS_00067845	S	C09:22455073:22456695:+	100	49	0
XLOC_007637	polyA-TCONS_00222151	C09:38013541:38015960:-	bol-TCONS_00072165	S	C09:27105591:27107024:-	98.737	100	0
XLOC_007643	polyA-TCONS_00222287	C09:38943103:38944830:-	bol-TCONS_00072238	S	C09:28128572:28130554:-	99.252	100	0
XLOC_007647	polyA-TCONS_00222377	C09:39729692:39731158:-	bol-TCONS_00002100	S	C01:20977859:20980573:+	92.371	82	0
XLOC_007655	polyA-TCONS_00222890	C09:43078927:43079560:-	bol-TCONS_00008186	S	C02:4117044:4119910:+	93.048	86	5.63e-73
XLOC_007663	polyA-TCONS_00223185	C09:44264673:44266475:-	bol-TCONS_00072895	S	C09:33897015:33900825:-	99.289	88	0
XLOC_007666	polyA-TCONS_00223394	C09:45400312:45401261:-	bol-TCONS_00073118	S	C09:36155141:36155929:-	98.033	66	1.97e-148
XLOC_007672	polyA-TCONS_00223578	C09:46249008:46252428:-	bol-TCONS_00073267	S	C09:37061051:37062116:-	100	47	3.04e-143
XLOC_007673	polyA-TCONS_00223598	C09:46338350:46340303:-	bol-TCONS_00073275	S	C09:37168692:37169977:-	99.906	67	0
XLOC_007680	polyA-TCONS_00224098	C09:48334198:48335390:-	bol-TCONS_00026503	S	C04:3254204:3256146:+	90.102	44	4.1e-141
XLOC_007687	polyA-TCONS_00224545	C09_random:1114555:1116110:+	bol-TCONS_00066898	S	C09:6520815:6521480:+	100	79	0
XLOC_007689	polyA-TCONS_00224625	C09_random:1950834:1952318:+	bol-TCONS_00003516	S	C01:38458486:38459897:+	96.159	83	0
XLOC_007701	polyA-TCONS_00224884	C09_random:56131:57180:-	bol-TCONS_00057561	S	C08:1565155:1565683:+	95.833	45	1.3e-106
XLOC_007726	polyA-TCONS_00225431	Cnn_random:657659:660822:+	bol-TCONS_00013313	S	C02:29702288:29703630:-	95.041	57	1.75e-104
XLOC_007729	polyA-TCONS_00225461	Cnn_random:941397:943515:+	bol-TCONS_00053134	S	C07:5657767:5659771:-	99.401	87	4.01e-172
XLOC_007730	polyA-TCONS_00225465	Cnn_random:1106167:1132100:+	bol-TCONS_00035887	S	C05:19069131:19070449:+	96.28	54	0
XLOC_007752	polyA-TCONS_00226174	Cnn_random:6106883:6108400:+	bol-TCONS_00038673	S	C05:11188847:11190145:-	90.909	86	1.25e-101
XLOC_007759	polyA-TCONS_00226313	Cnn_random:8014679:8017168:+	bol-TCONS_00044368	S	C06:36660097:36661638:+	100	94	0
XLOC_007768	polyA-TCONS_00226611	Cnn_random:9478743:9480883:+	bol-TCONS_00069854	S	C09:39456461:39458656:+	100	55	0
XLOC_007795	polyA-TCONS_00227295	Cnn_random:15527644:15529408:+	bol-TCONS_00043439	S	C06:25978104:25979815:+	100	93	0
XLOC_007802	polyA-TCONS_00227377	Cnn_random:16235774:16238224:+	bol-TCONS_00014667	S	C03:248761:251465:+	94.831	40	0
XLOC_007803	polyA-TCONS_00227382	Cnn_random:16258121:16260466:+	bol-TCONS_00004295	S	C01:4081138:4092758:-	93.808	75	1.71e-134
XLOC_007807	polyA-TCONS_00227479	Cnn_random:16939723:16940662:+	bol-TCONS_00005523	S	C01:15436875:15438334:-	93.878	88	1.06e-100
XLOC_007828	polyA-TCONS_00227878	Cnn_random:19922428:19923372:+	bol-TCONS_00046814	S	C06:22956774:22957385:-	91.358	54	1.87e-119
XLOC_007836	polyA-TCONS_00227972	Cnn_random:20636097:20636573:+	bol-TCONS_00063453	S	C08:25991052:25991517:-	100	97	3.8e-143
XLOC_007837	polyA-TCONS_00228017	Cnn_random:20916875:20918585:+	bol-TCONS_00066857	S	C09:6027068:6028221:+	98	49	5.13e-95
XLOC_007847	polyA-TCONS_00228216	Cnn_random:22506890:22507517:+	bol-TCONS_00001962	S	C01:18561887:18562719:+	91.892	62	7.21e-97
XLOC_007857	polyA-TCONS_00228441	Cnn_random:24885262:24886532:+	bol-TCONS_00039349	S	C05:19165699:19171802:-	100	98	0
XLOC_007860	polyA-TCONS_00228566	Cnn_random:25646196:25648207:+	bol-TCONS_00012378	S	C02:12457909:12459384:-	100	82	0
XLOC_007878	polyA-TCONS_00228921	Cnn_random:29385407:29386429:+	bol-TCONS_00066424	S	C09:2795760:2796573:+	96.53	45	6.95e-148
XLOC_007879	polyA-TCONS_00228968	Cnn_random:29672558:29674012:+	bol-TCONS_00040551	S	C05:31414661:31416078:-	100	79	0
XLOC_007880	polyA-TCONS_00228971	Cnn_random:29707547:29737173:+	bol-TCONS_00035123	S	C05:7640995:7670804:+	99.563	46	0
XLOC_007882	polyA-TCONS_00228986	Cnn_random:29912214:29912773:+	bol-TCONS_00001600	S	C01:12452287:12452877:+	97.933	80	0
XLOC_007885	polyA-TCONS_00229114	Cnn_random:31072607:31074116:+	bol-TCONS_00018181	S	C03:27840962:27842363:+	81.365	78	5.81e-79
XLOC_007888	polyA-TCONS_00229175	Cnn_random:31750821:31751818:+	bol-TCONS_00018587	S	C03:33544559:33545482:+	98.161	77	0
XLOC_007925	polyA-TCONS_00230009	Cnn_random:39343769:39345517:+	bol-TCONS_00058366	S	C08:15742855:15743631:+	97.338	40	0
XLOC_007956	polyA-TCONS_00230797	Cnn_random:46679192:46681243:+	bol-TCONS_00001189	S	C01:8709853:8711276:+	91.545	68	0
XLOC_007959	polyA-TCONS_00230893	Cnn_random:47487379:47488594:+	bol-TCONS_00005713	S	C01:18936554:18938341:-	100	59	8.58e-87
XLOC_008002	polyA-TCONS_00231691	Cnn_random:55464425:55465821:+	bol-TCONS_00029808	S	C04:40715479:40716477:+	100	83	0
XLOC_008006	polyA-TCONS_00231744	Cnn_random:56106056:56106857:+	bol-TCONS_00009293	S	C02:17711887:17712991:+	99.582	50	6.24e-122
XLOC_008037	polyA-TCONS_00232338	Cnn_random:62139859:62141082:+	bol-TCONS_00043959	S	C06:31375818:31376783:+	93.834	87	0
XLOC_008072	polyA-TCONS_00232852	Cnn_random:67769292:67772021:+	bol-TCONS_00072249	S	C09:28350038:28350860:-	99.76	44	0
XLOC_008075	polyA-TCONS_00232868	Cnn_random:67991096:67992169:+	bol-TCONS_00006325	S	C01:29227719:29228438:-	93.925	63	4.81e-85
XLOC_008076	polyA-TCONS_00232875	Cnn_random:68051134:68051888:+	bol-TCONS_00045970	S	C06:12340054:12344465:-	83.465	47	1.31e-54
XLOC_008088	polyA-TCONS_00232981	Cnn_random:69461519:69463040:+	bol-TCONS_00001065	S	C01:7686090:7687657:+	97.818	100	0
XLOC_008095	polyA-TCONS_00233048	Cnn_random:70345954:70346875:+	bol-TCONS_00039386	S	C05:19732641:19735388:-	100	77	0
XLOC_008098	polyA-TCONS_00233062	Cnn_random:70488193:70488957:+	bol-TCONS_00072223	S	C09:27884911:27888446:-	100	93	5.6e-130
XLOC_008104	polyA-TCONS_00233096	Cnn_random:71014528:71015939:+	bol-TCONS_00046044	S	C06:13354015:13354974:-	93.103	66	8.36e-66
XLOC_008132	polyA-TCONS_00233280	Cnn_random:73706855:73708150:+	bol-TCONS_00055929	S	C07:39484968:39527508:-	97.352	51	0
XLOC_008135	polyA-TCONS_00233296	Cnn_random:73883628:73884694:+	bol-TCONS_00018014	S	C03:25953493:25954359:+	97.041	52	0
XLOC_008142	polyA-TCONS_00233370	Cnn_random:74856258:74856726:+	bol-TCONS_00006674	S	C01:33021815:33023502:-	98.438	54	8.22e-25
XLOC_008146	polyA-TCONS_00233396	Cnn_random:75370683:75371951:+	bol-TCONS_00019001	S	C03:42857314:43011029:+	90.323	65	4.82e-166
XLOC_008184	polyA-TCONS_00233680	Cnn_random:79468704:79469783:+	bol-TCONS_00042019	S	C06:6905468:6906568:+	100	87	5.97e-153
XLOC_008213	polyA-TCONS_00233870	Cnn_random:1164745:1166213:-	bol-TCONS_00048730	S	C07:5436782:5438083:+	100	75	0
XLOC_008216	polyA-TCONS_00233886	Cnn_random:1256248:1256979:-	bol-TCONS_00006862	S	C01:35397415:35397950:-	93.603	71	8.59e-122
XLOC_008231	polyA-TCONS_00234393	Cnn_random:4597710:4600511:-	bol-TCONS_00041966	S	C06:6277026:6279381:+	99.688	72	2.54e-167
XLOC_008236	polyA-TCONS_00234657	Cnn_random:6479625:6481854:-	bol-TCONS_00035887	S	C05:19069131:19070449:+	100	59	1.7e-130
XLOC_008253	polyA-TCONS_00234915	Cnn_random:8743839:8745243:-	bol-TCONS_00012847	S	C02:19628366:19629730:-	93.274	100	0
XLOC_008262	polyA-TCONS_00235149	Cnn_random:10799079:10800426:-	bol-TCONS_00009461	S	C02:19973981:19975162:+	99.054	80	3.37e-161
XLOC_008273	polyA-TCONS_00235418	Cnn_random:13019436:13020874:-	bol-TCONS_00002481	S	C01:27761794:27763175:+	99.219	41	7.99e-129
XLOC_008275	polyA-TCONS_00235432	Cnn_random:13181918:13183402:-	bol-TCONS_00036173	S	C05:23184902:23186202:+	96.951	42	2.97e-73
XLOC_008279	polyA-TCONS_00235484	Cnn_random:13874805:13876052:-	bol-TCONS_00028457	S	C04:27820103:27821164:+	99.643	80	5.41e-144
XLOC_008298	polyA-TCONS_00235867	Cnn_random:16914632:16915350:-	bol-TCONS_00036283	S	C05:25034331:25035051:+	100	96	8.59e-156
XLOC_008302	polyA-TCONS_00235932	Cnn_random:17314954:17315497:-	bol-TCONS_00061929	S	C08:3735891:3743897:-	87.383	43	2.41e-61
XLOC_008313	polyA-TCONS_00236165	Cnn_random:19563199:19565302:-	bol-TCONS_00062011	S	C08:6784109:6786119:-	99.857	98	0
XLOC_008343	polyA-TCONS_00237026	Cnn_random:26802045:26803931:-	bol-TCONS_00024416	S	C03:42571966:42573833:-	98.822	91	0
XLOC_008348	polyA-TCONS_00237122	Cnn_random:27491440:27494789:-	bol-TCONS_00071488	S	C09:17859812:17881251:-	98.11	100	0
XLOC_008352	polyA-TCONS_00237262	Cnn_random:28465148:28465779:-	bol-TCONS_00055587	S	C07:37424148:37424734:-	84.82	99	1.9e-137
XLOC_008360	polyA-TCONS_00237402	Cnn_random:29681115:29682028:-	bol-TCONS_00037069	S	C05:31408785:31409523:+	94.349	91	2.29e-172
XLOC_008364	polyA-TCONS_00237512	Cnn_random:30647853:30648838:-	bol-TCONS_00032499	S	C04:30277533:30278582:-	80.723	49	2.4e-78
XLOC_008369	polyA-TCONS_00237583	Cnn_random:31258624:31259671:-	bol-TCONS_00039286	S	C05:18373958:18559407:-	97.287	79	2.58e-121
XLOC_008385	polyA-TCONS_00237946	Cnn_random:34603936:34605043:-	bol-TCONS_00024451	S	C03:42857314:43011029:-	98.997	65	1.04e-151
XLOC_008402	polyA-TCONS_00238178	Cnn_random:36797283:36798976:-	bol-TCONS_00031737	S	C04:22111951:22113232:-	100	60	3.51e-163
XLOC_008406	polyA-TCONS_00238285	Cnn_random:37855968:37857910:-	bol-TCONS_00038673	S	C05:11188847:11190145:-	90.939	92	5.36e-110
XLOC_008409	polyA-TCONS_00238431	Cnn_random:39108651:39108958:-	bol-TCONS_00001963	S	C01:18561887:18562719:+	99.39	99	4.58e-80
XLOC_008413	polyA-TCONS_00238489	Cnn_random:39881690:39882343:-	bol-TCONS_00053249	S	C07:7346610:7347441:-	97.917	100	2.52e-115
XLOC_008420	polyA-TCONS_00238651	Cnn_random:41538347:41539681:-	bol-TCONS_00035319	S	C05:11570948:11572237:+	100	98	0
XLOC_008426	polyA-TCONS_00238772	Cnn_random:42588572:42589168:-	bol-TCONS_00057490	S	C08:599924:600900:+	97.817	99	8.48e-110
XLOC_008437	polyA-TCONS_00238977	Cnn_random:44527745:44530679:-	bol-TCONS_00022739	S	C03:18063006:18064473:-	90.716	49	3.81e-137
XLOC_008439	polyA-TCONS_00238986	Cnn_random:44663079:44663841:-	bol-TCONS_00071786	S	C09:22757132:22758336:-	99.543	90	3.95e-111
XLOC_008459	polyA-TCONS_00239353	Cnn_random:48185725:48187739:-	bol-TCONS_00022739	S	C03:18063006:18064473:-	99.315	70	1.48e-149
XLOC_008482	polyA-TCONS_00239689	Cnn_random:51421701:51422281:-	bol-TCONS_00043429	S	C06:25879579:25880115:+	100	90	6.05e-172
XLOC_008484	polyA-TCONS_00239723	Cnn_random:51559098:51560748:-	bol-TCONS_00068720	S	C09:31771533:31773002:+	100	89	0
XLOC_008495	polyA-TCONS_00239836	Cnn_random:52791068:52799645:-	bol-TCONS_00048682	S	C07:4515698:4536108:+	100	78	6.83e-75
XLOC_008519	polyA-TCONS_00240268	Cnn_random:56976614:56978226:-	bol-TCONS_00038991	S	C05:15184770:15186484:-	98.26	94	0
XLOC_008524	polyA-TCONS_00240397	Cnn_random:58215775:58217614:-	bol-TCONS_00020120	S	C03:56338071:56339645:+	100	83	8.53e-158
XLOC_008537	polyA-TCONS_00240522	Cnn_random:59607234:59607702:-	bol-TCONS_00018978	S	C03:42576965:42579119:+	99.383	72	1.78e-79
XLOC_008539	polyA-TCONS_00240551	Cnn_random:59761524:59765524:-	bol-TCONS_00058084	S	C08:10891542:10892752:+	99.165	78	0
XLOC_008547	polyA-TCONS_00240821	Cnn_random:61929097:61930425:-	bol-TCONS_00058261	S	C08:14383428:14384705:+	99.231	89	0
XLOC_008564	polyA-TCONS_00241009	Cnn_random:63603278:63603944:-	bol-TCONS_00024746	S	C03:46609885:46612154:-	99.672	81	1.53e-158
XLOC_008581	polyA-TCONS_00241236	Cnn_random:65472314:65473672:-	bol-TCONS_00057844	S	C08:5955278:5956198:+	90.798	42	1.67e-115
XLOC_008584	polyA-TCONS_00241289	Cnn_random:65811090:65812793:-	bol-TCONS_00053964	S	C07:19071979:19073458:-	100	75	0
XLOC_008648	polyA-TCONS_00241868	Cnn_random:72455214:72455751:-	bol-TCONS_00009693	S	C02:24500099:24500672:+	99.435	100	4.82e-87
XLOC_008659	polyA-TCONS_00241985	Cnn_random:73681217:73681797:-	bol-TCONS_00048899	S	C07:8568582:8569983:+	90.261	86	7.82e-151
XLOC_008696	polyA-TCONS_00242233	Cnn_random:77419323:77420251:-	bol-TCONS_00034598	S	C05:3165685:3166829:+	97.966	97	1.39e-143
XLOC_008726	polyA-TCONS_00242412	Cnn_random:79932371:79933772:-	bol-TCONS_00050008	S	C07:27491412:27497597:+	96.651	53	2.45e-95
XLOC_008736	polyA-TCONS_00242439	Cnn_random:80599262:80600251:-	bol-TCONS_00068720	S	C09:31771533:31773002:+	95.547	73	0
XLOC_008780	polyA-TCONS_00243598	Unn_random:4893799:4896183:+	bol-TCONS_00012294	S	C02:11100395:11102455:-	99.641	87	0
XLOC_008796	polyA-TCONS_00243674	Unn_random:6161423:6162415:+	bol-TCONS_00030128	S	C04:2835673:2848941:-	98.507	54	0
XLOC_008841	polyA-TCONS_00244001	Unn_random:2741926:2743499:-	bol-TCONS_00033192	S	C04:37130045:37131427:-	90.385	51	1.22e-107
XLOC_008856	polyA-TCONS_00244022	Unn_random:3178262:3179683:-	bol-TCONS_00031926	S	C04:24509160:24512168:-	98.182	82	3.03e-77
XLOC_008869	polyA-TCONS_00244127	Unn_random:4643323:4645532:-	bol-TCONS_00036717	S	C05:28339052:28339835:+	95.222	40	3.42e-127
XLOC_008894	polyA-TCONS_00244263	Unn_random:7168245:7168815:-	bol-TCONS_00039220	S	C05:17850088:17852073:-	90.559	93	5.16e-101
XLOC_000281	polyA-TCONS_00010774	A02:7906499:7906951:+	bol-TCONS_00012398	S	C02:12844464:12845832:-	98.754	71	1.56e-162
XLOC_000690	polyA-TCONS_00024767	A03:689121:693336:-	bol-TCONS_00006052	S	C01:25605905:25609904:-	92.269	62	0
XLOC_000772	polyA-TCONS_00028674	A03:15933077:15933952:-	bol-TCONS_00021126	S	C03:4708578:4709508:-	94.787	71	0
XLOC_001604	polyA-TCONS_00055788	A06:9010003:9010938:-	bol-TCONS_00042675	S	C06:15754871:15756300:+	89.117	52	1.18e-166
XLOC_002107	polyA-TCONS_00072963	A08:5097986:5098237:-	bol-TCONS_00057860	S	C08:6325413:6328792:+	94.942	100	1.49e-110
XLOC_002647	polyA-TCONS_00090342	A09_random:3042866:3043690:-	bol-TCONS_00059772	S	C08:29996419:30003292:+	95.066	100	0
XLOC_004498	polyA-TCONS_00133740	C03:15708439:15709371:+	bol-TCONS_00016790	S	C03:14559875:14570784:+	100	84	0
XLOC_004788	polyA-TCONS_00141329	C03:9883139:9883438:-	bol-TCONS_00056031	S	C07:40813655:40817033:-	91.03	100	3.89e-107
XLOC_004799	polyA-TCONS_00141565	C03:11689727:11690047:-	bol-TCONS_00021912	S	C03:10489543:10493594:-	99.667	93	5.05e-156
XLOC_004870	polyA-TCONS_00143835	C03:25514602:25514869:-	bol-TCONS_00023300	S	C03:23110452:23113599:-	98.881	100	5.52e-135
XLOC_004901	polyA-TCONS_00144517	C03:31498203:31498458:-	bol-TCONS_00023741	S	C03:28664633:28681811:-	100	98	5.28e-130
XLOC_004902	polyA-TCONS_00144518	C03:31499318:31499885:-	bol-TCONS_00023742	S	C03:28664633:28681811:-	100	61	0
XLOC_005455	polyA-TCONS_00158995	C04:28702164:28703383:-	bol-TCONS_00030245	S	C04:3625909:3627762:-	99.403	57	1.18e-172
XLOC_005605	polyA-TCONS_00164038	C05:3313472:3313675:+	bol-TCONS_00034645	S	C05:3362837:3366026:+	98.529	100	1.55e-99
XLOC_005608	polyA-TCONS_00164063	C05:3424306:3425157:+	bol-TCONS_00039941	S	C05:26247470:26250968:-	97.661	100	0
XLOC_005745	polyA-TCONS_00167478	C05:33787469:33787805:+	bol-TCONS_00023300	S	C03:23110452:23113599:-	82.727	95	3.59e-73
XLOC_006109	polyA-TCONS_00178579	C06:19795223:19795739:+	bol-TCONS_00043517	S	C06:27195416:27197393:+	97.134	60	3.91e-149
XLOC_006812	polyA-TCONS_00199191	C07_random:2817063:2818292:+	bol-TCONS_00052435	S	C07:46052144:46068968:+	100	79	0
XLOC_006891	polyA-TCONS_00200654	C08:13090710:13091018:+	bol-TCONS_00057860	S	C08:6325413:6328792:+	100	92	2.94e-148
XLOC_006989	polyA-TCONS_00204151	C08:34988329:34988702:+	bol-TCONS_00060936	S	C08:37552925:37556701:+	98.933	100	0
XLOC_007450	polyA-TCONS_00217306	C09:45263517:45264151:+	bol-TCONS_00069249	S	C09:35969430:35973352:+	98.898	100	0
XLOC_007725	polyA-TCONS_00225376	Cnn_random:115496:116927:+	bol-TCONS_00053191	S	C07:6650207:6650970:-	100	44	6.96e-114
XLOC_007827	polyA-TCONS_00227871	Cnn_random:19874627:19875057:+	bol-TCONS_00051135	S	C07:36920827:36922512:+	100	90	0
XLOC_007988	polyA-TCONS_00231542	Cnn_random:53723905:53724606:+	bol-TCONS_00058196	S	C08:13239271:13252760:+	88.873	99	0
XLOC_008114	polyA-TCONS_00233186	Cnn_random:72209269:72210466:+	bol-TCONS_00005476	S	C01:14628587:14630331:-	96.905	40	0
XLOC_000044	strand-TCONS_00002278	A01:8559807:8560374:+	bol-TCONS_00062561	S	C08:16689502:17034995:-	86.498	57	3.51e-69
XLOC_000101	strand-TCONS_00003845	A01:19051296:19052221:+	bol-TCONS_00037035	S	C05:30962758:30964244:+	95.66	61	0
XLOC_000157	strand-TCONS_00007424	A01:9099871:9100243:-	bol-TCONS_00024968	S	C03:49627820:49629677:-	100	49	1.47e-57
XLOC_000211	strand-TCONS_00009527	A01:21653939:21654446:-	bol-TCONS_00007071	S	C01:37401569:37401964:-	95.946	73	4.1e-63
XLOC_000241	strand-TCONS_00010591	A01_random:1988800:1989118:-	bol-TCONS_00018650	S	C03:35251501:35261945:+	94.643	70	7.06e-95
XLOC_000249	strand-TCONS_00010708	A02:3082:3502:+	bol-TCONS_00007926	S	C02:2571632:2573291:+	91.644	86	1.48e-142
XLOC_000250	strand-TCONS_00010991	A02:958095:958351:+	bol-TCONS_00040569	S	C05:31524286:31524888:-	95.735	82	9.33e-93
XLOC_000304	strand-TCONS_00013177	A02:11152027:11152482:+	bol-TCONS_00006052	S	C01:25605905:25609904:-	79.942	74	8.4e-61
XLOC_000321	strand-TCONS_00013776	A02:15039412:15040392:+	bol-TCONS_00046317	S	C06:16818099:16822541:-	88.835	62	0
XLOC_000359	strand-TCONS_00014891	A02:22341529:22341856:+	bol-TCONS_00059171	S	C08:22819019:22820594:+	90.968	47	9.96e-54
XLOC_000464	strand-TCONS_00019071	A02:17258151:17258673:-	bol-TCONS_00013378	S	C02:30828200:30828578:-	94.475	67	3.71e-74
XLOC_000466	strand-TCONS_00019149	A02:17866238:17867869:-	bol-TCONS_00064668	S	C08:35588693:35590288:-	84.083	65	0
XLOC_000529	strand-TCONS_00021414	A03:691996:692895:+	bol-TCONS_00006052	S	C01:25605905:25609904:-	90.769	87	8.26e-143
XLOC_000619	strand-TCONS_00026537	A03:18539261:18540695:+	bol-TCONS_00018014	S	C03:25953493:25954359:+	87.526	46	5.17e-152
XLOC_000621	strand-TCONS_00026664	A03:19075492:19076077:+	bol-TCONS_00018151	S	C03:27441944:27442324:+	98.206	52	4.44e-108
XLOC_000666	strand-TCONS_00028525	A03:27042369:27042760:+	bol-TCONS_00052496	S	C07:46305367:46305769:+	91.083	99	4.03e-117
XLOC_000671	strand-TCONS_00028734	A03:28093125:28093671:+	bol-TCONS_00000189	S	C01:1211580:1213093:+	81.633	58	7.78e-67
XLOC_000681	strand-TCONS_00028866	A03:29152514:29157641:+	bol-TCONS_00001064	S	C01:7686090:7687657:+	96.078	93	0
XLOC_000736	strand-TCONS_00031799	A03:9479817:9480681:-	bol-TCONS_00016504	S	C03:12316787:12317342:+	99.64	56	1.97e-143
XLOC_000749	strand-TCONS_00032506	A03:12058129:12058838:-	bol-TCONS_00022671	S	C03:17276538:17276986:-	96.996	57	1.78e-108
XLOC_000765	strand-TCONS_00033365	A03:15163399:15163995:-	bol-TCONS_00012363	S	C02:12082704:12085822:-	99.539	100	7.94e-110
XLOC_000793	strand-TCONS_00034133	A03:18189095:18189340:-	bol-TCONS_00034318	S	C05:1517826:1519611:+	84.553	99	2.58e-63
XLOC_000794	strand-TCONS_00034134	A03:18194516:18194768:-	bol-TCONS_00034318	S	C05:1517826:1519611:+	79.051	99	3.57e-37
XLOC_000861	strand-TCONS_00037137	A03_random:1241294:1241704:+	bol-TCONS_00023694	S	C03:27993681:28009054:-	94.276	92	2.37e-124
XLOC_000930	strand-TCONS_00038740	A04:1555956:1556992:+	bol-TCONS_00036130	S	C05:22843385:22845987:+	94.474	81	0
XLOC_000981	strand-TCONS_00039875	A04:8977975:8979037:+	bol-TCONS_00012726	S	C02:17772137:17773246:-	84.934	56	2.79e-138
XLOC_001066	strand-TCONS_00043066	A04:4612059:4613863:-	bol-TCONS_00061929	S	C08:3735891:3743897:-	92.952	46	0
XLOC_001069	strand-TCONS_00043109	A04:5034077:5035358:-	bol-TCONS_00028479	S	C04:28065996:28066980:+	97.083	85	2.19e-111
XLOC_001070	strand-TCONS_00043110	A04:5043220:5049428:-	bol-TCONS_00028478	S	C04:28043808:28048480:+	94.071	67	8.73e-106
XLOC_001122	strand-TCONS_00044612	A04:14086458:14087013:-	bol-TCONS_00032715	S	C04:32782250:32782644:-	94.253	57	3.05e-70
XLOC_001126	strand-TCONS_00044739	A04:14392962:14393788:-	bol-TCONS_00018014	S	C03:25953493:25954359:+	89.135	54	3.78e-156
XLOC_001142	strand-TCONS_00045445	A04:17216452:17217530:-	bol-TCONS_00054681	S	C07:29823099:29824409:-	88.496	82	0
XLOC_001185	strand-TCONS_00046971	A05:1319143:1319432:+	bol-TCONS_00026145	S	C04:629943:630472:+	98.83	59	1.08e-82
XLOC_001199	strand-TCONS_00048065	A05:5374306:5376177:+	bol-TCONS_00031557	S	C04:20608280:20614474:-	90.226	42	6.06e-91
XLOC_001239	strand-TCONS_00049420	A05:14481156:14482767:+	bol-TCONS_00036112	S	C05:22585720:22588301:+	93.901	80	0
XLOC_001284	strand-TCONS_00051714	A05:687733:689535:-	bol-TCONS_00029806	S	C04:40715479:40716477:+	79.424	51	2.3e-166
XLOC_001328	strand-TCONS_00053276	A05:7500183:7500501:-	bol-TCONS_00062561	S	C08:16689502:17034995:-	85.95	76	3.4e-68
XLOC_001347	strand-TCONS_00053718	A05:10472373:10474553:-	bol-TCONS_00006268	S	C01:28349407:28350616:-	77.966	41	3.96e-30
XLOC_001359	strand-TCONS_00053986	A05:13278089:13278727:-	bol-TCONS_00038760	S	C05:12920426:12921403:-	97.511	100	0
XLOC_001509	strand-TCONS_00060380	A06:13997316:13997799:+	bol-TCONS_00040569	S	C05:31524286:31524888:-	94.979	49	1.82e-102
XLOC_001517	strand-TCONS_00060785	A06:16200340:16201282:+	bol-TCONS_00028367	S	C04:26797001:26797846:+	95.418	47	9.18e-168
XLOC_001584	strand-TCONS_00064425	A06:6005534:6009137:-	bol-TCONS_00039266	S	C05:18213105:18216996:-	97.59	63	0
XLOC_001623	strand-TCONS_00065558	A06:12064580:12066169:-	bol-TCONS_00006434	S	C01:30909717:30911187:-	90.168	86	0
XLOC_001644	strand-TCONS_00066105	A06:16261311:16261561:-	bol-TCONS_00009036	S	C02:14105100:14107699:+	82.727	43	6.04e-20
XLOC_001715	strand-TCONS_00069481	A07:1384183:1389984:+	bol-TCONS_00058377	S	C08:15883568:15884785:+	96.834	55	0
XLOC_001777	strand-TCONS_00071633	A07:14155172:14156754:+	bol-TCONS_00030026	S	C04:1726505:1727847:-	90.878	48	1.43e-107
XLOC_001779	strand-TCONS_00071775	A07:14927882:14928124:+	bol-TCONS_00043517	S	C06:27195416:27197393:+	95.885	100	1.85e-109
XLOC_001822	strand-TCONS_00073770	A07:22223489:22224899:+	bol-TCONS_00044997	S	C06:2437184:2438004:-	86.813	41	7.91e-109
XLOC_001826	strand-TCONS_00073920	A07:22773347:22774587:+	bol-TCONS_00047082	S	C06:27483035:27485605:-	93.611	57	4.46e-152
XLOC_001829	strand-TCONS_00074131	A07:23490297:23490766:+	bol-TCONS_00025654	S	C03:57602799:57603721:-	91.707	43	3.95e-74
XLOC_001837	strand-TCONS_00074561	A07:1178707:1180117:-	bol-TCONS_00022670	S	C03:17259474:17260332:-	97.443	51	1.31e-170
XLOC_001870	strand-TCONS_00075927	A07:10249193:10251295:-	bol-TCONS_00039758	S	C05:25238033:25239266:-	91.903	40	0
XLOC_001895	strand-TCONS_00076511	A07:13172414:13172667:-	bol-TCONS_00018274	S	C03:28800497:28802072:+	91.257	72	4.44e-66
XLOC_001912	strand-TCONS_00076978	A07:14927889:14928124:-	bol-TCONS_00043517	S	C06:27195416:27197393:+	95.763	100	1.39e-105
XLOC_001951	strand-TCONS_00079087	A07:22773322:22774753:-	bol-TCONS_00047082	S	C06:27483035:27485605:-	93.611	49	5.16e-152
XLOC_002010	strand-TCONS_00081013	A08:2877539:2877907:+	bol-TCONS_00062049	S	C08:7956020:7956414:-	96.154	63	6.29e-106
XLOC_002038	strand-TCONS_00082102	A08:9851946:9853200:+	bol-TCONS_00007027	S	C01:36956169:37012697:-	93.719	65	0
XLOC_002050	strand-TCONS_00082278	A08:10793846:10801918:+	bol-TCONS_00019859	S	C03:53518851:53520661:+	94.286	53	1.68e-55
XLOC_002051	strand-TCONS_00082279	A08:10795289:10801844:+	bol-TCONS_00019859	S	C03:53518851:53520661:+	94.006	87	2.15e-135
XLOC_002052	strand-TCONS_00082281	A08:10811006:10812343:+	bol-TCONS_00068651	S	C09:31154687:31155968:+	93.952	49	0
XLOC_002077	strand-TCONS_00083945	A08:17042700:17044118:+	bol-TCONS_00057511	S	C08:1050792:1052104:+	89.803	57	0
XLOC_002086	strand-TCONS_00084683	A08:511885:512574:-	bol-TCONS_00025627	S	C03:57205523:57227846:-	84.746	40	8.25e-42
XLOC_002092	strand-TCONS_00084742	A08:813907:815522:-	bol-TCONS_00068308	S	C09:27776266:27778463:+	96.314	93	0
XLOC_002156	strand-TCONS_00086745	A08:12361956:12364053:-	bol-TCONS_00058316	S	C08:15288166:15288842:+	88.308	42	1.08e-102
XLOC_002161	strand-TCONS_00086943	A08:13263986:13264698:-	bol-TCONS_00019399	S	C03:46682396:46683003:+	94.527	77	5.99e-83
XLOC_002168	strand-TCONS_00087318	A08:14614260:14615196:-	bol-TCONS_00019097	S	C03:43713841:43714428:+	93.466	58	8.56e-148
XLOC_002321	strand-TCONS_00093374	A09:19399732:19400537:+	bol-TCONS_00028422	S	C04:27313279:27314100:+	96.863	52	1.37e-118
XLOC_002348	strand-TCONS_00094143	A09:23211617:23214752:+	bol-TCONS_00058110	S	C08:11464959:11466804:+	93.66	67	1.97e-145
XLOC_002393	strand-TCONS_00096523	A09:32026931:32028543:+	bol-TCONS_00061185	S	C08:38887957:39007209:+	93.156	55	8.45e-107
XLOC_002427	strand-TCONS_00097845	A09:2801931:2802571:-	bol-TCONS_00070482	S	C09:3765687:3766121:-	98.795	51	1.26e-79
XLOC_002516	strand-TCONS_00100714	A09:18292310:18294043:-	bol-TCONS_00032395	S	C04:29407683:29409052:-	95.982	55	0
XLOC_002621	strand-TCONS_00105311	A09_random:3820607:3821187:+	bol-TCONS_00019983	S	C03:54583232:54584619:+	86.528	90	2.01e-162
XLOC_002633	strand-TCONS_00105720	A09_random:1307111:1307490:-	bol-TCONS_00016044	S	C03:8962543:8963777:+	90.73	93	4.85e-132
XLOC_002652	strand-TCONS_00106211	A09_random:3959637:3960622:-	bol-TCONS_00065073	S	C08:37749209:37751005:-	92.429	70	0
XLOC_002672	strand-TCONS_00107008	A10:4344540:4346066:+	bol-TCONS_00071424	S	C09:15748892:15750453:-	97.35	81	0
XLOC_002702	strand-TCONS_00107725	A10:8980030:8980637:+	bol-TCONS_00062049	S	C08:7956020:7956414:-	91.463	48	7.05e-92
XLOC_002717	strand-TCONS_00108438	A10:11810652:11810978:+	bol-TCONS_00010118	S	C02:33937566:33939810:+	95.719	100	3.12e-148
XLOC_002764	strand-TCONS_00111205	A10:4343859:4346379:-	bol-TCONS_00071424	S	C09:15748892:15750453:-	97.35	69	0
XLOC_002796	strand-TCONS_00111829	A10:9054080:9054492:-	bol-TCONS_00052676	S	C07:47379764:47382507:+	100	75	1.36e-77
XLOC_002839	strand-TCONS_00114544	A10_random:1672895:1675358:+	bol-TCONS_00002093	S	C01:20940138:20944308:+	95.597	63	1.37e-143
XLOC_002866	strand-TCONS_00115635	Ann_random:2034692:2136459:+	bol-TCONS_00056899	S	C07:47045169:47064935:-	91.2	46	2.99e-41
XLOC_002870	strand-TCONS_00115763	Ann_random:3348190:3349688:+	bol-TCONS_00008878	S	C02:11986940:11988511:+	92.573	58	2.21e-149
XLOC_002894	strand-TCONS_00116646	Ann_random:10460072:10460899:+	bol-TCONS_00067963	S	C09:23821532:23824578:+	81.845	49	7.57e-68
XLOC_002971	strand-TCONS_00118347	Ann_random:23505884:23506125:+	bol-TCONS_00058196	S	C08:13239271:13252760:+	82.741	78	5.64e-40
XLOC_003014	strand-TCONS_00119453	Ann_random:32249304:32249673:+	bol-TCONS_00071404	S	C09:14966957:14979657:-	85.171	68	5.16e-67
XLOC_003031	strand-TCONS_00119645	Ann_random:33620856:33623245:+	bol-TCONS_00067665	S	C09:19820916:19821627:+	77.559	40	8.53e-70
XLOC_003039	strand-TCONS_00119898	Ann_random:35873242:35873663:+	bol-TCONS_00002413	S	C01:25772033:25772907:+	94	68	3.6e-59
XLOC_003164	strand-TCONS_00121589	Ann_random:48293982:48294288:+	bol-TCONS_00009477	S	C02:20233550:20234875:+	91.919	46	4.44e-32
XLOC_003203	strand-TCONS_00122800	Ann_random:8279065:8279304:-	bol-TCONS_00042999	S	C06:19760695:19762080:+	99.507	84	1.1e-101
XLOC_003204	strand-TCONS_00122801	Ann_random:8282585:8284092:-	bol-TCONS_00035389	S	C05:12459098:12460667:+	95.053	57	3.47e-122
XLOC_003206	strand-TCONS_00122954	Ann_random:9644782:9648462:-	bol-TCONS_00067595	S	C09:18195293:18197987:+	75.585	49	1.17e-30
XLOC_003284	strand-TCONS_00124550	Ann_random:21683429:21684043:-	bol-TCONS_00061960	S	C08:4971485:4977576:-	96.047	41	4.93e-114
XLOC_003287	strand-TCONS_00124591	Ann_random:21964406:21964658:-	bol-TCONS_00064795	S	C08:36177244:36180562:-	92.063	99	9.11e-98
XLOC_003328	strand-TCONS_00125191	Ann_random:27709155:27709641:-	bol-TCONS_00049633	S	C07:22513103:22513538:+	94.472	86	3.81e-83
XLOC_003362	strand-TCONS_00125898	Ann_random:32248886:32249706:-	bol-TCONS_00058196	S	C08:13239271:13252760:+	79.42	40	3.34e-57
XLOC_003364	strand-TCONS_00125959	Ann_random:32800241:32801023:-	bol-TCONS_00018192	S	C03:27985468:27986207:+	92.308	93	4.17e-113
XLOC_003384	strand-TCONS_00126358	Ann_random:35872830:35873675:-	bol-TCONS_00002413	S	C01:25772033:25772907:+	92.647	44	1.88e-49
XLOC_003554	strand-TCONS_00129428	C01:5932418:5932694:+	bol-TCONS_00058196	S	C08:13239271:13252760:+	95.668	100	2.09e-124
XLOC_003556	strand-TCONS_00129514	C01:6462739:6463647:+	bol-TCONS_00038372	S	C05:6335825:6400440:-	87.786	44	1.3e-76
XLOC_003626	strand-TCONS_00131824	C01:22577839:22578049:+	bol-TCONS_00002798	S	C01:32022488:32025421:+	90.323	88	6.08e-64
XLOC_003646	strand-TCONS_00132301	C01:27231614:27231962:+	bol-TCONS_00045825	S	C06:10186759:10187130:-	100	51	2.82e-89
XLOC_003653	strand-TCONS_00132489	C01:28861111:28861495:+	bol-TCONS_00002413	S	C01:25772033:25772907:+	100	86	7.72e-175
XLOC_003654	strand-TCONS_00132530	C01:29424491:29424873:+	bol-TCONS_00018489	S	C03:31206347:31213588:+	90.323	40	2.55e-50
XLOC_003680	strand-TCONS_00133487	C01:37241954:37242962:+	bol-TCONS_00003116	S	C01:35608598:35777142:+	95.082	81	1.29e-132
XLOC_003693	strand-TCONS_00134325	C01:1969568:1970115:-	bol-TCONS_00003915	S	C01:2220811:2221797:-	99.123	62	8.63e-176
XLOC_003754	strand-TCONS_00136665	C01:13392076:13395893:-	bol-TCONS_00068350	S	C09:28291506:28292634:+	90.946	42	0
XLOC_003817	strand-TCONS_00138166	C01:27231588:27232221:-	bol-TCONS_00045825	S	C06:10186759:10187130:-	100	44	5.27e-89
XLOC_003824	strand-TCONS_00138332	C01:28654401:28656057:-	bol-TCONS_00006052	S	C01:25605905:25609904:-	99.416	63	0
XLOC_003825	strand-TCONS_00138366	C01:28861154:28861464:-	bol-TCONS_00002413	S	C01:25772033:25772907:+	100	100	8.05e-164
XLOC_003834	strand-TCONS_00138523	C01:30331018:30331426:-	bol-TCONS_00034318	S	C05:1517826:1519611:+	86.94	97	2.62e-80
XLOC_003839	strand-TCONS_00138647	C01:31295191:31296841:-	bol-TCONS_00006325	S	C01:29227719:29228438:-	91.572	42	3.13e-163
XLOC_003885	strand-TCONS_00140152	C01_random:2148239:2149230:+	bol-TCONS_00005474	S	C01:14590279:14592233:-	100	42	0
XLOC_003922	strand-TCONS_00140831	C01_random:2694434:2695456:-	bol-TCONS_00002164	S	C01:21656951:21657604:+	100	59	0
XLOC_003923	strand-TCONS_00140836	C01_random:2782583:2783802:-	bol-TCONS_00059527	S	C08:27901595:27903493:+	86.068	86	1.18e-86
XLOC_003954	strand-TCONS_00142591	C02:5849811:5850912:+	bol-TCONS_00035330	S	C05:11886719:11887866:+	97.188	89	0
XLOC_003959	strand-TCONS_00142943	C02:8141559:8146000:+	bol-TCONS_00008753	S	C02:10133140:10141266:+	98.337	88	0
XLOC_003997	strand-TCONS_00144042	C02:17601329:17601991:+	bol-TCONS_00009106	S	C02:15114222:15117391:+	100	87	0
XLOC_004014	strand-TCONS_00144528	C02:21249961:21250287:+	bol-TCONS_00054280	S	C07:24555515:24678538:-	86.826	47	3.62e-43
XLOC_004034	strand-TCONS_00145085	C02:25937397:25938129:+	bol-TCONS_00067600	S	C09:18330091:18330677:+	97.596	65	3.28e-98
XLOC_004046	strand-TCONS_00145197	C02:26941145:26945106:+	bol-TCONS_00006052	S	C01:25605905:25609904:-	96.699	75	0
XLOC_004049	strand-TCONS_00145233	C02:27939785:27940498:+	bol-TCONS_00013497	S	C02:32454529:32455110:-	95.963	78	5.91e-148
XLOC_004050	strand-TCONS_00145243	C02:28080691:28081014:+	bol-TCONS_00061960	S	C08:4971485:4977576:-	95.984	76	1.51e-111
XLOC_004080	strand-TCONS_00145948	C02:36003884:36006122:+	bol-TCONS_00010119	S	C02:33937566:33939810:+	99.64	84	0
XLOC_004096	strand-TCONS_00146231	C02:38360756:38361729:+	bol-TCONS_00064753	S	C08:35979349:35979911:-	82.667	64	6.24e-88
XLOC_004129	strand-TCONS_00147440	C02:46027047:46028655:+	bol-TCONS_00055040	S	C07:33417952:33419193:-	97.328	48	1.69e-124
XLOC_004130	strand-TCONS_00147596	C02:421577:422638:-	bol-TCONS_00007913	S	C02:2489661:2490617:+	100	76	1.78e-97
XLOC_004160	strand-TCONS_00149330	C02:8238056:8238917:-	bol-TCONS_00008759	S	C02:10258085:10259079:+	94.118	88	0
XLOC_004166	strand-TCONS_00149686	C02:10767735:10768261:-	bol-TCONS_00045825	S	C06:10186759:10187130:-	82.759	40	2.93e-35
XLOC_004213	strand-TCONS_00150934	C02:21249972:21250283:-	bol-TCONS_00054280	S	C07:24555515:24678538:-	86.826	50	3.44e-43
XLOC_004235	strand-TCONS_00151307	C02:23624513:23624854:-	bol-TCONS_00068298	S	C09:27624850:27626659:+	82.229	96	7.83e-75
XLOC_004242	strand-TCONS_00151505	C02:25755311:25756185:-	bol-TCONS_00071424	S	C09:15748892:15750453:-	91.61	65	0
XLOC_004252	strand-TCONS_00151679	C02:27619186:27620339:-	bol-TCONS_00061705	S	C08:856514:857445:-	96.601	67	3.86e-166
XLOC_004254	strand-TCONS_00151708	C02:28119318:28120698:-	bol-TCONS_00071424	S	C09:15748892:15750453:-	96.991	62	0
XLOC_004257	strand-TCONS_00151732	C02:28249704:28252146:-	bol-TCONS_00042754	S	C06:16621156:16622234:+	97.772	53	8.32e-177
XLOC_004274	strand-TCONS_00152036	C02:32355044:32355296:-	bol-TCONS_00010640	S	C02:40860466:40861221:+	93.827	64	7.4e-64
XLOC_004303	strand-TCONS_00152512	C02:36278544:36286807:-	bol-TCONS_00042856	S	C06:18106174:18107800:+	80.296	57	1.99e-135
XLOC_004310	strand-TCONS_00152613	C02:37303535:37305921:-	bol-TCONS_00013681	S	C02:35353554:35354305:-	96.364	42	0
XLOC_004362	strand-TCONS_00153891	C02_random:479411:479752:+	bol-TCONS_00008828	S	C02:11291320:11292367:+	97.984	99	1.85e-119
XLOC_004371	strand-TCONS_00154062	C02_random:1722766:1723246:+	bol-TCONS_00012354	S	C02:12010525:12010970:-	99.265	91	1.08e-138
XLOC_004382	strand-TCONS_00154349	C02_random:3961460:3966120:+	bol-TCONS_00013666	S	C02:35045012:35046704:-	97.88	78	0
XLOC_004385	strand-TCONS_00154387	C02_random:4367072:4367974:+	bol-TCONS_00042856	S	C06:18106174:18107800:+	81.25	82	5.28e-165
XLOC_004399	strand-TCONS_00154792	C02_random:1661097:1662220:-	bol-TCONS_00008845	S	C02:11454057:11460338:+	99.714	78	0
XLOC_004402	strand-TCONS_00154850	C02_random:2036259:2036731:-	bol-TCONS_00062310	S	C08:13172789:13173348:-	98.855	100	1.75e-131
XLOC_004477	strand-TCONS_00158378	C03:12200496:12200823:+	bol-TCONS_00058196	S	C08:13239271:13252760:+	97.866	100	1.43e-161
XLOC_004525	strand-TCONS_00159922	C03:19992936:19995567:+	bol-TCONS_00017402	S	C03:19765597:19872870:+	100	79	0
XLOC_004554	strand-TCONS_00161014	C03:25023890:25024997:+	bol-TCONS_00017737	S	C03:22604795:22606457:+	99.42	66	5.02e-179
XLOC_004607	strand-TCONS_00162307	C03:34280153:34280373:+	bol-TCONS_00018650	S	C03:35251501:35261945:+	87.879	44	1.46e-25
XLOC_004642	strand-TCONS_00163030	C03:40274825:40275322:+	bol-TCONS_00013797	S	C02:37863232:37863899:-	94.093	78	4.05e-99
XLOC_004645	strand-TCONS_00163104	C03:42121743:42122800:+	bol-TCONS_00012580	S	C02:15983538:15986400:-	92.701	56	7.41e-109
XLOC_004650	strand-TCONS_00163125	C03:42411487:42413020:+	bol-TCONS_00024173	S	C03:36694452:36695470:-	98.494	65	0
XLOC_004652	strand-TCONS_00163204	C03:43445069:43445434:+	bol-TCONS_00032251	S	C04:27944532:27946152:-	96.599	40	3.07e-64
XLOC_004700	strand-TCONS_00164693	C03:54688449:54688907:+	bol-TCONS_00019701	S	C03:51530315:51533259:+	100	81	0
XLOC_004709	strand-TCONS_00164911	C03:56315461:56316210:+	bol-TCONS_00023627	S	C03:27200003:27200548:-	89.362	51	6.77e-108
XLOC_004718	strand-TCONS_00165310	C03:58999502:59000227:+	bol-TCONS_00020099	S	C03:55868661:55870303:+	93.946	61	0
XLOC_004792	strand-TCONS_00168502	C03:10245020:10246599:-	bol-TCONS_00021745	S	C03:8818552:8822296:-	100	92	0
XLOC_004803	strand-TCONS_00168900	C03:12432643:12433807:-	bol-TCONS_00022023	S	C03:11201748:11202120:-	100	76	1.06e-123
XLOC_004897	strand-TCONS_00172227	C03:30824138:30824958:-	bol-TCONS_00023696	S	C03:28016136:28016905:-	100	91	0
XLOC_004922	strand-TCONS_00173162	C03:36822316:36824697:-	bol-TCONS_00039360	S	C05:19358029:19358551:-	98.547	42	9.77e-173
XLOC_004929	strand-TCONS_00173391	C03:38963882:38965113:-	bol-TCONS_00024372	S	C03:41023199:41024137:-	100	60	2.88e-173
XLOC_004997	strand-TCONS_00175265	C03:55142606:55143521:-	bol-TCONS_00031623	S	C04:21129903:21130620:-	95.972	78	0
XLOC_005029	strand-TCONS_00176028	C03:60220722:60221209:-	bol-TCONS_00025654	S	C03:57602799:57603721:-	100	99	1.4e-162
XLOC_005065	strand-TCONS_00176892	C03_random:4817664:4818469:+	bol-TCONS_00024632	S	C03:45371226:45430536:-	99.424	72	4.02e-180
XLOC_005113	strand-TCONS_00178664	C04:2280301:2281772:+	bol-TCONS_00030026	S	C04:1726505:1727847:-	98.27	45	4.41e-142
XLOC_005143	strand-TCONS_00180031	C04:9388858:9389780:+	bol-TCONS_00019598	S	C03:49749820:49751045:+	97.959	100	7.79e-144
XLOC_005157	strand-TCONS_00180439	C04:13035818:13036115:+	bol-TCONS_00007113	S	C01:37628665:37629551:-	98.99	99	4.69e-151
XLOC_005228	strand-TCONS_00182511	C04:30251968:30253027:+	bol-TCONS_00028506	S	C04:28510027:28511302:+	94.928	94	0
XLOC_005273	strand-TCONS_00183970	C04:39795524:39796335:+	bol-TCONS_00028653	S	C04:30277533:30278582:+	99.821	89	0
XLOC_005291	strand-TCONS_00184612	C04:43608671:43609896:+	bol-TCONS_00063388	S	C08:24909541:24910659:-	96.884	76	3.1e-167
XLOC_005314	strand-TCONS_00185414	C04:47369136:47369917:+	bol-TCONS_00029647	S	C04:39805296:39806033:+	98.084	89	0
XLOC_005321	strand-TCONS_00185888	C04:620072:621970:-	bol-TCONS_00029806	S	C04:40715479:40716477:+	79.849	48	2.4e-171
XLOC_005348	strand-TCONS_00186929	C04:6581302:6582184:-	bol-TCONS_00026617	S	C04:4453386:4454043:+	99.148	61	1.41e-180
XLOC_005352	strand-TCONS_00187014	C04:7266237:7267899:-	bol-TCONS_00030249	S	C04:3669039:3678767:-	100	85	0
XLOC_005377	strand-TCONS_00187922	C04:13032138:13036437:-	bol-TCONS_00007113	S	C01:37628665:37629551:-	98.485	64	5.25e-96
XLOC_005441	strand-TCONS_00189305	C04:25799520:25800422:-	bol-TCONS_00031756	S	C04:22371966:22372510:-	100	55	1.32e-150
XLOC_005462	strand-TCONS_00189908	C04:30251946:30253132:-	bol-TCONS_00028506	S	C04:28510027:28511302:+	94.726	91	0
XLOC_005558	strand-TCONS_00193561	C04_random:3312566:3312988:+	bol-TCONS_00030595	S	C04:7353616:7357688:-	98.571	66	8.96e-140
XLOC_005569	strand-TCONS_00193993	C04_random:823407:824635:-	bol-TCONS_00026405	S	C04:2574752:2575873:+	100	78	0
XLOC_005581	strand-TCONS_00194378	C04_random:3443733:3445311:-	bol-TCONS_00031926	S	C04:24509160:24512168:-	98.98	88	0
XLOC_005589	strand-TCONS_00194478	C04_random:4209748:4210363:-	bol-TCONS_00016242	S	C03:10279656:10281746:+	77.778	58	1.16e-50
XLOC_005687	strand-TCONS_00198393	C05:19702354:19703097:+	bol-TCONS_00038535	S	C05:9331247:9341487:-	99.701	45	4.27e-175
XLOC_005720	strand-TCONS_00199058	C05:27924932:27926121:+	bol-TCONS_00049162	S	C07:14217954:14218450:+	98.383	42	0
XLOC_005723	strand-TCONS_00199084	C05:28106263:28106566:+	bol-TCONS_00021235	S	C03:5277400:5278389:-	90.26	99	1.82e-110
XLOC_005757	strand-TCONS_00200142	C05:36106330:36109811:+	bol-TCONS_00036607	S	C05:27432901:27437781:+	99.796	59	0
XLOC_005777	strand-TCONS_00201173	C05:40657830:40658040:+	bol-TCONS_00037163	S	C05:32018767:32019221:+	99.524	99	1.24e-105
XLOC_005794	strand-TCONS_00202696	C05:2572886:2574764:-	bol-TCONS_00037872	S	C05:2635300:2641982:-	99.303	63	8.36e-147
XLOC_005800	strand-TCONS_00202872	C05:3153763:3155141:-	bol-TCONS_00037977	S	C05:3220994:3222725:-	99.142	100	0
XLOC_005811	strand-TCONS_00203439	C05:5661909:5662396:-	bol-TCONS_00065141	S	C08:38249143:38278296:-	84.436	49	1.94e-62
XLOC_005877	strand-TCONS_00205651	C05:20103655:20104939:-	bol-TCONS_00024782	S	C03:46982143:46983180:-	98.211	79	0
XLOC_005880	strand-TCONS_00205729	C05:21201218:21202134:-	bol-TCONS_00053957	S	C07:19035151:19038763:-	100	84	8.16e-142
XLOC_005907	strand-TCONS_00206314	C05:28003326:28004658:-	bol-TCONS_00027327	S	C04:13827751:13828990:+	96.815	71	0
XLOC_005981	strand-TCONS_00209464	C05_random:1754639:1755715:+	bol-TCONS_00015835	S	C03:7385687:7387830:+	97.5	74	0
XLOC_006014	strand-TCONS_00210244	C06:1321003:1322089:+	bol-TCONS_00044443	S	C06:37881091:37893290:+	99.754	99	0
XLOC_006024	strand-TCONS_00210497	C06:2816824:2817853:+	bol-TCONS_00048005	S	C06:40372959:40373859:-	98.975	66	0
XLOC_006052	strand-TCONS_00211345	C06:8212567:8212979:+	bol-TCONS_00046854	S	C06:24122697:24123424:-	100	57	1.54e-102
XLOC_006078	strand-TCONS_00211994	C06:14840755:14841418:+	bol-TCONS_00046418	S	C06:18142078:18143035:-	99.135	52	6.3e-178
XLOC_006112	strand-TCONS_00212828	C06:20296077:20298617:+	bol-TCONS_00043621	S	C06:27950251:27953677:+	97.602	61	0
XLOC_006115	strand-TCONS_00212937	C06:21138322:21139290:+	bol-TCONS_00046317	S	C06:16818099:16822541:-	96.272	63	0
XLOC_006123	strand-TCONS_00213126	C06:22005826:22006270:+	bol-TCONS_00043887	S	C06:30829891:30830996:+	100	76	4.16e-178
XLOC_006160	strand-TCONS_00214604	C06:31679302:31679796:+	bol-TCONS_00045406	S	C06:5215384:5216054:-	83.092	54	6.93e-46
XLOC_006212	strand-TCONS_00216471	C06:6102662:6103614:-	bol-TCONS_00013037	S	C02:23180595:23182009:-	92.233	81	1.62e-77
XLOC_006223	strand-TCONS_00216849	C06:8769282:8769525:-	bol-TCONS_00051971	S	C07:43480502:43483376:+	99.587	99	6.53e-124
XLOC_006276	strand-TCONS_00218255	C06:19795280:19795496:-	bol-TCONS_00043517	S	C06:27195416:27197393:+	99.078	100	2.12e-108
XLOC_006308	strand-TCONS_00219360	C06:26844912:26845744:-	bol-TCONS_00038372	S	C05:6335825:6400440:-	88.007	82	1.71e-179
XLOC_006312	strand-TCONS_00219440	C06:27686101:27688610:-	bol-TCONS_00067858	S	C09:22619932:22621503:+	88.372	40	0
XLOC_006328	strand-TCONS_00220116	C06:31564097:31565764:-	bol-TCONS_00015838	S	C03:7385687:7387830:+	96.943	68	3.72e-106
XLOC_006344	strand-TCONS_00221107	C06:36020220:36022130:-	bol-TCONS_00041189	S	C06:984471:989364:+	100	100	6.85e-69
XLOC_006367	strand-TCONS_00221782	C06_random:3364632:3365786:+	bol-TCONS_00044903	S	C06:1798217:1798933:-	100	48	0
XLOC_006393	strand-TCONS_00222382	C07:896692:897384:+	bol-TCONS_00010701	S	C02:41452927:41453501:+	99.789	80	0
XLOC_006400	strand-TCONS_00222672	C07:3309517:3311575:+	bol-TCONS_00048934	S	C07:9081547:9083023:+	99.858	57	0
XLOC_006560	strand-TCONS_00227331	C07:36412691:36413441:+	bol-TCONS_00061960	S	C08:4971485:4977576:-	93.529	45	1.26e-140
XLOC_006597	strand-TCONS_00229299	C07:44439126:44439357:+	bol-TCONS_00057063	S	C07:47985830:48003146:-	99.005	87	6.39e-99
XLOC_006620	strand-TCONS_00229930	C07:4591120:4592474:-	bol-TCONS_00053438	S	C07:10494532:10495545:-	99.278	72	0
XLOC_006631	strand-TCONS_00230199	C07:8817120:8818400:-	bol-TCONS_00049162	S	C07:14217954:14218450:+	98.898	42	0
XLOC_006669	strand-TCONS_00231222	C07:17377347:17377771:-	bol-TCONS_00024968	S	C03:49627820:49629677:-	98.551	45	1.76e-27
XLOC_006682	strand-TCONS_00231469	C07:19295857:19296746:-	bol-TCONS_00046984	S	C06:26109359:26110724:-	96.33	100	0
XLOC_006705	strand-TCONS_00232176	C07:24888998:24889853:-	bol-TCONS_00049800	S	C07:24555515:24678538:+	99.228	80	2.98e-131
XLOC_006706	strand-TCONS_00232193	C07:24997653:24998498:-	bol-TCONS_00034495	S	C05:2557735:2559185:+	91.216	81	1.36e-170
XLOC_006789	strand-TCONS_00236171	C07:44439060:44442359:-	bol-TCONS_00057063	S	C07:47985830:48003146:-	99.052	86	3.12e-104
XLOC_006895	strand-TCONS_00238653	C08:13519864:13520494:+	bol-TCONS_00061960	S	C08:4971485:4977576:-	90.614	43	5.17e-99
XLOC_006899	strand-TCONS_00238856	C08:15658231:15659007:+	bol-TCONS_00038372	S	C05:6335825:6400440:-	87.189	62	9.87e-157
XLOC_006947	strand-TCONS_00240670	C08:25763747:25764609:+	bol-TCONS_00059496	S	C08:27614989:27615725:+	96.416	61	3.55e-129
XLOC_006964	strand-TCONS_00241505	C08:29777003:29777221:+	bol-TCONS_00043517	S	C06:27195416:27197393:+	86.747	75	1.81e-44
XLOC_006985	strand-TCONS_00242335	C08:33324490:33324864:+	bol-TCONS_00064669	S	C08:35588693:35590288:-	98.403	83	1.66e-156
XLOC_006990	strand-TCONS_00242896	C08:35132961:35133365:+	bol-TCONS_00065073	S	C08:37749209:37751005:-	100	100	0
XLOC_006998	strand-TCONS_00243495	C08:37477955:37479609:+	bol-TCONS_00065543	S	C08:40473131:40474908:-	100	100	3.93e-72
XLOC_007005	strand-TCONS_00243933	C08:589636:590197:-	bol-TCONS_00012580	S	C02:15983538:15986400:-	99.104	100	4.77e-172
XLOC_007026	strand-TCONS_00244531	C08:5013788:5014017:-	bol-TCONS_00071358	S	C09:14057189:14057692:-	94.558	64	6.7e-59
XLOC_007071	strand-TCONS_00245451	C08:15658271:15658980:-	bol-TCONS_00038372	S	C05:6335825:6400440:-	90.045	64	3.23e-156
XLOC_007079	strand-TCONS_00245611	C08:16768600:16770201:-	bol-TCONS_00062430	S	C08:15126061:15127340:-	92.329	84	2.86e-142
XLOC_007091	strand-TCONS_00245889	C08:18313403:18314912:-	bol-TCONS_00062528	S	C08:16137675:16138137:-	100	63	6.79e-46
XLOC_007123	strand-TCONS_00247230	C08:24741140:24742008:-	bol-TCONS_00046528	S	C06:19173810:19174627:-	86.647	62	5.04e-95
XLOC_007199	strand-TCONS_00250800	C08_random:1212347:1212734:+	bol-TCONS_00035640	S	C05:15840717:15841188:+	95.307	71	3.89e-123
XLOC_007236	strand-TCONS_00251526	C08_random:2729893:2730380:-	bol-TCONS_00059496	S	C08:27614989:27615725:+	84.286	43	9.21e-46
XLOC_007291	strand-TCONS_00253566	C09:10083506:10084188:+	bol-TCONS_00046854	S	C06:24122697:24123424:-	91.406	72	3.74e-95
XLOC_007323	strand-TCONS_00254401	C09:16751150:16751511:+	bol-TCONS_00070949	S	C09:8870416:8872468:-	98.619	100	0
XLOC_007326	strand-TCONS_00254496	C09:17251997:17252833:+	bol-TCONS_00015472	S	C03:4738168:4738952:+	99.037	68	0
XLOC_007362	strand-TCONS_00255282	C09:23647479:23648913:+	bol-TCONS_00061705	S	C08:856514:857445:-	95.467	55	6.73e-160
XLOC_007381	strand-TCONS_00255701	C09:29652884:29654782:+	bol-TCONS_00058196	S	C08:13239271:13252760:+	84.717	54	0
XLOC_007394	strand-TCONS_00255938	C09:32384289:32384703:+	bol-TCONS_00006035	S	C01:25442425:25443336:-	92.791	100	1.08e-173
XLOC_007395	strand-TCONS_00255939	C09:32390234:32392305:+	bol-TCONS_00067690	S	C09:20451830:20453515:+	100	67	0
XLOC_007471	strand-TCONS_00259198	C09:379063:381562:-	bol-TCONS_00061929	S	C08:3735891:3743897:-	79.039	59	1.78e-79
XLOC_007479	strand-TCONS_00259545	C09:2120811:2121499:-	bol-TCONS_00070460	S	C09:3586939:3588887:-	99.367	100	5.8e-77
XLOC_007530	strand-TCONS_00261472	C09:15389381:15389963:-	bol-TCONS_00028367	S	C04:26797001:26797846:+	97.668	96	0
XLOC_007551	strand-TCONS_00261909	C09:18779997:18780887:-	bol-TCONS_00071106	S	C09:11011473:11012659:-	99.301	100	7.06e-69
XLOC_007602	strand-TCONS_00263177	C09:32384004:32385183:-	bol-TCONS_00006035	S	C01:25442425:25443336:-	92.664	43	0
XLOC_007604	strand-TCONS_00263188	C09:32621939:32630122:-	bol-TCONS_00071646	S	C09:20700076:20715480:-	96.104	96	0
XLOC_007634	strand-TCONS_00263798	C09:37530205:37530572:-	bol-TCONS_00072123	S	C09:26609520:26610192:-	98.089	82	1e-72
XLOC_007713	strand-TCONS_00267041	C09_random:2285607:2286218:-	bol-TCONS_00039286	S	C05:18373958:18559407:-	95.856	59	2.73e-166
XLOC_007783	strand-TCONS_00269364	Cnn_random:13149743:13150036:+	bol-TCONS_00058505	S	C08:16689502:17034995:+	98.833	87	7.96e-129
XLOC_007809	strand-TCONS_00270114	Cnn_random:17994093:17995380:+	bol-TCONS_00028478	S	C04:28043808:28048480:+	98.652	96	0
XLOC_007810	strand-TCONS_00270115	Cnn_random:18004830:18005717:+	bol-TCONS_00028479	S	C04:28065996:28066980:+	99.563	92	0
XLOC_007867	strand-TCONS_00271535	Cnn_random:27415759:27417024:+	bol-TCONS_00006103	S	C01:26297365:26298584:-	99.265	81	0
XLOC_007891	strand-TCONS_00272187	Cnn_random:32213378:32213579:+	bol-TCONS_00038372	S	C05:6335825:6400440:-	94.949	49	7.76e-38
XLOC_007892	strand-TCONS_00272263	Cnn_random:32804217:32804993:+	bol-TCONS_00007113	S	C01:37628665:37629551:-	96.306	94	0
XLOC_007902	strand-TCONS_00272434	Cnn_random:34142502:34142844:+	bol-TCONS_00027798	S	C04:19713972:19715528:+	89.865	86	1.63e-101
XLOC_007951	strand-TCONS_00274113	Cnn_random:46250694:46254264:+	bol-TCONS_00072159	S	C09:26975508:26979056:-	98.014	78	0
XLOC_007961	strand-TCONS_00274352	Cnn_random:47755182:47755756:+	bol-TCONS_00040700	S	C05:32334324:32335677:-	89.216	61	2.55e-66
XLOC_007996	strand-TCONS_00275306	Cnn_random:54747011:54747734:+	bol-TCONS_00034598	S	C05:3165685:3166829:+	79.462	54	2.88e-72
XLOC_008005	strand-TCONS_00275487	Cnn_random:56078849:56079626:+	bol-TCONS_00027320	S	C04:13795162:13804207:+	96.382	55	9.15e-141
XLOC_008034	strand-TCONS_00276252	Cnn_random:61831809:61832064:+	bol-TCONS_00037758	S	C05:2161724:2163207:-	99.219	100	5.28e-130
XLOC_008035	strand-TCONS_00276253	Cnn_random:61834339:61834730:+	bol-TCONS_00043303	S	C06:23586299:23598107:+	97.698	99	0
XLOC_008062	strand-TCONS_00276703	Cnn_random:65668709:65669769:+	bol-TCONS_00046814	S	C06:22956774:22957385:-	98.701	53	5.75e-155
XLOC_008099	strand-TCONS_00277373	Cnn_random:70794062:70794296:+	bol-TCONS_00058196	S	C08:13239271:13252760:+	94.468	100	5.01e-100
XLOC_008101	strand-TCONS_00277378	Cnn_random:70842874:70843673:+	bol-TCONS_00029011	S	C04:34794869:34795838:+	100	64	0
XLOC_008109	strand-TCONS_00277454	Cnn_random:71598663:71599351:+	bol-TCONS_00001595	S	C01:12392504:12393188:+	90.962	75	1.21e-123
XLOC_008143	strand-TCONS_00277842	Cnn_random:74857758:74858176:+	bol-TCONS_00058505	S	C08:16689502:17034995:+	99.223	92	0
XLOC_008159	strand-TCONS_00278071	Cnn_random:76601317:76602032:+	bol-TCONS_00006035	S	C01:25442425:25443336:-	100	82	0
XLOC_008160	strand-TCONS_00278073	Cnn_random:76620254:76620496:+	bol-TCONS_00037035	S	C05:30962758:30964244:+	93.846	53	5.59e-50
XLOC_008217	strand-TCONS_00278830	Cnn_random:1838875:1841545:-	bol-TCONS_00032058	S	C04:25812900:25815611:-	98.398	78	0
XLOC_008245	strand-TCONS_00279810	Cnn_random:7782537:7783321:-	bol-TCONS_00048509	S	C07:1849005:1849783:+	100	61	6.44e-82
XLOC_008312	strand-TCONS_00281488	Cnn_random:19537789:19538910:-	bol-TCONS_00017158	S	C03:18102624:18103230:+	96.194	54	1.41e-131
XLOC_008415	strand-TCONS_00284524	Cnn_random:40031193:40031789:-	bol-TCONS_00017158	S	C03:18102624:18103230:+	94.755	46	2.84e-121
XLOC_008419	strand-TCONS_00284676	Cnn_random:41184822:41186054:-	bol-TCONS_00055083	S	C07:33804450:33805496:-	92.777	49	0
XLOC_008440	strand-TCONS_00285204	Cnn_random:44757490:44759542:-	bol-TCONS_00032115	S	C04:26587940:26590958:-	98.323	77	0
XLOC_008458	strand-TCONS_00285683	Cnn_random:48012326:48012585:-	bol-TCONS_00068729	S	C09:31936256:31937973:+	96.935	100	3.26e-122
XLOC_008475	strand-TCONS_00285990	Cnn_random:50435521:50436595:-	bol-TCONS_00071135	S	C09:11179069:11180115:-	97.018	97	0
XLOC_008489	strand-TCONS_00286270	Cnn_random:52274608:52275343:-	bol-TCONS_00048832	S	C07:7363256:7364923:+	96.96	62	3.03e-155
XLOC_008506	strand-TCONS_00286629	Cnn_random:54747025:54747729:-	bol-TCONS_00034598	S	C05:3165685:3166829:+	79.506	55	1.01e-71
XLOC_008521	strand-TCONS_00287012	Cnn_random:57399131:57399663:-	bol-TCONS_00022671	S	C03:17276538:17276986:-	96.996	54	1.24e-108
XLOC_008533	strand-TCONS_00287258	Cnn_random:59387894:59388545:-	bol-TCONS_00041048	S	C06:230422:231359:+	89.241	55	7.43e-48
XLOC_008534	strand-TCONS_00287271	Cnn_random:59569772:59571129:-	bol-TCONS_00039286	S	C05:18373958:18559407:-	95.897	63	1.37e-84
XLOC_008551	strand-TCONS_00287715	Cnn_random:62158860:62159800:-	bol-TCONS_00053868	S	C07:17166656:17168731:-	96.181	81	1.02e-131
XLOC_008562	strand-TCONS_00287912	Cnn_random:63485716:63486092:-	bol-TCONS_00013155	S	C02:24900372:24901604:-	85.802	42	7.06e-41
XLOC_008563	strand-TCONS_00287917	Cnn_random:63561169:63561759:-	bol-TCONS_00057708	S	C08:2652528:2653751:+	100	84	3.98e-138
XLOC_008594	strand-TCONS_00288531	Cnn_random:67157450:67157757:-	bol-TCONS_00004880	S	C01:9103549:9104533:-	100	79	1.81e-125
XLOC_008598	strand-TCONS_00288585	Cnn_random:67554521:67555401:-	bol-TCONS_00057511	S	C08:1050792:1052104:+	82.353	78	9e-133
XLOC_008626	strand-TCONS_00288960	Cnn_random:70400438:70401204:-	bol-TCONS_00059932	S	C08:31170319:31173790:+	97.902	79	0
XLOC_008664	strand-TCONS_00289407	Cnn_random:73883662:73884675:-	bol-TCONS_00018014	S	C03:25953493:25954359:+	96.829	59	0
XLOC_008689	strand-TCONS_00289729	Cnn_random:76601316:76602119:-	bol-TCONS_00006035	S	C01:25442425:25443336:-	100	83	0
XLOC_008695	strand-TCONS_00289833	Cnn_random:77372808:77373231:-	bol-TCONS_00062049	S	C08:7956020:7956414:-	89.964	84	9.44e-99
XLOC_008708	strand-TCONS_00289944	Cnn_random:78270076:78270555:-	bol-TCONS_00061929	S	C08:3735891:3743897:-	76.923	53	9.25e-31
XLOC_008752	strand-TCONS_00290456	Unn_random:2078204:2078630:+	bol-TCONS_00026617	S	C04:4453386:4454043:+	85.165	42	3.72e-44
XLOC_008806	strand-TCONS_00290935	Unn_random:6796810:6797662:+	bol-TCONS_00067600	S	C09:18330091:18330677:+	98.374	45	9.26e-121
XLOC_008867	strand-TCONS_00291605	Unn_random:4334554:4336918:-	bol-TCONS_00061707	S	C08:932181:934953:-	97.353	40	0
XLOC_008902	strand-TCONS_00292012	Unn_random:7897208:7898090:-	bol-TCONS_00036823	S	C05:29248184:29260998:+	94.702	51	0
