# Supplementary material for: Genome-wide identification of oil biosynthesis-related long non-coding RNAs in allopolyploid Brassica napus
Source: BMC Genomics. 2018 Oct 12;19:745. doi: 10.1186/s12864-018-5117-8 (PMC6186049; doi:10.1186/s12864-018-5117-8)
Supplement: Supplementary file 14 — Table S7. The positional conservation of in B. napus lncRNAs B. rapa, B. oleracea and A. thaliana based on lncRNAs identified in the tree species. (XLSX 4524 kb) [file 12864_2018_5117_MOESM14_ESM.xlsx]

## Sheet: A.thaliana
bna_old_id	lncRNA in B.napus	B.napus LncRNA genomic position	lncRNA in A.thaliana	A.thaliana LncRNA genomic position	5'end					3'end					Gain
					Franking gene in B.napus	Order of the gene	Flanking gene in A.thaliana	Order of the gene	Direction of synteny	Franking gene in B.napus	Order of the gene	Flanking gene in A.thaliana	Order of the gene	Direction of synteny
bna_polyA-XLOC_000013	XLOC_000001	A01:95931:97084:+	ath-XLOC_33782	chr4:17775482:17776114:+	BnaA01g00230D	2	AT4G37850	5	+	BnaA01g00280D	4	AT4G37760	4	+	Both loci
bna_polyA-XLOC_000013	XLOC_000001	A01:95931:97084:+	ath-XLOC_33783	chr4:17776653:17776928:+	BnaA01g00230D	2	AT4G37850	5	+	BnaA01g00280D	4	AT4G37760	4	+	Both loci
bna_polyA-XLOC_000042	XLOC_000003	A01:496169:498078:+	ath-XLOC_33662	chr4:17474939:17475370:-	BnaA01g00870D	1	AT4G37100	3	+	BnaA01g00880D	0	AT4G37110	4	+	Both loci
bna_polyA-XLOC_000042	XLOC_000003	A01:496169:498078:+	ath-XLOC_33660	chr4:17469305:17469535:-	BnaA01g00870D	1	AT4G37100	4	+	BnaA01g00880D	0	AT4G37110	5	+	Both loci
bna_polyA-XLOC_000042	XLOC_000003	A01:496169:498078:+	ath-XLOC_33666	chr4:17490997:17491557:-	BnaA01g00870D	1	AT4G37100	3	+	BnaA01g00880D	0	AT4G37110	2	+	Both loci
bna_polyA-XLOC_000042	XLOC_000003	A01:496169:498078:+	ath-XLOC_33659	chr4:17464666:17465761:+	BnaA01g00870D	1	AT4G37100	4	+	BnaA01g00880D	0	AT4G37110	5	+	Both loci
bna_polyA-XLOC_000042	XLOC_000003	A01:496169:498078:+	ath-XLOC_33664	chr4:17481628:17481866:+	BnaA01g00870D	1	AT4G37100	0	+	BnaA01g00880D	0	AT4G37110	1	+	Both loci
bna_polyA-XLOC_000042	XLOC_000003	A01:496169:498078:+	ath-XLOC_33663	chr4:17480498:17481118:+	BnaA01g00870D	1	AT4G37100	0	+	BnaA01g00880D	0	AT4G37110	1	+	Both loci
bna_polyA-XLOC_000042	XLOC_000003	A01:496169:498078:+	ath-XLOC_33665	chr4:17484077:17484839:+	BnaA01g00870D	1	AT4G37100	1	+	BnaA01g00880D	0	AT4G37110	0	+	Both loci
bna_polyA-XLOC_000042	XLOC_000003	A01:496169:498078:+	ath-XLOC_33661	chr4:17474222:17474567:-	BnaA01g00870D	1	AT4G37100	3	+	BnaA01g00880D	0	AT4G37110	4	+	Both loci
bna_ssRNA-XLOC_001889	XLOC_000125	A01:963899:964328:-	ath-XLOC_33448	chr4:16891396:16891909:.	BnaA01g01920D	3	AT4G35510	3	-	BnaA01g01880D	2	AT4G35590	3	-	Both loci
bna_ssRNA-XLOC_001889	XLOC_000125	A01:963899:964328:-	ath-XLOC_33439	chr4:16877051:16877492:+	BnaA01g01920D	3	AT4G35540	1	-	BnaA01g01880D	2	AT4G35590	5	-	Both loci
bna_ssRNA-XLOC_001889	XLOC_000125	A01:963899:964328:-	ath-XLOC_33441	chr4:16880261:16880502:-	BnaA01g01920D	3	AT4G35540	2	-	BnaA01g01880D	2	AT4G35590	5	-	Both loci
bna_ssRNA-XLOC_001889	XLOC_000125	A01:963899:964328:-	ath-XLOC_33442	chr4:16880261:16880502:-	BnaA01g01920D	3	AT4G35540	2	-	BnaA01g01880D	2	AT4G35590	5	-	Both loci
bna_ssRNA-XLOC_001889	XLOC_000125	A01:963899:964328:-	ath-XLOC_33444	chr4:16880339:16880538:+	BnaA01g01920D	3	AT4G35540	2	-	BnaA01g01880D	2	AT4G35590	5	-	Both loci
bna_ssRNA-XLOC_001889	XLOC_000125	A01:963899:964328:-	ath-XLOC_33443	chr4:16880339:16880538:+	BnaA01g01920D	3	AT4G35540	2	-	BnaA01g01880D	2	AT4G35590	5	-	Both loci
bna_ssRNA-XLOC_001889	XLOC_000125	A01:963899:964328:-	ath-XLOC_33440	chr4:16879230:16879842:+	BnaA01g01920D	3	AT4G35540	2	-	BnaA01g01880D	2	AT4G35590	5	-	Both loci
bna_ssRNA-XLOC_001889	XLOC_000125	A01:963899:964328:-	ath-XLOC_33449	chr4:16891487:16891804:-	BnaA01g01920D	3	AT4G35540	5	-	BnaA01g01880D	2	AT4G35590	2	-	Both loci
bna_ssRNA-XLOC_001889	XLOC_000125	A01:963899:964328:-	ath-XLOC_33445	chr4:16882095:16882855:-	BnaA01g01920D	3	AT4G35540	2	-	BnaA01g01880D	2	AT4G35590	4	-	Both loci
bna_ssRNA-XLOC_001889	XLOC_000125	A01:963899:964328:-	ath-XLOC_33446	chr4:16890590:16890965:+	BnaA01g01920D	3	AT4G35540	4	-	BnaA01g01880D	2	AT4G35590	2	-	Both loci
bna_ssRNA-XLOC_001889	XLOC_000125	A01:963899:964328:-	ath-XLOC_33447	chr4:16891394:16891792:.	BnaA01g01920D	3	AT4G35540	5	-	BnaA01g01880D	2	AT4G35680	5	-	Both loci
bna_polyA-XLOC_001821	XLOC_000126	A01:1270219:1271575:-	ath-XLOC_33316	chr4:16548832:16550622:-	BnaA01g02540D	1	AT4G34620	5	-	BnaA01g02530D	0	AT4G34630	4	-	Both loci
bna_polyA-XLOC_001821	XLOC_000126	A01:1270219:1271575:-	ath-XLOC_33313	chr4:16535845:16536396:+	BnaA01g02540D	1	AT4G34620	0	-	BnaA01g02530D	0	AT4G34630	1	-	Both loci
bna_polyA-XLOC_001821	XLOC_000126	A01:1270219:1271575:-	ath-XLOC_33315	chr4:16546224:16546760:+	BnaA01g02540D	1	AT4G34620	4	-	BnaA01g02530D	0	AT4G34630	3	-	Both loci
bna_polyA-XLOC_001821	XLOC_000126	A01:1270219:1271575:-	ath-XLOC_33312	chr4:16531973:16532424:+	BnaA01g02540D	1	AT4G34620	1	-	BnaA01g02530D	0	AT4G34630	2	-	Both loci
bna_polyA-XLOC_001821	XLOC_000126	A01:1270219:1271575:-	ath-XLOC_33314	chr4:16541223:16541502:-	BnaA01g02540D	1	AT4G34620	2	-	BnaA01g02530D	0	AT4G34630	1	-	Both loci
bna_ssRNA-XLOC_000135	XLOC_000006	A01:1280573:1281534:+	ath-XLOC_33313	chr4:16535845:16536396:+	BnaA01g02550D	2	AT4G34600	2	+	BnaA01g02580D	1	AT4G34580	5	+	Both loci
bna_ssRNA-XLOC_000135	XLOC_000006	A01:1280573:1281534:+	ath-XLOC_33312	chr4:16531973:16532424:+	BnaA01g02550D	2	AT4G34600	1	+	BnaA01g02580D	1	AT4G34580	4	+	Both loci
bna_ssRNA-XLOC_000135	XLOC_000006	A01:1280573:1281534:+	ath-XLOC_33309	chr4:16507647:16508687:-	BnaA01g02550D	2	AT4G34600	5	+	BnaA01g02580D	1	AT4G34580	2	+	Both loci
bna_ssRNA-XLOC_000135	XLOC_000006	A01:1280573:1281534:+	ath-XLOC_33310	chr4:16517666:16518626:-	BnaA01g02550D	2	AT4G34600	3	+	BnaA01g02580D	1	AT4G34580	0	+	Both loci
bna_polyA-XLOC_001829	XLOC_000127	A01:1312845:1315852:-	ath-XLOC_33302	chr4:16487947:16488976:+	BnaA01g02640D	1	AT4G34490	1	-	BnaA01g02630D	0	AT4G34500	0	-	Both loci
bna_polyA-XLOC_001829	XLOC_000127	A01:1312845:1315852:-	ath-XLOC_33299	chr4:16480999:16482502:+	BnaA01g02640D	1	AT4G34490	1	-	BnaA01g02630D	0	AT4G34500	2	-	Both loci
bna_polyA-XLOC_001829	XLOC_000127	A01:1312845:1315852:-	ath-XLOC_33304	chr4:16494666:16495631:-	BnaA01g02640D	1	AT4G34490	3	-	BnaA01g02630D	0	AT4G34500	2	-	Both loci
bna_polyA-XLOC_001829	XLOC_000127	A01:1312845:1315852:-	ath-XLOC_33301	chr4:16484562:16487724:+	BnaA01g02640D	1	AT4G34490	0	-	BnaA01g02630D	0	AT4G34500	1	-	Both loci
bna_polyA-XLOC_001829	XLOC_000127	A01:1312845:1315852:-	ath-XLOC_33303	chr4:16490264:16490875:+	BnaA01g02640D	1	AT4G34490	1	-	BnaA01g02630D	0	AT4G34500	0	-	Both loci
bna_polyA-XLOC_001829	XLOC_000127	A01:1312845:1315852:-	ath-XLOC_33300	chr4:16483284:16484048:+	BnaA01g02640D	1	AT4G34490	1	-	BnaA01g02630D	0	AT4G34500	2	-	Both loci
bna_polyA-XLOC_001830	XLOC_000128	A01:1316342:1319368:-	ath-XLOC_33302	chr4:16487947:16488976:+	BnaA01g02650D	1	AT4G34480	2	-	BnaA01g02640D	0	AT4G34490	1	-	Both loci
bna_polyA-XLOC_001830	XLOC_000128	A01:1316342:1319368:-	ath-XLOC_33295	chr4:16465924:16466673:-	BnaA01g02650D	1	AT4G34480	4	-	BnaA01g02640D	0	AT4G34490	5	-	Both loci
bna_polyA-XLOC_001830	XLOC_000128	A01:1316342:1319368:-	ath-XLOC_33298	chr4:16469002:16469646:-	BnaA01g02650D	1	AT4G34480	4	-	BnaA01g02640D	0	AT4G34490	5	-	Both loci
bna_polyA-XLOC_001830	XLOC_000128	A01:1316342:1319368:-	ath-XLOC_33299	chr4:16480999:16482502:+	BnaA01g02650D	1	AT4G34480	0	-	BnaA01g02640D	0	AT4G34490	1	-	Both loci
bna_polyA-XLOC_001830	XLOC_000128	A01:1316342:1319368:-	ath-XLOC_33304	chr4:16494666:16495631:-	BnaA01g02650D	1	AT4G34480	4	-	BnaA01g02640D	0	AT4G34490	3	-	Both loci
bna_polyA-XLOC_001830	XLOC_000128	A01:1316342:1319368:-	ath-XLOC_33297	chr4:16468320:16468631:-	BnaA01g02650D	1	AT4G34480	4	-	BnaA01g02640D	0	AT4G34490	5	-	Both loci
bna_polyA-XLOC_001830	XLOC_000128	A01:1316342:1319368:-	ath-XLOC_33301	chr4:16484562:16487724:+	BnaA01g02650D	1	AT4G34480	1	-	BnaA01g02640D	0	AT4G34490	0	-	Both loci
bna_polyA-XLOC_001830	XLOC_000128	A01:1316342:1319368:-	ath-XLOC_33303	chr4:16490264:16490875:+	BnaA01g02650D	1	AT4G34480	2	-	BnaA01g02640D	0	AT4G34490	1	-	Both loci
bna_polyA-XLOC_001830	XLOC_000128	A01:1316342:1319368:-	ath-XLOC_33296	chr4:16466938:16467212:-	BnaA01g02650D	1	AT4G34480	4	-	BnaA01g02640D	0	AT4G34490	5	-	Both loci
bna_polyA-XLOC_001830	XLOC_000128	A01:1316342:1319368:-	ath-XLOC_33300	chr4:16483284:16484048:+	BnaA01g02650D	1	AT4G34480	0	-	BnaA01g02640D	0	AT4G34490	1	-	Both loci
bna_polyA-XLOC_001840	XLOC_000129	A01:1367516:1368292:-	ath-XLOC_33283	chr4:16434282:16434588:-	BnaA01g02780D	1	AT4G34350	2	-	BnaA01g02770D	1	AT4G34370	0	-	Both loci
bna_polyA-XLOC_001840	XLOC_000129	A01:1367516:1368292:-	ath-XLOC_33282	chr4:16433641:16433869:-	BnaA01g02780D	1	AT4G34350	1	-	BnaA01g02770D	1	AT4G34370	1	-	Both loci
bna_polyA-XLOC_001840	XLOC_000129	A01:1367516:1368292:-	ath-XLOC_33280	chr4:16426486:16428050:+	BnaA01g02780D	1	AT4G34350	1	-	BnaA01g02770D	1	AT4G34370	3	-	Both loci
bna_polyA-XLOC_001840	XLOC_000129	A01:1367516:1368292:-	ath-XLOC_33281	chr4:16428275:16431148:+	BnaA01g02780D	1	AT4G34350	0	-	BnaA01g02770D	1	AT4G34370	2	-	Both loci
bna_polyA-XLOC_001840	XLOC_000129	A01:1367516:1368292:-	ath-XLOC_33286	chr4:16438650:16440477:-	BnaA01g02780D	1	AT4G34350	3	-	BnaA01g02770D	1	AT4G34370	1	-	Both loci
bna_polyA-XLOC_001840	XLOC_000129	A01:1367516:1368292:-	ath-XLOC_33279	chr4:16424444:16424672:+	BnaA01g02780D	1	AT4G34350	3	-	BnaA01g02770D	1	AT4G34370	5	-	Both loci
bna_polyA-XLOC_001840	XLOC_000129	A01:1367516:1368292:-	ath-XLOC_33285	chr4:16435692:16436928:-	BnaA01g02780D	1	AT4G34350	2	-	BnaA01g02770D	1	AT4G34370	0	-	Both loci
bna_polyA-XLOC_001840	XLOC_000129	A01:1367516:1368292:-	ath-XLOC_33284	chr4:16435146:16435571:-	BnaA01g02780D	1	AT4G34350	2	-	BnaA01g02770D	1	AT4G34370	0	-	Both loci
bna_polyA-XLOC_001840	XLOC_000129	A01:1367516:1368292:-	ath-XLOC_33287	chr4:16441611:16442568:-	BnaA01g02780D	1	AT4G34350	4	-	BnaA01g02770D	1	AT4G34370	2	-	Both loci
bna_polyA-XLOC_001840	XLOC_000129	A01:1367516:1368292:-	ath-XLOC_33278	chr4:16422453:16423799:-	BnaA01g02780D	1	AT4G34350	3	-	BnaA01g02770D	1	AT4G34370	5	-	Both loci
bna_polyA-XLOC_001840	XLOC_000129	A01:1367516:1368292:-	ath-XLOC_33289	chr4:16446108:16446521:-	BnaA01g02780D	1	AT4G34350	5	-	BnaA01g02770D	1	AT4G34370	3	-	Both loci
bna_polyA-XLOC_001840	XLOC_000129	A01:1367516:1368292:-	ath-XLOC_33288	chr4:16445127:16445471:-	BnaA01g02780D	1	AT4G34350	5	-	BnaA01g02770D	1	AT4G34370	3	-	Both loci
bna_ssRNA-XLOC_000145	XLOC_000007	A01:1395165:1398073:+	ath-XLOC_33261	chr4:16388079:16388745:+	BnaA01g02840D	1	AT4G34270	5	+	BnaA01g02850D	0	AT4G34265	4	+	Both loci
bna_ssRNA-XLOC_000145	XLOC_000007	A01:1395165:1398073:+	ath-XLOC_33265	chr4:16398942:16401873:-	BnaA01g02840D	1	AT4G34270	2	+	BnaA01g02850D	0	AT4G34265	1	+	Both loci
bna_ssRNA-XLOC_000145	XLOC_000007	A01:1395165:1398073:+	ath-XLOC_33268	chr4:16409731:16410151:-	BnaA01g02840D	1	AT4G34270	2	+	BnaA01g02850D	0	AT4G34265	3	+	Both loci
bna_ssRNA-XLOC_000145	XLOC_000007	A01:1395165:1398073:+	ath-XLOC_33264	chr4:16398118:16398496:-	BnaA01g02840D	1	AT4G34270	2	+	BnaA01g02850D	0	AT4G34265	1	+	Both loci
bna_ssRNA-XLOC_000145	XLOC_000007	A01:1395165:1398073:+	ath-XLOC_33260	chr4:16386109:16387601:+	BnaA01g02840D	1	AT4G34270	5	+	BnaA01g02850D	0	AT4G34265	4	+	Both loci
bna_ssRNA-XLOC_000145	XLOC_000007	A01:1395165:1398073:+	ath-XLOC_33262	chr4:16390357:16390747:-	BnaA01g02840D	1	AT4G34270	4	+	BnaA01g02850D	0	AT4G34265	3	+	Both loci
bna_ssRNA-XLOC_000145	XLOC_000007	A01:1395165:1398073:+	ath-XLOC_33267	chr4:16408579:16409217:-	BnaA01g02840D	1	AT4G34270	2	+	BnaA01g02850D	0	AT4G34265	3	+	Both loci
bna_ssRNA-XLOC_000145	XLOC_000007	A01:1395165:1398073:+	ath-XLOC_33263	chr4:16394955:16396472:-	BnaA01g02840D	1	AT4G34270	3	+	BnaA01g02850D	0	AT4G34265	2	+	Both loci
bna_ssRNA-XLOC_000145	XLOC_000007	A01:1395165:1398073:+	ath-XLOC_33266	chr4:16402351:16402699:-	BnaA01g02840D	1	AT4G34270	1	+	BnaA01g02850D	0	AT4G34265	0	+	Both loci
bna_polyA-XLOC_001863	XLOC_000130	A01:1539681:1547472:-	ath-XLOC_33189	chr4:16192047:16192509:+	BnaA01g03230D	3	AT4G33760	0	-	BnaA01g03200D	0	AT4G33790	3	-	Both loci
bna_polyA-XLOC_001863	XLOC_000130	A01:1539681:1547472:-	ath-XLOC_33193	chr4:16200214:16201007:+	BnaA01g03230D	3	AT4G33760	2	-	BnaA01g03200D	0	AT4G33790	2	-	Both loci
bna_polyA-XLOC_001863	XLOC_000130	A01:1539681:1547472:-	ath-XLOC_33196	chr4:16200362:16200806:-	BnaA01g03230D	3	AT4G33760	2	-	BnaA01g03200D	0	AT4G33790	2	-	Both loci
bna_polyA-XLOC_001863	XLOC_000130	A01:1539681:1547472:-	ath-XLOC_33195	chr4:16200362:16200806:-	BnaA01g03230D	3	AT4G33760	2	-	BnaA01g03200D	0	AT4G33790	2	-	Both loci
bna_polyA-XLOC_001863	XLOC_000130	A01:1539681:1547472:-	ath-XLOC_33199	chr4:16210976:16211471:+	BnaA01g03230D	3	AT4G33760	4	-	BnaA01g03200D	0	AT4G33790	1	-	Both loci
bna_polyA-XLOC_001863	XLOC_000130	A01:1539681:1547472:-	ath-XLOC_33198	chr4:16205373:16205790:+	BnaA01g03230D	3	AT4G33760	3	-	BnaA01g03200D	0	AT4G33790	0	-	Both loci
bna_polyA-XLOC_001863	XLOC_000130	A01:1539681:1547472:-	ath-XLOC_33188	chr4:16190205:16190569:+	BnaA01g03230D	3	AT4G33760	0	-	BnaA01g03200D	0	AT4G33790	3	-	Both loci
bna_polyA-XLOC_001863	XLOC_000130	A01:1539681:1547472:-	ath-XLOC_33194	chr4:16200214:16201007:+	BnaA01g03230D	3	AT4G33760	2	-	BnaA01g03200D	0	AT4G33790	2	-	Both loci
bna_polyA-XLOC_001863	XLOC_000130	A01:1539681:1547472:-	ath-XLOC_33190	chr4:16195733:16196742:+	BnaA01g03230D	3	AT4G33760	1	-	BnaA01g03200D	0	AT4G33790	2	-	Both loci
bna_polyA-XLOC_001863	XLOC_000130	A01:1539681:1547472:-	ath-XLOC_33197	chr4:16203195:16203636:+	BnaA01g03230D	3	AT4G33760	2	-	BnaA01g03200D	0	AT4G33790	1	-	Both loci
bna_polyA-XLOC_001863	XLOC_000130	A01:1539681:1547472:-	ath-XLOC_33200	chr4:16213650:16214309:+	BnaA01g03230D	3	AT4G33760	5	-	BnaA01g03200D	0	AT4G33790	2	-	Both loci
bna_polyA-XLOC_001863	XLOC_000130	A01:1539681:1547472:-	ath-XLOC_33192	chr4:16199455:16199886:+	BnaA01g03230D	3	AT4G33760	2	-	BnaA01g03200D	0	AT4G33790	2	-	Both loci
bna_polyA-XLOC_001863	XLOC_000130	A01:1539681:1547472:-	ath-XLOC_33191	chr4:16197603:16197887:+	BnaA01g03230D	3	AT4G33760	2	-	BnaA01g03200D	0	AT4G33790	2	-	Both loci
bna_ssRNA-XLOC_001958	XLOC_000131	A01:1547892:1549552:-	ath-XLOC_33189	chr4:16192047:16192509:+	BnaA01g03230D	2	AT4G33760	0	-	BnaA01g03200D	1	AT4G33790	3	-	Both loci
bna_ssRNA-XLOC_001958	XLOC_000131	A01:1547892:1549552:-	ath-XLOC_33193	chr4:16200214:16201007:+	BnaA01g03230D	2	AT4G33760	2	-	BnaA01g03200D	1	AT4G33790	2	-	Both loci
bna_ssRNA-XLOC_001958	XLOC_000131	A01:1547892:1549552:-	ath-XLOC_33196	chr4:16200362:16200806:-	BnaA01g03230D	2	AT4G33760	2	-	BnaA01g03200D	1	AT4G33790	2	-	Both loci
bna_ssRNA-XLOC_001958	XLOC_000131	A01:1547892:1549552:-	ath-XLOC_33195	chr4:16200362:16200806:-	BnaA01g03230D	2	AT4G33760	2	-	BnaA01g03200D	1	AT4G33790	2	-	Both loci
bna_ssRNA-XLOC_001958	XLOC_000131	A01:1547892:1549552:-	ath-XLOC_33199	chr4:16210976:16211471:+	BnaA01g03230D	2	AT4G33760	4	-	BnaA01g03200D	1	AT4G33790	1	-	Both loci
bna_ssRNA-XLOC_001958	XLOC_000131	A01:1547892:1549552:-	ath-XLOC_33198	chr4:16205373:16205790:+	BnaA01g03230D	2	AT4G33760	3	-	BnaA01g03200D	1	AT4G33790	0	-	Both loci
bna_ssRNA-XLOC_001958	XLOC_000131	A01:1547892:1549552:-	ath-XLOC_33188	chr4:16190205:16190569:+	BnaA01g03230D	2	AT4G33760	0	-	BnaA01g03200D	1	AT4G33790	3	-	Both loci
bna_ssRNA-XLOC_001958	XLOC_000131	A01:1547892:1549552:-	ath-XLOC_33194	chr4:16200214:16201007:+	BnaA01g03230D	2	AT4G33760	2	-	BnaA01g03200D	1	AT4G33790	2	-	Both loci
bna_ssRNA-XLOC_001958	XLOC_000131	A01:1547892:1549552:-	ath-XLOC_33190	chr4:16195733:16196742:+	BnaA01g03230D	2	AT4G33760	1	-	BnaA01g03200D	1	AT4G33790	2	-	Both loci
bna_ssRNA-XLOC_001958	XLOC_000131	A01:1547892:1549552:-	ath-XLOC_33197	chr4:16203195:16203636:+	BnaA01g03230D	2	AT4G33760	2	-	BnaA01g03200D	1	AT4G33790	1	-	Both loci
bna_ssRNA-XLOC_001958	XLOC_000131	A01:1547892:1549552:-	ath-XLOC_33200	chr4:16213650:16214309:+	BnaA01g03230D	2	AT4G33760	5	-	BnaA01g03200D	1	AT4G33790	2	-	Both loci
bna_ssRNA-XLOC_001958	XLOC_000131	A01:1547892:1549552:-	ath-XLOC_33192	chr4:16199455:16199886:+	BnaA01g03230D	2	AT4G33760	2	-	BnaA01g03200D	1	AT4G33790	2	-	Both loci
bna_ssRNA-XLOC_001958	XLOC_000131	A01:1547892:1549552:-	ath-XLOC_33191	chr4:16197603:16197887:+	BnaA01g03230D	2	AT4G33760	2	-	BnaA01g03200D	1	AT4G33790	2	-	Both loci
bna_polyA-XLOC_000159	XLOC_000008	A01:1579069:1584965:+	ath-XLOC_33183	chr4:16147766:16148066:-	BnaA01g03310D	1	AT4G33660	5	+	BnaA01g03320D	0	AT4G33650	4	+	Both loci
bna_polyA-XLOC_000159	XLOC_000008	A01:1579069:1584965:+	ath-XLOC_33185	chr4:16160947:16161621:-	BnaA01g03310D	1	AT4G33660	1	+	BnaA01g03320D	0	AT4G33650	0	+	Both loci
bna_polyA-XLOC_000159	XLOC_000008	A01:1579069:1584965:+	ath-XLOC_33184	chr4:16156782:16157974:-	BnaA01g03310D	1	AT4G33660	3	+	BnaA01g03320D	0	AT4G33650	2	+	Both loci
bna_ssRNA-XLOC_000171	XLOC_000009	A01:1594949:1597430:+	ath-XLOC_33180	chr4:16140824:16141320:-	BnaA01g03350D	1	AT4G33620	5	+	BnaA01g03370D	1	AT4G33540	4	+	Both loci
bna_ssRNA-XLOC_000171	XLOC_000009	A01:1594949:1597430:+	ath-XLOC_33179	chr4:16139991:16140302:-	BnaA01g03350D	1	AT4G33620	5	+	BnaA01g03370D	1	AT4G33540	4	+	Both loci
bna_polyA-XLOC_000201	XLOC_000010	A01:1838567:1840412:+	ath-XLOC_33084	chr4:15884546:15884824:-	BnaA01g04000D	1	AT4G32940	5	+	BnaA01g04020D	1	AT4G32920	2	+	Both loci
bna_polyA-XLOC_000201	XLOC_000010	A01:1838567:1840412:+	ath-XLOC_33093	chr4:15907625:15907952:-	BnaA01g04000D	1	AT4G32940	2	+	BnaA01g04020D	1	AT4G32920	5	+	Both loci
bna_polyA-XLOC_000201	XLOC_000010	A01:1838567:1840412:+	ath-XLOC_33090	chr4:15896913:15897366:+	BnaA01g04000D	1	AT4G32940	2	+	BnaA01g04020D	1	AT4G32920	1	+	Both loci
bna_polyA-XLOC_000201	XLOC_000010	A01:1838567:1840412:+	ath-XLOC_33088	chr4:15892608:15892813:+	BnaA01g04000D	1	AT4G32940	3	+	BnaA01g04020D	1	AT4G32920	0	+	Both loci
bna_polyA-XLOC_000201	XLOC_000010	A01:1838567:1840412:+	ath-XLOC_33087	chr4:15891757:15892117:+	BnaA01g04000D	1	AT4G32940	3	+	BnaA01g04020D	1	AT4G32920	0	+	Both loci
bna_polyA-XLOC_000201	XLOC_000010	A01:1838567:1840412:+	ath-XLOC_33091	chr4:15897931:15898135:-	BnaA01g04000D	1	AT4G32940	2	+	BnaA01g04020D	1	AT4G32920	2	+	Both loci
bna_polyA-XLOC_000201	XLOC_000010	A01:1838567:1840412:+	ath-XLOC_33083	chr4:15882986:15883295:-	BnaA01g04000D	1	AT4G32940	5	+	BnaA01g04020D	1	AT4G32920	2	+	Both loci
bna_polyA-XLOC_000201	XLOC_000010	A01:1838567:1840412:+	ath-XLOC_33089	chr4:15894991:15895923:+	BnaA01g04000D	1	AT4G32940	3	+	BnaA01g04020D	1	AT4G32920	0	+	Both loci
bna_polyA-XLOC_000201	XLOC_000010	A01:1838567:1840412:+	ath-XLOC_33092	chr4:15905084:15905358:+	BnaA01g04000D	1	AT4G32940	1	+	BnaA01g04020D	1	AT4G32920	4	+	Both loci
bna_polyA-XLOC_000201	XLOC_000010	A01:1838567:1840412:+	ath-XLOC_33085	chr4:15885481:15886062:-	BnaA01g04000D	1	AT4G32940	4	+	BnaA01g04020D	1	AT4G32920	1	+	Both loci
bna_polyA-XLOC_000201	XLOC_000010	A01:1838567:1840412:+	ath-XLOC_33086	chr4:15887582:15888477:+	BnaA01g04000D	1	AT4G32940	3	+	BnaA01g04020D	1	AT4G32920	0	+	Both loci
bna_polyA-XLOC_000201	XLOC_000010	A01:1838567:1840412:+	ath-XLOC_33082	chr4:15881532:15881884:-	BnaA01g04000D	1	AT4G32940	5	+	BnaA01g04020D	1	AT4G32920	2	+	Both loci
bna_polyA-XLOC_001910	XLOC_000132	A01:1965347:1966212:-	ath-XLOC_33045	chr4:15788353:15788970:-	BnaA01g04240D	1	AT4G32714	2	-	BnaA01g04210D	3	AT4G32750	2	-	Both loci
bna_polyA-XLOC_001910	XLOC_000132	A01:1965347:1966212:-	ath-XLOC_33044	chr4:15782541:15783383:-	BnaA01g04240D	1	AT4G32714	1	-	BnaA01g04210D	3	AT4G32750	5	-	Both loci
bna_polyA-XLOC_001910	XLOC_000132	A01:1965347:1966212:-	ath-XLOC_33050	chr4:15797863:15798281:+	BnaA01g04240D	1	AT4G32714	4	-	BnaA01g04210D	3	AT4G32750	0	-	Both loci
bna_polyA-XLOC_001910	XLOC_000132	A01:1965347:1966212:-	ath-XLOC_33048	chr4:15793832:15794059:-	BnaA01g04240D	1	AT4G32714	3	-	BnaA01g04210D	3	AT4G32750	1	-	Both loci
bna_polyA-XLOC_001910	XLOC_000132	A01:1965347:1966212:-	ath-XLOC_33046	chr4:15790195:15790717:-	BnaA01g04240D	1	AT4G32714	3	-	BnaA01g04210D	3	AT4G32750	1	-	Both loci
bna_polyA-XLOC_001910	XLOC_000132	A01:1965347:1966212:-	ath-XLOC_33052	chr4:15802347:15804274:-	BnaA01g04240D	1	AT4G32714	5	-	BnaA01g04210D	3	AT4G32750	1	-	Both loci
bna_polyA-XLOC_001910	XLOC_000132	A01:1965347:1966212:-	ath-XLOC_33049	chr4:15797138:15797379:+	BnaA01g04240D	1	AT4G32714	4	-	BnaA01g04210D	3	AT4G32750	0	-	Both loci
bna_polyA-XLOC_001910	XLOC_000132	A01:1965347:1966212:-	ath-XLOC_33051	chr4:15799189:15799645:-	BnaA01g04240D	1	AT4G32714	5	-	BnaA01g04210D	3	AT4G32750	1	-	Both loci
bna_polyA-XLOC_001910	XLOC_000132	A01:1965347:1966212:-	ath-XLOC_33047	chr4:15792571:15792946:-	BnaA01g04240D	1	AT4G32714	3	-	BnaA01g04210D	3	AT4G32750	1	-	Both loci
bna_ssRNA-XLOC_000223	XLOC_000011	A01:2045418:2047236:+	ath-XLOC_33028	chr4:15742403:15744099:-	BnaA01g04380D	3	AT4G32620	2	+	BnaA01g04420D	2	AT4G32610	3	+	Both loci
bna_ssRNA-XLOC_000223	XLOC_000011	A01:2045418:2047236:+	ath-XLOC_33033	chr4:15754550:15755159:+	BnaA01g04380D	3	AT4G32620	3	+	BnaA01g04420D	2	AT4G32610	4	+	Both loci
bna_ssRNA-XLOC_000223	XLOC_000011	A01:2045418:2047236:+	ath-XLOC_33026	chr4:15736359:15737890:-	BnaA01g04380D	3	AT4G32620	0	+	BnaA01g04420D	2	AT4G32610	1	+	Both loci
bna_ssRNA-XLOC_000223	XLOC_000011	A01:2045418:2047236:+	ath-XLOC_33023	chr4:15721957:15722296:-	BnaA01g04380D	3	AT4G32620	4	+	BnaA01g04420D	2	AT4G32610	3	+	Both loci
bna_ssRNA-XLOC_000223	XLOC_000011	A01:2045418:2047236:+	ath-XLOC_33032	chr4:15749246:15749572:-	BnaA01g04380D	3	AT4G32620	2	+	BnaA01g04420D	2	AT4G32610	3	+	Both loci
bna_ssRNA-XLOC_000223	XLOC_000011	A01:2045418:2047236:+	ath-XLOC_33025	chr4:15734337:15735907:-	BnaA01g04380D	3	AT4G32620	0	+	BnaA01g04420D	2	AT4G32610	1	+	Both loci
bna_ssRNA-XLOC_000223	XLOC_000011	A01:2045418:2047236:+	ath-XLOC_33034	chr4:15756254:15756755:-	BnaA01g04380D	3	AT4G32620	4	+	BnaA01g04420D	2	AT4G32610	5	+	Both loci
bna_ssRNA-XLOC_000223	XLOC_000011	A01:2045418:2047236:+	ath-XLOC_33029	chr4:15746287:15746535:-	BnaA01g04380D	3	AT4G32620	2	+	BnaA01g04420D	2	AT4G32610	3	+	Both loci
bna_ssRNA-XLOC_000223	XLOC_000011	A01:2045418:2047236:+	ath-XLOC_33027	chr4:15740904:15741104:-	BnaA01g04380D	3	AT4G32620	1	+	BnaA01g04420D	2	AT4G32610	2	+	Both loci
bna_ssRNA-XLOC_000223	XLOC_000011	A01:2045418:2047236:+	ath-XLOC_33024	chr4:15728373:15730106:+	BnaA01g04380D	3	AT4G32620	1	+	BnaA01g04420D	2	AT4G32610	0	+	Both loci
bna_ssRNA-XLOC_000223	XLOC_000011	A01:2045418:2047236:+	ath-XLOC_33031	chr4:15748423:15748834:-	BnaA01g04380D	3	AT4G32620	2	+	BnaA01g04420D	2	AT4G32610	3	+	Both loci
bna_ssRNA-XLOC_000223	XLOC_000011	A01:2045418:2047236:+	ath-XLOC_33030	chr4:15747510:15747944:-	BnaA01g04380D	3	AT4G32620	2	+	BnaA01g04420D	2	AT4G32610	3	+	Both loci
bna_ssRNA-XLOC_002017	XLOC_000133	A01:2045418:2047236:-	ath-XLOC_33028	chr4:15742403:15744099:-	BnaA01g04420D	2	AT4G32610	3	-	BnaA01g04380D	3	AT4G32620	2	-	Both loci
bna_ssRNA-XLOC_002017	XLOC_000133	A01:2045418:2047236:-	ath-XLOC_33033	chr4:15754550:15755159:+	BnaA01g04420D	2	AT4G32610	4	-	BnaA01g04380D	3	AT4G32620	3	-	Both loci
bna_ssRNA-XLOC_002017	XLOC_000133	A01:2045418:2047236:-	ath-XLOC_33026	chr4:15736359:15737890:-	BnaA01g04420D	2	AT4G32610	1	-	BnaA01g04380D	3	AT4G32620	0	-	Both loci
bna_ssRNA-XLOC_002017	XLOC_000133	A01:2045418:2047236:-	ath-XLOC_33023	chr4:15721957:15722296:-	BnaA01g04420D	2	AT4G32610	3	-	BnaA01g04380D	3	AT4G32620	4	-	Both loci
bna_ssRNA-XLOC_002017	XLOC_000133	A01:2045418:2047236:-	ath-XLOC_33032	chr4:15749246:15749572:-	BnaA01g04420D	2	AT4G32610	3	-	BnaA01g04380D	3	AT4G32620	2	-	Both loci
bna_ssRNA-XLOC_002017	XLOC_000133	A01:2045418:2047236:-	ath-XLOC_33025	chr4:15734337:15735907:-	BnaA01g04420D	2	AT4G32610	1	-	BnaA01g04380D	3	AT4G32620	0	-	Both loci
bna_ssRNA-XLOC_002017	XLOC_000133	A01:2045418:2047236:-	ath-XLOC_33034	chr4:15756254:15756755:-	BnaA01g04420D	2	AT4G32610	5	-	BnaA01g04380D	3	AT4G32620	4	-	Both loci
bna_ssRNA-XLOC_002017	XLOC_000133	A01:2045418:2047236:-	ath-XLOC_33029	chr4:15746287:15746535:-	BnaA01g04420D	2	AT4G32610	3	-	BnaA01g04380D	3	AT4G32620	2	-	Both loci
bna_ssRNA-XLOC_002017	XLOC_000133	A01:2045418:2047236:-	ath-XLOC_33027	chr4:15740904:15741104:-	BnaA01g04420D	2	AT4G32610	2	-	BnaA01g04380D	3	AT4G32620	1	-	Both loci
bna_ssRNA-XLOC_002017	XLOC_000133	A01:2045418:2047236:-	ath-XLOC_33024	chr4:15728373:15730106:+	BnaA01g04420D	2	AT4G32610	0	-	BnaA01g04380D	3	AT4G32620	1	-	Both loci
bna_ssRNA-XLOC_002017	XLOC_000133	A01:2045418:2047236:-	ath-XLOC_33031	chr4:15748423:15748834:-	BnaA01g04420D	2	AT4G32610	3	-	BnaA01g04380D	3	AT4G32620	2	-	Both loci
bna_ssRNA-XLOC_002017	XLOC_000133	A01:2045418:2047236:-	ath-XLOC_33030	chr4:15747510:15747944:-	BnaA01g04420D	2	AT4G32610	3	-	BnaA01g04380D	3	AT4G32620	2	-	Both loci
bna_polyA-XLOC_001920	XLOC_000133	A01:2046023:2047197:-	ath-XLOC_33028	chr4:15742403:15744099:-	BnaA01g04420D	2	AT4G32610	3	-	BnaA01g04380D	3	AT4G32620	2	-	Both loci
bna_polyA-XLOC_001920	XLOC_000133	A01:2046023:2047197:-	ath-XLOC_33033	chr4:15754550:15755159:+	BnaA01g04420D	2	AT4G32610	4	-	BnaA01g04380D	3	AT4G32620	3	-	Both loci
bna_polyA-XLOC_001920	XLOC_000133	A01:2046023:2047197:-	ath-XLOC_33026	chr4:15736359:15737890:-	BnaA01g04420D	2	AT4G32610	1	-	BnaA01g04380D	3	AT4G32620	0	-	Both loci
bna_polyA-XLOC_001920	XLOC_000133	A01:2046023:2047197:-	ath-XLOC_33023	chr4:15721957:15722296:-	BnaA01g04420D	2	AT4G32610	3	-	BnaA01g04380D	3	AT4G32620	4	-	Both loci
bna_polyA-XLOC_001920	XLOC_000133	A01:2046023:2047197:-	ath-XLOC_33032	chr4:15749246:15749572:-	BnaA01g04420D	2	AT4G32610	3	-	BnaA01g04380D	3	AT4G32620	2	-	Both loci
bna_polyA-XLOC_001920	XLOC_000133	A01:2046023:2047197:-	ath-XLOC_33025	chr4:15734337:15735907:-	BnaA01g04420D	2	AT4G32610	1	-	BnaA01g04380D	3	AT4G32620	0	-	Both loci
bna_polyA-XLOC_001920	XLOC_000133	A01:2046023:2047197:-	ath-XLOC_33034	chr4:15756254:15756755:-	BnaA01g04420D	2	AT4G32610	5	-	BnaA01g04380D	3	AT4G32620	4	-	Both loci
bna_polyA-XLOC_001920	XLOC_000133	A01:2046023:2047197:-	ath-XLOC_33029	chr4:15746287:15746535:-	BnaA01g04420D	2	AT4G32610	3	-	BnaA01g04380D	3	AT4G32620	2	-	Both loci
bna_polyA-XLOC_001920	XLOC_000133	A01:2046023:2047197:-	ath-XLOC_33027	chr4:15740904:15741104:-	BnaA01g04420D	2	AT4G32610	2	-	BnaA01g04380D	3	AT4G32620	1	-	Both loci
bna_polyA-XLOC_001920	XLOC_000133	A01:2046023:2047197:-	ath-XLOC_33024	chr4:15728373:15730106:+	BnaA01g04420D	2	AT4G32610	0	-	BnaA01g04380D	3	AT4G32620	1	-	Both loci
bna_polyA-XLOC_001920	XLOC_000133	A01:2046023:2047197:-	ath-XLOC_33031	chr4:15748423:15748834:-	BnaA01g04420D	2	AT4G32610	3	-	BnaA01g04380D	3	AT4G32620	2	-	Both loci
bna_polyA-XLOC_001920	XLOC_000133	A01:2046023:2047197:-	ath-XLOC_33030	chr4:15747510:15747944:-	BnaA01g04420D	2	AT4G32610	3	-	BnaA01g04380D	3	AT4G32620	2	-	Both loci
bna_polyA-XLOC_000239	XLOC_000012	A01:2348661:2350904:+	ath-XLOC_32922	chr4:15401713:15402742:-	BnaA01g04980D	2	AT4G31880	5	+	BnaA01g05000D	1	AT4G31875	4	+	Both loci
bna_polyA-XLOC_000239	XLOC_000012	A01:2348661:2350904:+	ath-XLOC_32927	chr4:15436047:15436500:-	BnaA01g04980D	2	AT4G31880	2	+	BnaA01g05000D	1	AT4G31875	3	+	Both loci
bna_polyA-XLOC_000239	XLOC_000012	A01:2348661:2350904:+	ath-XLOC_32928	chr4:15441081:15441468:-	BnaA01g04980D	2	AT4G31880	3	+	BnaA01g05000D	1	AT4G31875	4	+	Both loci
bna_polyA-XLOC_000239	XLOC_000012	A01:2348661:2350904:+	ath-XLOC_32924	chr4:15423734:15424219:+	BnaA01g04980D	2	AT4G31880	0	+	BnaA01g05000D	1	AT4G31875	1	+	Both loci
bna_polyA-XLOC_000239	XLOC_000012	A01:2348661:2350904:+	ath-XLOC_32925	chr4:15427369:15429121:+	BnaA01g04980D	2	AT4G31880	1	+	BnaA01g05000D	1	AT4G31875	2	+	Both loci
bna_polyA-XLOC_000239	XLOC_000012	A01:2348661:2350904:+	ath-XLOC_32923	chr4:15418787:15422092:+	BnaA01g04980D	2	AT4G31880	0	+	BnaA01g05000D	1	AT4G31875	1	+	Both loci
bna_polyA-XLOC_000239	XLOC_000012	A01:2348661:2350904:+	ath-XLOC_32929	chr4:15446462:15446849:+	BnaA01g04980D	2	AT4G31880	4	+	BnaA01g05000D	1	AT4G31875	5	+	Both loci
bna_polyA-XLOC_000239	XLOC_000012	A01:2348661:2350904:+	ath-XLOC_32926	chr4:15434640:15434888:-	BnaA01g04980D	2	AT4G31880	2	+	BnaA01g05000D	1	AT4G31875	3	+	Both loci
bna_ssRNA-XLOC_000271	XLOC_000013	A01:2543103:2544730:+	ath-XLOC_33955	chr4:18318333:18318801:-	BnaA01g05450D	3	AT4G39350	5	+	BnaA01g05490D	2	AT4G39400	1	+	Both loci
bna_ssRNA-XLOC_000271	XLOC_000013	A01:2543103:2544730:+	ath-XLOC_33945	chr4:18297674:18299160:-	BnaA01g05450D	3	AT4G39350	0	+	BnaA01g05490D	2	AT4G39400	5	+	Both loci
bna_ssRNA-XLOC_000271	XLOC_000013	A01:2543103:2544730:+	ath-XLOC_33949	chr4:18306311:18306588:-	BnaA01g05450D	3	AT4G39350	2	+	BnaA01g05490D	2	AT4G39400	3	+	Both loci
bna_ssRNA-XLOC_000271	XLOC_000013	A01:2543103:2544730:+	ath-XLOC_33951	chr4:18313513:18313783:+	BnaA01g05450D	3	AT4G39350	4	+	BnaA01g05490D	2	AT4G39400	2	+	Both loci
bna_ssRNA-XLOC_000271	XLOC_000013	A01:2543103:2544730:+	ath-XLOC_33948	chr4:18302490:18303845:-	BnaA01g05450D	3	AT4G39350	1	+	BnaA01g05490D	2	AT4G39400	4	+	Both loci
bna_ssRNA-XLOC_000271	XLOC_000013	A01:2543103:2544730:+	ath-XLOC_33946	chr4:18299604:18300888:-	BnaA01g05450D	3	AT4G39350	0	+	BnaA01g05490D	2	AT4G39400	5	+	Both loci
bna_ssRNA-XLOC_000271	XLOC_000013	A01:2543103:2544730:+	ath-XLOC_33947	chr4:18301355:18302251:-	BnaA01g05450D	3	AT4G39350	0	+	BnaA01g05490D	2	AT4G39400	5	+	Both loci
bna_ssRNA-XLOC_000271	XLOC_000013	A01:2543103:2544730:+	ath-XLOC_33954	chr4:18317512:18317931:-	BnaA01g05450D	3	AT4G39350	4	+	BnaA01g05490D	2	AT4G39400	1	+	Both loci
bna_ssRNA-XLOC_000271	XLOC_000013	A01:2543103:2544730:+	ath-XLOC_33956	chr4:18322675:18322879:-	BnaA01g05450D	3	AT4G39350	5	+	BnaA01g05490D	2	AT4G39400	1	+	Both loci
bna_ssRNA-XLOC_000271	XLOC_000013	A01:2543103:2544730:+	ath-XLOC_33953	chr4:18316289:18316647:-	BnaA01g05450D	3	AT4G39350	4	+	BnaA01g05490D	2	AT4G39400	1	+	Both loci
bna_ssRNA-XLOC_000271	XLOC_000013	A01:2543103:2544730:+	ath-XLOC_33952	chr4:18315560:18315820:-	BnaA01g05450D	3	AT4G39350	4	+	BnaA01g05490D	2	AT4G39400	1	+	Both loci
bna_ssRNA-XLOC_000271	XLOC_000013	A01:2543103:2544730:+	ath-XLOC_33950	chr4:18312601:18312943:+	BnaA01g05450D	3	AT4G39350	3	+	BnaA01g05490D	2	AT4G39400	2	+	Both loci
bna_ssRNA-XLOC_002076	XLOC_000134	A01:2543103:2544730:-	ath-XLOC_33955	chr4:18318333:18318801:-	BnaA01g05490D	2	AT4G39400	1	-	BnaA01g05450D	3	AT4G39350	5	-	Both loci
bna_ssRNA-XLOC_002076	XLOC_000134	A01:2543103:2544730:-	ath-XLOC_33945	chr4:18297674:18299160:-	BnaA01g05490D	2	AT4G39400	5	-	BnaA01g05450D	3	AT4G39350	0	-	Both loci
bna_ssRNA-XLOC_002076	XLOC_000134	A01:2543103:2544730:-	ath-XLOC_33949	chr4:18306311:18306588:-	BnaA01g05490D	2	AT4G39400	3	-	BnaA01g05450D	3	AT4G39350	2	-	Both loci
bna_ssRNA-XLOC_002076	XLOC_000134	A01:2543103:2544730:-	ath-XLOC_33951	chr4:18313513:18313783:+	BnaA01g05490D	2	AT4G39400	2	-	BnaA01g05450D	3	AT4G39350	4	-	Both loci
bna_ssRNA-XLOC_002076	XLOC_000134	A01:2543103:2544730:-	ath-XLOC_33948	chr4:18302490:18303845:-	BnaA01g05490D	2	AT4G39400	4	-	BnaA01g05450D	3	AT4G39350	1	-	Both loci
bna_ssRNA-XLOC_002076	XLOC_000134	A01:2543103:2544730:-	ath-XLOC_33946	chr4:18299604:18300888:-	BnaA01g05490D	2	AT4G39400	5	-	BnaA01g05450D	3	AT4G39350	0	-	Both loci
bna_ssRNA-XLOC_002076	XLOC_000134	A01:2543103:2544730:-	ath-XLOC_33947	chr4:18301355:18302251:-	BnaA01g05490D	2	AT4G39400	5	-	BnaA01g05450D	3	AT4G39350	0	-	Both loci
bna_ssRNA-XLOC_002076	XLOC_000134	A01:2543103:2544730:-	ath-XLOC_33954	chr4:18317512:18317931:-	BnaA01g05490D	2	AT4G39400	1	-	BnaA01g05450D	3	AT4G39350	4	-	Both loci
bna_ssRNA-XLOC_002076	XLOC_000134	A01:2543103:2544730:-	ath-XLOC_33956	chr4:18322675:18322879:-	BnaA01g05490D	2	AT4G39400	1	-	BnaA01g05450D	3	AT4G39350	5	-	Both loci
bna_ssRNA-XLOC_002076	XLOC_000134	A01:2543103:2544730:-	ath-XLOC_33953	chr4:18316289:18316647:-	BnaA01g05490D	2	AT4G39400	1	-	BnaA01g05450D	3	AT4G39350	4	-	Both loci
bna_ssRNA-XLOC_002076	XLOC_000134	A01:2543103:2544730:-	ath-XLOC_33952	chr4:18315560:18315820:-	BnaA01g05490D	2	AT4G39400	1	-	BnaA01g05450D	3	AT4G39350	4	-	Both loci
bna_ssRNA-XLOC_002076	XLOC_000134	A01:2543103:2544730:-	ath-XLOC_33950	chr4:18312601:18312943:+	BnaA01g05490D	2	AT4G39400	2	-	BnaA01g05450D	3	AT4G39350	3	-	Both loci
bna_polyA-XLOC_000261	XLOC_000013	A01:2543198:2544522:+	ath-XLOC_33955	chr4:18318333:18318801:-	BnaA01g05450D	3	AT4G39350	5	+	BnaA01g05490D	2	AT4G39400	1	+	Both loci
bna_polyA-XLOC_000261	XLOC_000013	A01:2543198:2544522:+	ath-XLOC_33945	chr4:18297674:18299160:-	BnaA01g05450D	3	AT4G39350	0	+	BnaA01g05490D	2	AT4G39400	5	+	Both loci
bna_polyA-XLOC_000261	XLOC_000013	A01:2543198:2544522:+	ath-XLOC_33949	chr4:18306311:18306588:-	BnaA01g05450D	3	AT4G39350	2	+	BnaA01g05490D	2	AT4G39400	3	+	Both loci
bna_polyA-XLOC_000261	XLOC_000013	A01:2543198:2544522:+	ath-XLOC_33951	chr4:18313513:18313783:+	BnaA01g05450D	3	AT4G39350	4	+	BnaA01g05490D	2	AT4G39400	2	+	Both loci
bna_polyA-XLOC_000261	XLOC_000013	A01:2543198:2544522:+	ath-XLOC_33948	chr4:18302490:18303845:-	BnaA01g05450D	3	AT4G39350	1	+	BnaA01g05490D	2	AT4G39400	4	+	Both loci
bna_polyA-XLOC_000261	XLOC_000013	A01:2543198:2544522:+	ath-XLOC_33946	chr4:18299604:18300888:-	BnaA01g05450D	3	AT4G39350	0	+	BnaA01g05490D	2	AT4G39400	5	+	Both loci
bna_polyA-XLOC_000261	XLOC_000013	A01:2543198:2544522:+	ath-XLOC_33947	chr4:18301355:18302251:-	BnaA01g05450D	3	AT4G39350	0	+	BnaA01g05490D	2	AT4G39400	5	+	Both loci
bna_polyA-XLOC_000261	XLOC_000013	A01:2543198:2544522:+	ath-XLOC_33954	chr4:18317512:18317931:-	BnaA01g05450D	3	AT4G39350	4	+	BnaA01g05490D	2	AT4G39400	1	+	Both loci
bna_polyA-XLOC_000261	XLOC_000013	A01:2543198:2544522:+	ath-XLOC_33956	chr4:18322675:18322879:-	BnaA01g05450D	3	AT4G39350	5	+	BnaA01g05490D	2	AT4G39400	1	+	Both loci
bna_polyA-XLOC_000261	XLOC_000013	A01:2543198:2544522:+	ath-XLOC_33953	chr4:18316289:18316647:-	BnaA01g05450D	3	AT4G39350	4	+	BnaA01g05490D	2	AT4G39400	1	+	Both loci
bna_polyA-XLOC_000261	XLOC_000013	A01:2543198:2544522:+	ath-XLOC_33952	chr4:18315560:18315820:-	BnaA01g05450D	3	AT4G39350	4	+	BnaA01g05490D	2	AT4G39400	1	+	Both loci
bna_polyA-XLOC_000261	XLOC_000013	A01:2543198:2544522:+	ath-XLOC_33950	chr4:18312601:18312943:+	BnaA01g05450D	3	AT4G39350	3	+	BnaA01g05490D	2	AT4G39400	2	+	Both loci
bna_polyA-XLOC_002016	XLOC_000135	A01:2804276:2805257:-	ath-XLOC_32807	chr4:15128700:15128977:-	BnaA01g06090D	4	AT4G31050	5	-	BnaA01g06050D	1	AT4G31100	1	-	Both loci
bna_polyA-XLOC_002016	XLOC_000135	A01:2804276:2805257:-	ath-XLOC_32802	chr4:15121856:15123266:-	BnaA01g06090D	4	AT4G31050	3	-	BnaA01g06050D	1	AT4G31100	1	-	Both loci
bna_polyA-XLOC_002016	XLOC_000135	A01:2804276:2805257:-	ath-XLOC_32805	chr4:15126022:15126701:-	BnaA01g06090D	4	AT4G31050	4	-	BnaA01g06050D	1	AT4G31100	0	-	Both loci
bna_polyA-XLOC_002016	XLOC_000135	A01:2804276:2805257:-	ath-XLOC_32804	chr4:15125054:15125266:-	BnaA01g06090D	4	AT4G31050	4	-	BnaA01g06050D	1	AT4G31100	0	-	Both loci
bna_polyA-XLOC_002016	XLOC_000135	A01:2804276:2805257:-	ath-XLOC_32803	chr4:15123696:15124130:-	BnaA01g06090D	4	AT4G31050	4	-	BnaA01g06050D	1	AT4G31100	0	-	Both loci
bna_polyA-XLOC_002016	XLOC_000135	A01:2804276:2805257:-	ath-XLOC_32800	chr4:15116753:15117266:-	BnaA01g06090D	4	AT4G31050	1	-	BnaA01g06050D	1	AT4G31100	3	-	Both loci
bna_polyA-XLOC_002016	XLOC_000135	A01:2804276:2805257:-	ath-XLOC_32799	chr4:15115468:15115814:-	BnaA01g06090D	4	AT4G31050	0	-	BnaA01g06050D	1	AT4G31100	4	-	Both loci
bna_polyA-XLOC_002016	XLOC_000135	A01:2804276:2805257:-	ath-XLOC_32808	chr4:15129355:15129771:-	BnaA01g06090D	4	AT4G31050	5	-	BnaA01g06050D	1	AT4G31100	1	-	Both loci
bna_polyA-XLOC_002016	XLOC_000135	A01:2804276:2805257:-	ath-XLOC_32806	chr4:15127615:15128164:-	BnaA01g06090D	4	AT4G31050	5	-	BnaA01g06050D	1	AT4G31100	1	-	Both loci
bna_polyA-XLOC_002016	XLOC_000135	A01:2804276:2805257:-	ath-XLOC_32801	chr4:15118763:15119213:+	BnaA01g06090D	4	AT4G31050	2	-	BnaA01g06050D	1	AT4G31100	2	-	Both loci
bna_ssRNA-XLOC_000313	XLOC_000015	A01:2997698:2998608:+	ath-XLOC_32746	chr4:14958630:14959327:+	BnaA01g06460D	2	AT4G30680	0	+	BnaA01g06490D	2	AT4G30650	4	+	Both loci
bna_ssRNA-XLOC_000313	XLOC_000015	A01:2997698:2998608:+	ath-XLOC_32744	chr4:14955342:14955560:-	BnaA01g06460D	2	AT4G30680	3	+	BnaA01g06490D	2	AT4G30650	1	+	Both loci
bna_ssRNA-XLOC_000313	XLOC_000015	A01:2997698:2998608:+	ath-XLOC_32742	chr4:14952564:14953048:-	BnaA01g06460D	2	AT4G30680	5	+	BnaA01g06490D	2	AT4G30650	1	+	Both loci
bna_ssRNA-XLOC_000313	XLOC_000015	A01:2997698:2998608:+	ath-XLOC_32743	chr4:14954004:14954935:-	BnaA01g06460D	2	AT4G30680	4	+	BnaA01g06490D	2	AT4G30650	0	+	Both loci
bna_ssRNA-XLOC_000313	XLOC_000015	A01:2997698:2998608:+	ath-XLOC_32745	chr4:14957689:14958092:+	BnaA01g06460D	2	AT4G30680	1	+	BnaA01g06490D	2	AT4G30650	3	+	Both loci
bna_polyA-XLOC_000301	XLOC_000016	A01:2999253:3000045:+	ath-XLOC_32746	chr4:14958630:14959327:+	BnaA01g06460D	2	AT4G30680	0	+	BnaA01g06490D	2	AT4G30650	4	+	Both loci
bna_polyA-XLOC_000301	XLOC_000016	A01:2999253:3000045:+	ath-XLOC_32744	chr4:14955342:14955560:-	BnaA01g06460D	2	AT4G30680	3	+	BnaA01g06490D	2	AT4G30650	1	+	Both loci
bna_polyA-XLOC_000301	XLOC_000016	A01:2999253:3000045:+	ath-XLOC_32742	chr4:14952564:14953048:-	BnaA01g06460D	2	AT4G30680	5	+	BnaA01g06490D	2	AT4G30650	1	+	Both loci
bna_polyA-XLOC_000301	XLOC_000016	A01:2999253:3000045:+	ath-XLOC_32743	chr4:14954004:14954935:-	BnaA01g06460D	2	AT4G30680	4	+	BnaA01g06490D	2	AT4G30650	0	+	Both loci
bna_polyA-XLOC_000301	XLOC_000016	A01:2999253:3000045:+	ath-XLOC_32745	chr4:14957689:14958092:+	BnaA01g06460D	2	AT4G30680	1	+	BnaA01g06490D	2	AT4G30650	3	+	Both loci
bna_ssRNA-XLOC_002145	XLOC_000136	A01:3186532:3187025:-	ath-XLOC_32666	chr4:14756422:14756696:-	BnaA01g06820D	1	AT4G30190	3	-	BnaA01g06810D	1	AT4G30200	4	-	Both loci
bna_ssRNA-XLOC_002145	XLOC_000136	A01:3186532:3187025:-	ath-XLOC_32683	chr4:14806271:14806514:-	BnaA01g06820D	1	AT4G30190	4	-	BnaA01g06810D	1	AT4G30200	3	-	Both loci
bna_ssRNA-XLOC_002145	XLOC_000136	A01:3186532:3187025:-	ath-XLOC_32668	chr4:14759069:14759455:-	BnaA01g06820D	1	AT4G30190	3	-	BnaA01g06810D	1	AT4G30200	4	-	Both loci
bna_ssRNA-XLOC_002145	XLOC_000136	A01:3186532:3187025:-	ath-XLOC_32665	chr4:14754695:14755452:-	BnaA01g06820D	1	AT4G30190	3	-	BnaA01g06810D	1	AT4G30200	4	-	Both loci
bna_ssRNA-XLOC_002145	XLOC_000136	A01:3186532:3187025:-	ath-XLOC_32672	chr4:14765662:14765872:-	BnaA01g06820D	1	AT4G30190	2	-	BnaA01g06810D	1	AT4G30200	3	-	Both loci
bna_ssRNA-XLOC_002145	XLOC_000136	A01:3186532:3187025:-	ath-XLOC_32673	chr4:14765848:14766051:+	BnaA01g06820D	1	AT4G30190	2	-	BnaA01g06810D	1	AT4G30200	3	-	Both loci
bna_ssRNA-XLOC_002145	XLOC_000136	A01:3186532:3187025:-	ath-XLOC_32659	chr4:14742620:14743186:-	BnaA01g06820D	1	AT4G30190	4	-	BnaA01g06810D	1	AT4G30200	5	-	Both loci
bna_ssRNA-XLOC_002145	XLOC_000136	A01:3186532:3187025:-	ath-XLOC_32685	chr4:14808603:14809231:+	BnaA01g06820D	1	AT4G30190	5	-	BnaA01g06810D	1	AT4G30200	4	-	Both loci
bna_ssRNA-XLOC_002145	XLOC_000136	A01:3186532:3187025:-	ath-XLOC_32674	chr4:14770589:14771828:+	BnaA01g06820D	1	AT4G30190	0	-	BnaA01g06810D	1	AT4G30200	1	-	Both loci
bna_ssRNA-XLOC_002145	XLOC_000136	A01:3186532:3187025:-	ath-XLOC_32675	chr4:14771843:14773026:+	BnaA01g06820D	1	AT4G30190	0	-	BnaA01g06810D	1	AT4G30200	1	-	Both loci
bna_ssRNA-XLOC_002145	XLOC_000136	A01:3186532:3187025:-	ath-XLOC_32679	chr4:14790238:14790620:+	BnaA01g06820D	1	AT4G30190	1	-	BnaA01g06810D	1	AT4G30200	0	-	Both loci
bna_ssRNA-XLOC_002145	XLOC_000136	A01:3186532:3187025:-	ath-XLOC_32681	chr4:14797186:14797949:-	BnaA01g06820D	1	AT4G30190	2	-	BnaA01g06810D	1	AT4G30200	1	-	Both loci
bna_ssRNA-XLOC_002145	XLOC_000136	A01:3186532:3187025:-	ath-XLOC_32671	chr4:14763309:14764156:-	BnaA01g06820D	1	AT4G30190	2	-	BnaA01g06810D	1	AT4G30200	3	-	Both loci
bna_ssRNA-XLOC_002145	XLOC_000136	A01:3186532:3187025:-	ath-XLOC_32670	chr4:14761517:14761762:+	BnaA01g06820D	1	AT4G30190	3	-	BnaA01g06810D	1	AT4G30200	4	-	Both loci
bna_ssRNA-XLOC_002145	XLOC_000136	A01:3186532:3187025:-	ath-XLOC_32684	chr4:14807799:14808202:+	BnaA01g06820D	1	AT4G30190	5	-	BnaA01g06810D	1	AT4G30200	4	-	Both loci
bna_ssRNA-XLOC_002145	XLOC_000136	A01:3186532:3187025:-	ath-XLOC_32664	chr4:14749743:14749953:-	BnaA01g06820D	1	AT4G30190	4	-	BnaA01g06810D	1	AT4G30200	5	-	Both loci
bna_ssRNA-XLOC_002145	XLOC_000136	A01:3186532:3187025:-	ath-XLOC_32682	chr4:14800109:14800884:-	BnaA01g06820D	1	AT4G30190	2	-	BnaA01g06810D	1	AT4G30200	1	-	Both loci
bna_ssRNA-XLOC_002145	XLOC_000136	A01:3186532:3187025:-	ath-XLOC_32667	chr4:14757363:14757595:-	BnaA01g06820D	1	AT4G30190	3	-	BnaA01g06810D	1	AT4G30200	4	-	Both loci
bna_ssRNA-XLOC_002145	XLOC_000136	A01:3186532:3187025:-	ath-XLOC_32676	chr4:14773582:14774291:+	BnaA01g06820D	1	AT4G30190	0	-	BnaA01g06810D	1	AT4G30200	1	-	Both loci
bna_ssRNA-XLOC_002145	XLOC_000136	A01:3186532:3187025:-	ath-XLOC_32677	chr4:14775911:14776622:+	BnaA01g06820D	1	AT4G30190	0	-	BnaA01g06810D	1	AT4G30200	1	-	Both loci
bna_ssRNA-XLOC_002145	XLOC_000136	A01:3186532:3187025:-	ath-XLOC_32662	chr4:14747593:14748047:-	BnaA01g06820D	1	AT4G30190	4	-	BnaA01g06810D	1	AT4G30200	5	-	Both loci
bna_ssRNA-XLOC_002145	XLOC_000136	A01:3186532:3187025:-	ath-XLOC_32678	chr4:14786356:14789355:+	BnaA01g06820D	1	AT4G30190	1	-	BnaA01g06810D	1	AT4G30200	0	-	Both loci
bna_ssRNA-XLOC_002145	XLOC_000136	A01:3186532:3187025:-	ath-XLOC_32663	chr4:14748892:14749219:-	BnaA01g06820D	1	AT4G30190	4	-	BnaA01g06810D	1	AT4G30200	5	-	Both loci
bna_ssRNA-XLOC_002145	XLOC_000136	A01:3186532:3187025:-	ath-XLOC_32661	chr4:14745792:14745991:-	BnaA01g06820D	1	AT4G30190	4	-	BnaA01g06810D	1	AT4G30200	5	-	Both loci
bna_ssRNA-XLOC_002145	XLOC_000136	A01:3186532:3187025:-	ath-XLOC_32660	chr4:14743716:14744241:-	BnaA01g06820D	1	AT4G30190	4	-	BnaA01g06810D	1	AT4G30200	5	-	Both loci
bna_ssRNA-XLOC_002145	XLOC_000136	A01:3186532:3187025:-	ath-XLOC_32680	chr4:14794240:14794783:-	BnaA01g06820D	1	AT4G30190	2	-	BnaA01g06810D	1	AT4G30200	1	-	Both loci
bna_ssRNA-XLOC_002145	XLOC_000136	A01:3186532:3187025:-	ath-XLOC_32669	chr4:14760284:14760628:-	BnaA01g06820D	1	AT4G30190	3	-	BnaA01g06810D	1	AT4G30200	4	-	Both loci
bna_ssRNA-XLOC_002166	XLOC_000138	A01:3401742:3402990:-	ath-XLOC_32590	chr4:14553480:14553790:+	BnaA01g07220D	1	AT4G29720	0	-	BnaA01g07210D	1	AT4G29730	1	-	Both loci
bna_ssRNA-XLOC_002166	XLOC_000138	A01:3401742:3402990:-	ath-XLOC_32598	chr4:14570845:14571379:-	BnaA01g07220D	1	AT4G29720	4	-	BnaA01g07210D	1	AT4G29730	3	-	Both loci
bna_ssRNA-XLOC_002166	XLOC_000138	A01:3401742:3402990:-	ath-XLOC_32593	chr4:14559880:14560248:+	BnaA01g07220D	1	AT4G29720	1	-	BnaA01g07210D	1	AT4G29730	0	-	Both loci
bna_ssRNA-XLOC_002166	XLOC_000138	A01:3401742:3402990:-	ath-XLOC_32596	chr4:14568120:14568367:-	BnaA01g07220D	1	AT4G29720	3	-	BnaA01g07210D	1	AT4G29730	2	-	Both loci
bna_ssRNA-XLOC_002166	XLOC_000138	A01:3401742:3402990:-	ath-XLOC_32594	chr4:14562321:14562561:+	BnaA01g07220D	1	AT4G29720	1	-	BnaA01g07210D	1	AT4G29730	0	-	Both loci
bna_ssRNA-XLOC_002166	XLOC_000138	A01:3401742:3402990:-	ath-XLOC_32600	chr4:14573323:14573710:+	BnaA01g07220D	1	AT4G29720	5	-	BnaA01g07210D	1	AT4G29730	4	-	Both loci
bna_ssRNA-XLOC_002166	XLOC_000138	A01:3401742:3402990:-	ath-XLOC_32584	chr4:14541426:14542497:+	BnaA01g07220D	1	AT4G29720	3	-	BnaA01g07210D	1	AT4G29730	4	-	Both loci
bna_ssRNA-XLOC_002166	XLOC_000138	A01:3401742:3402990:-	ath-XLOC_32585	chr4:14543088:14543302:+	BnaA01g07220D	1	AT4G29720	3	-	BnaA01g07210D	1	AT4G29730	4	-	Both loci
bna_ssRNA-XLOC_002166	XLOC_000138	A01:3401742:3402990:-	ath-XLOC_32589	chr4:14548635:14548903:-	BnaA01g07220D	1	AT4G29720	1	-	BnaA01g07210D	1	AT4G29730	2	-	Both loci
bna_ssRNA-XLOC_002166	XLOC_000138	A01:3401742:3402990:-	ath-XLOC_32592	chr4:14557183:14557430:+	BnaA01g07220D	1	AT4G29720	1	-	BnaA01g07210D	1	AT4G29730	1	-	Both loci
bna_ssRNA-XLOC_002166	XLOC_000138	A01:3401742:3402990:-	ath-XLOC_32588	chr4:14546853:14547689:+	BnaA01g07220D	1	AT4G29720	1	-	BnaA01g07210D	1	AT4G29730	2	-	Both loci
bna_ssRNA-XLOC_002166	XLOC_000138	A01:3401742:3402990:-	ath-XLOC_32591	chr4:14554458:14555144:+	BnaA01g07220D	1	AT4G29720	0	-	BnaA01g07210D	1	AT4G29730	1	-	Both loci
bna_ssRNA-XLOC_002166	XLOC_000138	A01:3401742:3402990:-	ath-XLOC_32595	chr4:14566253:14566930:-	BnaA01g07220D	1	AT4G29720	3	-	BnaA01g07210D	1	AT4G29730	2	-	Both loci
bna_ssRNA-XLOC_002166	XLOC_000138	A01:3401742:3402990:-	ath-XLOC_32583	chr4:14537735:14539586:+	BnaA01g07220D	1	AT4G29720	4	-	BnaA01g07210D	1	AT4G29730	5	-	Both loci
bna_ssRNA-XLOC_002166	XLOC_000138	A01:3401742:3402990:-	ath-XLOC_32586	chr4:14543750:14545073:+	BnaA01g07220D	1	AT4G29720	2	-	BnaA01g07210D	1	AT4G29730	3	-	Both loci
bna_ssRNA-XLOC_002166	XLOC_000138	A01:3401742:3402990:-	ath-XLOC_32587	chr4:14545914:14546278:+	BnaA01g07220D	1	AT4G29720	2	-	BnaA01g07210D	1	AT4G29730	3	-	Both loci
bna_ssRNA-XLOC_002166	XLOC_000138	A01:3401742:3402990:-	ath-XLOC_32597	chr4:14569730:14570417:-	BnaA01g07220D	1	AT4G29720	4	-	BnaA01g07210D	1	AT4G29730	3	-	Both loci
bna_ssRNA-XLOC_002166	XLOC_000138	A01:3401742:3402990:-	ath-XLOC_32599	chr4:14571616:14572321:-	BnaA01g07220D	1	AT4G29720	4	-	BnaA01g07210D	1	AT4G29730	3	-	Both loci
bna_polyA-XLOC_000393	XLOC_000018	A01:4159912:4162461:+	ath-XLOC_30879	chr4:9892533:9892914:-	BnaA01g08670D	1	AT4G17785	1	+	BnaA01g08680D	1	AT4G17790	0	+	Both loci
bna_polyA-XLOC_000393	XLOC_000018	A01:4159912:4162461:+	ath-XLOC_30871	chr4:9870641:9870916:+	BnaA01g08670D	1	AT4G17785	4	+	BnaA01g08680D	1	AT4G17790	5	+	Both loci
bna_polyA-XLOC_000393	XLOC_000018	A01:4159912:4162461:+	ath-XLOC_30881	chr4:9906834:9907722:-	BnaA01g08670D	1	AT4G17785	3	+	BnaA01g08680D	1	AT4G17790	2	+	Both loci
bna_polyA-XLOC_000393	XLOC_000018	A01:4159912:4162461:+	ath-XLOC_30877	chr4:9887933:9888142:-	BnaA01g08670D	1	AT4G17785	1	+	BnaA01g08680D	1	AT4G17790	1	+	Both loci
bna_polyA-XLOC_000393	XLOC_000018	A01:4159912:4162461:+	ath-XLOC_30872	chr4:9876086:9876431:-	BnaA01g08670D	1	AT4G17785	2	+	BnaA01g08680D	1	AT4G17790	3	+	Both loci
bna_polyA-XLOC_000393	XLOC_000018	A01:4159912:4162461:+	ath-XLOC_30873	chr4:9877621:9878117:-	BnaA01g08670D	1	AT4G17785	2	+	BnaA01g08680D	1	AT4G17790	3	+	Both loci
bna_polyA-XLOC_000393	XLOC_000018	A01:4159912:4162461:+	ath-XLOC_30882	chr4:9915667:9916068:-	BnaA01g08670D	1	AT4G17785	4	+	BnaA01g08680D	1	AT4G17790	3	+	Both loci
bna_polyA-XLOC_000393	XLOC_000018	A01:4159912:4162461:+	ath-XLOC_30875	chr4:9883094:9883699:+	BnaA01g08670D	1	AT4G17785	0	+	BnaA01g08680D	1	AT4G17790	1	+	Both loci
bna_polyA-XLOC_000393	XLOC_000018	A01:4159912:4162461:+	ath-XLOC_30878	chr4:9891258:9891538:-	BnaA01g08670D	1	AT4G17785	1	+	BnaA01g08680D	1	AT4G17790	0	+	Both loci
bna_polyA-XLOC_000393	XLOC_000018	A01:4159912:4162461:+	ath-XLOC_30880	chr4:9894862:9896862:+	BnaA01g08670D	1	AT4G17785	2	+	BnaA01g08680D	1	AT4G17790	1	+	Both loci
bna_polyA-XLOC_000393	XLOC_000018	A01:4159912:4162461:+	ath-XLOC_30874	chr4:9878591:9878876:-	BnaA01g08670D	1	AT4G17785	2	+	BnaA01g08680D	1	AT4G17790	3	+	Both loci
bna_polyA-XLOC_000393	XLOC_000018	A01:4159912:4162461:+	ath-XLOC_30876	chr4:9884238:9884468:+	BnaA01g08670D	1	AT4G17785	1	+	BnaA01g08680D	1	AT4G17790	1	+	Both loci
bna_ssRNA-XLOC_000415	XLOC_000018	A01:4159917:4162193:+	ath-XLOC_30879	chr4:9892533:9892914:-	BnaA01g08670D	1	AT4G17785	1	+	BnaA01g08680D	1	AT4G17790	0	+	Both loci
bna_ssRNA-XLOC_000415	XLOC_000018	A01:4159917:4162193:+	ath-XLOC_30871	chr4:9870641:9870916:+	BnaA01g08670D	1	AT4G17785	4	+	BnaA01g08680D	1	AT4G17790	5	+	Both loci
bna_ssRNA-XLOC_000415	XLOC_000018	A01:4159917:4162193:+	ath-XLOC_30881	chr4:9906834:9907722:-	BnaA01g08670D	1	AT4G17785	3	+	BnaA01g08680D	1	AT4G17790	2	+	Both loci
bna_ssRNA-XLOC_000415	XLOC_000018	A01:4159917:4162193:+	ath-XLOC_30877	chr4:9887933:9888142:-	BnaA01g08670D	1	AT4G17785	1	+	BnaA01g08680D	1	AT4G17790	1	+	Both loci
bna_ssRNA-XLOC_000415	XLOC_000018	A01:4159917:4162193:+	ath-XLOC_30872	chr4:9876086:9876431:-	BnaA01g08670D	1	AT4G17785	2	+	BnaA01g08680D	1	AT4G17790	3	+	Both loci
bna_ssRNA-XLOC_000415	XLOC_000018	A01:4159917:4162193:+	ath-XLOC_30873	chr4:9877621:9878117:-	BnaA01g08670D	1	AT4G17785	2	+	BnaA01g08680D	1	AT4G17790	3	+	Both loci
bna_ssRNA-XLOC_000415	XLOC_000018	A01:4159917:4162193:+	ath-XLOC_30882	chr4:9915667:9916068:-	BnaA01g08670D	1	AT4G17785	4	+	BnaA01g08680D	1	AT4G17790	3	+	Both loci
bna_ssRNA-XLOC_000415	XLOC_000018	A01:4159917:4162193:+	ath-XLOC_30875	chr4:9883094:9883699:+	BnaA01g08670D	1	AT4G17785	0	+	BnaA01g08680D	1	AT4G17790	1	+	Both loci
bna_ssRNA-XLOC_000415	XLOC_000018	A01:4159917:4162193:+	ath-XLOC_30878	chr4:9891258:9891538:-	BnaA01g08670D	1	AT4G17785	1	+	BnaA01g08680D	1	AT4G17790	0	+	Both loci
bna_ssRNA-XLOC_000415	XLOC_000018	A01:4159917:4162193:+	ath-XLOC_30880	chr4:9894862:9896862:+	BnaA01g08670D	1	AT4G17785	2	+	BnaA01g08680D	1	AT4G17790	1	+	Both loci
bna_ssRNA-XLOC_000415	XLOC_000018	A01:4159917:4162193:+	ath-XLOC_30874	chr4:9878591:9878876:-	BnaA01g08670D	1	AT4G17785	2	+	BnaA01g08680D	1	AT4G17790	3	+	Both loci
bna_ssRNA-XLOC_000415	XLOC_000018	A01:4159917:4162193:+	ath-XLOC_30876	chr4:9884238:9884468:+	BnaA01g08670D	1	AT4G17785	1	+	BnaA01g08680D	1	AT4G17790	1	+	Both loci
bna_ssRNA-XLOC_000444	XLOC_000019	A01:4487099:4487358:+	ath-XLOC_30972	chr4:10168562:10168772:+	BnaA01g09200D	1	AT4G18422	3	+	BnaA01g09210D	1	AT4G18425	4	+	Both loci
bna_ssRNA-XLOC_000444	XLOC_000019	A01:4487099:4487358:+	ath-XLOC_30980	chr4:10180046:10180534:-	BnaA01g09200D	1	AT4G18422	1	+	BnaA01g09210D	1	AT4G18425	1	+	Both loci
bna_ssRNA-XLOC_000444	XLOC_000019	A01:4487099:4487358:+	ath-XLOC_30990	chr4:10184930:10185243:+	BnaA01g09200D	1	AT4G18422	2	+	BnaA01g09210D	1	AT4G18425	1	+	Both loci
bna_ssRNA-XLOC_000444	XLOC_000019	A01:4487099:4487358:+	ath-XLOC_30989	chr4:10183950:10184331:+	BnaA01g09200D	1	AT4G18422	2	+	BnaA01g09210D	1	AT4G18425	1	+	Both loci
bna_ssRNA-XLOC_000444	XLOC_000019	A01:4487099:4487358:+	ath-XLOC_30977	chr4:10178505:10178994:-	BnaA01g09200D	1	AT4G18422	1	+	BnaA01g09210D	1	AT4G18425	1	+	Both loci
bna_ssRNA-XLOC_000444	XLOC_000019	A01:4487099:4487358:+	ath-XLOC_30988	chr4:10183050:10183287:+	BnaA01g09200D	1	AT4G18422	2	+	BnaA01g09210D	1	AT4G18425	1	+	Both loci
bna_ssRNA-XLOC_000444	XLOC_000019	A01:4487099:4487358:+	ath-XLOC_30992	chr4:10190286:10191147:+	BnaA01g09200D	1	AT4G18422	4	+	BnaA01g09210D	1	AT4G18425	3	+	Both loci
bna_ssRNA-XLOC_000444	XLOC_000019	A01:4487099:4487358:+	ath-XLOC_30985	chr4:10180273:10180707:.	BnaA01g09200D	1	AT4G18422	4	+	BnaA01g09210D	1	AT4G18425	3	+	Both loci
bna_ssRNA-XLOC_000444	XLOC_000019	A01:4487099:4487358:+	ath-XLOC_30993	chr4:10192824:10193101:-	BnaA01g09200D	1	AT4G18422	5	+	BnaA01g09210D	1	AT4G18425	4	+	Both loci
bna_ssRNA-XLOC_000444	XLOC_000019	A01:4487099:4487358:+	ath-XLOC_30986	chr4:10180279:10180752:+	BnaA01g09200D	1	AT4G18422	1	+	BnaA01g09210D	1	AT4G18425	1	+	Both loci
bna_ssRNA-XLOC_000444	XLOC_000019	A01:4487099:4487358:+	ath-XLOC_30987	chr4:10181788:10182103:+	BnaA01g09200D	1	AT4G18422	1	+	BnaA01g09210D	1	AT4G18425	0	+	Both loci
bna_ssRNA-XLOC_000444	XLOC_000019	A01:4487099:4487358:+	ath-XLOC_30969	chr4:10157940:10159067:-	BnaA01g09200D	1	AT4G18422	4	+	BnaA01g09210D	1	AT4G18425	5	+	Both loci
bna_ssRNA-XLOC_000444	XLOC_000019	A01:4487099:4487358:+	ath-XLOC_30978	chr4:10178505:10178994:-	BnaA01g09200D	1	AT4G18422	1	+	BnaA01g09210D	1	AT4G18425	1	+	Both loci
bna_ssRNA-XLOC_000444	XLOC_000019	A01:4487099:4487358:+	ath-XLOC_30981	chr4:10180046:10180534:-	BnaA01g09200D	1	AT4G18422	1	+	BnaA01g09210D	1	AT4G18425	1	+	Both loci
bna_ssRNA-XLOC_000444	XLOC_000019	A01:4487099:4487358:+	ath-XLOC_30975	chr4:10177987:10178602:+	BnaA01g09200D	1	AT4G18422	1	+	BnaA01g09210D	1	AT4G18425	1	+	Both loci
bna_ssRNA-XLOC_000444	XLOC_000019	A01:4487099:4487358:+	ath-XLOC_30973	chr4:10171839:10172318:-	BnaA01g09200D	1	AT4G18422	1	+	BnaA01g09210D	1	AT4G18425	2	+	Both loci
bna_ssRNA-XLOC_000444	XLOC_000019	A01:4487099:4487358:+	ath-XLOC_30991	chr4:10186304:10186839:+	BnaA01g09200D	1	AT4G18422	3	+	BnaA01g09210D	1	AT4G18425	2	+	Both loci
bna_ssRNA-XLOC_000444	XLOC_000019	A01:4487099:4487358:+	ath-XLOC_30976	chr4:10177987:10178602:+	BnaA01g09200D	1	AT4G18422	1	+	BnaA01g09210D	1	AT4G18425	1	+	Both loci
bna_ssRNA-XLOC_000444	XLOC_000019	A01:4487099:4487358:+	ath-XLOC_30984	chr4:10180269:10180558:.	BnaA01g09200D	1	AT4G18422	1	+	BnaA01g09210D	1	AT4G18450	5	+	Both loci
bna_ssRNA-XLOC_000444	XLOC_000019	A01:4487099:4487358:+	ath-XLOC_30982	chr4:10180116:10180748:+	BnaA01g09200D	1	AT4G18422	1	+	BnaA01g09210D	1	AT4G18425	1	+	Both loci
bna_ssRNA-XLOC_000444	XLOC_000019	A01:4487099:4487358:+	ath-XLOC_30974	chr4:10173062:10174171:-	BnaA01g09200D	1	AT4G18422	1	+	BnaA01g09210D	1	AT4G18425	2	+	Both loci
bna_ssRNA-XLOC_000444	XLOC_000019	A01:4487099:4487358:+	ath-XLOC_30983	chr4:10180116:10180748:+	BnaA01g09200D	1	AT4G18422	1	+	BnaA01g09210D	1	AT4G18425	1	+	Both loci
bna_ssRNA-XLOC_000444	XLOC_000019	A01:4487099:4487358:+	ath-XLOC_30971	chr4:10167161:10167711:+	BnaA01g09200D	1	AT4G18422	3	+	BnaA01g09210D	1	AT4G18425	4	+	Both loci
bna_ssRNA-XLOC_000444	XLOC_000019	A01:4487099:4487358:+	ath-XLOC_30970	chr4:10162606:10164684:+	BnaA01g09200D	1	AT4G18422	3	+	BnaA01g09210D	1	AT4G18425	4	+	Both loci
bna_ssRNA-XLOC_000444	XLOC_000019	A01:4487099:4487358:+	ath-XLOC_30979	chr4:10179310:10179583:+	BnaA01g09200D	1	AT4G18422	1	+	BnaA01g09210D	1	AT4G18425	1	+	Both loci
bna_polyA-XLOC_000444	XLOC_000021	A01:4755122:4757199:+	ath-XLOC_31052	chr4:10337311:10338268:-	BnaA01g09660D	2	AT4G18830	0	+	BnaA01g09690D	1	AT4G18880	5	+	Both loci
bna_polyA-XLOC_000444	XLOC_000021	A01:4755122:4757199:+	ath-XLOC_31055	chr4:10344239:10344855:-	BnaA01g09660D	2	AT4G18830	3	+	BnaA01g09690D	1	AT4G18880	2	+	Both loci
bna_polyA-XLOC_000444	XLOC_000021	A01:4755122:4757199:+	ath-XLOC_31054	chr4:10341828:10342237:+	BnaA01g09660D	2	AT4G18830	2	+	BnaA01g09690D	1	AT4G18880	3	+	Both loci
bna_polyA-XLOC_000444	XLOC_000021	A01:4755122:4757199:+	ath-XLOC_31056	chr4:10349348:10349870:+	BnaA01g09660D	2	AT4G18830	5	+	BnaA01g09690D	1	AT4G18880	0	+	Both loci
bna_polyA-XLOC_000444	XLOC_000021	A01:4755122:4757199:+	ath-XLOC_31053	chr4:10339568:10340059:+	BnaA01g09660D	2	AT4G18830	1	+	BnaA01g09690D	1	AT4G18880	4	+	Both loci
bna_polyA-XLOC_000460	XLOC_000022	A01:4990151:4991396:+	ath-XLOC_31141	chr4:10582137:10582691:+	BnaA01g10000D	2	AT4G19420	1	+	BnaA01g10020D	1	AT4G19450	4	+	Both loci
bna_polyA-XLOC_000460	XLOC_000022	A01:4990151:4991396:+	ath-XLOC_31155	chr4:10612906:10613475:+	BnaA01g10000D	2	AT4G19420	5	+	BnaA01g10020D	1	AT4G19450	2	+	Both loci
bna_polyA-XLOC_000460	XLOC_000022	A01:4990151:4991396:+	ath-XLOC_31150	chr4:10602078:10602523:+	BnaA01g10000D	2	AT4G19420	2	+	BnaA01g10020D	1	AT4G19450	1	+	Both loci
bna_polyA-XLOC_000460	XLOC_000022	A01:4990151:4991396:+	ath-XLOC_31145	chr4:10589100:10589762:+	BnaA01g10000D	2	AT4G19420	0	+	BnaA01g10020D	1	AT4G19450	3	+	Both loci
bna_polyA-XLOC_000460	XLOC_000022	A01:4990151:4991396:+	ath-XLOC_31144	chr4:10587336:10587835:+	BnaA01g10000D	2	AT4G19420	0	+	BnaA01g10020D	1	AT4G19450	3	+	Both loci
bna_polyA-XLOC_000460	XLOC_000022	A01:4990151:4991396:+	ath-XLOC_31149	chr4:10600215:10600423:+	BnaA01g10000D	2	AT4G19420	2	+	BnaA01g10020D	1	AT4G19450	2	+	Both loci
bna_polyA-XLOC_000460	XLOC_000022	A01:4990151:4991396:+	ath-XLOC_31154	chr4:10608205:10609244:-	BnaA01g10000D	2	AT4G19420	3	+	BnaA01g10020D	1	AT4G19450	0	+	Both loci
bna_polyA-XLOC_000460	XLOC_000022	A01:4990151:4991396:+	ath-XLOC_31143	chr4:10584705:10585148:+	BnaA01g10000D	2	AT4G19420	1	+	BnaA01g10020D	1	AT4G19450	4	+	Both loci
bna_polyA-XLOC_000460	XLOC_000022	A01:4990151:4991396:+	ath-XLOC_31148	chr4:10598478:10599170:+	BnaA01g10000D	2	AT4G19420	1	+	BnaA01g10020D	1	AT4G19450	2	+	Both loci
bna_polyA-XLOC_000460	XLOC_000022	A01:4990151:4991396:+	ath-XLOC_31153	chr4:10606389:10606809:-	BnaA01g10000D	2	AT4G19420	3	+	BnaA01g10020D	1	AT4G19450	0	+	Both loci
bna_polyA-XLOC_000460	XLOC_000022	A01:4990151:4991396:+	ath-XLOC_31151	chr4:10603333:10603657:+	BnaA01g10000D	2	AT4G19420	2	+	BnaA01g10020D	1	AT4G19450	1	+	Both loci
bna_polyA-XLOC_000460	XLOC_000022	A01:4990151:4991396:+	ath-XLOC_31147	chr4:10591190:10591439:+	BnaA01g10000D	2	AT4G19420	1	+	BnaA01g10020D	1	AT4G19450	3	+	Both loci
bna_polyA-XLOC_000460	XLOC_000022	A01:4990151:4991396:+	ath-XLOC_31152	chr4:10604566:10604785:+	BnaA01g10000D	2	AT4G19420	3	+	BnaA01g10020D	1	AT4G19450	1	+	Both loci
bna_polyA-XLOC_000460	XLOC_000022	A01:4990151:4991396:+	ath-XLOC_31146	chr4:10590303:10590694:+	BnaA01g10000D	2	AT4G19420	0	+	BnaA01g10020D	1	AT4G19450	3	+	Both loci
bna_polyA-XLOC_000460	XLOC_000022	A01:4990151:4991396:+	ath-XLOC_31142	chr4:10583869:10584175:+	BnaA01g10000D	2	AT4G19420	1	+	BnaA01g10020D	1	AT4G19450	4	+	Both loci
bna_ssRNA-XLOC_000484	XLOC_000022	A01:4990385:4991201:+	ath-XLOC_31141	chr4:10582137:10582691:+	BnaA01g10000D	2	AT4G19420	1	+	BnaA01g10020D	1	AT4G19450	4	+	Both loci
bna_ssRNA-XLOC_000484	XLOC_000022	A01:4990385:4991201:+	ath-XLOC_31155	chr4:10612906:10613475:+	BnaA01g10000D	2	AT4G19420	5	+	BnaA01g10020D	1	AT4G19450	2	+	Both loci
bna_ssRNA-XLOC_000484	XLOC_000022	A01:4990385:4991201:+	ath-XLOC_31150	chr4:10602078:10602523:+	BnaA01g10000D	2	AT4G19420	2	+	BnaA01g10020D	1	AT4G19450	1	+	Both loci
bna_ssRNA-XLOC_000484	XLOC_000022	A01:4990385:4991201:+	ath-XLOC_31145	chr4:10589100:10589762:+	BnaA01g10000D	2	AT4G19420	0	+	BnaA01g10020D	1	AT4G19450	3	+	Both loci
bna_ssRNA-XLOC_000484	XLOC_000022	A01:4990385:4991201:+	ath-XLOC_31144	chr4:10587336:10587835:+	BnaA01g10000D	2	AT4G19420	0	+	BnaA01g10020D	1	AT4G19450	3	+	Both loci
bna_ssRNA-XLOC_000484	XLOC_000022	A01:4990385:4991201:+	ath-XLOC_31149	chr4:10600215:10600423:+	BnaA01g10000D	2	AT4G19420	2	+	BnaA01g10020D	1	AT4G19450	2	+	Both loci
bna_ssRNA-XLOC_000484	XLOC_000022	A01:4990385:4991201:+	ath-XLOC_31154	chr4:10608205:10609244:-	BnaA01g10000D	2	AT4G19420	3	+	BnaA01g10020D	1	AT4G19450	0	+	Both loci
bna_ssRNA-XLOC_000484	XLOC_000022	A01:4990385:4991201:+	ath-XLOC_31143	chr4:10584705:10585148:+	BnaA01g10000D	2	AT4G19420	1	+	BnaA01g10020D	1	AT4G19450	4	+	Both loci
bna_ssRNA-XLOC_000484	XLOC_000022	A01:4990385:4991201:+	ath-XLOC_31148	chr4:10598478:10599170:+	BnaA01g10000D	2	AT4G19420	1	+	BnaA01g10020D	1	AT4G19450	2	+	Both loci
bna_ssRNA-XLOC_000484	XLOC_000022	A01:4990385:4991201:+	ath-XLOC_31153	chr4:10606389:10606809:-	BnaA01g10000D	2	AT4G19420	3	+	BnaA01g10020D	1	AT4G19450	0	+	Both loci
bna_ssRNA-XLOC_000484	XLOC_000022	A01:4990385:4991201:+	ath-XLOC_31151	chr4:10603333:10603657:+	BnaA01g10000D	2	AT4G19420	2	+	BnaA01g10020D	1	AT4G19450	1	+	Both loci
bna_ssRNA-XLOC_000484	XLOC_000022	A01:4990385:4991201:+	ath-XLOC_31147	chr4:10591190:10591439:+	BnaA01g10000D	2	AT4G19420	1	+	BnaA01g10020D	1	AT4G19450	3	+	Both loci
bna_ssRNA-XLOC_000484	XLOC_000022	A01:4990385:4991201:+	ath-XLOC_31152	chr4:10604566:10604785:+	BnaA01g10000D	2	AT4G19420	3	+	BnaA01g10020D	1	AT4G19450	1	+	Both loci
bna_ssRNA-XLOC_000484	XLOC_000022	A01:4990385:4991201:+	ath-XLOC_31146	chr4:10590303:10590694:+	BnaA01g10000D	2	AT4G19420	0	+	BnaA01g10020D	1	AT4G19450	3	+	Both loci
bna_ssRNA-XLOC_000484	XLOC_000022	A01:4990385:4991201:+	ath-XLOC_31142	chr4:10583869:10584175:+	BnaA01g10000D	2	AT4G19420	1	+	BnaA01g10020D	1	AT4G19450	4	+	Both loci
bna_polyA-XLOC_002211	XLOC_000141	A01:5002546:5008565:-	ath-XLOC_31159	chr4:10619477:10619755:-	BnaA01g10050D	1	AT4G19490	0	-	BnaA01g10030D	1	AT4G19460	3	-	Both loci
bna_polyA-XLOC_002211	XLOC_000141	A01:5002546:5008565:-	ath-XLOC_31155	chr4:10612906:10613475:+	BnaA01g10050D	1	AT4G19490	2	-	BnaA01g10030D	1	AT4G19460	1	-	Both loci
bna_polyA-XLOC_002211	XLOC_000141	A01:5002546:5008565:-	ath-XLOC_31150	chr4:10602078:10602523:+	BnaA01g10050D	1	AT4G19490	5	-	BnaA01g10030D	1	AT4G19460	2	-	Both loci
bna_polyA-XLOC_002211	XLOC_000141	A01:5002546:5008565:-	ath-XLOC_31157	chr4:10617247:10617523:-	BnaA01g10050D	1	AT4G19490	0	-	BnaA01g10030D	1	AT4G19460	3	-	Both loci
bna_polyA-XLOC_002211	XLOC_000141	A01:5002546:5008565:-	ath-XLOC_31156	chr4:10616166:10616728:-	BnaA01g10050D	1	AT4G19490	0	-	BnaA01g10030D	1	AT4G19460	3	-	Both loci
bna_polyA-XLOC_002211	XLOC_000141	A01:5002546:5008565:-	ath-XLOC_31160	chr4:10621847:10622200:-	BnaA01g10050D	1	AT4G19490	0	-	BnaA01g10030D	1	AT4G19460	3	-	Both loci
bna_polyA-XLOC_002211	XLOC_000141	A01:5002546:5008565:-	ath-XLOC_31161	chr4:10626275:10628518:-	BnaA01g10050D	1	AT4G19490	1	-	BnaA01g10030D	1	AT4G19460	4	-	Both loci
bna_polyA-XLOC_002211	XLOC_000141	A01:5002546:5008565:-	ath-XLOC_31154	chr4:10608205:10609244:-	BnaA01g10050D	1	AT4G19490	4	-	BnaA01g10030D	1	AT4G19460	1	-	Both loci
bna_polyA-XLOC_002211	XLOC_000141	A01:5002546:5008565:-	ath-XLOC_31162	chr4:10633642:10634207:-	BnaA01g10050D	1	AT4G19490	2	-	BnaA01g10030D	1	AT4G19460	5	-	Both loci
bna_polyA-XLOC_002211	XLOC_000141	A01:5002546:5008565:-	ath-XLOC_31153	chr4:10606389:10606809:-	BnaA01g10050D	1	AT4G19490	4	-	BnaA01g10030D	1	AT4G19460	1	-	Both loci
bna_polyA-XLOC_002211	XLOC_000141	A01:5002546:5008565:-	ath-XLOC_31151	chr4:10603333:10603657:+	BnaA01g10050D	1	AT4G19490	5	-	BnaA01g10030D	1	AT4G19460	2	-	Both loci
bna_polyA-XLOC_002211	XLOC_000141	A01:5002546:5008565:-	ath-XLOC_31163	chr4:10635405:10635871:-	BnaA01g10050D	1	AT4G19490	2	-	BnaA01g10030D	1	AT4G19460	5	-	Both loci
bna_polyA-XLOC_002211	XLOC_000141	A01:5002546:5008565:-	ath-XLOC_31165	chr4:10636747:10637776:-	BnaA01g10050D	1	AT4G19490	2	-	BnaA01g10030D	1	AT4G19460	5	-	Both loci
bna_polyA-XLOC_002211	XLOC_000141	A01:5002546:5008565:-	ath-XLOC_31158	chr4:10618077:10618417:-	BnaA01g10050D	1	AT4G19490	0	-	BnaA01g10030D	1	AT4G19460	3	-	Both loci
bna_polyA-XLOC_002211	XLOC_000141	A01:5002546:5008565:-	ath-XLOC_31164	chr4:10636027:10636234:-	BnaA01g10050D	1	AT4G19490	2	-	BnaA01g10030D	1	AT4G19460	5	-	Both loci
bna_polyA-XLOC_002211	XLOC_000141	A01:5002546:5008565:-	ath-XLOC_31152	chr4:10604566:10604785:+	BnaA01g10050D	1	AT4G19490	5	-	BnaA01g10030D	1	AT4G19460	2	-	Both loci
bna_polyA-XLOC_000479	XLOC_000024	A01:5164130:5165802:+	ath-XLOC_31241	chr4:10818905:10819147:-	BnaA01g10330D	1	AT4G19980	1	+	BnaA01g10340D	0	AT4G19985	2	+	Both loci
bna_polyA-XLOC_000479	XLOC_000024	A01:5164130:5165802:+	ath-XLOC_31246	chr4:10838256:10838870:-	BnaA01g10330D	1	AT4G19980	3	+	BnaA01g10340D	0	AT4G19985	2	+	Both loci
bna_polyA-XLOC_000479	XLOC_000024	A01:5164130:5165802:+	ath-XLOC_31245	chr4:10833069:10833359:-	BnaA01g10330D	1	AT4G19980	2	+	BnaA01g10340D	0	AT4G19985	1	+	Both loci
bna_polyA-XLOC_000479	XLOC_000024	A01:5164130:5165802:+	ath-XLOC_31233	chr4:10806845:10807618:-	BnaA01g10330D	1	AT4G19980	4	+	BnaA01g10340D	0	AT4G19985	5	+	Both loci
bna_polyA-XLOC_000479	XLOC_000024	A01:5164130:5165802:+	ath-XLOC_31240	chr4:10817994:10818324:-	BnaA01g10330D	1	AT4G19980	1	+	BnaA01g10340D	0	AT4G19985	2	+	Both loci
bna_polyA-XLOC_000479	XLOC_000024	A01:5164130:5165802:+	ath-XLOC_31235	chr4:10809970:10810217:-	BnaA01g10330D	1	AT4G19980	3	+	BnaA01g10340D	0	AT4G19985	4	+	Both loci
bna_polyA-XLOC_000479	XLOC_000024	A01:5164130:5165802:+	ath-XLOC_31243	chr4:10827960:10828752:+	BnaA01g10330D	1	AT4G19980	0	+	BnaA01g10340D	0	AT4G19985	1	+	Both loci
bna_polyA-XLOC_000479	XLOC_000024	A01:5164130:5165802:+	ath-XLOC_31237	chr4:10812981:10813926:-	BnaA01g10330D	1	AT4G19980	2	+	BnaA01g10340D	0	AT4G19985	3	+	Both loci
bna_polyA-XLOC_000479	XLOC_000024	A01:5164130:5165802:+	ath-XLOC_31234	chr4:10808460:10809009:+	BnaA01g10330D	1	AT4G19980	4	+	BnaA01g10340D	0	AT4G19985	5	+	Both loci
bna_polyA-XLOC_000479	XLOC_000024	A01:5164130:5165802:+	ath-XLOC_31239	chr4:10816451:10817111:-	BnaA01g10330D	1	AT4G19980	2	+	BnaA01g10340D	0	AT4G19985	3	+	Both loci
bna_polyA-XLOC_000479	XLOC_000024	A01:5164130:5165802:+	ath-XLOC_31242	chr4:10823466:10823718:-	BnaA01g10330D	1	AT4G19980	1	+	BnaA01g10340D	0	AT4G19985	2	+	Both loci
bna_polyA-XLOC_000479	XLOC_000024	A01:5164130:5165802:+	ath-XLOC_31238	chr4:10814338:10814734:-	BnaA01g10330D	1	AT4G19980	2	+	BnaA01g10340D	0	AT4G19985	3	+	Both loci
bna_polyA-XLOC_000479	XLOC_000024	A01:5164130:5165802:+	ath-XLOC_31244	chr4:10830114:10830626:+	BnaA01g10330D	1	AT4G19980	1	+	BnaA01g10340D	0	AT4G19985	0	+	Both loci
bna_polyA-XLOC_000479	XLOC_000024	A01:5164130:5165802:+	ath-XLOC_31247	chr4:10841461:10842551:-	BnaA01g10330D	1	AT4G19980	5	+	BnaA01g10340D	0	AT4G19985	4	+	Both loci
bna_polyA-XLOC_000479	XLOC_000024	A01:5164130:5165802:+	ath-XLOC_31236	chr4:10811262:10811897:-	BnaA01g10330D	1	AT4G19980	3	+	BnaA01g10340D	0	AT4G19985	4	+	Both loci
bna_polyA-XLOC_000483	XLOC_000025	A01:5184483:5187251:+	ath-XLOC_31253	chr4:10862594:10862905:-	BnaA01g10370D	2	AT4G20030	4	+	BnaA01g10390D	0	AT4G20040	3	+	Both loci
bna_polyA-XLOC_000483	XLOC_000025	A01:5184483:5187251:+	ath-XLOC_31246	chr4:10838256:10838870:-	BnaA01g10370D	2	AT4G20030	4	+	BnaA01g10390D	0	AT4G20040	5	+	Both loci
bna_polyA-XLOC_000483	XLOC_000025	A01:5184483:5187251:+	ath-XLOC_31256	chr4:10866917:10867439:-	BnaA01g10370D	2	AT4G20030	5	+	BnaA01g10390D	0	AT4G20040	4	+	Both loci
bna_polyA-XLOC_000483	XLOC_000025	A01:5184483:5187251:+	ath-XLOC_31254	chr4:10863236:10864572:-	BnaA01g10370D	2	AT4G20030	4	+	BnaA01g10390D	0	AT4G20040	3	+	Both loci
bna_polyA-XLOC_000483	XLOC_000025	A01:5184483:5187251:+	ath-XLOC_31251	chr4:10852395:10852718:+	BnaA01g10370D	2	AT4G20030	2	+	BnaA01g10390D	0	AT4G20040	1	+	Both loci
bna_polyA-XLOC_000483	XLOC_000025	A01:5184483:5187251:+	ath-XLOC_31248	chr4:10848802:10849140:+	BnaA01g10370D	2	AT4G20030	1	+	BnaA01g10390D	0	AT4G20040	0	+	Both loci
bna_polyA-XLOC_000483	XLOC_000025	A01:5184483:5187251:+	ath-XLOC_31255	chr4:10865318:10866495:-	BnaA01g10370D	2	AT4G20030	5	+	BnaA01g10390D	0	AT4G20040	4	+	Both loci
bna_polyA-XLOC_000483	XLOC_000025	A01:5184483:5187251:+	ath-XLOC_31249	chr4:10849961:10850625:+	BnaA01g10370D	2	AT4G20030	2	+	BnaA01g10390D	0	AT4G20040	1	+	Both loci
bna_polyA-XLOC_000483	XLOC_000025	A01:5184483:5187251:+	ath-XLOC_31247	chr4:10841461:10842551:-	BnaA01g10370D	2	AT4G20030	2	+	BnaA01g10390D	0	AT4G20040	3	+	Both loci
bna_polyA-XLOC_000483	XLOC_000025	A01:5184483:5187251:+	ath-XLOC_31250	chr4:10851509:10851785:+	BnaA01g10370D	2	AT4G20030	2	+	BnaA01g10390D	0	AT4G20040	1	+	Both loci
bna_polyA-XLOC_000483	XLOC_000025	A01:5184483:5187251:+	ath-XLOC_31252	chr4:10861380:10861758:-	BnaA01g10370D	2	AT4G20030	4	+	BnaA01g10390D	0	AT4G20040	3	+	Both loci
bna_ssRNA-XLOC_000517	XLOC_000026	A01:5333961:5334470:+	ath-XLOC_31336	chr4:11142075:11142614:+	BnaA01g10690D	1	AT4G20780	3	+	BnaA01g10700D	1	AT4G20790	2	+	Both loci
bna_ssRNA-XLOC_000517	XLOC_000026	A01:5333961:5334470:+	ath-XLOC_31331	chr4:11128915:11129596:-	BnaA01g10690D	1	AT4G20780	2	+	BnaA01g10700D	1	AT4G20790	3	+	Both loci
bna_ssRNA-XLOC_000517	XLOC_000026	A01:5333961:5334470:+	ath-XLOC_31338	chr4:11150301:11151905:-	BnaA01g10690D	1	AT4G20780	4	+	BnaA01g10700D	1	AT4G20790	3	+	Both loci
bna_ssRNA-XLOC_000517	XLOC_000026	A01:5333961:5334470:+	ath-XLOC_31327	chr4:11115496:11116943:+	BnaA01g10690D	1	AT4G20780	4	+	BnaA01g10700D	1	AT4G20790	5	+	Both loci
bna_ssRNA-XLOC_000517	XLOC_000026	A01:5333961:5334470:+	ath-XLOC_31330	chr4:11126643:11127713:-	BnaA01g10690D	1	AT4G20780	3	+	BnaA01g10700D	1	AT4G20790	4	+	Both loci
bna_ssRNA-XLOC_000517	XLOC_000026	A01:5333961:5334470:+	ath-XLOC_31328	chr4:11117514:11117858:+	BnaA01g10690D	1	AT4G20780	4	+	BnaA01g10700D	1	AT4G20790	5	+	Both loci
bna_ssRNA-XLOC_000517	XLOC_000026	A01:5333961:5334470:+	ath-XLOC_31326	chr4:11115496:11116342:-	BnaA01g10690D	1	AT4G20780	4	+	BnaA01g10700D	1	AT4G20790	5	+	Both loci
bna_ssRNA-XLOC_000517	XLOC_000026	A01:5333961:5334470:+	ath-XLOC_31334	chr4:11139944:11140517:-	BnaA01g10690D	1	AT4G20780	2	+	BnaA01g10700D	1	AT4G20790	1	+	Both loci
bna_ssRNA-XLOC_000517	XLOC_000026	A01:5333961:5334470:+	ath-XLOC_31335	chr4:11141717:11141954:+	BnaA01g10690D	1	AT4G20780	3	+	BnaA01g10700D	1	AT4G20790	2	+	Both loci
bna_ssRNA-XLOC_000517	XLOC_000026	A01:5333961:5334470:+	ath-XLOC_31337	chr4:11143100:11143521:+	BnaA01g10690D	1	AT4G20780	3	+	BnaA01g10700D	1	AT4G20790	2	+	Both loci
bna_ssRNA-XLOC_000517	XLOC_000026	A01:5333961:5334470:+	ath-XLOC_31329	chr4:11119040:11120041:+	BnaA01g10690D	1	AT4G20780	4	+	BnaA01g10700D	1	AT4G20790	5	+	Both loci
bna_ssRNA-XLOC_000517	XLOC_000026	A01:5333961:5334470:+	ath-XLOC_31324	chr4:11110870:11114134:+	BnaA01g10690D	1	AT4G20780	4	+	BnaA01g10700D	1	AT4G20790	5	+	Both loci
bna_ssRNA-XLOC_000517	XLOC_000026	A01:5333961:5334470:+	ath-XLOC_31325	chr4:11115496:11116342:-	BnaA01g10690D	1	AT4G20780	4	+	BnaA01g10700D	1	AT4G20790	5	+	Both loci
bna_ssRNA-XLOC_000517	XLOC_000026	A01:5333961:5334470:+	ath-XLOC_31332	chr4:11135421:11135692:+	BnaA01g10690D	1	AT4G20780	1	+	BnaA01g10700D	1	AT4G20790	0	+	Both loci
bna_ssRNA-XLOC_000517	XLOC_000026	A01:5333961:5334470:+	ath-XLOC_31333	chr4:11136355:11136590:+	BnaA01g10690D	1	AT4G20780	1	+	BnaA01g10700D	1	AT4G20790	0	+	Both loci
bna_polyA-XLOC_000503	XLOC_000027	A01:5388688:5389985:+	ath-XLOC_31343	chr4:11167731:11168421:+	BnaA01g10760D	2	AT4G20850	0	+	BnaA01g10780D	1	AT4G20870	2	+	Both loci
bna_polyA-XLOC_000503	XLOC_000027	A01:5388688:5389985:+	ath-XLOC_31338	chr4:11150301:11151905:-	BnaA01g10760D	2	AT4G20850	3	+	BnaA01g10780D	1	AT4G20870	5	+	Both loci
bna_polyA-XLOC_000503	XLOC_000027	A01:5388688:5389985:+	ath-XLOC_31341	chr4:11162640:11163540:+	BnaA01g10760D	2	AT4G20850	0	+	BnaA01g10780D	1	AT4G20870	2	+	Both loci
bna_polyA-XLOC_000503	XLOC_000027	A01:5388688:5389985:+	ath-XLOC_31346	chr4:11178986:11180520:+	BnaA01g10760D	2	AT4G20850	3	+	BnaA01g10780D	1	AT4G20870	1	+	Both loci
bna_polyA-XLOC_000503	XLOC_000027	A01:5388688:5389985:+	ath-XLOC_31344	chr4:11170860:11171168:-	BnaA01g10760D	2	AT4G20850	1	+	BnaA01g10780D	1	AT4G20870	2	+	Both loci
bna_polyA-XLOC_000503	XLOC_000027	A01:5388688:5389985:+	ath-XLOC_31345	chr4:11171845:11172054:-	BnaA01g10760D	2	AT4G20850	1	+	BnaA01g10780D	1	AT4G20870	2	+	Both loci
bna_polyA-XLOC_000503	XLOC_000027	A01:5388688:5389985:+	ath-XLOC_31340	chr4:11158459:11159469:-	BnaA01g10760D	2	AT4G20850	1	+	BnaA01g10780D	1	AT4G20870	3	+	Both loci
bna_polyA-XLOC_000503	XLOC_000027	A01:5388688:5389985:+	ath-XLOC_31342	chr4:11164022:11164721:+	BnaA01g10760D	2	AT4G20850	0	+	BnaA01g10780D	1	AT4G20870	2	+	Both loci
bna_polyA-XLOC_000512	XLOC_000028	A01:5440631:5442142:+	ath-XLOC_31370	chr4:11240486:11240978:-	BnaA01g10880D	2	AT4G21020	4	+	BnaA01g10920D	3	AT4G21050	1	+	Both loci
bna_polyA-XLOC_000512	XLOC_000028	A01:5440631:5442142:+	ath-XLOC_31364	chr4:11226137:11226665:+	BnaA01g10880D	2	AT4G21020	1	+	BnaA01g10920D	3	AT4G21050	4	+	Both loci
bna_polyA-XLOC_000512	XLOC_000028	A01:5440631:5442142:+	ath-XLOC_31372	chr4:11245255:11245823:-	BnaA01g10880D	2	AT4G21020	5	+	BnaA01g10920D	3	AT4G21050	2	+	Both loci
bna_polyA-XLOC_000512	XLOC_000028	A01:5440631:5442142:+	ath-XLOC_31365	chr4:11228378:11229812:-	BnaA01g10880D	2	AT4G21020	0	+	BnaA01g10920D	3	AT4G21050	3	+	Both loci
bna_polyA-XLOC_000512	XLOC_000028	A01:5440631:5442142:+	ath-XLOC_31371	chr4:11242355:11242890:-	BnaA01g10880D	2	AT4G21020	4	+	BnaA01g10920D	3	AT4G21050	1	+	Both loci
bna_polyA-XLOC_000512	XLOC_000028	A01:5440631:5442142:+	ath-XLOC_31367	chr4:11230706:11230991:-	BnaA01g10880D	2	AT4G21020	1	+	BnaA01g10920D	3	AT4G21050	3	+	Both loci
bna_polyA-XLOC_000512	XLOC_000028	A01:5440631:5442142:+	ath-XLOC_31368	chr4:11235073:11235283:+	BnaA01g10880D	2	AT4G21020	2	+	BnaA01g10920D	3	AT4G21050	1	+	Both loci
bna_polyA-XLOC_000512	XLOC_000028	A01:5440631:5442142:+	ath-XLOC_31363	chr4:11222530:11222775:-	BnaA01g10880D	2	AT4G21020	2	+	BnaA01g10920D	3	AT4G21050	5	+	Both loci
bna_polyA-XLOC_000512	XLOC_000028	A01:5440631:5442142:+	ath-XLOC_31366	chr4:11229863:11230254:+	BnaA01g10880D	2	AT4G21020	1	+	BnaA01g10920D	3	AT4G21050	3	+	Both loci
bna_polyA-XLOC_000512	XLOC_000028	A01:5440631:5442142:+	ath-XLOC_31369	chr4:11236451:11236695:+	BnaA01g10880D	2	AT4G21020	3	+	BnaA01g10920D	3	AT4G21050	1	+	Both loci
bna_ssRNA-XLOC_002358	XLOC_000142	A01:5444179:5444463:-	ath-XLOC_31370	chr4:11240486:11240978:-	BnaA01g10920D	2	AT4G21050	1	-	BnaA01g10880D	3	AT4G21020	4	-	Both loci
bna_ssRNA-XLOC_002358	XLOC_000142	A01:5444179:5444463:-	ath-XLOC_31364	chr4:11226137:11226665:+	BnaA01g10920D	2	AT4G21050	4	-	BnaA01g10880D	3	AT4G21020	1	-	Both loci
bna_ssRNA-XLOC_002358	XLOC_000142	A01:5444179:5444463:-	ath-XLOC_31372	chr4:11245255:11245823:-	BnaA01g10920D	2	AT4G21050	2	-	BnaA01g10880D	3	AT4G21020	5	-	Both loci
bna_ssRNA-XLOC_002358	XLOC_000142	A01:5444179:5444463:-	ath-XLOC_31365	chr4:11228378:11229812:-	BnaA01g10920D	2	AT4G21050	3	-	BnaA01g10880D	3	AT4G21020	0	-	Both loci
bna_ssRNA-XLOC_002358	XLOC_000142	A01:5444179:5444463:-	ath-XLOC_31371	chr4:11242355:11242890:-	BnaA01g10920D	2	AT4G21050	1	-	BnaA01g10880D	3	AT4G21020	4	-	Both loci
bna_ssRNA-XLOC_002358	XLOC_000142	A01:5444179:5444463:-	ath-XLOC_31367	chr4:11230706:11230991:-	BnaA01g10920D	2	AT4G21050	3	-	BnaA01g10880D	3	AT4G21020	1	-	Both loci
bna_ssRNA-XLOC_002358	XLOC_000142	A01:5444179:5444463:-	ath-XLOC_31368	chr4:11235073:11235283:+	BnaA01g10920D	2	AT4G21050	1	-	BnaA01g10880D	3	AT4G21020	2	-	Both loci
bna_ssRNA-XLOC_002358	XLOC_000142	A01:5444179:5444463:-	ath-XLOC_31363	chr4:11222530:11222775:-	BnaA01g10920D	2	AT4G21050	5	-	BnaA01g10880D	3	AT4G21020	2	-	Both loci
bna_ssRNA-XLOC_002358	XLOC_000142	A01:5444179:5444463:-	ath-XLOC_31366	chr4:11229863:11230254:+	BnaA01g10920D	2	AT4G21050	3	-	BnaA01g10880D	3	AT4G21020	1	-	Both loci
bna_ssRNA-XLOC_002358	XLOC_000142	A01:5444179:5444463:-	ath-XLOC_31369	chr4:11236451:11236695:+	BnaA01g10920D	2	AT4G21050	1	-	BnaA01g10880D	3	AT4G21020	3	-	Both loci
bna_polyA-XLOC_002248	XLOC_000143	A01:5463778:5467423:-	ath-XLOC_31370	chr4:11240486:11240978:-	BnaA01g10960D	1	AT4G21060	0	-	BnaA01g10920D	3	AT4G21050	1	-	Both loci
bna_polyA-XLOC_002248	XLOC_000143	A01:5463778:5467423:-	ath-XLOC_31364	chr4:11226137:11226665:+	BnaA01g10960D	1	AT4G21060	5	-	BnaA01g10920D	3	AT4G21050	4	-	Both loci
bna_polyA-XLOC_002248	XLOC_000143	A01:5463778:5467423:-	ath-XLOC_31372	chr4:11245255:11245823:-	BnaA01g10960D	1	AT4G21060	1	-	BnaA01g10920D	3	AT4G21050	2	-	Both loci
bna_polyA-XLOC_002248	XLOC_000143	A01:5463778:5467423:-	ath-XLOC_31365	chr4:11228378:11229812:-	BnaA01g10960D	1	AT4G21060	4	-	BnaA01g10920D	3	AT4G21050	3	-	Both loci
bna_polyA-XLOC_002248	XLOC_000143	A01:5463778:5467423:-	ath-XLOC_31371	chr4:11242355:11242890:-	BnaA01g10960D	1	AT4G21060	0	-	BnaA01g10920D	3	AT4G21050	1	-	Both loci
bna_polyA-XLOC_002248	XLOC_000143	A01:5463778:5467423:-	ath-XLOC_31367	chr4:11230706:11230991:-	BnaA01g10960D	1	AT4G21060	4	-	BnaA01g10920D	3	AT4G21050	3	-	Both loci
bna_polyA-XLOC_002248	XLOC_000143	A01:5463778:5467423:-	ath-XLOC_31374	chr4:11250172:11250475:-	BnaA01g10960D	1	AT4G21060	2	-	BnaA01g10920D	3	AT4G21050	3	-	Both loci
bna_polyA-XLOC_002248	XLOC_000143	A01:5463778:5467423:-	ath-XLOC_31368	chr4:11235073:11235283:+	BnaA01g10960D	1	AT4G21060	2	-	BnaA01g10920D	3	AT4G21050	1	-	Both loci
bna_polyA-XLOC_002248	XLOC_000143	A01:5463778:5467423:-	ath-XLOC_31375	chr4:11251947:11252648:-	BnaA01g10960D	1	AT4G21060	2	-	BnaA01g10920D	3	AT4G21050	3	-	Both loci
bna_polyA-XLOC_002248	XLOC_000143	A01:5463778:5467423:-	ath-XLOC_31376	chr4:11255115:11255429:+	BnaA01g10960D	1	AT4G21060	3	-	BnaA01g10920D	3	AT4G21050	4	-	Both loci
bna_polyA-XLOC_002248	XLOC_000143	A01:5463778:5467423:-	ath-XLOC_31366	chr4:11229863:11230254:+	BnaA01g10960D	1	AT4G21060	4	-	BnaA01g10920D	3	AT4G21050	3	-	Both loci
bna_polyA-XLOC_002248	XLOC_000143	A01:5463778:5467423:-	ath-XLOC_31369	chr4:11236451:11236695:+	BnaA01g10960D	1	AT4G21060	2	-	BnaA01g10920D	3	AT4G21050	1	-	Both loci
bna_polyA-XLOC_002248	XLOC_000143	A01:5463778:5467423:-	ath-XLOC_31373	chr4:11248993:11249429:-	BnaA01g10960D	1	AT4G21060	2	-	BnaA01g10920D	3	AT4G21050	3	-	Both loci
bna_polyA-XLOC_000528	XLOC_000029	A01:5566138:5567342:+	ath-XLOC_28158	chr4:2687057:2687619:-	BnaA01g11150D	4	AT4G05210	2	+	BnaA01g11190D	1	AT4G05180	5	+	Both loci
bna_polyA-XLOC_000528	XLOC_000029	A01:5566138:5567342:+	ath-XLOC_28155	chr4:2675067:2675779:-	BnaA01g11150D	4	AT4G05210	2	+	BnaA01g11190D	1	AT4G05180	1	+	Both loci
bna_polyA-XLOC_000528	XLOC_000029	A01:5566138:5567342:+	ath-XLOC_31393	chr4:11321050:11321564:+	BnaA01g11180D	1	AT4G21250	2	+	BnaA01g11190D	1	AT4G21280	5	+	Both loci
bna_polyA-XLOC_000528	XLOC_000029	A01:5566138:5567342:+	ath-XLOC_31395	chr4:11329588:11329826:+	BnaA01g11180D	1	AT4G21250	2	+	BnaA01g11190D	1	AT4G21280	1	+	Both loci
bna_polyA-XLOC_000528	XLOC_000029	A01:5566138:5567342:+	ath-XLOC_31396	chr4:11331089:11331527:+	BnaA01g11180D	1	AT4G21250	2	+	BnaA01g11190D	1	AT4G21280	1	+	Both loci
bna_polyA-XLOC_000528	XLOC_000029	A01:5566138:5567342:+	ath-XLOC_28153	chr4:2666445:2667490:-	BnaA01g11150D	4	AT4G05210	5	+	BnaA01g11190D	1	AT4G05180	2	+	Both loci
bna_polyA-XLOC_000528	XLOC_000029	A01:5566138:5567342:+	ath-XLOC_28152	chr4:2665651:2665963:-	BnaA01g11150D	4	AT4G05210	5	+	BnaA01g11190D	1	AT4G05180	2	+	Both loci
bna_polyA-XLOC_000528	XLOC_000029	A01:5566138:5567342:+	ath-XLOC_31399	chr4:11338328:11338566:-	BnaA01g11180D	1	AT4G21250	4	+	BnaA01g11190D	1	AT4G21280	1	+	Both loci
bna_polyA-XLOC_000528	XLOC_000029	A01:5566138:5567342:+	ath-XLOC_31398	chr4:11332964:11333520:+	BnaA01g11180D	1	AT4G21250	2	+	BnaA01g11190D	1	AT4G21280	1	+	Both loci
bna_polyA-XLOC_000528	XLOC_000029	A01:5566138:5567342:+	ath-XLOC_31394	chr4:11325015:11325370:-	BnaA01g11180D	1	AT4G21250	0	+	BnaA01g11190D	1	AT4G21280	3	+	Both loci
bna_polyA-XLOC_000528	XLOC_000029	A01:5566138:5567342:+	ath-XLOC_28157	chr4:2682808:2683019:-	BnaA01g11150D	4	AT4G05210	0	+	BnaA01g11190D	1	AT4G05180	3	+	Both loci
bna_polyA-XLOC_000528	XLOC_000029	A01:5566138:5567342:+	ath-XLOC_31397	chr4:11332057:11332266:+	BnaA01g11180D	1	AT4G21250	2	+	BnaA01g11190D	1	AT4G21280	1	+	Both loci
bna_polyA-XLOC_000528	XLOC_000029	A01:5566138:5567342:+	ath-XLOC_28156	chr4:2680582:2680930:+	BnaA01g11150D	4	AT4G05210	1	+	BnaA01g11190D	1	AT4G05180	2	+	Both loci
bna_polyA-XLOC_000528	XLOC_000029	A01:5566138:5567342:+	ath-XLOC_28154	chr4:2671562:2673468:+	BnaA01g11150D	4	AT4G05210	3	+	BnaA01g11190D	1	AT4G05180	0	+	Both loci
bna_ssRNA-XLOC_002387	XLOC_000144	A01:5730357:5731581:-	ath-XLOC_31470	chr4:11521021:11521231:-	BnaA01g11520D	1	AT4G21700	2	-	BnaA01g11510D	1	AT4G21680	1	-	Both loci
bna_ssRNA-XLOC_002387	XLOC_000144	A01:5730357:5731581:-	ath-XLOC_31471	chr4:11526999:11527456:-	BnaA01g11520D	1	AT4G21700	1	-	BnaA01g11510D	1	AT4G21680	1	-	Both loci
bna_ssRNA-XLOC_002387	XLOC_000144	A01:5730357:5731581:-	ath-XLOC_31463	chr4:11501044:11502133:+	BnaA01g11520D	1	AT4G21700	5	-	BnaA01g11510D	1	AT4G21680	3	-	Both loci
bna_ssRNA-XLOC_002387	XLOC_000144	A01:5730357:5731581:-	ath-XLOC_31475	chr4:11540547:11540998:+	BnaA01g11520D	1	AT4G21700	2	-	BnaA01g11510D	1	AT4G21680	4	-	Both loci
bna_ssRNA-XLOC_002387	XLOC_000144	A01:5730357:5731581:-	ath-XLOC_31468	chr4:11518106:11518767:+	BnaA01g11520D	1	AT4G21700	2	-	BnaA01g11510D	1	AT4G21680	0	-	Both loci
bna_ssRNA-XLOC_002387	XLOC_000144	A01:5730357:5731581:-	ath-XLOC_31474	chr4:11535440:11537201:+	BnaA01g11520D	1	AT4G21700	2	-	BnaA01g11510D	1	AT4G21680	4	-	Both loci
bna_ssRNA-XLOC_002387	XLOC_000144	A01:5730357:5731581:-	ath-XLOC_31472	chr4:11527746:11528342:-	BnaA01g11520D	1	AT4G21700	1	-	BnaA01g11510D	1	AT4G21680	1	-	Both loci
bna_ssRNA-XLOC_002387	XLOC_000144	A01:5730357:5731581:-	ath-XLOC_31466	chr4:11511373:11511658:-	BnaA01g11520D	1	AT4G21700	3	-	BnaA01g11510D	1	AT4G21680	1	-	Both loci
bna_ssRNA-XLOC_002387	XLOC_000144	A01:5730357:5731581:-	ath-XLOC_31469	chr4:11520251:11520499:+	BnaA01g11520D	1	AT4G21700	2	-	BnaA01g11510D	1	AT4G21680	1	-	Both loci
bna_ssRNA-XLOC_002387	XLOC_000144	A01:5730357:5731581:-	ath-XLOC_31473	chr4:11528750:11529102:-	BnaA01g11520D	1	AT4G21700	1	-	BnaA01g11510D	1	AT4G21680	1	-	Both loci
bna_ssRNA-XLOC_002387	XLOC_000144	A01:5730357:5731581:-	ath-XLOC_31464	chr4:11502892:11503642:+	BnaA01g11520D	1	AT4G21700	5	-	BnaA01g11510D	1	AT4G21680	3	-	Both loci
bna_ssRNA-XLOC_002387	XLOC_000144	A01:5730357:5731581:-	ath-XLOC_31476	chr4:11544095:11544381:-	BnaA01g11520D	1	AT4G21700	3	-	BnaA01g11510D	1	AT4G21680	5	-	Both loci
bna_ssRNA-XLOC_002387	XLOC_000144	A01:5730357:5731581:-	ath-XLOC_31467	chr4:11513958:11514211:-	BnaA01g11520D	1	AT4G21700	3	-	BnaA01g11510D	1	AT4G21680	1	-	Both loci
bna_ssRNA-XLOC_002387	XLOC_000144	A01:5730357:5731581:-	ath-XLOC_31465	chr4:11505732:11507582:+	BnaA01g11520D	1	AT4G21700	4	-	BnaA01g11510D	1	AT4G21680	2	-	Both loci
bna_polyA-XLOC_000566	XLOC_000031	A01:6004986:6005464:+	ath-XLOC_31546	chr4:11724227:11724430:-	BnaA01g11960D	2	AT4G22160	3	+	BnaA01g11980D	1	AT4G22170	5	+	Both loci
bna_polyA-XLOC_000566	XLOC_000031	A01:6004986:6005464:+	ath-XLOC_31555	chr4:11747773:11748060:+	BnaA01g11960D	2	AT4G22160	5	+	BnaA01g11980D	1	AT4G22170	3	+	Both loci
bna_polyA-XLOC_000566	XLOC_000031	A01:6004986:6005464:+	ath-XLOC_31548	chr4:11729047:11729603:+	BnaA01g11960D	2	AT4G22160	2	+	BnaA01g11980D	1	AT4G22170	4	+	Both loci
bna_polyA-XLOC_000566	XLOC_000031	A01:6004986:6005464:+	ath-XLOC_31553	chr4:11745414:11745622:+	BnaA01g11960D	2	AT4G22160	5	+	BnaA01g11980D	1	AT4G22170	3	+	Both loci
bna_polyA-XLOC_000566	XLOC_000031	A01:6004986:6005464:+	ath-XLOC_31547	chr4:11726767:11727267:-	BnaA01g11960D	2	AT4G22160	3	+	BnaA01g11980D	1	AT4G22170	5	+	Both loci
bna_polyA-XLOC_000566	XLOC_000031	A01:6004986:6005464:+	ath-XLOC_31549	chr4:11729994:11730498:+	BnaA01g11960D	2	AT4G22160	2	+	BnaA01g11980D	1	AT4G22170	4	+	Both loci
bna_polyA-XLOC_000566	XLOC_000031	A01:6004986:6005464:+	ath-XLOC_31554	chr4:11746404:11747263:+	BnaA01g11960D	2	AT4G22160	5	+	BnaA01g11980D	1	AT4G22170	3	+	Both loci
bna_polyA-XLOC_000566	XLOC_000031	A01:6004986:6005464:+	ath-XLOC_31551	chr4:11733197:11733909:-	BnaA01g11960D	2	AT4G22160	0	+	BnaA01g11980D	1	AT4G22170	2	+	Both loci
bna_polyA-XLOC_000566	XLOC_000031	A01:6004986:6005464:+	ath-XLOC_31550	chr4:11731299:11731771:+	BnaA01g11960D	2	AT4G22160	1	+	BnaA01g11980D	1	AT4G22170	3	+	Both loci
bna_polyA-XLOC_000566	XLOC_000031	A01:6004986:6005464:+	ath-XLOC_31552	chr4:11741558:11743459:+	BnaA01g11960D	2	AT4G22160	4	+	BnaA01g11980D	1	AT4G22170	2	+	Both loci
bna_ssRNA-XLOC_000587	XLOC_000032	A01:6071142:6074143:+	ath-XLOC_31579	chr4:11799052:11799333:-	BnaA01g12110D	2	AT4G22310	2	+	BnaA01g12130D	0	AT4G22320	1	+	Both loci
bna_ssRNA-XLOC_000587	XLOC_000032	A01:6071142:6074143:+	ath-XLOC_31580	chr4:11803326:11803543:+	BnaA01g12110D	2	AT4G22310	4	+	BnaA01g12130D	0	AT4G22320	3	+	Both loci
bna_ssRNA-XLOC_000587	XLOC_000032	A01:6071142:6074143:+	ath-XLOC_31570	chr4:11781364:11782070:+	BnaA01g12110D	2	AT4G22310	4	+	BnaA01g12130D	0	AT4G22320	5	+	Both loci
bna_ssRNA-XLOC_000587	XLOC_000032	A01:6071142:6074143:+	ath-XLOC_31569	chr4:11778624:11779460:+	BnaA01g12110D	2	AT4G22310	4	+	BnaA01g12130D	0	AT4G22320	5	+	Both loci
bna_ssRNA-XLOC_000587	XLOC_000032	A01:6071142:6074143:+	ath-XLOC_31578	chr4:11798480:11798719:-	BnaA01g12110D	2	AT4G22310	2	+	BnaA01g12130D	0	AT4G22320	1	+	Both loci
bna_ssRNA-XLOC_000587	XLOC_000032	A01:6071142:6074143:+	ath-XLOC_31577	chr4:11797438:11797888:-	BnaA01g12110D	2	AT4G22310	2	+	BnaA01g12130D	0	AT4G22320	1	+	Both loci
bna_ssRNA-XLOC_000587	XLOC_000032	A01:6071142:6074143:+	ath-XLOC_31582	chr4:11808833:11809293:-	BnaA01g12110D	2	AT4G22310	5	+	BnaA01g12130D	0	AT4G22320	4	+	Both loci
bna_ssRNA-XLOC_000587	XLOC_000032	A01:6071142:6074143:+	ath-XLOC_31573	chr4:11786832:11787140:+	BnaA01g12110D	2	AT4G22310	3	+	BnaA01g12130D	0	AT4G22320	4	+	Both loci
bna_ssRNA-XLOC_000587	XLOC_000032	A01:6071142:6074143:+	ath-XLOC_31572	chr4:11784990:11786062:+	BnaA01g12110D	2	AT4G22310	3	+	BnaA01g12130D	0	AT4G22320	4	+	Both loci
bna_ssRNA-XLOC_000587	XLOC_000032	A01:6071142:6074143:+	ath-XLOC_31581	chr4:11805126:11805332:+	BnaA01g12110D	2	AT4G22310	4	+	BnaA01g12130D	0	AT4G22320	3	+	Both loci
bna_ssRNA-XLOC_000587	XLOC_000032	A01:6071142:6074143:+	ath-XLOC_31575	chr4:11795039:11796143:.	BnaA01g12110D	2	AT4G22310	4	+	BnaA01g12130D	0	AT4G22320	3	+	Both loci
bna_ssRNA-XLOC_000587	XLOC_000032	A01:6071142:6074143:+	ath-XLOC_31576	chr4:11795095:11795527:+	BnaA01g12110D	2	AT4G22310	2	+	BnaA01g12130D	0	AT4G22320	1	+	Both loci
bna_polyA-XLOC_002332	XLOC_000145	A01:6297375:6299487:-	ath-XLOC_31651	chr4:12014587:12014834:-	BnaA01g12560D	2	AT4G22910	0	-	BnaA01g12530D	1	AT4G22870	4	-	Both loci
bna_polyA-XLOC_002332	XLOC_000145	A01:6297375:6299487:-	ath-XLOC_31646	chr4:12005279:12005780:+	BnaA01g12560D	2	AT4G22910	3	-	BnaA01g12530D	1	AT4G22870	1	-	Both loci
bna_polyA-XLOC_002332	XLOC_000145	A01:6297375:6299487:-	ath-XLOC_31647	chr4:12007263:12007464:-	BnaA01g12560D	2	AT4G22910	2	-	BnaA01g12530D	1	AT4G22870	2	-	Both loci
bna_polyA-XLOC_002332	XLOC_000145	A01:6297375:6299487:-	ath-XLOC_31650	chr4:12010745:12011523:-	BnaA01g12560D	2	AT4G22910	1	-	BnaA01g12530D	1	AT4G22870	3	-	Both loci
bna_polyA-XLOC_002332	XLOC_000145	A01:6297375:6299487:-	ath-XLOC_31649	chr4:12008997:12009407:-	BnaA01g12560D	2	AT4G22910	2	-	BnaA01g12530D	1	AT4G22870	2	-	Both loci
bna_polyA-XLOC_002332	XLOC_000145	A01:6297375:6299487:-	ath-XLOC_31648	chr4:12008243:12008796:-	BnaA01g12560D	2	AT4G22910	2	-	BnaA01g12530D	1	AT4G22870	2	-	Both loci
bna_polyA-XLOC_002332	XLOC_000145	A01:6297375:6299487:-	ath-XLOC_31645	chr4:11997662:11998183:-	BnaA01g12560D	2	AT4G22910	5	-	BnaA01g12530D	1	AT4G22870	1	-	Both loci
bna_polyA-XLOC_002333	XLOC_000146	A01:6302437:6304932:-	ath-XLOC_31658	chr4:12030727:12031426:-	BnaA01g12570D	1	AT4G22920	4	-	BnaA01g12560D	0	AT4G22910	5	-	Both loci
bna_polyA-XLOC_002333	XLOC_000146	A01:6302437:6304932:-	ath-XLOC_31651	chr4:12014587:12014834:-	BnaA01g12570D	1	AT4G22920	1	-	BnaA01g12560D	0	AT4G22910	0	-	Both loci
bna_polyA-XLOC_002333	XLOC_000146	A01:6302437:6304932:-	ath-XLOC_31646	chr4:12005279:12005780:+	BnaA01g12570D	1	AT4G22920	4	-	BnaA01g12560D	0	AT4G22910	3	-	Both loci
bna_polyA-XLOC_002333	XLOC_000146	A01:6302437:6304932:-	ath-XLOC_31657	chr4:12027145:12027420:+	BnaA01g12570D	1	AT4G22920	3	-	BnaA01g12560D	0	AT4G22910	4	-	Both loci
bna_polyA-XLOC_002333	XLOC_000146	A01:6302437:6304932:-	ath-XLOC_31656	chr4:12024933:12025250:+	BnaA01g12570D	1	AT4G22920	3	-	BnaA01g12560D	0	AT4G22910	4	-	Both loci
bna_polyA-XLOC_002333	XLOC_000146	A01:6302437:6304932:-	ath-XLOC_31647	chr4:12007263:12007464:-	BnaA01g12570D	1	AT4G22920	3	-	BnaA01g12560D	0	AT4G22910	2	-	Both loci
bna_polyA-XLOC_002333	XLOC_000146	A01:6302437:6304932:-	ath-XLOC_31650	chr4:12010745:12011523:-	BnaA01g12570D	1	AT4G22920	2	-	BnaA01g12560D	0	AT4G22910	1	-	Both loci
bna_polyA-XLOC_002333	XLOC_000146	A01:6302437:6304932:-	ath-XLOC_31655	chr4:12023961:12024364:+	BnaA01g12570D	1	AT4G22920	3	-	BnaA01g12560D	0	AT4G22910	4	-	Both loci
bna_polyA-XLOC_002333	XLOC_000146	A01:6302437:6304932:-	ath-XLOC_31659	chr4:12032366:12032733:-	BnaA01g12570D	1	AT4G22920	4	-	BnaA01g12560D	0	AT4G22910	5	-	Both loci
bna_polyA-XLOC_002333	XLOC_000146	A01:6302437:6304932:-	ath-XLOC_31654	chr4:12023049:12023357:+	BnaA01g12570D	1	AT4G22920	2	-	BnaA01g12560D	0	AT4G22910	3	-	Both loci
bna_polyA-XLOC_002333	XLOC_000146	A01:6302437:6304932:-	ath-XLOC_31649	chr4:12008997:12009407:-	BnaA01g12570D	1	AT4G22920	3	-	BnaA01g12560D	0	AT4G22910	2	-	Both loci
bna_polyA-XLOC_002333	XLOC_000146	A01:6302437:6304932:-	ath-XLOC_31653	chr4:12020993:12021337:-	BnaA01g12570D	1	AT4G22920	1	-	BnaA01g12560D	0	AT4G22910	2	-	Both loci
bna_polyA-XLOC_002333	XLOC_000146	A01:6302437:6304932:-	ath-XLOC_31652	chr4:12020124:12020338:-	BnaA01g12570D	1	AT4G22920	1	-	BnaA01g12560D	0	AT4G22910	2	-	Both loci
bna_polyA-XLOC_002333	XLOC_000146	A01:6302437:6304932:-	ath-XLOC_31648	chr4:12008243:12008796:-	BnaA01g12570D	1	AT4G22920	3	-	BnaA01g12560D	0	AT4G22910	2	-	Both loci
bna_ssRNA-XLOC_002471	XLOC_000147	A01:6508529:6510972:-	ath-XLOC_31724	chr4:12209903:12210205:+	BnaA01g13040D	4	AT4G23420	5	-	BnaA01g13000D	0	AT4G23330	4	-	Both loci
bna_ssRNA-XLOC_002471	XLOC_000147	A01:6508529:6510972:-	ath-XLOC_31727	chr4:12214667:12215274:+	BnaA01g13040D	4	AT4G23420	4	-	BnaA01g13000D	0	AT4G23330	5	-	Both loci
bna_ssRNA-XLOC_002471	XLOC_000147	A01:6508529:6510972:-	ath-XLOC_31726	chr4:12212597:12212876:+	BnaA01g13040D	4	AT4G23420	5	-	BnaA01g13000D	0	AT4G23330	4	-	Both loci
bna_ssRNA-XLOC_002471	XLOC_000147	A01:6508529:6510972:-	ath-XLOC_31722	chr4:12206358:12206881:+	BnaA01g13040D	4	AT4G23420	5	-	BnaA01g13000D	0	AT4G23330	4	-	Both loci
bna_ssRNA-XLOC_002471	XLOC_000147	A01:6508529:6510972:-	ath-XLOC_31725	chr4:12211637:12212028:+	BnaA01g13040D	4	AT4G23420	5	-	BnaA01g13000D	0	AT4G23330	4	-	Both loci
bna_ssRNA-XLOC_002471	XLOC_000147	A01:6508529:6510972:-	ath-XLOC_31723	chr4:12209032:12209530:+	BnaA01g13040D	4	AT4G23420	5	-	BnaA01g13000D	0	AT4G23330	4	-	Both loci
bna_ssRNA-XLOC_002475	XLOC_000148	A01:6544046:6545146:-	ath-XLOC_31740	chr4:12256406:12256787:+	BnaA01g13080D	2	AT4G23470	2	-	BnaA01g13060D	1	AT4G23450	4	-	Both loci
bna_ssRNA-XLOC_002475	XLOC_000148	A01:6544046:6545146:-	ath-XLOC_31741	chr4:12257929:12258309:+	BnaA01g13080D	2	AT4G23470	3	-	BnaA01g13060D	1	AT4G23450	5	-	Both loci
bna_ssRNA-XLOC_002475	XLOC_000148	A01:6544046:6545146:-	ath-XLOC_31733	chr4:12231306:12231750:-	BnaA01g13080D	2	AT4G23470	5	-	BnaA01g13060D	1	AT4G23450	3	-	Both loci
bna_ssRNA-XLOC_002475	XLOC_000148	A01:6544046:6545146:-	ath-XLOC_31736	chr4:12235148:12235349:-	BnaA01g13080D	2	AT4G23470	4	-	BnaA01g13060D	1	AT4G23450	2	-	Both loci
bna_ssRNA-XLOC_002475	XLOC_000148	A01:6544046:6545146:-	ath-XLOC_31739	chr4:12253151:12254664:+	BnaA01g13080D	2	AT4G23470	1	-	BnaA01g13060D	1	AT4G23450	3	-	Both loci
bna_ssRNA-XLOC_002475	XLOC_000148	A01:6544046:6545146:-	ath-XLOC_31738	chr4:12243374:12244695:+	BnaA01g13080D	2	AT4G23470	1	-	BnaA01g13060D	1	AT4G23450	1	-	Both loci
bna_ssRNA-XLOC_002475	XLOC_000148	A01:6544046:6545146:-	ath-XLOC_31737	chr4:12238463:12240594:-	BnaA01g13080D	2	AT4G23470	3	-	BnaA01g13060D	1	AT4G23450	1	-	Both loci
bna_ssRNA-XLOC_002475	XLOC_000148	A01:6544046:6545146:-	ath-XLOC_31735	chr4:12233159:12233501:+	BnaA01g13080D	2	AT4G23470	4	-	BnaA01g13060D	1	AT4G23450	2	-	Both loci
bna_ssRNA-XLOC_002475	XLOC_000148	A01:6544046:6545146:-	ath-XLOC_31734	chr4:12232416:12232653:-	BnaA01g13080D	2	AT4G23470	5	-	BnaA01g13060D	1	AT4G23450	3	-	Both loci
bna_ssRNA-XLOC_002487	XLOC_000149	A01:6688340:6688584:-	ath-XLOC_31768	chr4:12311238:12312253:-	BnaA01g13270D	3	AT4G23590	1	-	BnaA01g13240D	1	AT4G23560	4	-	Both loci
bna_ssRNA-XLOC_002487	XLOC_000149	A01:6688340:6688584:-	ath-XLOC_31764	chr4:12305841:12306115:+	BnaA01g13270D	3	AT4G23590	1	-	BnaA01g13240D	1	AT4G23560	3	-	Both loci
bna_ssRNA-XLOC_002487	XLOC_000149	A01:6688340:6688584:-	ath-XLOC_31762	chr4:12305692:12306115:-	BnaA01g13270D	3	AT4G23590	1	-	BnaA01g13240D	1	AT4G23560	3	-	Both loci
bna_ssRNA-XLOC_002487	XLOC_000149	A01:6688340:6688584:-	ath-XLOC_31769	chr4:12312637:12313100:-	BnaA01g13270D	3	AT4G23590	1	-	BnaA01g13240D	1	AT4G23560	4	-	Both loci
bna_ssRNA-XLOC_002487	XLOC_000149	A01:6688340:6688584:-	ath-XLOC_31759	chr4:12301294:12302663:-	BnaA01g13270D	3	AT4G23590	2	-	BnaA01g13240D	1	AT4G23560	1	-	Both loci
bna_ssRNA-XLOC_002487	XLOC_000149	A01:6688340:6688584:-	ath-XLOC_31754	chr4:12291458:12292010:-	BnaA01g13270D	3	AT4G23590	4	-	BnaA01g13240D	1	AT4G23560	1	-	Both loci
bna_ssRNA-XLOC_002487	XLOC_000149	A01:6688340:6688584:-	ath-XLOC_31757	chr4:12295616:12295977:+	BnaA01g13270D	3	AT4G23590	3	-	BnaA01g13240D	1	AT4G23560	0	-	Both loci
bna_ssRNA-XLOC_002487	XLOC_000149	A01:6688340:6688584:-	ath-XLOC_31758	chr4:12298561:12299138:-	BnaA01g13270D	3	AT4G23590	3	-	BnaA01g13240D	1	AT4G23560	1	-	Both loci
bna_ssRNA-XLOC_002487	XLOC_000149	A01:6688340:6688584:-	ath-XLOC_31756	chr4:12294109:12294436:+	BnaA01g13270D	3	AT4G23590	3	-	BnaA01g13240D	1	AT4G23560	0	-	Both loci
bna_ssRNA-XLOC_002487	XLOC_000149	A01:6688340:6688584:-	ath-XLOC_31751	chr4:12284715:12285216:+	BnaA01g13270D	3	AT4G23590	5	-	BnaA01g13240D	1	AT4G23560	2	-	Both loci
bna_ssRNA-XLOC_002487	XLOC_000149	A01:6688340:6688584:-	ath-XLOC_31767	chr4:12310366:12310885:-	BnaA01g13270D	3	AT4G23590	1	-	BnaA01g13240D	1	AT4G23560	4	-	Both loci
bna_ssRNA-XLOC_002487	XLOC_000149	A01:6688340:6688584:-	ath-XLOC_31766	chr4:12308194:12308427:-	BnaA01g13270D	3	AT4G23590	0	-	BnaA01g13240D	1	AT4G23560	3	-	Both loci
bna_ssRNA-XLOC_002487	XLOC_000149	A01:6688340:6688584:-	ath-XLOC_31755	chr4:12292467:12293015:-	BnaA01g13270D	3	AT4G23590	4	-	BnaA01g13240D	1	AT4G23560	1	-	Both loci
bna_ssRNA-XLOC_002487	XLOC_000149	A01:6688340:6688584:-	ath-XLOC_31753	chr4:12286871:12287117:-	BnaA01g13270D	3	AT4G23590	5	-	BnaA01g13240D	1	AT4G23560	2	-	Both loci
bna_ssRNA-XLOC_002487	XLOC_000149	A01:6688340:6688584:-	ath-XLOC_31752	chr4:12286281:12286597:+	BnaA01g13270D	3	AT4G23590	5	-	BnaA01g13240D	1	AT4G23560	2	-	Both loci
bna_ssRNA-XLOC_002487	XLOC_000149	A01:6688340:6688584:-	ath-XLOC_31763	chr4:12305841:12306115:+	BnaA01g13270D	3	AT4G23590	1	-	BnaA01g13240D	1	AT4G23560	3	-	Both loci
bna_ssRNA-XLOC_002487	XLOC_000149	A01:6688340:6688584:-	ath-XLOC_31765	chr4:12307354:12307594:-	BnaA01g13270D	3	AT4G23590	0	-	BnaA01g13240D	1	AT4G23560	3	-	Both loci
bna_ssRNA-XLOC_002487	XLOC_000149	A01:6688340:6688584:-	ath-XLOC_31761	chr4:12305692:12306115:-	BnaA01g13270D	3	AT4G23590	1	-	BnaA01g13240D	1	AT4G23560	3	-	Both loci
bna_ssRNA-XLOC_002487	XLOC_000149	A01:6688340:6688584:-	ath-XLOC_31760	chr4:12304549:12304916:+	BnaA01g13270D	3	AT4G23590	1	-	BnaA01g13240D	1	AT4G23560	2	-	Both loci
bna_polyA-XLOC_002370	XLOC_000150	A01:6691240:6693735:-	ath-XLOC_31768	chr4:12311238:12312253:-	BnaA01g13270D	2	AT4G23590	1	-	BnaA01g13240D	2	AT4G23560	4	-	Both loci
bna_polyA-XLOC_002370	XLOC_000150	A01:6691240:6693735:-	ath-XLOC_31764	chr4:12305841:12306115:+	BnaA01g13270D	2	AT4G23590	1	-	BnaA01g13240D	2	AT4G23560	3	-	Both loci
bna_polyA-XLOC_002370	XLOC_000150	A01:6691240:6693735:-	ath-XLOC_31762	chr4:12305692:12306115:-	BnaA01g13270D	2	AT4G23590	1	-	BnaA01g13240D	2	AT4G23560	3	-	Both loci
bna_polyA-XLOC_002370	XLOC_000150	A01:6691240:6693735:-	ath-XLOC_31769	chr4:12312637:12313100:-	BnaA01g13270D	2	AT4G23590	1	-	BnaA01g13240D	2	AT4G23560	4	-	Both loci
bna_polyA-XLOC_002370	XLOC_000150	A01:6691240:6693735:-	ath-XLOC_31759	chr4:12301294:12302663:-	BnaA01g13270D	2	AT4G23590	2	-	BnaA01g13240D	2	AT4G23560	1	-	Both loci
bna_polyA-XLOC_002370	XLOC_000150	A01:6691240:6693735:-	ath-XLOC_31754	chr4:12291458:12292010:-	BnaA01g13270D	2	AT4G23590	4	-	BnaA01g13240D	2	AT4G23560	1	-	Both loci
bna_polyA-XLOC_002370	XLOC_000150	A01:6691240:6693735:-	ath-XLOC_31757	chr4:12295616:12295977:+	BnaA01g13270D	2	AT4G23590	3	-	BnaA01g13240D	2	AT4G23560	0	-	Both loci
bna_polyA-XLOC_002370	XLOC_000150	A01:6691240:6693735:-	ath-XLOC_31758	chr4:12298561:12299138:-	BnaA01g13270D	2	AT4G23590	3	-	BnaA01g13240D	2	AT4G23560	1	-	Both loci
bna_polyA-XLOC_002370	XLOC_000150	A01:6691240:6693735:-	ath-XLOC_31756	chr4:12294109:12294436:+	BnaA01g13270D	2	AT4G23590	3	-	BnaA01g13240D	2	AT4G23560	0	-	Both loci
bna_polyA-XLOC_002370	XLOC_000150	A01:6691240:6693735:-	ath-XLOC_31751	chr4:12284715:12285216:+	BnaA01g13270D	2	AT4G23590	5	-	BnaA01g13240D	2	AT4G23560	2	-	Both loci
bna_polyA-XLOC_002370	XLOC_000150	A01:6691240:6693735:-	ath-XLOC_31767	chr4:12310366:12310885:-	BnaA01g13270D	2	AT4G23590	1	-	BnaA01g13240D	2	AT4G23560	4	-	Both loci
bna_polyA-XLOC_002370	XLOC_000150	A01:6691240:6693735:-	ath-XLOC_31766	chr4:12308194:12308427:-	BnaA01g13270D	2	AT4G23590	0	-	BnaA01g13240D	2	AT4G23560	3	-	Both loci
bna_polyA-XLOC_002370	XLOC_000150	A01:6691240:6693735:-	ath-XLOC_31755	chr4:12292467:12293015:-	BnaA01g13270D	2	AT4G23590	4	-	BnaA01g13240D	2	AT4G23560	1	-	Both loci
bna_polyA-XLOC_002370	XLOC_000150	A01:6691240:6693735:-	ath-XLOC_31753	chr4:12286871:12287117:-	BnaA01g13270D	2	AT4G23590	5	-	BnaA01g13240D	2	AT4G23560	2	-	Both loci
bna_polyA-XLOC_002370	XLOC_000150	A01:6691240:6693735:-	ath-XLOC_31752	chr4:12286281:12286597:+	BnaA01g13270D	2	AT4G23590	5	-	BnaA01g13240D	2	AT4G23560	2	-	Both loci
bna_polyA-XLOC_002370	XLOC_000150	A01:6691240:6693735:-	ath-XLOC_31763	chr4:12305841:12306115:+	BnaA01g13270D	2	AT4G23590	1	-	BnaA01g13240D	2	AT4G23560	3	-	Both loci
bna_polyA-XLOC_002370	XLOC_000150	A01:6691240:6693735:-	ath-XLOC_31765	chr4:12307354:12307594:-	BnaA01g13270D	2	AT4G23590	0	-	BnaA01g13240D	2	AT4G23560	3	-	Both loci
bna_polyA-XLOC_002370	XLOC_000150	A01:6691240:6693735:-	ath-XLOC_31761	chr4:12305692:12306115:-	BnaA01g13270D	2	AT4G23590	1	-	BnaA01g13240D	2	AT4G23560	3	-	Both loci
bna_polyA-XLOC_002370	XLOC_000150	A01:6691240:6693735:-	ath-XLOC_31760	chr4:12304549:12304916:+	BnaA01g13270D	2	AT4G23590	1	-	BnaA01g13240D	2	AT4G23560	2	-	Both loci
bna_ssRNA-XLOC_000645	XLOC_000035	A01:6745571:6746316:+	ath-XLOC_31770	chr4:12314931:12315212:+	BnaA01g13340D	1	AT4G23660	4	+	BnaA01g13350D	1	AT4G23670	5	+	Both loci
bna_ssRNA-XLOC_000645	XLOC_000035	A01:6745571:6746316:+	ath-XLOC_31775	chr4:12327922:12328448:+	BnaA01g13340D	1	AT4G23660	0	+	BnaA01g13350D	1	AT4G23670	1	+	Both loci
bna_ssRNA-XLOC_000645	XLOC_000035	A01:6745571:6746316:+	ath-XLOC_31774	chr4:12325999:12327417:+	BnaA01g13340D	1	AT4G23660	1	+	BnaA01g13350D	1	AT4G23670	2	+	Both loci
bna_ssRNA-XLOC_000645	XLOC_000035	A01:6745571:6746316:+	ath-XLOC_31785	chr4:12348702:12348909:-	BnaA01g13340D	1	AT4G23660	5	+	BnaA01g13350D	1	AT4G23670	4	+	Both loci
bna_ssRNA-XLOC_000645	XLOC_000035	A01:6745571:6746316:+	ath-XLOC_31772	chr4:12323404:12323855:+	BnaA01g13340D	1	AT4G23660	2	+	BnaA01g13350D	1	AT4G23670	3	+	Both loci
bna_ssRNA-XLOC_000645	XLOC_000035	A01:6745571:6746316:+	ath-XLOC_31783	chr4:12343593:12343909:+	BnaA01g13340D	1	AT4G23660	4	+	BnaA01g13350D	1	AT4G23670	3	+	Both loci
bna_ssRNA-XLOC_000645	XLOC_000035	A01:6745571:6746316:+	ath-XLOC_31784	chr4:12344420:12344904:+	BnaA01g13340D	1	AT4G23660	4	+	BnaA01g13350D	1	AT4G23670	3	+	Both loci
bna_ssRNA-XLOC_000645	XLOC_000035	A01:6745571:6746316:+	ath-XLOC_31776	chr4:12329988:12330191:+	BnaA01g13340D	1	AT4G23660	0	+	BnaA01g13350D	1	AT4G23670	1	+	Both loci
bna_ssRNA-XLOC_000645	XLOC_000035	A01:6745571:6746316:+	ath-XLOC_31781	chr4:12339122:12339713:+	BnaA01g13340D	1	AT4G23660	3	+	BnaA01g13350D	1	AT4G23670	2	+	Both loci
bna_ssRNA-XLOC_000645	XLOC_000035	A01:6745571:6746316:+	ath-XLOC_31786	chr4:12350930:12352015:-	BnaA01g13340D	1	AT4G23660	5	+	BnaA01g13350D	1	AT4G23670	4	+	Both loci
bna_ssRNA-XLOC_000645	XLOC_000035	A01:6745571:6746316:+	ath-XLOC_31778	chr4:12331968:12333999:+	BnaA01g13340D	1	AT4G23660	1	+	BnaA01g13350D	1	AT4G23670	0	+	Both loci
bna_ssRNA-XLOC_000645	XLOC_000035	A01:6745571:6746316:+	ath-XLOC_31779	chr4:12336012:12336667:+	BnaA01g13340D	1	AT4G23660	2	+	BnaA01g13350D	1	AT4G23670	1	+	Both loci
bna_ssRNA-XLOC_000645	XLOC_000035	A01:6745571:6746316:+	ath-XLOC_31780	chr4:12337238:12337597:+	BnaA01g13340D	1	AT4G23660	2	+	BnaA01g13350D	1	AT4G23670	1	+	Both loci
bna_ssRNA-XLOC_000645	XLOC_000035	A01:6745571:6746316:+	ath-XLOC_31782	chr4:12342106:12343261:+	BnaA01g13340D	1	AT4G23660	4	+	BnaA01g13350D	1	AT4G23670	3	+	Both loci
bna_ssRNA-XLOC_000645	XLOC_000035	A01:6745571:6746316:+	ath-XLOC_31771	chr4:12322669:12322981:+	BnaA01g13340D	1	AT4G23660	2	+	BnaA01g13350D	1	AT4G23670	3	+	Both loci
bna_ssRNA-XLOC_000645	XLOC_000035	A01:6745571:6746316:+	ath-XLOC_31777	chr4:12331041:12331359:+	BnaA01g13340D	1	AT4G23660	0	+	BnaA01g13350D	1	AT4G23670	1	+	Both loci
bna_polyA-XLOC_000624	XLOC_000035	A01:6745633:6746332:+	ath-XLOC_31770	chr4:12314931:12315212:+	BnaA01g13340D	1	AT4G23660	4	+	BnaA01g13350D	1	AT4G23670	5	+	Both loci
bna_polyA-XLOC_000624	XLOC_000035	A01:6745633:6746332:+	ath-XLOC_31775	chr4:12327922:12328448:+	BnaA01g13340D	1	AT4G23660	0	+	BnaA01g13350D	1	AT4G23670	1	+	Both loci
bna_polyA-XLOC_000624	XLOC_000035	A01:6745633:6746332:+	ath-XLOC_31774	chr4:12325999:12327417:+	BnaA01g13340D	1	AT4G23660	1	+	BnaA01g13350D	1	AT4G23670	2	+	Both loci
bna_polyA-XLOC_000624	XLOC_000035	A01:6745633:6746332:+	ath-XLOC_31785	chr4:12348702:12348909:-	BnaA01g13340D	1	AT4G23660	5	+	BnaA01g13350D	1	AT4G23670	4	+	Both loci
bna_polyA-XLOC_000624	XLOC_000035	A01:6745633:6746332:+	ath-XLOC_31772	chr4:12323404:12323855:+	BnaA01g13340D	1	AT4G23660	2	+	BnaA01g13350D	1	AT4G23670	3	+	Both loci
bna_polyA-XLOC_000624	XLOC_000035	A01:6745633:6746332:+	ath-XLOC_31783	chr4:12343593:12343909:+	BnaA01g13340D	1	AT4G23660	4	+	BnaA01g13350D	1	AT4G23670	3	+	Both loci
bna_polyA-XLOC_000624	XLOC_000035	A01:6745633:6746332:+	ath-XLOC_31784	chr4:12344420:12344904:+	BnaA01g13340D	1	AT4G23660	4	+	BnaA01g13350D	1	AT4G23670	3	+	Both loci
bna_polyA-XLOC_000624	XLOC_000035	A01:6745633:6746332:+	ath-XLOC_31776	chr4:12329988:12330191:+	BnaA01g13340D	1	AT4G23660	0	+	BnaA01g13350D	1	AT4G23670	1	+	Both loci
bna_polyA-XLOC_000624	XLOC_000035	A01:6745633:6746332:+	ath-XLOC_31781	chr4:12339122:12339713:+	BnaA01g13340D	1	AT4G23660	3	+	BnaA01g13350D	1	AT4G23670	2	+	Both loci
bna_polyA-XLOC_000624	XLOC_000035	A01:6745633:6746332:+	ath-XLOC_31786	chr4:12350930:12352015:-	BnaA01g13340D	1	AT4G23660	5	+	BnaA01g13350D	1	AT4G23670	4	+	Both loci
bna_polyA-XLOC_000624	XLOC_000035	A01:6745633:6746332:+	ath-XLOC_31778	chr4:12331968:12333999:+	BnaA01g13340D	1	AT4G23660	1	+	BnaA01g13350D	1	AT4G23670	0	+	Both loci
bna_polyA-XLOC_000624	XLOC_000035	A01:6745633:6746332:+	ath-XLOC_31779	chr4:12336012:12336667:+	BnaA01g13340D	1	AT4G23660	2	+	BnaA01g13350D	1	AT4G23670	1	+	Both loci
bna_polyA-XLOC_000624	XLOC_000035	A01:6745633:6746332:+	ath-XLOC_31780	chr4:12337238:12337597:+	BnaA01g13340D	1	AT4G23660	2	+	BnaA01g13350D	1	AT4G23670	1	+	Both loci
bna_polyA-XLOC_000624	XLOC_000035	A01:6745633:6746332:+	ath-XLOC_31782	chr4:12342106:12343261:+	BnaA01g13340D	1	AT4G23660	4	+	BnaA01g13350D	1	AT4G23670	3	+	Both loci
bna_polyA-XLOC_000624	XLOC_000035	A01:6745633:6746332:+	ath-XLOC_31771	chr4:12322669:12322981:+	BnaA01g13340D	1	AT4G23660	2	+	BnaA01g13350D	1	AT4G23670	3	+	Both loci
bna_polyA-XLOC_000624	XLOC_000035	A01:6745633:6746332:+	ath-XLOC_31777	chr4:12331041:12331359:+	BnaA01g13340D	1	AT4G23660	0	+	BnaA01g13350D	1	AT4G23670	1	+	Both loci
bna_polyA-XLOC_002377	XLOC_000151	A01:6802777:6803365:-	ath-XLOC_31788	chr4:12354463:12355064:.	BnaA01g13400D	2	AT4G23740	1	-	BnaA01g13350D	4	AT4G23670	1	-	Both loci
bna_polyA-XLOC_002377	XLOC_000151	A01:6802777:6803365:-	ath-XLOC_31791	chr4:12358956:12359570:-	BnaA01g13400D	2	AT4G23740	2	-	BnaA01g13350D	4	AT4G23670	5	-	Both loci
bna_polyA-XLOC_002377	XLOC_000151	A01:6802777:6803365:-	ath-XLOC_31785	chr4:12348702:12348909:-	BnaA01g13400D	2	AT4G23740	4	-	BnaA01g13350D	4	AT4G23670	4	-	Both loci
bna_polyA-XLOC_002377	XLOC_000151	A01:6802777:6803365:-	ath-XLOC_31783	chr4:12343593:12343909:+	BnaA01g13400D	2	AT4G23740	4	-	BnaA01g13350D	4	AT4G23670	3	-	Both loci
bna_polyA-XLOC_002377	XLOC_000151	A01:6802777:6803365:-	ath-XLOC_31784	chr4:12344420:12344904:+	BnaA01g13400D	2	AT4G23740	4	-	BnaA01g13350D	4	AT4G23670	3	-	Both loci
bna_polyA-XLOC_002377	XLOC_000151	A01:6802777:6803365:-	ath-XLOC_31781	chr4:12339122:12339713:+	BnaA01g13400D	2	AT4G23740	5	-	BnaA01g13350D	4	AT4G23670	2	-	Both loci
bna_polyA-XLOC_002377	XLOC_000151	A01:6802777:6803365:-	ath-XLOC_31786	chr4:12350930:12352015:-	BnaA01g13400D	2	AT4G23740	3	-	BnaA01g13350D	4	AT4G23670	4	-	Both loci
bna_polyA-XLOC_002377	XLOC_000151	A01:6802777:6803365:-	ath-XLOC_31787	chr4:12354378:12355375:+	BnaA01g13400D	2	AT4G23740	3	-	BnaA01g13350D	4	AT4G23670	5	-	Both loci
bna_polyA-XLOC_002377	XLOC_000151	A01:6802777:6803365:-	ath-XLOC_31789	chr4:12354551:12354785:-	BnaA01g13400D	2	AT4G23740	3	-	BnaA01g13350D	4	AT4G23670	5	-	Both loci
bna_polyA-XLOC_002377	XLOC_000151	A01:6802777:6803365:-	ath-XLOC_31790	chr4:12354551:12354785:-	BnaA01g13400D	2	AT4G23740	3	-	BnaA01g13350D	4	AT4G23670	5	-	Both loci
bna_polyA-XLOC_002377	XLOC_000151	A01:6802777:6803365:-	ath-XLOC_31782	chr4:12342106:12343261:+	BnaA01g13400D	2	AT4G23740	4	-	BnaA01g13350D	4	AT4G23670	3	-	Both loci
bna_ssRNA-XLOC_000666	XLOC_000036	A01:6956323:6956685:+	ath-XLOC_31880	chr4:12556516:12558046:+	BnaA01g13640D	1	AT4G24170	4	+	BnaA01g13650D	1	AT4G24175	3	+	Both loci
bna_ssRNA-XLOC_000666	XLOC_000036	A01:6956323:6956685:+	ath-XLOC_31871	chr4:12536651:12537346:-	BnaA01g13640D	1	AT4G24170	2	+	BnaA01g13650D	1	AT4G24175	3	+	Both loci
bna_ssRNA-XLOC_000666	XLOC_000036	A01:6956323:6956685:+	ath-XLOC_31870	chr4:12532537:12532991:+	BnaA01g13640D	1	AT4G24170	3	+	BnaA01g13650D	1	AT4G24175	4	+	Both loci
bna_ssRNA-XLOC_000666	XLOC_000036	A01:6956323:6956685:+	ath-XLOC_31877	chr4:12545965:12546640:-	BnaA01g13640D	1	AT4G24170	0	+	BnaA01g13650D	1	AT4G24175	1	+	Both loci
bna_ssRNA-XLOC_000666	XLOC_000036	A01:6956323:6956685:+	ath-XLOC_31869	chr4:12527534:12528813:-	BnaA01g13640D	1	AT4G24170	4	+	BnaA01g13650D	1	AT4G24175	5	+	Both loci
bna_ssRNA-XLOC_000666	XLOC_000036	A01:6956323:6956685:+	ath-XLOC_31872	chr4:12538115:12539746:-	BnaA01g13640D	1	AT4G24170	2	+	BnaA01g13650D	1	AT4G24175	3	+	Both loci
bna_ssRNA-XLOC_000666	XLOC_000036	A01:6956323:6956685:+	ath-XLOC_31873	chr4:12539860:12540101:-	BnaA01g13640D	1	AT4G24170	1	+	BnaA01g13650D	1	AT4G24175	2	+	Both loci
bna_ssRNA-XLOC_000666	XLOC_000036	A01:6956323:6956685:+	ath-XLOC_31878	chr4:12547103:12547349:-	BnaA01g13640D	1	AT4G24170	1	+	BnaA01g13650D	1	AT4G24175	0	+	Both loci
bna_ssRNA-XLOC_000666	XLOC_000036	A01:6956323:6956685:+	ath-XLOC_31881	chr4:12558383:12559525:+	BnaA01g13640D	1	AT4G24170	4	+	BnaA01g13650D	1	AT4G24175	3	+	Both loci
bna_ssRNA-XLOC_000666	XLOC_000036	A01:6956323:6956685:+	ath-XLOC_31876	chr4:12544821:12545308:-	BnaA01g13640D	1	AT4G24170	0	+	BnaA01g13650D	1	AT4G24175	1	+	Both loci
bna_ssRNA-XLOC_000666	XLOC_000036	A01:6956323:6956685:+	ath-XLOC_31875	chr4:12543192:12543685:-	BnaA01g13640D	1	AT4G24170	0	+	BnaA01g13650D	1	AT4G24175	1	+	Both loci
bna_ssRNA-XLOC_000666	XLOC_000036	A01:6956323:6956685:+	ath-XLOC_31874	chr4:12541194:12541610:-	BnaA01g13640D	1	AT4G24170	1	+	BnaA01g13650D	1	AT4G24175	2	+	Both loci
bna_ssRNA-XLOC_000671	XLOC_000037	A01:6992252:7001131:+	ath-XLOC_31897	chr4:12599705:12600496:+	BnaA01g13750D	1	AT4G24265	5	+	BnaA01g13760D	0	AT4G24270	4	+	Both loci
bna_ssRNA-XLOC_000671	XLOC_000037	A01:6992252:7001131:+	ath-XLOC_31891	chr4:12585551:12586010:+	BnaA01g13750D	1	AT4G24265	1	+	BnaA01g13760D	0	AT4G24270	0	+	Both loci
bna_ssRNA-XLOC_000671	XLOC_000037	A01:6992252:7001131:+	ath-XLOC_31895	chr4:12591607:12594264:-	BnaA01g13750D	1	AT4G24265	3	+	BnaA01g13760D	0	AT4G24270	2	+	Both loci
bna_ssRNA-XLOC_000671	XLOC_000037	A01:6992252:7001131:+	ath-XLOC_31885	chr4:12574863:12575140:+	BnaA01g13750D	1	AT4G24265	2	+	BnaA01g13760D	0	AT4G24270	3	+	Both loci
bna_ssRNA-XLOC_000671	XLOC_000037	A01:6992252:7001131:+	ath-XLOC_31886	chr4:12576751:12577517:+	BnaA01g13750D	1	AT4G24265	2	+	BnaA01g13760D	0	AT4G24270	3	+	Both loci
bna_ssRNA-XLOC_000671	XLOC_000037	A01:6992252:7001131:+	ath-XLOC_31884	chr4:12572977:12573812:-	BnaA01g13750D	1	AT4G24265	3	+	BnaA01g13760D	0	AT4G24270	4	+	Both loci
bna_ssRNA-XLOC_000671	XLOC_000037	A01:6992252:7001131:+	ath-XLOC_31888	chr4:12580748:12581062:+	BnaA01g13750D	1	AT4G24265	0	+	BnaA01g13760D	0	AT4G24270	1	+	Both loci
bna_ssRNA-XLOC_000671	XLOC_000037	A01:6992252:7001131:+	ath-XLOC_31889	chr4:12581580:12582261:+	BnaA01g13750D	1	AT4G24265	1	+	BnaA01g13760D	0	AT4G24270	0	+	Both loci
bna_ssRNA-XLOC_000671	XLOC_000037	A01:6992252:7001131:+	ath-XLOC_31896	chr4:12596840:12598479:-	BnaA01g13750D	1	AT4G24265	4	+	BnaA01g13760D	0	AT4G24270	3	+	Both loci
bna_ssRNA-XLOC_000671	XLOC_000037	A01:6992252:7001131:+	ath-XLOC_31890	chr4:12583816:12584123:+	BnaA01g13750D	1	AT4G24265	1	+	BnaA01g13760D	0	AT4G24270	0	+	Both loci
bna_ssRNA-XLOC_000671	XLOC_000037	A01:6992252:7001131:+	ath-XLOC_31883	chr4:12571735:12572634:-	BnaA01g13750D	1	AT4G24265	3	+	BnaA01g13760D	0	AT4G24270	4	+	Both loci
bna_ssRNA-XLOC_000671	XLOC_000037	A01:6992252:7001131:+	ath-XLOC_31887	chr4:12579233:12580117:+	BnaA01g13750D	1	AT4G24265	1	+	BnaA01g13760D	0	AT4G24270	2	+	Both loci
bna_ssRNA-XLOC_000671	XLOC_000037	A01:6992252:7001131:+	ath-XLOC_31882	chr4:12571210:12571431:-	BnaA01g13750D	1	AT4G24265	4	+	BnaA01g13760D	0	AT4G24270	5	+	Both loci
bna_ssRNA-XLOC_000671	XLOC_000037	A01:6992252:7001131:+	ath-XLOC_31894	chr4:12589788:12590804:-	BnaA01g13750D	1	AT4G24265	3	+	BnaA01g13760D	0	AT4G24270	2	+	Both loci
bna_ssRNA-XLOC_000671	XLOC_000037	A01:6992252:7001131:+	ath-XLOC_31892	chr4:12586718:12587323:+	BnaA01g13750D	1	AT4G24265	1	+	BnaA01g13760D	0	AT4G24270	0	+	Both loci
bna_ssRNA-XLOC_000671	XLOC_000037	A01:6992252:7001131:+	ath-XLOC_31893	chr4:12588350:12588920:-	BnaA01g13750D	1	AT4G24265	2	+	BnaA01g13760D	0	AT4G24270	1	+	Both loci
bna_ssRNA-XLOC_002527	XLOC_000152	A01:7150304:7150729:-	ath-XLOC_31955	chr4:12758330:12758789:+	BnaA01g14070D	1	AT4G24710	3	-	BnaA01g14060D	1	AT4G24700	4	-	Both loci
bna_ssRNA-XLOC_002527	XLOC_000152	A01:7150304:7150729:-	ath-XLOC_31950	chr4:12748545:12749138:+	BnaA01g14070D	1	AT4G24710	0	-	BnaA01g14060D	1	AT4G24700	1	-	Both loci
bna_ssRNA-XLOC_002527	XLOC_000152	A01:7150304:7150729:-	ath-XLOC_31946	chr4:12730432:12730782:+	BnaA01g14070D	1	AT4G24710	4	-	BnaA01g14060D	1	AT4G24700	3	-	Both loci
bna_ssRNA-XLOC_002527	XLOC_000152	A01:7150304:7150729:-	ath-XLOC_31956	chr4:12760161:12760766:+	BnaA01g14070D	1	AT4G24710	3	-	BnaA01g14060D	1	AT4G24700	4	-	Both loci
bna_ssRNA-XLOC_002527	XLOC_000152	A01:7150304:7150729:-	ath-XLOC_31954	chr4:12756535:12756991:+	BnaA01g14070D	1	AT4G24710	2	-	BnaA01g14060D	1	AT4G24700	3	-	Both loci
bna_ssRNA-XLOC_002527	XLOC_000152	A01:7150304:7150729:-	ath-XLOC_31951	chr4:12749877:12751204:+	BnaA01g14070D	1	AT4G24710	1	-	BnaA01g14060D	1	AT4G24700	2	-	Both loci
bna_ssRNA-XLOC_002527	XLOC_000152	A01:7150304:7150729:-	ath-XLOC_31958	chr4:12763371:12763765:+	BnaA01g14070D	1	AT4G24710	4	-	BnaA01g14060D	1	AT4G24700	5	-	Both loci
bna_ssRNA-XLOC_002527	XLOC_000152	A01:7150304:7150729:-	ath-XLOC_31949	chr4:12735727:12739992:-	BnaA01g14070D	1	AT4G24710	3	-	BnaA01g14060D	1	AT4G24700	2	-	Both loci
bna_ssRNA-XLOC_002527	XLOC_000152	A01:7150304:7150729:-	ath-XLOC_31952	chr4:12752701:12753648:+	BnaA01g14070D	1	AT4G24710	1	-	BnaA01g14060D	1	AT4G24700	2	-	Both loci
bna_ssRNA-XLOC_002527	XLOC_000152	A01:7150304:7150729:-	ath-XLOC_31953	chr4:12754584:12755778:+	BnaA01g14070D	1	AT4G24710	2	-	BnaA01g14060D	1	AT4G24700	3	-	Both loci
bna_ssRNA-XLOC_002527	XLOC_000152	A01:7150304:7150729:-	ath-XLOC_31945	chr4:12727769:12728839:+	BnaA01g14070D	1	AT4G24710	4	-	BnaA01g14060D	1	AT4G24700	3	-	Both loci
bna_ssRNA-XLOC_002527	XLOC_000152	A01:7150304:7150729:-	ath-XLOC_31948	chr4:12733943:12734147:-	BnaA01g14070D	1	AT4G24710	3	-	BnaA01g14060D	1	AT4G24700	2	-	Both loci
bna_ssRNA-XLOC_002527	XLOC_000152	A01:7150304:7150729:-	ath-XLOC_31944	chr4:12724245:12726147:+	BnaA01g14070D	1	AT4G24710	5	-	BnaA01g14060D	1	AT4G24700	4	-	Both loci
bna_ssRNA-XLOC_002527	XLOC_000152	A01:7150304:7150729:-	ath-XLOC_31947	chr4:12732554:12732924:-	BnaA01g14070D	1	AT4G24710	3	-	BnaA01g14060D	1	AT4G24700	2	-	Both loci
bna_ssRNA-XLOC_002527	XLOC_000152	A01:7150304:7150729:-	ath-XLOC_31957	chr4:12761202:12762843:+	BnaA01g14070D	1	AT4G24710	4	-	BnaA01g14060D	1	AT4G24700	5	-	Both loci
bna_polyA-XLOC_002407	XLOC_000153	A01:7153014:7154687:-	ath-XLOC_31955	chr4:12758330:12758789:+	BnaA01g14070D	1	AT4G24710	3	-	BnaA01g14060D	1	AT4G24700	4	-	Both loci
bna_polyA-XLOC_002407	XLOC_000153	A01:7153014:7154687:-	ath-XLOC_31950	chr4:12748545:12749138:+	BnaA01g14070D	1	AT4G24710	0	-	BnaA01g14060D	1	AT4G24700	1	-	Both loci
bna_polyA-XLOC_002407	XLOC_000153	A01:7153014:7154687:-	ath-XLOC_31946	chr4:12730432:12730782:+	BnaA01g14070D	1	AT4G24710	4	-	BnaA01g14060D	1	AT4G24700	3	-	Both loci
bna_polyA-XLOC_002407	XLOC_000153	A01:7153014:7154687:-	ath-XLOC_31956	chr4:12760161:12760766:+	BnaA01g14070D	1	AT4G24710	3	-	BnaA01g14060D	1	AT4G24700	4	-	Both loci
bna_polyA-XLOC_002407	XLOC_000153	A01:7153014:7154687:-	ath-XLOC_31954	chr4:12756535:12756991:+	BnaA01g14070D	1	AT4G24710	2	-	BnaA01g14060D	1	AT4G24700	3	-	Both loci
bna_polyA-XLOC_002407	XLOC_000153	A01:7153014:7154687:-	ath-XLOC_31951	chr4:12749877:12751204:+	BnaA01g14070D	1	AT4G24710	1	-	BnaA01g14060D	1	AT4G24700	2	-	Both loci
bna_polyA-XLOC_002407	XLOC_000153	A01:7153014:7154687:-	ath-XLOC_31958	chr4:12763371:12763765:+	BnaA01g14070D	1	AT4G24710	4	-	BnaA01g14060D	1	AT4G24700	5	-	Both loci
bna_polyA-XLOC_002407	XLOC_000153	A01:7153014:7154687:-	ath-XLOC_31949	chr4:12735727:12739992:-	BnaA01g14070D	1	AT4G24710	3	-	BnaA01g14060D	1	AT4G24700	2	-	Both loci
bna_polyA-XLOC_002407	XLOC_000153	A01:7153014:7154687:-	ath-XLOC_31952	chr4:12752701:12753648:+	BnaA01g14070D	1	AT4G24710	1	-	BnaA01g14060D	1	AT4G24700	2	-	Both loci
bna_polyA-XLOC_002407	XLOC_000153	A01:7153014:7154687:-	ath-XLOC_31953	chr4:12754584:12755778:+	BnaA01g14070D	1	AT4G24710	2	-	BnaA01g14060D	1	AT4G24700	3	-	Both loci
bna_polyA-XLOC_002407	XLOC_000153	A01:7153014:7154687:-	ath-XLOC_31945	chr4:12727769:12728839:+	BnaA01g14070D	1	AT4G24710	4	-	BnaA01g14060D	1	AT4G24700	3	-	Both loci
bna_polyA-XLOC_002407	XLOC_000153	A01:7153014:7154687:-	ath-XLOC_31948	chr4:12733943:12734147:-	BnaA01g14070D	1	AT4G24710	3	-	BnaA01g14060D	1	AT4G24700	2	-	Both loci
bna_polyA-XLOC_002407	XLOC_000153	A01:7153014:7154687:-	ath-XLOC_31944	chr4:12724245:12726147:+	BnaA01g14070D	1	AT4G24710	5	-	BnaA01g14060D	1	AT4G24700	4	-	Both loci
bna_polyA-XLOC_002407	XLOC_000153	A01:7153014:7154687:-	ath-XLOC_31947	chr4:12732554:12732924:-	BnaA01g14070D	1	AT4G24710	3	-	BnaA01g14060D	1	AT4G24700	2	-	Both loci
bna_polyA-XLOC_002407	XLOC_000153	A01:7153014:7154687:-	ath-XLOC_31957	chr4:12761202:12762843:+	BnaA01g14070D	1	AT4G24710	4	-	BnaA01g14060D	1	AT4G24700	5	-	Both loci
bna_polyA-XLOC_000671	XLOC_000038	A01:7253946:7255891:+	ath-XLOC_31994	chr4:12850713:12851708:+	BnaA01g14350D	1	AT4G24990	0	+	BnaA01g14360D	0	AT4G25010	2	+	Both loci
bna_polyA-XLOC_000671	XLOC_000038	A01:7253946:7255891:+	ath-XLOC_31996	chr4:12854646:12854856:+	BnaA01g14350D	1	AT4G24990	2	+	BnaA01g14360D	0	AT4G25010	0	+	Both loci
bna_polyA-XLOC_000671	XLOC_000038	A01:7253946:7255891:+	ath-XLOC_32002	chr4:12869102:12869310:-	BnaA01g14350D	1	AT4G24990	5	+	BnaA01g14360D	0	AT4G25010	3	+	Both loci
bna_polyA-XLOC_000671	XLOC_000038	A01:7253946:7255891:+	ath-XLOC_31991	chr4:12848399:12848950:+	BnaA01g14350D	1	AT4G24990	1	+	BnaA01g14360D	0	AT4G25010	3	+	Both loci
bna_polyA-XLOC_000671	XLOC_000038	A01:7253946:7255891:+	ath-XLOC_31997	chr4:12858068:12858342:+	BnaA01g14350D	1	AT4G24990	3	+	BnaA01g14360D	0	AT4G25010	1	+	Both loci
bna_polyA-XLOC_000671	XLOC_000038	A01:7253946:7255891:+	ath-XLOC_31990	chr4:12846828:12847767:+	BnaA01g14350D	1	AT4G24990	1	+	BnaA01g14360D	0	AT4G25010	3	+	Both loci
bna_polyA-XLOC_000671	XLOC_000038	A01:7253946:7255891:+	ath-XLOC_31993	chr4:12849407:12850292:+	BnaA01g14350D	1	AT4G24990	0	+	BnaA01g14360D	0	AT4G25010	2	+	Both loci
bna_polyA-XLOC_000671	XLOC_000038	A01:7253946:7255891:+	ath-XLOC_31992	chr4:12848582:12848844:-	BnaA01g14350D	1	AT4G24990	1	+	BnaA01g14360D	0	AT4G25010	3	+	Both loci
bna_polyA-XLOC_000671	XLOC_000038	A01:7253946:7255891:+	ath-XLOC_32001	chr4:12868147:12868510:-	BnaA01g14350D	1	AT4G24990	5	+	BnaA01g14360D	0	AT4G25010	3	+	Both loci
bna_polyA-XLOC_000671	XLOC_000038	A01:7253946:7255891:+	ath-XLOC_31999	chr4:12860765:12861937:+	BnaA01g14350D	1	AT4G24990	3	+	BnaA01g14360D	0	AT4G25010	1	+	Both loci
bna_polyA-XLOC_000671	XLOC_000038	A01:7253946:7255891:+	ath-XLOC_31995	chr4:12852167:12854075:+	BnaA01g14350D	1	AT4G24990	1	+	BnaA01g14360D	0	AT4G25010	1	+	Both loci
bna_polyA-XLOC_000671	XLOC_000038	A01:7253946:7255891:+	ath-XLOC_32000	chr4:12865322:12867083:-	BnaA01g14350D	1	AT4G24990	4	+	BnaA01g14360D	0	AT4G25010	2	+	Both loci
bna_polyA-XLOC_000671	XLOC_000038	A01:7253946:7255891:+	ath-XLOC_31989	chr4:12845680:12846064:-	BnaA01g14350D	1	AT4G24990	2	+	BnaA01g14360D	0	AT4G25010	4	+	Both loci
bna_polyA-XLOC_000671	XLOC_000038	A01:7253946:7255891:+	ath-XLOC_31998	chr4:12859285:12859610:+	BnaA01g14350D	1	AT4G24990	3	+	BnaA01g14360D	0	AT4G25010	1	+	Both loci
bna_polyA-XLOC_000671	XLOC_000038	A01:7253946:7255891:+	ath-XLOC_31988	chr4:12843827:12844341:-	BnaA01g14350D	1	AT4G24990	2	+	BnaA01g14360D	0	AT4G25010	4	+	Both loci
bna_ssRNA-XLOC_000698	XLOC_000039	A01:7277097:7277598:+	ath-XLOC_31996	chr4:12854646:12854856:+	BnaA01g14360D	3	AT4G25010	0	+	BnaA01g14400D	2	AT4G25050	4	+	Both loci
bna_ssRNA-XLOC_000698	XLOC_000039	A01:7277097:7277598:+	ath-XLOC_32002	chr4:12869102:12869310:-	BnaA01g14360D	3	AT4G25010	3	+	BnaA01g14400D	2	AT4G25050	1	+	Both loci
bna_ssRNA-XLOC_000698	XLOC_000039	A01:7277097:7277598:+	ath-XLOC_31997	chr4:12858068:12858342:+	BnaA01g14360D	3	AT4G25010	1	+	BnaA01g14400D	2	AT4G25050	4	+	Both loci
bna_ssRNA-XLOC_000698	XLOC_000039	A01:7277097:7277598:+	ath-XLOC_32001	chr4:12868147:12868510:-	BnaA01g14360D	3	AT4G25010	3	+	BnaA01g14400D	2	AT4G25050	1	+	Both loci
bna_ssRNA-XLOC_000698	XLOC_000039	A01:7277097:7277598:+	ath-XLOC_31999	chr4:12860765:12861937:+	BnaA01g14360D	3	AT4G25010	1	+	BnaA01g14400D	2	AT4G25050	3	+	Both loci
bna_ssRNA-XLOC_000698	XLOC_000039	A01:7277097:7277598:+	ath-XLOC_32003	chr4:12869908:12871484:-	BnaA01g14360D	3	AT4G25010	4	+	BnaA01g14400D	2	AT4G25050	0	+	Both loci
bna_ssRNA-XLOC_000698	XLOC_000039	A01:7277097:7277598:+	ath-XLOC_31995	chr4:12852167:12854075:+	BnaA01g14360D	3	AT4G25010	1	+	BnaA01g14400D	2	AT4G25050	5	+	Both loci
bna_ssRNA-XLOC_000698	XLOC_000039	A01:7277097:7277598:+	ath-XLOC_32000	chr4:12865322:12867083:-	BnaA01g14360D	3	AT4G25010	2	+	BnaA01g14400D	2	AT4G25050	2	+	Both loci
bna_ssRNA-XLOC_000698	XLOC_000039	A01:7277097:7277598:+	ath-XLOC_32004	chr4:12871892:12873760:-	BnaA01g14360D	3	AT4G25010	5	+	BnaA01g14400D	2	AT4G25050	1	+	Both loci
bna_ssRNA-XLOC_000698	XLOC_000039	A01:7277097:7277598:+	ath-XLOC_31998	chr4:12859285:12859610:+	BnaA01g14360D	3	AT4G25010	1	+	BnaA01g14400D	2	AT4G25050	4	+	Both loci
bna_ssRNA-XLOC_002592	XLOC_000154	A01:7919612:7919875:-	ath-XLOC_32156	chr4:13291390:13291700:+	BnaA01g15440D	1	AT4G26288	4	-	BnaA01g15430D	1	AT4G26280	3	-	Both loci
bna_ssRNA-XLOC_002592	XLOC_000154	A01:7919612:7919875:-	ath-XLOC_32163	chr4:13311471:13311673:+	BnaA01g15440D	1	AT4G26288	2	-	BnaA01g15430D	1	AT4G26280	3	-	Both loci
bna_ssRNA-XLOC_002592	XLOC_000154	A01:7919612:7919875:-	ath-XLOC_32157	chr4:13293075:13293355:+	BnaA01g15440D	1	AT4G26288	4	-	BnaA01g15430D	1	AT4G26280	3	-	Both loci
bna_ssRNA-XLOC_002592	XLOC_000154	A01:7919612:7919875:-	ath-XLOC_32165	chr4:13317139:13317748:+	BnaA01g15440D	1	AT4G26288	4	-	BnaA01g15430D	1	AT4G26280	5	-	Both loci
bna_ssRNA-XLOC_002592	XLOC_000154	A01:7919612:7919875:-	ath-XLOC_32162	chr4:13309743:13310234:+	BnaA01g15440D	1	AT4G26288	2	-	BnaA01g15430D	1	AT4G26280	3	-	Both loci
bna_ssRNA-XLOC_002592	XLOC_000154	A01:7919612:7919875:-	ath-XLOC_32154	chr4:13289520:13289974:-	BnaA01g15440D	1	AT4G26288	4	-	BnaA01g15430D	1	AT4G26280	3	-	Both loci
bna_ssRNA-XLOC_002592	XLOC_000154	A01:7919612:7919875:-	ath-XLOC_32161	chr4:13305219:13305470:+	BnaA01g15440D	1	AT4G26288	1	-	BnaA01g15430D	1	AT4G26280	0	-	Both loci
bna_ssRNA-XLOC_002592	XLOC_000154	A01:7919612:7919875:-	ath-XLOC_32158	chr4:13293172:13293524:-	BnaA01g15440D	1	AT4G26288	4	-	BnaA01g15430D	1	AT4G26280	3	-	Both loci
bna_ssRNA-XLOC_002592	XLOC_000154	A01:7919612:7919875:-	ath-XLOC_32159	chr4:13295414:13295686:-	BnaA01g15440D	1	AT4G26288	4	-	BnaA01g15430D	1	AT4G26280	3	-	Both loci
bna_ssRNA-XLOC_002592	XLOC_000154	A01:7919612:7919875:-	ath-XLOC_32164	chr4:13315427:13315695:+	BnaA01g15440D	1	AT4G26288	3	-	BnaA01g15430D	1	AT4G26280	4	-	Both loci
bna_ssRNA-XLOC_002592	XLOC_000154	A01:7919612:7919875:-	ath-XLOC_32155	chr4:13290828:13291125:-	BnaA01g15440D	1	AT4G26288	4	-	BnaA01g15430D	1	AT4G26280	3	-	Both loci
bna_ssRNA-XLOC_002592	XLOC_000154	A01:7919612:7919875:-	ath-XLOC_32160	chr4:13302276:13302619:+	BnaA01g15440D	1	AT4G26288	2	-	BnaA01g15430D	1	AT4G26280	1	-	Both loci
bna_ssRNA-XLOC_002596	XLOC_000155	A01:7942494:7942908:-	ath-XLOC_32169	chr4:13322973:13323286:-	BnaA01g15480D	1	AT4G26340	1	-	BnaA01g15460D	2	AT4G26320	1	-	Both loci
bna_ssRNA-XLOC_002596	XLOC_000155	A01:7942494:7942908:-	ath-XLOC_32166	chr4:13318245:13318446:+	BnaA01g15480D	1	AT4G26340	2	-	BnaA01g15460D	2	AT4G26320	1	-	Both loci
bna_ssRNA-XLOC_002596	XLOC_000155	A01:7942494:7942908:-	ath-XLOC_32170	chr4:13325163:13325403:-	BnaA01g15480D	1	AT4G26340	0	-	BnaA01g15460D	2	AT4G26320	2	-	Both loci
bna_ssRNA-XLOC_002596	XLOC_000155	A01:7942494:7942908:-	ath-XLOC_32175	chr4:13327428:13327634:-	BnaA01g15480D	1	AT4G26340	1	-	BnaA01g15460D	2	AT4G26320	3	-	Both loci
bna_ssRNA-XLOC_002596	XLOC_000155	A01:7942494:7942908:-	ath-XLOC_32163	chr4:13311471:13311673:+	BnaA01g15480D	1	AT4G26340	4	-	BnaA01g15460D	2	AT4G26320	2	-	Both loci
bna_ssRNA-XLOC_002596	XLOC_000155	A01:7942494:7942908:-	ath-XLOC_32174	chr4:13325952:13326178:-	BnaA01g15480D	1	AT4G26340	1	-	BnaA01g15460D	2	AT4G26320	3	-	Both loci
bna_ssRNA-XLOC_002596	XLOC_000155	A01:7942494:7942908:-	ath-XLOC_32165	chr4:13317139:13317748:+	BnaA01g15480D	1	AT4G26340	2	-	BnaA01g15460D	2	AT4G26320	0	-	Both loci
bna_ssRNA-XLOC_002596	XLOC_000155	A01:7942494:7942908:-	ath-XLOC_32162	chr4:13309743:13310234:+	BnaA01g15480D	1	AT4G26340	4	-	BnaA01g15460D	2	AT4G26320	2	-	Both loci
bna_ssRNA-XLOC_002596	XLOC_000155	A01:7942494:7942908:-	ath-XLOC_32173	chr4:13325952:13326178:+	BnaA01g15480D	1	AT4G26340	1	-	BnaA01g15460D	2	AT4G26320	3	-	Both loci
bna_ssRNA-XLOC_002596	XLOC_000155	A01:7942494:7942908:-	ath-XLOC_32176	chr4:13328584:13330644:+	BnaA01g15480D	1	AT4G26340	2	-	BnaA01g15460D	2	AT4G26320	4	-	Both loci
bna_ssRNA-XLOC_002596	XLOC_000155	A01:7942494:7942908:-	ath-XLOC_32171	chr4:13325952:13326178:+	BnaA01g15480D	1	AT4G26340	1	-	BnaA01g15460D	2	AT4G26320	3	-	Both loci
bna_ssRNA-XLOC_002596	XLOC_000155	A01:7942494:7942908:-	ath-XLOC_32167	chr4:13318764:13319297:.	BnaA01g15480D	1	AT4G26400	3	-	BnaA01g15460D	2	AT4G26320	3	-	Both loci
bna_ssRNA-XLOC_002596	XLOC_000155	A01:7942494:7942908:-	ath-XLOC_32177	chr4:13331142:13331809:+	BnaA01g15480D	1	AT4G26340	2	-	BnaA01g15460D	2	AT4G26320	4	-	Both loci
bna_ssRNA-XLOC_002596	XLOC_000155	A01:7942494:7942908:-	ath-XLOC_32164	chr4:13315427:13315695:+	BnaA01g15480D	1	AT4G26340	3	-	BnaA01g15460D	2	AT4G26320	1	-	Both loci
bna_ssRNA-XLOC_002596	XLOC_000155	A01:7942494:7942908:-	ath-XLOC_32168	chr4:13320825:13321985:-	BnaA01g15480D	1	AT4G26340	1	-	BnaA01g15460D	2	AT4G26320	1	-	Both loci
bna_ssRNA-XLOC_002596	XLOC_000155	A01:7942494:7942908:-	ath-XLOC_32172	chr4:13325952:13326178:-	BnaA01g15480D	1	AT4G26340	1	-	BnaA01g15460D	2	AT4G26320	3	-	Both loci
bna_ssRNA-XLOC_002596	XLOC_000155	A01:7942494:7942908:-	ath-XLOC_32178	chr4:13332448:13332914:+	BnaA01g15480D	1	AT4G26340	2	-	BnaA01g15460D	2	AT4G26320	4	-	Both loci
bna_polyA-XLOC_000765	XLOC_000042	A01:8307561:8311652:+	ath-XLOC_32280	chr4:13618544:13619168:+	BnaA01g16200D	4	AT4G27140	4	+	BnaA01g16240D	0	AT4G27180	0	+	Both loci
bna_polyA-XLOC_000765	XLOC_000042	A01:8307561:8311652:+	ath-XLOC_42239	chr5:22222418:22222659:-	BnaA01g16200D	4	AT5G54740	5	+	BnaA01g16240D	0	AT5G54670	3	+	Both loci
bna_polyA-XLOC_000765	XLOC_000042	A01:8307561:8311652:+	ath-XLOC_32283	chr4:13621638:13622696:.	BnaA01g16200D	4	AT5G54740	5	+	BnaA01g16240D	0	AT5G54670	3	+	Both loci
bna_polyA-XLOC_000765	XLOC_000042	A01:8307561:8311652:+	ath-XLOC_32281	chr4:13620377:13621303:.	BnaA01g16200D	4	AT5G54740	5	+	BnaA01g16240D	0	AT4G27190	5	+	Both loci
bna_polyA-XLOC_000765	XLOC_000042	A01:8307561:8311652:+	ath-XLOC_42238	chr5:22221763:22222111:+	BnaA01g16200D	4	AT5G54740	5	+	BnaA01g16240D	0	AT5G54670	2	+	Both loci
bna_polyA-XLOC_000765	XLOC_000042	A01:8307561:8311652:+	ath-XLOC_32273	chr4:13606843:13607972:-	BnaA01g16200D	4	AT4G27140	0	+	BnaA01g16240D	0	AT4G27180	4	+	Both loci
bna_polyA-XLOC_000765	XLOC_000042	A01:8307561:8311652:+	ath-XLOC_32274	chr4:13609162:13610236:-	BnaA01g16200D	4	AT4G27140	1	+	BnaA01g16240D	0	AT4G27180	3	+	Both loci
bna_polyA-XLOC_000765	XLOC_000042	A01:8307561:8311652:+	ath-XLOC_32278	chr4:13616743:13617048:+	BnaA01g16200D	4	AT4G27140	4	+	BnaA01g16240D	0	AT4G27180	0	+	Both loci
bna_polyA-XLOC_000765	XLOC_000042	A01:8307561:8311652:+	ath-XLOC_32279	chr4:13617356:13617957:+	BnaA01g16200D	4	AT4G27140	4	+	BnaA01g16240D	0	AT4G27180	0	+	Both loci
bna_polyA-XLOC_000765	XLOC_000042	A01:8307561:8311652:+	ath-XLOC_42243	chr5:22232440:22233117:+	BnaA01g16200D	4	AT5G54740	2	+	BnaA01g16240D	0	AT5G54670	5	+	Both loci
bna_polyA-XLOC_000765	XLOC_000042	A01:8307561:8311652:+	ath-XLOC_32275	chr4:13611648:13612553:-	BnaA01g16200D	4	AT4G27140	2	+	BnaA01g16240D	0	AT4G27180	2	+	Both loci
bna_polyA-XLOC_000765	XLOC_000042	A01:8307561:8311652:+	ath-XLOC_42240	chr5:22223848:22224203:+	BnaA01g16200D	4	AT5G54740	4	+	BnaA01g16240D	0	AT5G54670	3	+	Both loci
bna_polyA-XLOC_000765	XLOC_000042	A01:8307561:8311652:+	ath-XLOC_32272	chr4:13604454:13605301:+	BnaA01g16200D	4	AT4G27140	1	+	BnaA01g16240D	0	AT4G27180	5	+	Both loci
bna_polyA-XLOC_000765	XLOC_000042	A01:8307561:8311652:+	ath-XLOC_32276	chr4:13613697:13614120:-	BnaA01g16200D	4	AT4G27140	3	+	BnaA01g16240D	0	AT4G27180	1	+	Both loci
bna_polyA-XLOC_000765	XLOC_000042	A01:8307561:8311652:+	ath-XLOC_42241	chr5:22226728:22227892:+	BnaA01g16200D	4	AT5G54740	3	+	BnaA01g16240D	0	AT5G54670	4	+	Both loci
bna_polyA-XLOC_000765	XLOC_000042	A01:8307561:8311652:+	ath-XLOC_32284	chr4:13623270:13623980:+	BnaA01g16200D	4	AT4G27140	5	+	BnaA01g16240D	0	AT4G27180	1	+	Both loci
bna_polyA-XLOC_000765	XLOC_000042	A01:8307561:8311652:+	ath-XLOC_32282	chr4:13621549:13622059:+	BnaA01g16200D	4	AT4G27140	5	+	BnaA01g16240D	0	AT4G27180	1	+	Both loci
bna_polyA-XLOC_000765	XLOC_000042	A01:8307561:8311652:+	ath-XLOC_32277	chr4:13614746:13615624:+	BnaA01g16200D	4	AT4G27140	4	+	BnaA01g16240D	0	AT4G27180	0	+	Both loci
bna_polyA-XLOC_000765	XLOC_000042	A01:8307561:8311652:+	ath-XLOC_42242	chr5:22229134:22229573:+	BnaA01g16200D	4	AT5G54740	3	+	BnaA01g16240D	0	AT5G54670	4	+	Both loci
bna_polyA-XLOC_000766	XLOC_000043	A01:8312904:8314289:+	ath-XLOC_32280	chr4:13618544:13619168:+	BnaA01g16240D	1	AT4G27180	0	+	BnaA01g16260D	2	AT4G27190	1	+	Both loci
bna_polyA-XLOC_000766	XLOC_000043	A01:8312904:8314289:+	ath-XLOC_32283	chr4:13621638:13622696:.	BnaA01g16240D	1	AT5G54670	3	+	BnaA01g16260D	2	AT4G27230	4	+	Both loci
bna_polyA-XLOC_000766	XLOC_000043	A01:8312904:8314289:+	ath-XLOC_32281	chr4:13620377:13621303:.	BnaA01g16240D	1	AT5G54670	3	+	BnaA01g16260D	2	AT4G27190	5	+	Both loci
bna_polyA-XLOC_000766	XLOC_000043	A01:8312904:8314289:+	ath-XLOC_32286	chr4:13631599:13632155:-	BnaA01g16240D	1	AT4G27180	2	+	BnaA01g16260D	2	AT4G27190	1	+	Both loci
bna_polyA-XLOC_000766	XLOC_000043	A01:8312904:8314289:+	ath-XLOC_32287	chr4:13634575:13634851:+	BnaA01g16240D	1	AT4G27180	2	+	BnaA01g16260D	2	AT4G27190	1	+	Both loci
bna_polyA-XLOC_000766	XLOC_000043	A01:8312904:8314289:+	ath-XLOC_32273	chr4:13606843:13607972:-	BnaA01g16240D	1	AT4G27180	4	+	BnaA01g16260D	2	AT4G27190	5	+	Both loci
bna_polyA-XLOC_000766	XLOC_000043	A01:8312904:8314289:+	ath-XLOC_32288	chr4:13635843:13636415:+	BnaA01g16240D	1	AT4G27180	2	+	BnaA01g16260D	2	AT4G27190	1	+	Both loci
bna_polyA-XLOC_000766	XLOC_000043	A01:8312904:8314289:+	ath-XLOC_42235	chr5:22211598:22212112:-	BnaA01g16240D	1	AT5G54670	0	+	BnaA01g16280D	4	AT5G54630	4	+	Both loci
bna_polyA-XLOC_000766	XLOC_000043	A01:8312904:8314289:+	ath-XLOC_32285	chr4:13628656:13628978:-	BnaA01g16240D	1	AT4G27180	2	+	BnaA01g16260D	2	AT4G27190	1	+	Both loci
bna_polyA-XLOC_000766	XLOC_000043	A01:8312904:8314289:+	ath-XLOC_42229	chr5:22199638:22200269:+	BnaA01g16240D	1	AT5G54670	2	+	BnaA01g16280D	4	AT5G54630	2	+	Both loci
bna_polyA-XLOC_000766	XLOC_000043	A01:8312904:8314289:+	ath-XLOC_42232	chr5:22204767:22205103:-	BnaA01g16240D	1	AT5G54670	1	+	BnaA01g16280D	4	AT5G54630	3	+	Both loci
bna_polyA-XLOC_000766	XLOC_000043	A01:8312904:8314289:+	ath-XLOC_32274	chr4:13609162:13610236:-	BnaA01g16240D	1	AT4G27180	3	+	BnaA01g16260D	2	AT4G27190	4	+	Both loci
bna_polyA-XLOC_000766	XLOC_000043	A01:8312904:8314289:+	ath-XLOC_32278	chr4:13616743:13617048:+	BnaA01g16240D	1	AT4G27180	0	+	BnaA01g16260D	2	AT4G27190	1	+	Both loci
bna_polyA-XLOC_000766	XLOC_000043	A01:8312904:8314289:+	ath-XLOC_42234	chr5:22210662:22211116:-	BnaA01g16240D	1	AT5G54670	0	+	BnaA01g16280D	4	AT5G54630	4	+	Both loci
bna_polyA-XLOC_000766	XLOC_000043	A01:8312904:8314289:+	ath-XLOC_32279	chr4:13617356:13617957:+	BnaA01g16240D	1	AT4G27180	0	+	BnaA01g16260D	2	AT4G27190	1	+	Both loci
bna_polyA-XLOC_000766	XLOC_000043	A01:8312904:8314289:+	ath-XLOC_42237	chr5:22216786:22217433:-	BnaA01g16240D	1	AT5G54670	1	+	BnaA01g16280D	4	AT5G54630	5	+	Both loci
bna_polyA-XLOC_000766	XLOC_000043	A01:8312904:8314289:+	ath-XLOC_32290	chr4:13638168:13638723:+	BnaA01g16240D	1	AT4G27180	3	+	BnaA01g16260D	2	AT4G27190	2	+	Both loci
bna_polyA-XLOC_000766	XLOC_000043	A01:8312904:8314289:+	ath-XLOC_32289	chr4:13637065:13637695:+	BnaA01g16240D	1	AT4G27180	3	+	BnaA01g16260D	2	AT4G27190	2	+	Both loci
bna_polyA-XLOC_000766	XLOC_000043	A01:8312904:8314289:+	ath-XLOC_42236	chr5:22213316:22213869:-	BnaA01g16240D	1	AT5G54670	0	+	BnaA01g16280D	4	AT5G54630	4	+	Both loci
bna_polyA-XLOC_000766	XLOC_000043	A01:8312904:8314289:+	ath-XLOC_32275	chr4:13611648:13612553:-	BnaA01g16240D	1	AT4G27180	2	+	BnaA01g16260D	2	AT4G27190	3	+	Both loci
bna_polyA-XLOC_000766	XLOC_000043	A01:8312904:8314289:+	ath-XLOC_42231	chr5:22203647:22204280:-	BnaA01g16240D	1	AT5G54670	1	+	BnaA01g16280D	4	AT5G54630	3	+	Both loci
bna_polyA-XLOC_000766	XLOC_000043	A01:8312904:8314289:+	ath-XLOC_32276	chr4:13613697:13614120:-	BnaA01g16240D	1	AT4G27180	1	+	BnaA01g16260D	2	AT4G27190	2	+	Both loci
bna_polyA-XLOC_000766	XLOC_000043	A01:8312904:8314289:+	ath-XLOC_42230	chr5:22201478:22201943:+	BnaA01g16240D	1	AT5G54670	2	+	BnaA01g16280D	4	AT5G54630	2	+	Both loci
bna_polyA-XLOC_000766	XLOC_000043	A01:8312904:8314289:+	ath-XLOC_32284	chr4:13623270:13623980:+	BnaA01g16240D	1	AT4G27180	1	+	BnaA01g16260D	2	AT4G27190	0	+	Both loci
bna_polyA-XLOC_000766	XLOC_000043	A01:8312904:8314289:+	ath-XLOC_32282	chr4:13621549:13622059:+	BnaA01g16240D	1	AT4G27180	1	+	BnaA01g16260D	2	AT4G27190	0	+	Both loci
bna_polyA-XLOC_000766	XLOC_000043	A01:8312904:8314289:+	ath-XLOC_42227	chr5:22192447:22194439:+	BnaA01g16240D	1	AT5G54670	4	+	BnaA01g16280D	4	AT5G54630	0	+	Both loci
bna_polyA-XLOC_000766	XLOC_000043	A01:8312904:8314289:+	ath-XLOC_42228	chr5:22197954:22198508:+	BnaA01g16240D	1	AT5G54670	2	+	BnaA01g16280D	4	AT5G54630	2	+	Both loci
bna_polyA-XLOC_000766	XLOC_000043	A01:8312904:8314289:+	ath-XLOC_32277	chr4:13614746:13615624:+	BnaA01g16240D	1	AT4G27180	0	+	BnaA01g16260D	2	AT4G27190	1	+	Both loci
bna_polyA-XLOC_000766	XLOC_000043	A01:8312904:8314289:+	ath-XLOC_32291	chr4:13639760:13641872:-	BnaA01g16240D	1	AT4G27180	4	+	BnaA01g16260D	2	AT4G27190	3	+	Both loci
bna_polyA-XLOC_000766	XLOC_000043	A01:8312904:8314289:+	ath-XLOC_42226	chr5:22190659:22190888:+	BnaA01g16240D	1	AT5G54670	5	+	BnaA01g16280D	4	AT5G54630	1	+	Both loci
bna_polyA-XLOC_000766	XLOC_000043	A01:8312904:8314289:+	ath-XLOC_42233	chr5:22206373:22206578:+	BnaA01g16240D	1	AT5G54670	1	+	BnaA01g16280D	4	AT5G54630	4	+	Both loci
bna_ssRNA-XLOC_000791	XLOC_000043	A01:8313163:8313913:+	ath-XLOC_32280	chr4:13618544:13619168:+	BnaA01g16240D	1	AT4G27180	0	+	BnaA01g16260D	2	AT4G27190	1	+	Both loci
bna_ssRNA-XLOC_000791	XLOC_000043	A01:8313163:8313913:+	ath-XLOC_32283	chr4:13621638:13622696:.	BnaA01g16240D	1	AT5G54670	3	+	BnaA01g16260D	2	AT4G27230	4	+	Both loci
bna_ssRNA-XLOC_000791	XLOC_000043	A01:8313163:8313913:+	ath-XLOC_32281	chr4:13620377:13621303:.	BnaA01g16240D	1	AT5G54670	3	+	BnaA01g16260D	2	AT4G27190	5	+	Both loci
bna_ssRNA-XLOC_000791	XLOC_000043	A01:8313163:8313913:+	ath-XLOC_32286	chr4:13631599:13632155:-	BnaA01g16240D	1	AT4G27180	2	+	BnaA01g16260D	2	AT4G27190	1	+	Both loci
bna_ssRNA-XLOC_000791	XLOC_000043	A01:8313163:8313913:+	ath-XLOC_32287	chr4:13634575:13634851:+	BnaA01g16240D	1	AT4G27180	2	+	BnaA01g16260D	2	AT4G27190	1	+	Both loci
bna_ssRNA-XLOC_000791	XLOC_000043	A01:8313163:8313913:+	ath-XLOC_32273	chr4:13606843:13607972:-	BnaA01g16240D	1	AT4G27180	4	+	BnaA01g16260D	2	AT4G27190	5	+	Both loci
bna_ssRNA-XLOC_000791	XLOC_000043	A01:8313163:8313913:+	ath-XLOC_32288	chr4:13635843:13636415:+	BnaA01g16240D	1	AT4G27180	2	+	BnaA01g16260D	2	AT4G27190	1	+	Both loci
bna_ssRNA-XLOC_000791	XLOC_000043	A01:8313163:8313913:+	ath-XLOC_42235	chr5:22211598:22212112:-	BnaA01g16240D	1	AT5G54670	0	+	BnaA01g16280D	4	AT5G54630	4	+	Both loci
bna_ssRNA-XLOC_000791	XLOC_000043	A01:8313163:8313913:+	ath-XLOC_32285	chr4:13628656:13628978:-	BnaA01g16240D	1	AT4G27180	2	+	BnaA01g16260D	2	AT4G27190	1	+	Both loci
bna_ssRNA-XLOC_000791	XLOC_000043	A01:8313163:8313913:+	ath-XLOC_42229	chr5:22199638:22200269:+	BnaA01g16240D	1	AT5G54670	2	+	BnaA01g16280D	4	AT5G54630	2	+	Both loci
bna_ssRNA-XLOC_000791	XLOC_000043	A01:8313163:8313913:+	ath-XLOC_42232	chr5:22204767:22205103:-	BnaA01g16240D	1	AT5G54670	1	+	BnaA01g16280D	4	AT5G54630	3	+	Both loci
bna_ssRNA-XLOC_000791	XLOC_000043	A01:8313163:8313913:+	ath-XLOC_32274	chr4:13609162:13610236:-	BnaA01g16240D	1	AT4G27180	3	+	BnaA01g16260D	2	AT4G27190	4	+	Both loci
bna_ssRNA-XLOC_000791	XLOC_000043	A01:8313163:8313913:+	ath-XLOC_32278	chr4:13616743:13617048:+	BnaA01g16240D	1	AT4G27180	0	+	BnaA01g16260D	2	AT4G27190	1	+	Both loci
bna_ssRNA-XLOC_000791	XLOC_000043	A01:8313163:8313913:+	ath-XLOC_42234	chr5:22210662:22211116:-	BnaA01g16240D	1	AT5G54670	0	+	BnaA01g16280D	4	AT5G54630	4	+	Both loci
bna_ssRNA-XLOC_000791	XLOC_000043	A01:8313163:8313913:+	ath-XLOC_32279	chr4:13617356:13617957:+	BnaA01g16240D	1	AT4G27180	0	+	BnaA01g16260D	2	AT4G27190	1	+	Both loci
bna_ssRNA-XLOC_000791	XLOC_000043	A01:8313163:8313913:+	ath-XLOC_42237	chr5:22216786:22217433:-	BnaA01g16240D	1	AT5G54670	1	+	BnaA01g16280D	4	AT5G54630	5	+	Both loci
bna_ssRNA-XLOC_000791	XLOC_000043	A01:8313163:8313913:+	ath-XLOC_32290	chr4:13638168:13638723:+	BnaA01g16240D	1	AT4G27180	3	+	BnaA01g16260D	2	AT4G27190	2	+	Both loci
bna_ssRNA-XLOC_000791	XLOC_000043	A01:8313163:8313913:+	ath-XLOC_32289	chr4:13637065:13637695:+	BnaA01g16240D	1	AT4G27180	3	+	BnaA01g16260D	2	AT4G27190	2	+	Both loci
bna_ssRNA-XLOC_000791	XLOC_000043	A01:8313163:8313913:+	ath-XLOC_42236	chr5:22213316:22213869:-	BnaA01g16240D	1	AT5G54670	0	+	BnaA01g16280D	4	AT5G54630	4	+	Both loci
bna_ssRNA-XLOC_000791	XLOC_000043	A01:8313163:8313913:+	ath-XLOC_32275	chr4:13611648:13612553:-	BnaA01g16240D	1	AT4G27180	2	+	BnaA01g16260D	2	AT4G27190	3	+	Both loci
bna_ssRNA-XLOC_000791	XLOC_000043	A01:8313163:8313913:+	ath-XLOC_42231	chr5:22203647:22204280:-	BnaA01g16240D	1	AT5G54670	1	+	BnaA01g16280D	4	AT5G54630	3	+	Both loci
bna_ssRNA-XLOC_000791	XLOC_000043	A01:8313163:8313913:+	ath-XLOC_32276	chr4:13613697:13614120:-	BnaA01g16240D	1	AT4G27180	1	+	BnaA01g16260D	2	AT4G27190	2	+	Both loci
bna_ssRNA-XLOC_000791	XLOC_000043	A01:8313163:8313913:+	ath-XLOC_42230	chr5:22201478:22201943:+	BnaA01g16240D	1	AT5G54670	2	+	BnaA01g16280D	4	AT5G54630	2	+	Both loci
bna_ssRNA-XLOC_000791	XLOC_000043	A01:8313163:8313913:+	ath-XLOC_32284	chr4:13623270:13623980:+	BnaA01g16240D	1	AT4G27180	1	+	BnaA01g16260D	2	AT4G27190	0	+	Both loci
bna_ssRNA-XLOC_000791	XLOC_000043	A01:8313163:8313913:+	ath-XLOC_32282	chr4:13621549:13622059:+	BnaA01g16240D	1	AT4G27180	1	+	BnaA01g16260D	2	AT4G27190	0	+	Both loci
bna_ssRNA-XLOC_000791	XLOC_000043	A01:8313163:8313913:+	ath-XLOC_42227	chr5:22192447:22194439:+	BnaA01g16240D	1	AT5G54670	4	+	BnaA01g16280D	4	AT5G54630	0	+	Both loci
bna_ssRNA-XLOC_000791	XLOC_000043	A01:8313163:8313913:+	ath-XLOC_42228	chr5:22197954:22198508:+	BnaA01g16240D	1	AT5G54670	2	+	BnaA01g16280D	4	AT5G54630	2	+	Both loci
bna_ssRNA-XLOC_000791	XLOC_000043	A01:8313163:8313913:+	ath-XLOC_32277	chr4:13614746:13615624:+	BnaA01g16240D	1	AT4G27180	0	+	BnaA01g16260D	2	AT4G27190	1	+	Both loci
bna_ssRNA-XLOC_000791	XLOC_000043	A01:8313163:8313913:+	ath-XLOC_32291	chr4:13639760:13641872:-	BnaA01g16240D	1	AT4G27180	4	+	BnaA01g16260D	2	AT4G27190	3	+	Both loci
bna_ssRNA-XLOC_000791	XLOC_000043	A01:8313163:8313913:+	ath-XLOC_42226	chr5:22190659:22190888:+	BnaA01g16240D	1	AT5G54670	5	+	BnaA01g16280D	4	AT5G54630	1	+	Both loci
bna_ssRNA-XLOC_000791	XLOC_000043	A01:8313163:8313913:+	ath-XLOC_42233	chr5:22206373:22206578:+	BnaA01g16240D	1	AT5G54670	1	+	BnaA01g16280D	4	AT5G54630	4	+	Both loci
bna_ssRNA-XLOC_000808	XLOC_000044	A01:8559806:8560374:+	ath-XLOC_32326	chr4:13758086:13758287:-	BnaA01g16520D	1	AT4G27510	4	+	BnaA01g16530D	1	AT4G27520	3	+	Both loci
bna_ssRNA-XLOC_000808	XLOC_000044	A01:8559806:8560374:+	ath-XLOC_32327	chr4:13759812:13760561:+	BnaA01g16520D	1	AT4G27510	5	+	BnaA01g16530D	1	AT4G27520	4	+	Both loci
bna_ssRNA-XLOC_000808	XLOC_000044	A01:8559806:8560374:+	ath-XLOC_32325	chr4:13754507:13754860:+	BnaA01g16520D	1	AT4G27510	3	+	BnaA01g16530D	1	AT4G27520	2	+	Both loci
bna_ssRNA-XLOC_000808	XLOC_000044	A01:8559806:8560374:+	ath-XLOC_32328	chr4:13761147:13761815:+	BnaA01g16520D	1	AT4G27510	5	+	BnaA01g16530D	1	AT4G27520	4	+	Both loci
bna_ssRNA-XLOC_000808	XLOC_000044	A01:8559806:8560374:+	ath-XLOC_32323	chr4:13742050:13742284:-	BnaA01g16520D	1	AT4G27510	2	+	BnaA01g16530D	1	AT4G27520	3	+	Both loci
bna_ssRNA-XLOC_000808	XLOC_000044	A01:8559806:8560374:+	ath-XLOC_32324	chr4:13749327:13749896:+	BnaA01g16520D	1	AT4G27510	1	+	BnaA01g16530D	1	AT4G27520	1	+	Both loci
bna_ssRNA-XLOC_000854	XLOC_000047	A01:9084289:9085117:+	ath-XLOC_30660	chr4:9287916:9288466:+	BnaA01g17290D	2	AT4G16500	3	+	BnaA01g17330D	3	AT4G16470	0	+	Both loci
bna_ssRNA-XLOC_000854	XLOC_000047	A01:9084289:9085117:+	ath-XLOC_30659	chr4:9285632:9286294:-	BnaA01g17290D	2	AT4G16500	4	+	BnaA01g17330D	3	AT4G16470	1	+	Both loci
bna_ssRNA-XLOC_002687	XLOC_000157	A01:9099870:9100243:-	ath-XLOC_30660	chr4:9287916:9288466:+	BnaA01g17330D	1	AT4G16470	0	-	BnaA01g17290D	4	AT4G16500	3	-	Both loci
bna_ssRNA-XLOC_002687	XLOC_000157	A01:9099870:9100243:-	ath-XLOC_30659	chr4:9285632:9286294:-	BnaA01g17330D	1	AT4G16470	1	-	BnaA01g17290D	4	AT4G16500	4	-	Both loci
bna_ssRNA-XLOC_002689	XLOC_000158	A01:9117105:9117947:-	ath-XLOC_30660	chr4:9287916:9288466:+	BnaA01g17330D	1	AT4G16470	0	-	BnaA01g17290D	4	AT4G16500	3	-	Both loci
bna_ssRNA-XLOC_002689	XLOC_000158	A01:9117105:9117947:-	ath-XLOC_30659	chr4:9285632:9286294:-	BnaA01g17330D	1	AT4G16470	1	-	BnaA01g17290D	4	AT4G16500	4	-	Both loci
bna_polyA-XLOC_002562	XLOC_000158	A01:9117328:9117925:-	ath-XLOC_30660	chr4:9287916:9288466:+	BnaA01g17330D	1	AT4G16470	0	-	BnaA01g17290D	4	AT4G16500	3	-	Both loci
bna_polyA-XLOC_002562	XLOC_000158	A01:9117328:9117925:-	ath-XLOC_30659	chr4:9285632:9286294:-	BnaA01g17330D	1	AT4G16470	1	-	BnaA01g17290D	4	AT4G16500	4	-	Both loci
bna_polyA-XLOC_000840	XLOC_000048	A01:9277205:9278072:+	ath-XLOC_30630	chr4:9179351:9180420:+	BnaA01g17540D	2	AT4G16260	5	+	BnaA01g17570D	2	AT4G16190	4	+	Both loci
bna_polyA-XLOC_000840	XLOC_000048	A01:9277205:9278072:+	ath-XLOC_30631	chr4:9183559:9183795:-	BnaA01g17540D	2	AT4G16260	4	+	BnaA01g17570D	2	AT4G16190	5	+	Both loci
bna_ssRNA-XLOC_000870	XLOC_000049	A01:9289501:9289753:+	ath-XLOC_30630	chr4:9179351:9180420:+	BnaA01g17540D	3	AT4G16260	5	+	BnaA01g17570D	1	AT4G16190	4	+	Both loci
bna_ssRNA-XLOC_000870	XLOC_000049	A01:9289501:9289753:+	ath-XLOC_30631	chr4:9183559:9183795:-	BnaA01g17540D	3	AT4G16260	4	+	BnaA01g17570D	1	AT4G16190	5	+	Both loci
bna_polyA-XLOC_000850	XLOC_000050	A01:9389861:9396903:+	ath-XLOC_30627	chr4:9141377:9141682:+	BnaA01g17710D	1	AT4G16140	3	+	BnaA01g17720D	0	AT4G16130	4	+	Both loci
bna_polyA-XLOC_000850	XLOC_000050	A01:9389861:9396903:+	ath-XLOC_30626	chr4:9140699:9140934:+	BnaA01g17710D	1	AT4G16140	3	+	BnaA01g17720D	0	AT4G16130	4	+	Both loci
bna_polyA-XLOC_000850	XLOC_000050	A01:9389861:9396903:+	ath-XLOC_30620	chr4:9128926:9129711:-	BnaA01g17710D	1	AT4G16140	0	+	BnaA01g17720D	0	AT4G16130	1	+	Both loci
bna_polyA-XLOC_000850	XLOC_000050	A01:9389861:9396903:+	ath-XLOC_30616	chr4:9123285:9123563:-	BnaA01g17710D	1	AT4G16140	1	+	BnaA01g17720D	0	AT4G16130	0	+	Both loci
bna_polyA-XLOC_000850	XLOC_000050	A01:9389861:9396903:+	ath-XLOC_30617	chr4:9125716:9125964:-	BnaA01g17710D	1	AT4G16140	1	+	BnaA01g17720D	0	AT4G16130	0	+	Both loci
bna_polyA-XLOC_000850	XLOC_000050	A01:9389861:9396903:+	ath-XLOC_30622	chr4:9132762:9133149:+	BnaA01g17710D	1	AT4G16140	1	+	BnaA01g17720D	0	AT4G16130	2	+	Both loci
bna_polyA-XLOC_000850	XLOC_000050	A01:9389861:9396903:+	ath-XLOC_30613	chr4:9104414:9104966:-	BnaA01g17710D	1	AT4G16140	5	+	BnaA01g17720D	0	AT4G16130	4	+	Both loci
bna_polyA-XLOC_000850	XLOC_000050	A01:9389861:9396903:+	ath-XLOC_30628	chr4:9144121:9144522:+	BnaA01g17710D	1	AT4G16140	4	+	BnaA01g17720D	0	AT4G16130	5	+	Both loci
bna_polyA-XLOC_000850	XLOC_000050	A01:9389861:9396903:+	ath-XLOC_30621	chr4:9131781:9132278:+	BnaA01g17710D	1	AT4G16140	1	+	BnaA01g17720D	0	AT4G16130	2	+	Both loci
bna_polyA-XLOC_000850	XLOC_000050	A01:9389861:9396903:+	ath-XLOC_30624	chr4:9137056:9137326:+	BnaA01g17710D	1	AT4G16140	2	+	BnaA01g17720D	0	AT4G16130	3	+	Both loci
bna_polyA-XLOC_000850	XLOC_000050	A01:9389861:9396903:+	ath-XLOC_30618	chr4:9126541:9126747:-	BnaA01g17710D	1	AT4G16140	1	+	BnaA01g17720D	0	AT4G16130	0	+	Both loci
bna_polyA-XLOC_000850	XLOC_000050	A01:9389861:9396903:+	ath-XLOC_30614	chr4:9105642:9106543:-	BnaA01g17710D	1	AT4G16140	4	+	BnaA01g17720D	0	AT4G16130	3	+	Both loci
bna_polyA-XLOC_000850	XLOC_000050	A01:9389861:9396903:+	ath-XLOC_30625	chr4:9137892:9138659:+	BnaA01g17710D	1	AT4G16140	3	+	BnaA01g17720D	0	AT4G16130	4	+	Both loci
bna_polyA-XLOC_000850	XLOC_000050	A01:9389861:9396903:+	ath-XLOC_30619	chr4:9127299:9127531:-	BnaA01g17710D	1	AT4G16140	1	+	BnaA01g17720D	0	AT4G16130	0	+	Both loci
bna_polyA-XLOC_000850	XLOC_000050	A01:9389861:9396903:+	ath-XLOC_30615	chr4:9107727:9108097:-	BnaA01g17710D	1	AT4G16140	4	+	BnaA01g17720D	0	AT4G16130	3	+	Both loci
bna_polyA-XLOC_000850	XLOC_000050	A01:9389861:9396903:+	ath-XLOC_30623	chr4:9133703:9134986:+	BnaA01g17710D	1	AT4G16140	2	+	BnaA01g17720D	0	AT4G16130	3	+	Both loci
bna_ssRNA-XLOC_002722	XLOC_000159	A01:9615961:9616974:-	ath-XLOC_30705	chr4:9430136:9430564:+	BnaA01g18150D	2	AT4G16765	0	-	BnaA01g18130D	1	AT4G16790	3	-	Both loci
bna_ssRNA-XLOC_002722	XLOC_000159	A01:9615961:9616974:-	ath-XLOC_30707	chr4:9433961:9434483:+	BnaA01g18150D	2	AT4G16765	1	-	BnaA01g18130D	1	AT4G16790	2	-	Both loci
bna_ssRNA-XLOC_002722	XLOC_000159	A01:9615961:9616974:-	ath-XLOC_30709	chr4:9440567:9440810:+	BnaA01g18150D	2	AT4G16765	2	-	BnaA01g18130D	1	AT4G16790	2	-	Both loci
bna_ssRNA-XLOC_002722	XLOC_000159	A01:9615961:9616974:-	ath-XLOC_30703	chr4:9422477:9422718:+	BnaA01g18150D	2	AT4G16765	2	-	BnaA01g18130D	1	AT4G16790	5	-	Both loci
bna_ssRNA-XLOC_002722	XLOC_000159	A01:9615961:9616974:-	ath-XLOC_30711	chr4:9440567:9440936:-	BnaA01g18150D	2	AT4G16765	2	-	BnaA01g18130D	1	AT4G16790	2	-	Both loci
bna_ssRNA-XLOC_002722	XLOC_000159	A01:9615961:9616974:-	ath-XLOC_30706	chr4:9432108:9432863:+	BnaA01g18150D	2	AT4G16765	0	-	BnaA01g18130D	1	AT4G16790	3	-	Both loci
bna_ssRNA-XLOC_002722	XLOC_000159	A01:9615961:9616974:-	ath-XLOC_30710	chr4:9440567:9440936:-	BnaA01g18150D	2	AT4G16765	2	-	BnaA01g18130D	1	AT4G16790	2	-	Both loci
bna_ssRNA-XLOC_002722	XLOC_000159	A01:9615961:9616974:-	ath-XLOC_30712	chr4:9443160:9443481:+	BnaA01g18150D	2	AT4G16765	2	-	BnaA01g18130D	1	AT4G16790	2	-	Both loci
bna_ssRNA-XLOC_002722	XLOC_000159	A01:9615961:9616974:-	ath-XLOC_30713	chr4:9449625:9450405:-	BnaA01g18150D	2	AT4G16765	2	-	BnaA01g18130D	1	AT4G16790	1	-	Both loci
bna_ssRNA-XLOC_002722	XLOC_000159	A01:9615961:9616974:-	ath-XLOC_30704	chr4:9424653:9429123:+	BnaA01g18150D	2	AT4G16765	1	-	BnaA01g18130D	1	AT4G16790	4	-	Both loci
bna_ssRNA-XLOC_002722	XLOC_000159	A01:9615961:9616974:-	ath-XLOC_30714	chr4:9451484:9453164:+	BnaA01g18150D	2	AT4G16765	3	-	BnaA01g18130D	1	AT4G16790	0	-	Both loci
bna_ssRNA-XLOC_002722	XLOC_000159	A01:9615961:9616974:-	ath-XLOC_30715	chr4:9454923:9455552:+	BnaA01g18150D	2	AT4G16765	4	-	BnaA01g18130D	1	AT4G16790	1	-	Both loci
bna_ssRNA-XLOC_002722	XLOC_000159	A01:9615961:9616974:-	ath-XLOC_30702	chr4:9420919:9422089:+	BnaA01g18150D	2	AT4G16765	2	-	BnaA01g18130D	1	AT4G16790	5	-	Both loci
bna_ssRNA-XLOC_002722	XLOC_000159	A01:9615961:9616974:-	ath-XLOC_30717	chr4:9458169:9458417:+	BnaA01g18150D	2	AT4G16765	5	-	BnaA01g18130D	1	AT4G16790	2	-	Both loci
bna_ssRNA-XLOC_002722	XLOC_000159	A01:9615961:9616974:-	ath-XLOC_30708	chr4:9440567:9440810:+	BnaA01g18150D	2	AT4G16765	2	-	BnaA01g18130D	1	AT4G16790	2	-	Both loci
bna_ssRNA-XLOC_002723	XLOC_000160	A01:9628020:9629064:-	ath-XLOC_30705	chr4:9430136:9430564:+	BnaA01g18150D	2	AT4G16765	0	-	BnaA01g18130D	1	AT4G16790	3	-	Both loci
bna_ssRNA-XLOC_002723	XLOC_000160	A01:9628020:9629064:-	ath-XLOC_30707	chr4:9433961:9434483:+	BnaA01g18150D	2	AT4G16765	1	-	BnaA01g18130D	1	AT4G16790	2	-	Both loci
bna_ssRNA-XLOC_002723	XLOC_000160	A01:9628020:9629064:-	ath-XLOC_30709	chr4:9440567:9440810:+	BnaA01g18150D	2	AT4G16765	2	-	BnaA01g18130D	1	AT4G16790	2	-	Both loci
bna_ssRNA-XLOC_002723	XLOC_000160	A01:9628020:9629064:-	ath-XLOC_30703	chr4:9422477:9422718:+	BnaA01g18150D	2	AT4G16765	2	-	BnaA01g18130D	1	AT4G16790	5	-	Both loci
bna_ssRNA-XLOC_002723	XLOC_000160	A01:9628020:9629064:-	ath-XLOC_30711	chr4:9440567:9440936:-	BnaA01g18150D	2	AT4G16765	2	-	BnaA01g18130D	1	AT4G16790	2	-	Both loci
bna_ssRNA-XLOC_002723	XLOC_000160	A01:9628020:9629064:-	ath-XLOC_30706	chr4:9432108:9432863:+	BnaA01g18150D	2	AT4G16765	0	-	BnaA01g18130D	1	AT4G16790	3	-	Both loci
bna_ssRNA-XLOC_002723	XLOC_000160	A01:9628020:9629064:-	ath-XLOC_30710	chr4:9440567:9440936:-	BnaA01g18150D	2	AT4G16765	2	-	BnaA01g18130D	1	AT4G16790	2	-	Both loci
bna_ssRNA-XLOC_002723	XLOC_000160	A01:9628020:9629064:-	ath-XLOC_30712	chr4:9443160:9443481:+	BnaA01g18150D	2	AT4G16765	2	-	BnaA01g18130D	1	AT4G16790	2	-	Both loci
bna_ssRNA-XLOC_002723	XLOC_000160	A01:9628020:9629064:-	ath-XLOC_30713	chr4:9449625:9450405:-	BnaA01g18150D	2	AT4G16765	2	-	BnaA01g18130D	1	AT4G16790	1	-	Both loci
bna_ssRNA-XLOC_002723	XLOC_000160	A01:9628020:9629064:-	ath-XLOC_30704	chr4:9424653:9429123:+	BnaA01g18150D	2	AT4G16765	1	-	BnaA01g18130D	1	AT4G16790	4	-	Both loci
bna_ssRNA-XLOC_002723	XLOC_000160	A01:9628020:9629064:-	ath-XLOC_30714	chr4:9451484:9453164:+	BnaA01g18150D	2	AT4G16765	3	-	BnaA01g18130D	1	AT4G16790	0	-	Both loci
bna_ssRNA-XLOC_002723	XLOC_000160	A01:9628020:9629064:-	ath-XLOC_30715	chr4:9454923:9455552:+	BnaA01g18150D	2	AT4G16765	4	-	BnaA01g18130D	1	AT4G16790	1	-	Both loci
bna_ssRNA-XLOC_002723	XLOC_000160	A01:9628020:9629064:-	ath-XLOC_30702	chr4:9420919:9422089:+	BnaA01g18150D	2	AT4G16765	2	-	BnaA01g18130D	1	AT4G16790	5	-	Both loci
bna_ssRNA-XLOC_002723	XLOC_000160	A01:9628020:9629064:-	ath-XLOC_30717	chr4:9458169:9458417:+	BnaA01g18150D	2	AT4G16765	5	-	BnaA01g18130D	1	AT4G16790	2	-	Both loci
bna_ssRNA-XLOC_002723	XLOC_000160	A01:9628020:9629064:-	ath-XLOC_30708	chr4:9440567:9440810:+	BnaA01g18150D	2	AT4G16765	2	-	BnaA01g18130D	1	AT4G16790	2	-	Both loci
bna_ssRNA-XLOC_000900	XLOC_000052	A01:9653591:9654515:+	ath-XLOC_30705	chr4:9430136:9430564:+	BnaA01g18150D	1	AT4G16765	0	+	BnaA01g18160D	1	AT4G16760	1	+	Both loci
bna_ssRNA-XLOC_000900	XLOC_000052	A01:9653591:9654515:+	ath-XLOC_30707	chr4:9433961:9434483:+	BnaA01g18150D	1	AT4G16765	1	+	BnaA01g18160D	1	AT4G16760	2	+	Both loci
bna_ssRNA-XLOC_000900	XLOC_000052	A01:9653591:9654515:+	ath-XLOC_30701	chr4:9418638:9418886:-	BnaA01g18150D	1	AT4G16765	3	+	BnaA01g18160D	1	AT4G16760	2	+	Both loci
bna_ssRNA-XLOC_000900	XLOC_000052	A01:9653591:9654515:+	ath-XLOC_30709	chr4:9440567:9440810:+	BnaA01g18150D	1	AT4G16765	2	+	BnaA01g18160D	1	AT4G16760	3	+	Both loci
bna_ssRNA-XLOC_000900	XLOC_000052	A01:9653591:9654515:+	ath-XLOC_30694	chr4:9405627:9405986:-	BnaA01g18150D	1	AT4G16765	5	+	BnaA01g18160D	1	AT4G16760	4	+	Both loci
bna_ssRNA-XLOC_000900	XLOC_000052	A01:9653591:9654515:+	ath-XLOC_30695	chr4:9408302:9408881:-	BnaA01g18150D	1	AT4G16765	4	+	BnaA01g18160D	1	AT4G16760	3	+	Both loci
bna_ssRNA-XLOC_000900	XLOC_000052	A01:9653591:9654515:+	ath-XLOC_30703	chr4:9422477:9422718:+	BnaA01g18150D	1	AT4G16765	2	+	BnaA01g18160D	1	AT4G16760	1	+	Both loci
bna_ssRNA-XLOC_000900	XLOC_000052	A01:9653591:9654515:+	ath-XLOC_30697	chr4:9412585:9412784:-	BnaA01g18150D	1	AT4G16765	3	+	BnaA01g18160D	1	AT4G16760	2	+	Both loci
bna_ssRNA-XLOC_000900	XLOC_000052	A01:9653591:9654515:+	ath-XLOC_30711	chr4:9440567:9440936:-	BnaA01g18150D	1	AT4G16765	2	+	BnaA01g18160D	1	AT4G16760	3	+	Both loci
bna_ssRNA-XLOC_000900	XLOC_000052	A01:9653591:9654515:+	ath-XLOC_30706	chr4:9432108:9432863:+	BnaA01g18150D	1	AT4G16765	0	+	BnaA01g18160D	1	AT4G16760	1	+	Both loci
bna_ssRNA-XLOC_000900	XLOC_000052	A01:9653591:9654515:+	ath-XLOC_30710	chr4:9440567:9440936:-	BnaA01g18150D	1	AT4G16765	2	+	BnaA01g18160D	1	AT4G16760	3	+	Both loci
bna_ssRNA-XLOC_000900	XLOC_000052	A01:9653591:9654515:+	ath-XLOC_30712	chr4:9443160:9443481:+	BnaA01g18150D	1	AT4G16765	2	+	BnaA01g18160D	1	AT4G16760	3	+	Both loci
bna_ssRNA-XLOC_000900	XLOC_000052	A01:9653591:9654515:+	ath-XLOC_30698	chr4:9413491:9413728:-	BnaA01g18150D	1	AT4G16765	3	+	BnaA01g18160D	1	AT4G16760	2	+	Both loci
bna_ssRNA-XLOC_000900	XLOC_000052	A01:9653591:9654515:+	ath-XLOC_30713	chr4:9449625:9450405:-	BnaA01g18150D	1	AT4G16765	2	+	BnaA01g18160D	1	AT4G16760	3	+	Both loci
bna_ssRNA-XLOC_000900	XLOC_000052	A01:9653591:9654515:+	ath-XLOC_30704	chr4:9424653:9429123:+	BnaA01g18150D	1	AT4G16765	1	+	BnaA01g18160D	1	AT4G16760	0	+	Both loci
bna_ssRNA-XLOC_000900	XLOC_000052	A01:9653591:9654515:+	ath-XLOC_30699	chr4:9414359:9414688:-	BnaA01g18150D	1	AT4G16765	3	+	BnaA01g18160D	1	AT4G16760	2	+	Both loci
bna_ssRNA-XLOC_000900	XLOC_000052	A01:9653591:9654515:+	ath-XLOC_30714	chr4:9451484:9453164:+	BnaA01g18150D	1	AT4G16765	3	+	BnaA01g18160D	1	AT4G16760	4	+	Both loci
bna_ssRNA-XLOC_000900	XLOC_000052	A01:9653591:9654515:+	ath-XLOC_30715	chr4:9454923:9455552:+	BnaA01g18150D	1	AT4G16765	4	+	BnaA01g18160D	1	AT4G16760	5	+	Both loci
bna_ssRNA-XLOC_000900	XLOC_000052	A01:9653591:9654515:+	ath-XLOC_30702	chr4:9420919:9422089:+	BnaA01g18150D	1	AT4G16765	2	+	BnaA01g18160D	1	AT4G16760	1	+	Both loci
bna_ssRNA-XLOC_000900	XLOC_000052	A01:9653591:9654515:+	ath-XLOC_30700	chr4:9417681:9417944:+	BnaA01g18150D	1	AT4G16765	3	+	BnaA01g18160D	1	AT4G16760	2	+	Both loci
bna_ssRNA-XLOC_000900	XLOC_000052	A01:9653591:9654515:+	ath-XLOC_30696	chr4:9410445:9410875:-	BnaA01g18150D	1	AT4G16765	4	+	BnaA01g18160D	1	AT4G16760	3	+	Both loci
bna_ssRNA-XLOC_000900	XLOC_000052	A01:9653591:9654515:+	ath-XLOC_30708	chr4:9440567:9440810:+	BnaA01g18150D	1	AT4G16765	2	+	BnaA01g18160D	1	AT4G16760	3	+	Both loci
bna_ssRNA-XLOC_000920	XLOC_000056	A01:9978538:9979162:+	ath-XLOC_30523	chr4:8884932:8887483:-	BnaA01g18410D	2	AT4G15545	2	+	BnaA01g18440D	2	AT4G15530	4	+	Both loci
bna_ssRNA-XLOC_000920	XLOC_000056	A01:9978538:9979162:+	ath-XLOC_30521	chr4:8874873:8875271:-	BnaA01g18410D	2	AT4G15545	1	+	BnaA01g18440D	2	AT4G15530	1	+	Both loci
bna_ssRNA-XLOC_000920	XLOC_000056	A01:9978538:9979162:+	ath-XLOC_30518	chr4:8859722:8860141:-	BnaA01g18410D	2	AT4G15545	5	+	BnaA01g18440D	2	AT4G15530	3	+	Both loci
bna_ssRNA-XLOC_000920	XLOC_000056	A01:9978538:9979162:+	ath-XLOC_30522	chr4:8881836:8882116:-	BnaA01g18410D	2	AT4G15545	2	+	BnaA01g18440D	2	AT4G15530	4	+	Both loci
bna_ssRNA-XLOC_000920	XLOC_000056	A01:9978538:9979162:+	ath-XLOC_30520	chr4:8870495:8870843:+	BnaA01g18410D	2	AT4G15545	2	+	BnaA01g18440D	2	AT4G15530	0	+	Both loci
bna_ssRNA-XLOC_000920	XLOC_000056	A01:9978538:9979162:+	ath-XLOC_30519	chr4:8861068:8861448:-	BnaA01g18410D	2	AT4G15545	4	+	BnaA01g18440D	2	AT4G15530	2	+	Both loci
bna_ssRNA-XLOC_000920	XLOC_000056	A01:9978538:9979162:+	ath-XLOC_30517	chr4:8856953:8858483:+	BnaA01g18410D	2	AT4G15545	5	+	BnaA01g18440D	2	AT4G15530	3	+	Both loci
bna_ssRNA-XLOC_002748	XLOC_000163	A01:10044525:10045949:-	ath-XLOC_30518	chr4:8859722:8860141:-	BnaA01g18540D	1	AT4G15480	3	-	BnaA01g18510D	3	AT4G15490	2	-	Both loci
bna_ssRNA-XLOC_002748	XLOC_000163	A01:10044525:10045949:-	ath-XLOC_30513	chr4:8843364:8844207:-	BnaA01g18540D	1	AT4G15480	2	-	BnaA01g18510D	3	AT4G15490	3	-	Both loci
bna_ssRNA-XLOC_002748	XLOC_000163	A01:10044525:10045949:-	ath-XLOC_30511	chr4:8839395:8840246:-	BnaA01g18540D	1	AT4G15480	4	-	BnaA01g18510D	3	AT4G15490	5	-	Both loci
bna_ssRNA-XLOC_002748	XLOC_000163	A01:10044525:10045949:-	ath-XLOC_30520	chr4:8870495:8870843:+	BnaA01g18540D	1	AT4G15480	5	-	BnaA01g18510D	3	AT4G15490	4	-	Both loci
bna_ssRNA-XLOC_002748	XLOC_000163	A01:10044525:10045949:-	ath-XLOC_30515	chr4:8851131:8851512:-	BnaA01g18540D	1	AT4G15480	1	-	BnaA01g18510D	3	AT4G15490	1	-	Both loci
bna_ssRNA-XLOC_002748	XLOC_000163	A01:10044525:10045949:-	ath-XLOC_30516	chr4:8852024:8855426:+	BnaA01g18540D	1	AT4G15480	1	-	BnaA01g18510D	3	AT4G15490	0	-	Both loci
bna_ssRNA-XLOC_002748	XLOC_000163	A01:10044525:10045949:-	ath-XLOC_30519	chr4:8861068:8861448:-	BnaA01g18540D	1	AT4G15480	3	-	BnaA01g18510D	3	AT4G15490	2	-	Both loci
bna_ssRNA-XLOC_002748	XLOC_000163	A01:10044525:10045949:-	ath-XLOC_30512	chr4:8840578:8841208:-	BnaA01g18540D	1	AT4G15480	4	-	BnaA01g18510D	3	AT4G15490	5	-	Both loci
bna_ssRNA-XLOC_002748	XLOC_000163	A01:10044525:10045949:-	ath-XLOC_30517	chr4:8856953:8858483:+	BnaA01g18540D	1	AT4G15480	2	-	BnaA01g18510D	3	AT4G15490	1	-	Both loci
bna_polyA-XLOC_000903	XLOC_000058	A01:10177813:10179040:+	ath-XLOC_30470	chr4:8719161:8719547:-	BnaA01g18670D	1	AT4G15270	1	+	BnaA01g18680D	1	AT4G15248	4	+	Both loci
bna_polyA-XLOC_000903	XLOC_000058	A01:10177813:10179040:+	ath-XLOC_30468	chr4:8712774:8715334:-	BnaA01g18670D	1	AT4G15270	1	+	BnaA01g18680D	1	AT4G15248	2	+	Both loci
bna_polyA-XLOC_000903	XLOC_000058	A01:10177813:10179040:+	ath-XLOC_30473	chr4:8722347:8722875:+	BnaA01g18670D	1	AT4G15270	2	+	BnaA01g18680D	1	AT4G15248	5	+	Both loci
bna_polyA-XLOC_000903	XLOC_000058	A01:10177813:10179040:+	ath-XLOC_30472	chr4:8721681:8721885:+	BnaA01g18670D	1	AT4G15270	2	+	BnaA01g18680D	1	AT4G15248	5	+	Both loci
bna_polyA-XLOC_000903	XLOC_000058	A01:10177813:10179040:+	ath-XLOC_30466	chr4:8711479:8711717:+	BnaA01g18670D	1	AT4G15270	2	+	BnaA01g18680D	1	AT4G15248	2	+	Both loci
bna_polyA-XLOC_000903	XLOC_000058	A01:10177813:10179040:+	ath-XLOC_30464	chr4:8708533:8709187:-	BnaA01g18670D	1	AT4G15270	3	+	BnaA01g18680D	1	AT4G15248	0	+	Both loci
bna_polyA-XLOC_000903	XLOC_000058	A01:10177813:10179040:+	ath-XLOC_30461	chr4:8704713:8705209:+	BnaA01g18670D	1	AT4G15270	4	+	BnaA01g18680D	1	AT4G15248	1	+	Both loci
bna_polyA-XLOC_000903	XLOC_000058	A01:10177813:10179040:+	ath-XLOC_30458	chr4:8696577:8696926:-	BnaA01g18670D	1	AT4G15270	5	+	BnaA01g18680D	1	AT4G15248	2	+	Both loci
bna_polyA-XLOC_000903	XLOC_000058	A01:10177813:10179040:+	ath-XLOC_30463	chr4:8708007:8708257:+	BnaA01g18670D	1	AT4G15270	4	+	BnaA01g18680D	1	AT4G15248	1	+	Both loci
bna_polyA-XLOC_000903	XLOC_000058	A01:10177813:10179040:+	ath-XLOC_30460	chr4:8703582:8704164:+	BnaA01g18670D	1	AT4G15270	4	+	BnaA01g18680D	1	AT4G15248	1	+	Both loci
bna_polyA-XLOC_000903	XLOC_000058	A01:10177813:10179040:+	ath-XLOC_30459	chr4:8699693:8699917:-	BnaA01g18670D	1	AT4G15270	5	+	BnaA01g18680D	1	AT4G15248	2	+	Both loci
bna_polyA-XLOC_000903	XLOC_000058	A01:10177813:10179040:+	ath-XLOC_30467	chr4:8711993:8713976:.	BnaA01g18670D	1	AT4G15390	2	+	BnaA01g18680D	1	AT4G15248	4	+	Both loci
bna_polyA-XLOC_000903	XLOC_000058	A01:10177813:10179040:+	ath-XLOC_30471	chr4:8719989:8720902:-	BnaA01g18670D	1	AT4G15270	1	+	BnaA01g18680D	1	AT4G15248	4	+	Both loci
bna_polyA-XLOC_000903	XLOC_000058	A01:10177813:10179040:+	ath-XLOC_30462	chr4:8706530:8706992:+	BnaA01g18670D	1	AT4G15270	4	+	BnaA01g18680D	1	AT4G15248	1	+	Both loci
bna_polyA-XLOC_000903	XLOC_000058	A01:10177813:10179040:+	ath-XLOC_30465	chr4:8709997:8710310:+	BnaA01g18670D	1	AT4G15270	2	+	BnaA01g18680D	1	AT4G15248	1	+	Both loci
bna_polyA-XLOC_000903	XLOC_000058	A01:10177813:10179040:+	ath-XLOC_30474	chr4:8724968:8725274:+	BnaA01g18670D	1	AT4G15270	2	+	BnaA01g18680D	1	AT4G15248	5	+	Both loci
bna_polyA-XLOC_000903	XLOC_000058	A01:10177813:10179040:+	ath-XLOC_30469	chr4:8716534:8717326:+	BnaA01g18670D	1	AT4G15270	0	+	BnaA01g18680D	1	AT4G15248	3	+	Both loci
bna_polyA-XLOC_002620	XLOC_000164	A01:10186146:10186812:-	ath-XLOC_30452	chr4:8680366:8680785:-	BnaA01g18690D	1	AT4G15240	3	-	BnaA01g18680D	1	AT4G15248	4	-	Both loci
bna_polyA-XLOC_002620	XLOC_000164	A01:10186146:10186812:-	ath-XLOC_30470	chr4:8719161:8719547:-	BnaA01g18690D	1	AT4G15240	5	-	BnaA01g18680D	1	AT4G15248	4	-	Both loci
bna_polyA-XLOC_002620	XLOC_000164	A01:10186146:10186812:-	ath-XLOC_30468	chr4:8712774:8715334:-	BnaA01g18690D	1	AT4G15240	3	-	BnaA01g18680D	1	AT4G15248	2	-	Both loci
bna_polyA-XLOC_002620	XLOC_000164	A01:10186146:10186812:-	ath-XLOC_30453	chr4:8684344:8685032:-	BnaA01g18690D	1	AT4G15240	3	-	BnaA01g18680D	1	AT4G15248	4	-	Both loci
bna_polyA-XLOC_002620	XLOC_000164	A01:10186146:10186812:-	ath-XLOC_30466	chr4:8711479:8711717:+	BnaA01g18690D	1	AT4G15240	3	-	BnaA01g18680D	1	AT4G15248	2	-	Both loci
bna_polyA-XLOC_002620	XLOC_000164	A01:10186146:10186812:-	ath-XLOC_30464	chr4:8708533:8709187:-	BnaA01g18690D	1	AT4G15240	1	-	BnaA01g18680D	1	AT4G15248	0	-	Both loci
bna_polyA-XLOC_002620	XLOC_000164	A01:10186146:10186812:-	ath-XLOC_30461	chr4:8704713:8705209:+	BnaA01g18690D	1	AT4G15240	0	-	BnaA01g18680D	1	AT4G15248	1	-	Both loci
bna_polyA-XLOC_002620	XLOC_000164	A01:10186146:10186812:-	ath-XLOC_30456	chr4:8695161:8696065:.	BnaA01g18690D	1	AT4G15240	0	-	BnaA01g18680D	1	AT4G15248	1	-	Both loci
bna_polyA-XLOC_002620	XLOC_000164	A01:10186146:10186812:-	ath-XLOC_30458	chr4:8696577:8696926:-	BnaA01g18690D	1	AT4G15240	1	-	BnaA01g18680D	1	AT4G15248	2	-	Both loci
bna_polyA-XLOC_002620	XLOC_000164	A01:10186146:10186812:-	ath-XLOC_30463	chr4:8708007:8708257:+	BnaA01g18690D	1	AT4G15240	1	-	BnaA01g18680D	1	AT4G15248	1	-	Both loci
bna_polyA-XLOC_002620	XLOC_000164	A01:10186146:10186812:-	ath-XLOC_30460	chr4:8703582:8704164:+	BnaA01g18690D	1	AT4G15240	0	-	BnaA01g18680D	1	AT4G15248	1	-	Both loci
bna_polyA-XLOC_002620	XLOC_000164	A01:10186146:10186812:-	ath-XLOC_30459	chr4:8699693:8699917:-	BnaA01g18690D	1	AT4G15240	1	-	BnaA01g18680D	1	AT4G15248	2	-	Both loci
bna_polyA-XLOC_002620	XLOC_000164	A01:10186146:10186812:-	ath-XLOC_30455	chr4:8692447:8692691:-	BnaA01g18690D	1	AT4G15240	2	-	BnaA01g18680D	1	AT4G15248	3	-	Both loci
bna_polyA-XLOC_002620	XLOC_000164	A01:10186146:10186812:-	ath-XLOC_30454	chr4:8686609:8686847:-	BnaA01g18690D	1	AT4G15240	3	-	BnaA01g18680D	1	AT4G15248	4	-	Both loci
bna_polyA-XLOC_002620	XLOC_000164	A01:10186146:10186812:-	ath-XLOC_30467	chr4:8711993:8713976:.	BnaA01g18690D	1	AT4G15180	3	-	BnaA01g18680D	1	AT4G15390	2	-	Both loci
bna_polyA-XLOC_002620	XLOC_000164	A01:10186146:10186812:-	ath-XLOC_30471	chr4:8719989:8720902:-	BnaA01g18690D	1	AT4G15240	5	-	BnaA01g18680D	1	AT4G15248	4	-	Both loci
bna_polyA-XLOC_002620	XLOC_000164	A01:10186146:10186812:-	ath-XLOC_30462	chr4:8706530:8706992:+	BnaA01g18690D	1	AT4G15240	1	-	BnaA01g18680D	1	AT4G15248	1	-	Both loci
bna_polyA-XLOC_002620	XLOC_000164	A01:10186146:10186812:-	ath-XLOC_30451	chr4:8676029:8676832:-	BnaA01g18690D	1	AT4G15240	4	-	BnaA01g18680D	1	AT4G15248	5	-	Both loci
bna_polyA-XLOC_002620	XLOC_000164	A01:10186146:10186812:-	ath-XLOC_30457	chr4:8695219:8695467:-	BnaA01g18690D	1	AT4G15240	2	-	BnaA01g18680D	1	AT4G15248	3	-	Both loci
bna_polyA-XLOC_002620	XLOC_000164	A01:10186146:10186812:-	ath-XLOC_30465	chr4:8709997:8710310:+	BnaA01g18690D	1	AT4G15240	2	-	BnaA01g18680D	1	AT4G15248	1	-	Both loci
bna_polyA-XLOC_002620	XLOC_000164	A01:10186146:10186812:-	ath-XLOC_30450	chr4:8673647:8674074:-	BnaA01g18690D	1	AT4G15240	4	-	BnaA01g18680D	1	AT4G15248	5	-	Both loci
bna_polyA-XLOC_002620	XLOC_000164	A01:10186146:10186812:-	ath-XLOC_30469	chr4:8716534:8717326:+	BnaA01g18690D	1	AT4G15240	4	-	BnaA01g18680D	1	AT4G15248	3	-	Both loci
bna_polyA-XLOC_000975	XLOC_000063	A01:11542058:11542831:+	ath-XLOC_24807	chr3:17177703:17178101:.	BnaA01g19870D	1	AT3G46330	5	+	BnaA01g19890D	2	AT3G46680	5	+	Both loci
bna_polyA-XLOC_000975	XLOC_000063	A01:11542058:11542831:+	ath-XLOC_24806	chr3:17177360:17178010:+	BnaA01g19870D	1	AT3G46600	4	+	BnaA01g19890D	2	AT3G46660	5	+	Both loci
bna_ssRNA-XLOC_001042	XLOC_000064	A01:12245235:12245840:+	ath-XLOC_25107	chr3:18013546:18014037:+	BnaA01g20380D	1	AT3G48560	5	+	BnaA01g20390D	1	AT3G48580	3	+	Both loci
bna_ssRNA-XLOC_001042	XLOC_000064	A01:12245235:12245840:+	ath-XLOC_25106	chr3:18012701:18013193:+	BnaA01g20380D	1	AT3G48560	5	+	BnaA01g20390D	1	AT3G48580	3	+	Both loci
bna_ssRNA-XLOC_001042	XLOC_000064	A01:12245235:12245840:+	ath-XLOC_25103	chr3:17993907:17994812:-	BnaA01g20380D	1	AT3G48560	1	+	BnaA01g20390D	1	AT3G48580	3	+	Both loci
bna_ssRNA-XLOC_001043	XLOC_000065	A01:12249494:12252397:+	ath-XLOC_25107	chr3:18013546:18014037:+	BnaA01g20380D	1	AT3G48560	5	+	BnaA01g20390D	1	AT3G48580	3	+	Both loci
bna_ssRNA-XLOC_001043	XLOC_000065	A01:12249494:12252397:+	ath-XLOC_25106	chr3:18012701:18013193:+	BnaA01g20380D	1	AT3G48560	5	+	BnaA01g20390D	1	AT3G48580	3	+	Both loci
bna_ssRNA-XLOC_001043	XLOC_000065	A01:12249494:12252397:+	ath-XLOC_25103	chr3:17993907:17994812:-	BnaA01g20380D	1	AT3G48560	1	+	BnaA01g20390D	1	AT3G48580	3	+	Both loci
bna_ssRNA-XLOC_002853	XLOC_000169	A01:12296400:12297812:-	ath-XLOC_25107	chr3:18013546:18014037:+	BnaA01g20420D	1	AT3G48610	0	-	BnaA01g20390D	3	AT3G48580	3	-	Both loci
bna_ssRNA-XLOC_002853	XLOC_000169	A01:12296400:12297812:-	ath-XLOC_25106	chr3:18012701:18013193:+	BnaA01g20420D	1	AT3G48610	0	-	BnaA01g20390D	3	AT3G48580	3	-	Both loci
bna_ssRNA-XLOC_002853	XLOC_000169	A01:12296400:12297812:-	ath-XLOC_25110	chr3:18018242:18018754:+	BnaA01g20420D	1	AT3G48610	2	-	BnaA01g20390D	3	AT3G48580	5	-	Both loci
bna_ssRNA-XLOC_002853	XLOC_000169	A01:12296400:12297812:-	ath-XLOC_25108	chr3:18016141:18016666:-	BnaA01g20420D	1	AT3G48610	1	-	BnaA01g20390D	3	AT3G48580	4	-	Both loci
bna_ssRNA-XLOC_002853	XLOC_000169	A01:12296400:12297812:-	ath-XLOC_25109	chr3:18017244:18017649:-	BnaA01g20420D	1	AT3G48610	1	-	BnaA01g20390D	3	AT3G48580	4	-	Both loci
bna_polyA-XLOC_002703	XLOC_000169	A01:12296402:12297764:-	ath-XLOC_25107	chr3:18013546:18014037:+	BnaA01g20420D	1	AT3G48610	0	-	BnaA01g20390D	3	AT3G48580	3	-	Both loci
bna_polyA-XLOC_002703	XLOC_000169	A01:12296402:12297764:-	ath-XLOC_25106	chr3:18012701:18013193:+	BnaA01g20420D	1	AT3G48610	0	-	BnaA01g20390D	3	AT3G48580	3	-	Both loci
bna_polyA-XLOC_002703	XLOC_000169	A01:12296402:12297764:-	ath-XLOC_25110	chr3:18018242:18018754:+	BnaA01g20420D	1	AT3G48610	2	-	BnaA01g20390D	3	AT3G48580	5	-	Both loci
bna_polyA-XLOC_002703	XLOC_000169	A01:12296402:12297764:-	ath-XLOC_25108	chr3:18016141:18016666:-	BnaA01g20420D	1	AT3G48610	1	-	BnaA01g20390D	3	AT3G48580	4	-	Both loci
bna_polyA-XLOC_002703	XLOC_000169	A01:12296402:12297764:-	ath-XLOC_25109	chr3:18017244:18017649:-	BnaA01g20420D	1	AT3G48610	1	-	BnaA01g20390D	3	AT3G48580	4	-	Both loci
bna_ssRNA-XLOC_002860	XLOC_000170	A01:12399110:12399372:-	ath-XLOC_25134	chr3:18080605:18080848:+	BnaA01g20500D	1	AT3G48810	4	-	BnaA01g20490D	1	AT3G48800	3	-	Both loci
bna_ssRNA-XLOC_002860	XLOC_000170	A01:12399110:12399372:-	ath-XLOC_25144	chr3:18107658:18107862:-	BnaA01g20500D	1	AT3G48810	2	-	BnaA01g20490D	1	AT3G48800	3	-	Both loci
bna_ssRNA-XLOC_002860	XLOC_000170	A01:12399110:12399372:-	ath-XLOC_25139	chr3:18087423:18087739:-	BnaA01g20500D	1	AT3G48810	4	-	BnaA01g20490D	1	AT3G48800	3	-	Both loci
bna_ssRNA-XLOC_002860	XLOC_000170	A01:12399110:12399372:-	ath-XLOC_25133	chr3:18076496:18078258:-	BnaA01g20500D	1	AT3G48810	5	-	BnaA01g20490D	1	AT3G48800	4	-	Both loci
bna_ssRNA-XLOC_002860	XLOC_000170	A01:12399110:12399372:-	ath-XLOC_25138	chr3:18087423:18087739:-	BnaA01g20500D	1	AT3G48810	4	-	BnaA01g20490D	1	AT3G48800	3	-	Both loci
bna_ssRNA-XLOC_002860	XLOC_000170	A01:12399110:12399372:-	ath-XLOC_25135	chr3:18081581:18081934:+	BnaA01g20500D	1	AT3G48810	4	-	BnaA01g20490D	1	AT3G48800	3	-	Both loci
bna_ssRNA-XLOC_002860	XLOC_000170	A01:12399110:12399372:-	ath-XLOC_25145	chr3:18112774:18113057:+	BnaA01g20500D	1	AT3G48810	3	-	BnaA01g20490D	1	AT3G48800	4	-	Both loci
bna_ssRNA-XLOC_002860	XLOC_000170	A01:12399110:12399372:-	ath-XLOC_25146	chr3:18114700:18115141:+	BnaA01g20500D	1	AT3G48810	4	-	BnaA01g20490D	1	AT3G48800	5	-	Both loci
bna_ssRNA-XLOC_002860	XLOC_000170	A01:12399110:12399372:-	ath-XLOC_25132	chr3:18075738:18076015:-	BnaA01g20500D	1	AT3G48810	5	-	BnaA01g20490D	1	AT3G48800	4	-	Both loci
bna_ssRNA-XLOC_002860	XLOC_000170	A01:12399110:12399372:-	ath-XLOC_25137	chr3:18087215:18087707:+	BnaA01g20500D	1	AT3G48810	4	-	BnaA01g20490D	1	AT3G48800	3	-	Both loci
bna_ssRNA-XLOC_002860	XLOC_000170	A01:12399110:12399372:-	ath-XLOC_25142	chr3:18104565:18104775:-	BnaA01g20500D	1	AT3G48810	2	-	BnaA01g20490D	1	AT3G48800	3	-	Both loci
bna_ssRNA-XLOC_002860	XLOC_000170	A01:12399110:12399372:-	ath-XLOC_25136	chr3:18087215:18087707:+	BnaA01g20500D	1	AT3G48810	4	-	BnaA01g20490D	1	AT3G48800	3	-	Both loci
bna_ssRNA-XLOC_002860	XLOC_000170	A01:12399110:12399372:-	ath-XLOC_25143	chr3:18105824:18106179:-	BnaA01g20500D	1	AT3G48810	2	-	BnaA01g20490D	1	AT3G48800	3	-	Both loci
bna_ssRNA-XLOC_002860	XLOC_000170	A01:12399110:12399372:-	ath-XLOC_25140	chr3:18089133:18093150:-	BnaA01g20500D	1	AT3G48810	3	-	BnaA01g20490D	1	AT3G48800	2	-	Both loci
bna_polyA-XLOC_002723	XLOC_000172	A01:12552180:12553781:-	ath-XLOC_25207	chr3:18252274:18253816:-	BnaA01g20750D	5	AT3G49220	0	-	BnaA01g20700D	1	AT3G49200	2	-	Both loci
bna_polyA-XLOC_002723	XLOC_000172	A01:12552180:12553781:-	ath-XLOC_25206	chr3:18249601:18251237:-	BnaA01g20750D	5	AT3G49220	0	-	BnaA01g20700D	1	AT3G49200	2	-	Both loci
bna_polyA-XLOC_002723	XLOC_000172	A01:12552180:12553781:-	ath-XLOC_25202	chr3:18243461:18243941:+	BnaA01g20750D	5	AT3G49220	1	-	BnaA01g20700D	1	AT3G49200	2	-	Both loci
bna_polyA-XLOC_002723	XLOC_000172	A01:12552180:12553781:-	ath-XLOC_25198	chr3:18238230:18238613:+	BnaA01g20750D	5	AT3G49220	1	-	BnaA01g20700D	1	AT3G49200	1	-	Both loci
bna_polyA-XLOC_002723	XLOC_000172	A01:12552180:12553781:-	ath-XLOC_25195	chr3:18227074:18227492:+	BnaA01g20750D	5	AT3G49220	5	-	BnaA01g20700D	1	AT3G49200	3	-	Both loci
bna_polyA-XLOC_002723	XLOC_000172	A01:12552180:12553781:-	ath-XLOC_25203	chr3:18245130:18245443:-	BnaA01g20750D	5	AT3G49220	1	-	BnaA01g20700D	1	AT3G49200	2	-	Both loci
bna_polyA-XLOC_002723	XLOC_000172	A01:12552180:12553781:-	ath-XLOC_25204	chr3:18246077:18246365:+	BnaA01g20750D	5	AT3G49220	1	-	BnaA01g20700D	1	AT3G49200	2	-	Both loci
bna_polyA-XLOC_002723	XLOC_000172	A01:12552180:12553781:-	ath-XLOC_25205	chr3:18248595:18248795:-	BnaA01g20750D	5	AT3G49220	1	-	BnaA01g20700D	1	AT3G49200	2	-	Both loci
bna_polyA-XLOC_002723	XLOC_000172	A01:12552180:12553781:-	ath-XLOC_25199	chr3:18239485:18240041:+	BnaA01g20750D	5	AT3G49220	1	-	BnaA01g20700D	1	AT3G49200	1	-	Both loci
bna_polyA-XLOC_002723	XLOC_000172	A01:12552180:12553781:-	ath-XLOC_25200	chr3:18240875:18241455:+	BnaA01g20750D	5	AT3G49220	1	-	BnaA01g20700D	1	AT3G49200	1	-	Both loci
bna_polyA-XLOC_002723	XLOC_000172	A01:12552180:12553781:-	ath-XLOC_25201	chr3:18243461:18243829:-	BnaA01g20750D	5	AT3G49220	1	-	BnaA01g20700D	1	AT3G49200	2	-	Both loci
bna_polyA-XLOC_002723	XLOC_000172	A01:12552180:12553781:-	ath-XLOC_25197	chr3:18232901:18233137:+	BnaA01g20750D	5	AT3G49220	3	-	BnaA01g20700D	1	AT3G49200	1	-	Both loci
bna_polyA-XLOC_002723	XLOC_000172	A01:12552180:12553781:-	ath-XLOC_25196	chr3:18228008:18228212:+	BnaA01g20750D	5	AT3G49220	5	-	BnaA01g20700D	1	AT3G49200	3	-	Both loci
bna_polyA-XLOC_001029	XLOC_000066	A01:12877420:12879238:+	ath-XLOC_25296	chr3:18452802:18453014:-	BnaA01g20950D	1	AT3G49780	3	+	BnaA01g20960D	0	AT3G49790	4	+	Both loci
bna_polyA-XLOC_001029	XLOC_000066	A01:12877420:12879238:+	ath-XLOC_25304	chr3:18481363:18481601:-	BnaA01g20950D	1	AT3G49780	5	+	BnaA01g20960D	0	AT3G49790	4	+	Both loci
bna_polyA-XLOC_001029	XLOC_000066	A01:12877420:12879238:+	ath-XLOC_25302	chr3:18480291:18480539:-	BnaA01g20950D	1	AT3G49780	5	+	BnaA01g20960D	0	AT3G49790	4	+	Both loci
bna_polyA-XLOC_001029	XLOC_000066	A01:12877420:12879238:+	ath-XLOC_25298	chr3:18459557:18459973:+	BnaA01g20950D	1	AT3G49780	2	+	BnaA01g20960D	0	AT3G49790	3	+	Both loci
bna_polyA-XLOC_001029	XLOC_000066	A01:12877420:12879238:+	ath-XLOC_25295	chr3:18452644:18453139:.	BnaA01g20950D	1	AT3G49780	2	+	BnaA01g20960D	0	AT3G49790	3	+	Both loci
bna_polyA-XLOC_001029	XLOC_000066	A01:12877420:12879238:+	ath-XLOC_25300	chr3:18480222:18480427:+	BnaA01g20950D	1	AT3G49780	5	+	BnaA01g20960D	0	AT3G49790	4	+	Both loci
bna_polyA-XLOC_001029	XLOC_000066	A01:12877420:12879238:+	ath-XLOC_25294	chr3:18451227:18451599:+	BnaA01g20950D	1	AT3G49780	3	+	BnaA01g20960D	0	AT3G49790	4	+	Both loci
bna_polyA-XLOC_001029	XLOC_000066	A01:12877420:12879238:+	ath-XLOC_25297	chr3:18455555:18456039:+	BnaA01g20950D	1	AT3G49780	2	+	BnaA01g20960D	0	AT3G49790	3	+	Both loci
bna_polyA-XLOC_001029	XLOC_000066	A01:12877420:12879238:+	ath-XLOC_25301	chr3:18480222:18480427:+	BnaA01g20950D	1	AT3G49780	5	+	BnaA01g20960D	0	AT3G49790	4	+	Both loci
bna_polyA-XLOC_001029	XLOC_000066	A01:12877420:12879238:+	ath-XLOC_25303	chr3:18480291:18480539:-	BnaA01g20950D	1	AT3G49780	5	+	BnaA01g20960D	0	AT3G49790	4	+	Both loci
bna_polyA-XLOC_001029	XLOC_000066	A01:12877420:12879238:+	ath-XLOC_25299	chr3:18474324:18475138:+	BnaA01g20950D	1	AT3G49780	4	+	BnaA01g20960D	0	AT3G49790	3	+	Both loci
bna_polyA-XLOC_002744	XLOC_000174	A01:12971040:12972695:-	ath-XLOC_25335	chr3:18555933:18556203:+	BnaA01g21120D	3	AT3G50070	2	-	BnaA01g21080D	2	AT3G50060	1	-	Both loci
bna_polyA-XLOC_002744	XLOC_000174	A01:12971040:12972695:-	ath-XLOC_25344	chr3:18582380:18582689:+	BnaA01g21120D	3	AT3G50070	4	-	BnaA01g21080D	2	AT3G50060	5	-	Both loci
bna_polyA-XLOC_002744	XLOC_000174	A01:12971040:12972695:-	ath-XLOC_25340	chr3:18568893:18569216:+	BnaA01g21120D	3	AT3G50070	1	-	BnaA01g21080D	2	AT3G50060	2	-	Both loci
bna_polyA-XLOC_002744	XLOC_000174	A01:12971040:12972695:-	ath-XLOC_25342	chr3:18573467:18574436:-	BnaA01g21120D	3	AT3G50070	1	-	BnaA01g21080D	2	AT3G50060	2	-	Both loci
bna_polyA-XLOC_002744	XLOC_000174	A01:12971040:12972695:-	ath-XLOC_25337	chr3:18560850:18561085:+	BnaA01g21120D	3	AT3G50070	1	-	BnaA01g21080D	2	AT3G50060	1	-	Both loci
bna_polyA-XLOC_002744	XLOC_000174	A01:12971040:12972695:-	ath-XLOC_25343	chr3:18581114:18581709:+	BnaA01g21120D	3	AT3G50070	4	-	BnaA01g21080D	2	AT3G50060	5	-	Both loci
bna_polyA-XLOC_002744	XLOC_000174	A01:12971040:12972695:-	ath-XLOC_25336	chr3:18557922:18559730:+	BnaA01g21120D	3	AT3G50070	1	-	BnaA01g21080D	2	AT3G50060	0	-	Both loci
bna_polyA-XLOC_002744	XLOC_000174	A01:12971040:12972695:-	ath-XLOC_25334	chr3:18550686:18550930:+	BnaA01g21120D	3	AT3G50070	3	-	BnaA01g21080D	2	AT3G50060	2	-	Both loci
bna_polyA-XLOC_002744	XLOC_000174	A01:12971040:12972695:-	ath-XLOC_25333	chr3:18547313:18547527:+	BnaA01g21120D	3	AT3G50070	4	-	BnaA01g21080D	2	AT3G50060	3	-	Both loci
bna_polyA-XLOC_002744	XLOC_000174	A01:12971040:12972695:-	ath-XLOC_25339	chr3:18568112:18568355:-	BnaA01g21120D	3	AT3G50070	1	-	BnaA01g21080D	2	AT3G50060	2	-	Both loci
bna_polyA-XLOC_002744	XLOC_000174	A01:12971040:12972695:-	ath-XLOC_25332	chr3:18545748:18545985:-	BnaA01g21120D	3	AT3G50070	5	-	BnaA01g21080D	2	AT3G50060	4	-	Both loci
bna_polyA-XLOC_002744	XLOC_000174	A01:12971040:12972695:-	ath-XLOC_25345	chr3:18583718:18583919:+	BnaA01g21120D	3	AT3G50070	4	-	BnaA01g21080D	2	AT3G50060	5	-	Both loci
bna_polyA-XLOC_002744	XLOC_000174	A01:12971040:12972695:-	ath-XLOC_25341	chr3:18572741:18573017:-	BnaA01g21120D	3	AT3G50070	1	-	BnaA01g21080D	2	AT3G50060	2	-	Both loci
bna_polyA-XLOC_002744	XLOC_000174	A01:12971040:12972695:-	ath-XLOC_25338	chr3:18565320:18565561:+	BnaA01g21120D	3	AT3G50070	0	-	BnaA01g21080D	2	AT3G50060	1	-	Both loci
bna_polyA-XLOC_002744	XLOC_000174	A01:12971040:12972695:-	ath-XLOC_25331	chr3:18543779:18544031:-	BnaA01g21120D	3	AT3G50070	5	-	BnaA01g21080D	2	AT3G50060	4	-	Both loci
bna_ssRNA-XLOC_001092	XLOC_000068	A01:13082892:13084160:+	ath-XLOC_25394	chr3:18699212:18699586:+	BnaA01g21220D	1	AT3G50340	5	+	BnaA01g21230D	1	AT3G50360	3	+	Both loci
bna_ssRNA-XLOC_001092	XLOC_000068	A01:13082892:13084160:+	ath-XLOC_25393	chr3:18691759:18692002:+	BnaA01g21220D	1	AT3G50340	5	+	BnaA01g21230D	1	AT3G50360	3	+	Both loci
bna_ssRNA-XLOC_001092	XLOC_000068	A01:13082892:13084160:+	ath-XLOC_25386	chr3:18669936:18670142:+	BnaA01g21220D	1	AT3G50340	1	+	BnaA01g21230D	1	AT3G50360	2	+	Both loci
bna_ssRNA-XLOC_001092	XLOC_000068	A01:13082892:13084160:+	ath-XLOC_25384	chr3:18660037:18660295:+	BnaA01g21220D	1	AT3G50340	2	+	BnaA01g21230D	1	AT3G50360	4	+	Both loci
bna_ssRNA-XLOC_001092	XLOC_000068	A01:13082892:13084160:+	ath-XLOC_25391	chr3:18688735:18689111:+	BnaA01g21220D	1	AT3G50340	5	+	BnaA01g21230D	1	AT3G50360	3	+	Both loci
bna_ssRNA-XLOC_001092	XLOC_000068	A01:13082892:13084160:+	ath-XLOC_25380	chr3:18656373:18656574:-	BnaA01g21220D	1	AT3G50340	3	+	BnaA01g21230D	1	AT3G50360	5	+	Both loci
bna_ssRNA-XLOC_001092	XLOC_000068	A01:13082892:13084160:+	ath-XLOC_25381	chr3:18657266:18658584:+	BnaA01g21220D	1	AT3G50340	2	+	BnaA01g21230D	1	AT3G50360	4	+	Both loci
bna_ssRNA-XLOC_001092	XLOC_000068	A01:13082892:13084160:+	ath-XLOC_25390	chr3:18687475:18687674:+	BnaA01g21220D	1	AT3G50340	5	+	BnaA01g21230D	1	AT3G50360	3	+	Both loci
bna_ssRNA-XLOC_001092	XLOC_000068	A01:13082892:13084160:+	ath-XLOC_25388	chr3:18680726:18683094:+	BnaA01g21220D	1	AT3G50340	3	+	BnaA01g21230D	1	AT3G50360	1	+	Both loci
bna_ssRNA-XLOC_001092	XLOC_000068	A01:13082892:13084160:+	ath-XLOC_25378	chr3:18656231:18656542:+	BnaA01g21220D	1	AT3G50340	3	+	BnaA01g21230D	1	AT3G50360	5	+	Both loci
bna_ssRNA-XLOC_001092	XLOC_000068	A01:13082892:13084160:+	ath-XLOC_25377	chr3:18656231:18656542:+	BnaA01g21220D	1	AT3G50340	3	+	BnaA01g21230D	1	AT3G50360	5	+	Both loci
bna_ssRNA-XLOC_001092	XLOC_000068	A01:13082892:13084160:+	ath-XLOC_25376	chr3:18653709:18654630:+	BnaA01g21220D	1	AT3G50340	3	+	BnaA01g21230D	1	AT3G50360	5	+	Both loci
bna_ssRNA-XLOC_001092	XLOC_000068	A01:13082892:13084160:+	ath-XLOC_25392	chr3:18690180:18690483:+	BnaA01g21220D	1	AT3G50340	5	+	BnaA01g21230D	1	AT3G50360	3	+	Both loci
bna_ssRNA-XLOC_001092	XLOC_000068	A01:13082892:13084160:+	ath-XLOC_25383	chr3:18658928:18659229:+	BnaA01g21220D	1	AT3G50340	2	+	BnaA01g21230D	1	AT3G50360	4	+	Both loci
bna_ssRNA-XLOC_001092	XLOC_000068	A01:13082892:13084160:+	ath-XLOC_25382	chr3:18658860:18659229:-	BnaA01g21220D	1	AT3G50340	2	+	BnaA01g21230D	1	AT3G50360	4	+	Both loci
bna_ssRNA-XLOC_001092	XLOC_000068	A01:13082892:13084160:+	ath-XLOC_25385	chr3:18665007:18666688:+	BnaA01g21220D	1	AT3G50340	0	+	BnaA01g21230D	1	AT3G50360	2	+	Both loci
bna_ssRNA-XLOC_001092	XLOC_000068	A01:13082892:13084160:+	ath-XLOC_25387	chr3:18671928:18672217:+	BnaA01g21220D	1	AT3G50340	1	+	BnaA01g21230D	1	AT3G50360	2	+	Both loci
bna_ssRNA-XLOC_001092	XLOC_000068	A01:13082892:13084160:+	ath-XLOC_25389	chr3:18686309:18687095:+	BnaA01g21220D	1	AT3G50340	5	+	BnaA01g21230D	1	AT3G50360	3	+	Both loci
bna_ssRNA-XLOC_001092	XLOC_000068	A01:13082892:13084160:+	ath-XLOC_25379	chr3:18656373:18656574:-	BnaA01g21220D	1	AT3G50340	3	+	BnaA01g21230D	1	AT3G50360	5	+	Both loci
bna_polyA-XLOC_002754	XLOC_000175	A01:13235629:13237041:-	ath-XLOC_07272	chr1:20445928:20446153:-	BnaA01g21390D	1	AT1G54840	3	-	BnaA01g21380D	0	AT1G54780	2	-	Both loci
bna_polyA-XLOC_002754	XLOC_000175	A01:13235629:13237041:-	ath-XLOC_07275	chr1:20455784:20456099:-	BnaA01g21390D	1	AT1G54840	1	-	BnaA01g21380D	0	AT1G54780	5	-	Both loci
bna_polyA-XLOC_002754	XLOC_000175	A01:13235629:13237041:-	ath-XLOC_07273	chr1:20447330:20448353:-	BnaA01g21390D	1	AT1G54840	2	-	BnaA01g21380D	0	AT1G54780	2	-	Both loci
bna_polyA-XLOC_002754	XLOC_000175	A01:13235629:13237041:-	ath-XLOC_07274	chr1:20450276:20450636:-	BnaA01g21390D	1	AT1G54840	2	-	BnaA01g21380D	0	AT1G54780	2	-	Both loci
bna_ssRNA-XLOC_002912	XLOC_000176	A01:13293665:13294669:-	ath-XLOC_07275	chr1:20455784:20456099:-	BnaA01g21430D	2	AT1G54870	2	-	BnaA01g21390D	3	AT1G54840	1	-	Both loci
bna_ssRNA-XLOC_002912	XLOC_000176	A01:13293665:13294669:-	ath-XLOC_07277	chr1:20459136:20460619:-	BnaA01g21430D	2	AT1G54870	0	-	BnaA01g21390D	3	AT1G54840	3	-	Both loci
bna_ssRNA-XLOC_002912	XLOC_000176	A01:13293665:13294669:-	ath-XLOC_07273	chr1:20447330:20448353:-	BnaA01g21430D	2	AT1G54870	5	-	BnaA01g21390D	3	AT1G54840	2	-	Both loci
bna_ssRNA-XLOC_002912	XLOC_000176	A01:13293665:13294669:-	ath-XLOC_07276	chr1:20457366:20458134:+	BnaA01g21430D	2	AT1G54870	1	-	BnaA01g21390D	3	AT1G54840	2	-	Both loci
bna_ssRNA-XLOC_002912	XLOC_000176	A01:13293665:13294669:-	ath-XLOC_07278	chr1:20462762:20463342:-	BnaA01g21430D	2	AT1G54870	2	-	BnaA01g21390D	3	AT1G54840	5	-	Both loci
bna_ssRNA-XLOC_002912	XLOC_000176	A01:13293665:13294669:-	ath-XLOC_07274	chr1:20450276:20450636:-	BnaA01g21430D	2	AT1G54870	5	-	BnaA01g21390D	3	AT1G54840	2	-	Both loci
bna_ssRNA-XLOC_001149	XLOC_000071	A01:14411414:14412055:+	ath-XLOC_07847	chr1:22093227:22094810:+	BnaA01g22090D	2	AT1G59990	1	+	BnaA01g22110D	1	AT1G60010	1	+	Both loci
bna_ssRNA-XLOC_001149	XLOC_000071	A01:14411414:14412055:+	ath-XLOC_07854	chr1:22107188:22107430:-	BnaA01g22090D	2	AT1G59990	3	+	BnaA01g22110D	1	AT1G60010	1	+	Both loci
bna_ssRNA-XLOC_001149	XLOC_000071	A01:14411414:14412055:+	ath-XLOC_07834	chr1:22072023:22072385:+	BnaA01g22090D	2	AT1G59990	3	+	BnaA01g22110D	1	AT1G60010	5	+	Both loci
bna_ssRNA-XLOC_001149	XLOC_000071	A01:14411414:14412055:+	ath-XLOC_07835	chr1:22073919:22074814:-	BnaA01g22090D	2	AT1G59990	2	+	BnaA01g22110D	1	AT1G60010	4	+	Both loci
bna_ssRNA-XLOC_001149	XLOC_000071	A01:14411414:14412055:+	ath-XLOC_07848	chr1:22095423:22096950:+	BnaA01g22090D	2	AT1G59990	2	+	BnaA01g22110D	1	AT1G60010	0	+	Both loci
bna_ssRNA-XLOC_001149	XLOC_000071	A01:14411414:14412055:+	ath-XLOC_07855	chr1:22110495:22110729:-	BnaA01g22090D	2	AT1G59990	3	+	BnaA01g22110D	1	AT1G60010	1	+	Both loci
bna_ssRNA-XLOC_001149	XLOC_000071	A01:14411414:14412055:+	ath-XLOC_07837	chr1:22076505:22077103:.	BnaA01g22090D	2	AT1G59990	5	+	BnaA01g22110D	1	AT1G60010	1	+	Both loci
bna_ssRNA-XLOC_001149	XLOC_000071	A01:14411414:14412055:+	ath-XLOC_07845	chr1:22087974:22088246:-	BnaA01g22090D	2	AT1G59990	1	+	BnaA01g22110D	1	AT1G60010	3	+	Both loci
bna_ssRNA-XLOC_001149	XLOC_000071	A01:14411414:14412055:+	ath-XLOC_07839	chr1:22076743:22077051:.	BnaA01g22090D	2	AT1G59990	1	+	BnaA01g22110D	1	AT1G60060	4	+	Both loci
bna_ssRNA-XLOC_001149	XLOC_000071	A01:14411414:14412055:+	ath-XLOC_07850	chr1:22098601:22098822:-	BnaA01g22090D	2	AT1G59990	3	+	BnaA01g22110D	1	AT1G60010	1	+	Both loci
bna_ssRNA-XLOC_001149	XLOC_000071	A01:14411414:14412055:+	ath-XLOC_07846	chr1:22090470:22091663:+	BnaA01g22090D	2	AT1G59990	0	+	BnaA01g22110D	1	AT1G60010	2	+	Both loci
bna_ssRNA-XLOC_001149	XLOC_000071	A01:14411414:14412055:+	ath-XLOC_07856	chr1:22114100:22114341:+	BnaA01g22090D	2	AT1G59990	3	+	BnaA01g22110D	1	AT1G60010	1	+	Both loci
bna_ssRNA-XLOC_001149	XLOC_000071	A01:14411414:14412055:+	ath-XLOC_07840	chr1:22081090:22081407:-	BnaA01g22090D	2	AT1G59990	1	+	BnaA01g22110D	1	AT1G60010	3	+	Both loci
bna_ssRNA-XLOC_001149	XLOC_000071	A01:14411414:14412055:+	ath-XLOC_07860	chr1:22123493:22123796:+	BnaA01g22090D	2	AT1G59990	5	+	BnaA01g22110D	1	AT1G60010	3	+	Both loci
bna_ssRNA-XLOC_001149	XLOC_000071	A01:14411414:14412055:+	ath-XLOC_07859	chr1:22122657:22123040:+	BnaA01g22090D	2	AT1G59990	5	+	BnaA01g22110D	1	AT1G60010	3	+	Both loci
bna_ssRNA-XLOC_001149	XLOC_000071	A01:14411414:14412055:+	ath-XLOC_07851	chr1:22101191:22101627:+	BnaA01g22090D	2	AT1G59990	3	+	BnaA01g22110D	1	AT1G60010	1	+	Both loci
bna_ssRNA-XLOC_001149	XLOC_000071	A01:14411414:14412055:+	ath-XLOC_07843	chr1:22084554:22085895:.	BnaA01g22090D	2	AT1G59990	3	+	BnaA01g22110D	1	AT1G60010	1	+	Both loci
bna_ssRNA-XLOC_001149	XLOC_000071	A01:14411414:14412055:+	ath-XLOC_07858	chr1:22120558:22120970:+	BnaA01g22090D	2	AT1G59990	5	+	BnaA01g22110D	1	AT1G60010	3	+	Both loci
bna_ssRNA-XLOC_001149	XLOC_000071	A01:14411414:14412055:+	ath-XLOC_07841	chr1:22082135:22082380:-	BnaA01g22090D	2	AT1G59990	1	+	BnaA01g22110D	1	AT1G60010	3	+	Both loci
bna_ssRNA-XLOC_001149	XLOC_000071	A01:14411414:14412055:+	ath-XLOC_07853	chr1:22103816:22105370:+	BnaA01g22090D	2	AT1G59990	3	+	BnaA01g22110D	1	AT1G60010	1	+	Both loci
bna_ssRNA-XLOC_001149	XLOC_000071	A01:14411414:14412055:+	ath-XLOC_07836	chr1:22075613:22075885:-	BnaA01g22090D	2	AT1G59990	2	+	BnaA01g22110D	1	AT1G60010	4	+	Both loci
bna_ssRNA-XLOC_001149	XLOC_000071	A01:14411414:14412055:+	ath-XLOC_07849	chr1:22098163:22098418:+	BnaA01g22090D	2	AT1G59990	3	+	BnaA01g22110D	1	AT1G60010	1	+	Both loci
bna_ssRNA-XLOC_001149	XLOC_000071	A01:14411414:14412055:+	ath-XLOC_07844	chr1:22085009:22085517:+	BnaA01g22090D	2	AT1G59990	1	+	BnaA01g22110D	1	AT1G60010	3	+	Both loci
bna_ssRNA-XLOC_001149	XLOC_000071	A01:14411414:14412055:+	ath-XLOC_07852	chr1:22102026:22103440:+	BnaA01g22090D	2	AT1G59990	3	+	BnaA01g22110D	1	AT1G60010	1	+	Both loci
bna_ssRNA-XLOC_001149	XLOC_000071	A01:14411414:14412055:+	ath-XLOC_07833	chr1:22070790:22071677:+	BnaA01g22090D	2	AT1G59990	3	+	BnaA01g22110D	1	AT1G60010	5	+	Both loci
bna_ssRNA-XLOC_001149	XLOC_000071	A01:14411414:14412055:+	ath-XLOC_07857	chr1:22116063:22116653:+	BnaA01g22090D	2	AT1G59990	3	+	BnaA01g22110D	1	AT1G60010	1	+	Both loci
bna_ssRNA-XLOC_001149	XLOC_000071	A01:14411414:14412055:+	ath-XLOC_07838	chr1:22076532:22077068:-	BnaA01g22090D	2	AT1G59990	2	+	BnaA01g22110D	1	AT1G60010	4	+	Both loci
bna_ssRNA-XLOC_001149	XLOC_000071	A01:14411414:14412055:+	ath-XLOC_07842	chr1:22082970:22083704:-	BnaA01g22090D	2	AT1G59990	1	+	BnaA01g22110D	1	AT1G60010	3	+	Both loci
bna_polyA-XLOC_002789	XLOC_000179	A01:14483535:14484811:-	ath-XLOC_07847	chr1:22093227:22094810:+	BnaA01g22150D	2	AT1G60060	5	-	BnaA01g22120D	1	AT1G60030	2	-	Both loci
bna_polyA-XLOC_002789	XLOC_000179	A01:14483535:14484811:-	ath-XLOC_07854	chr1:22107188:22107430:-	BnaA01g22150D	2	AT1G60060	4	-	BnaA01g22120D	1	AT1G60030	1	-	Both loci
bna_polyA-XLOC_002789	XLOC_000179	A01:14483535:14484811:-	ath-XLOC_07865	chr1:22134630:22134911:-	BnaA01g22150D	2	AT1G60060	1	-	BnaA01g22120D	1	AT1G60030	3	-	Both loci
bna_polyA-XLOC_002789	XLOC_000179	A01:14483535:14484811:-	ath-XLOC_07848	chr1:22095423:22096950:+	BnaA01g22150D	2	AT1G60060	4	-	BnaA01g22120D	1	AT1G60030	1	-	Both loci
bna_polyA-XLOC_002789	XLOC_000179	A01:14483535:14484811:-	ath-XLOC_07855	chr1:22110495:22110729:-	BnaA01g22150D	2	AT1G60060	4	-	BnaA01g22120D	1	AT1G60030	1	-	Both loci
bna_polyA-XLOC_002789	XLOC_000179	A01:14483535:14484811:-	ath-XLOC_07872	chr1:22151500:22151811:-	BnaA01g22150D	2	AT1G60060	2	-	BnaA01g22120D	1	AT1G60030	5	-	Both loci
bna_polyA-XLOC_002789	XLOC_000179	A01:14483535:14484811:-	ath-XLOC_07850	chr1:22098601:22098822:-	BnaA01g22150D	2	AT1G60060	4	-	BnaA01g22120D	1	AT1G60030	1	-	Both loci
bna_polyA-XLOC_002789	XLOC_000179	A01:14483535:14484811:-	ath-XLOC_07856	chr1:22114100:22114341:+	BnaA01g22150D	2	AT1G60060	3	-	BnaA01g22120D	1	AT1G60030	0	-	Both loci
bna_polyA-XLOC_002789	XLOC_000179	A01:14483535:14484811:-	ath-XLOC_07860	chr1:22123493:22123796:+	BnaA01g22150D	2	AT1G60060	1	-	BnaA01g22120D	1	AT1G60030	2	-	Both loci
bna_polyA-XLOC_002789	XLOC_000179	A01:14483535:14484811:-	ath-XLOC_07861	chr1:22124421:22124687:-	BnaA01g22150D	2	AT1G60060	1	-	BnaA01g22120D	1	AT1G60030	3	-	Both loci
bna_polyA-XLOC_002789	XLOC_000179	A01:14483535:14484811:-	ath-XLOC_07867	chr1:22136096:22136410:-	BnaA01g22150D	2	AT1G60060	1	-	BnaA01g22120D	1	AT1G60030	3	-	Both loci
bna_polyA-XLOC_002789	XLOC_000179	A01:14483535:14484811:-	ath-XLOC_07869	chr1:22143702:22144125:+	BnaA01g22150D	2	AT1G60060	1	-	BnaA01g22120D	1	AT1G60030	4	-	Both loci
bna_polyA-XLOC_002789	XLOC_000179	A01:14483535:14484811:-	ath-XLOC_07859	chr1:22122657:22123040:+	BnaA01g22150D	2	AT1G60060	1	-	BnaA01g22120D	1	AT1G60030	2	-	Both loci
bna_polyA-XLOC_002789	XLOC_000179	A01:14483535:14484811:-	ath-XLOC_07851	chr1:22101191:22101627:+	BnaA01g22150D	2	AT1G60060	4	-	BnaA01g22120D	1	AT1G60030	1	-	Both loci
bna_polyA-XLOC_002789	XLOC_000179	A01:14483535:14484811:-	ath-XLOC_07868	chr1:22140933:22141439:-	BnaA01g22150D	2	AT1G60060	0	-	BnaA01g22120D	1	AT1G60030	3	-	Both loci
bna_polyA-XLOC_002789	XLOC_000179	A01:14483535:14484811:-	ath-XLOC_07873	chr1:22152589:22153238:+	BnaA01g22150D	2	AT1G60060	2	-	BnaA01g22120D	1	AT1G60030	5	-	Both loci
bna_polyA-XLOC_002789	XLOC_000179	A01:14483535:14484811:-	ath-XLOC_07863	chr1:22132868:22133104:-	BnaA01g22150D	2	AT1G60060	1	-	BnaA01g22120D	1	AT1G60030	3	-	Both loci
bna_polyA-XLOC_002789	XLOC_000179	A01:14483535:14484811:-	ath-XLOC_07862	chr1:22128870:22129201:+	BnaA01g22150D	2	AT1G60060	1	-	BnaA01g22120D	1	AT1G60030	3	-	Both loci
bna_polyA-XLOC_002789	XLOC_000179	A01:14483535:14484811:-	ath-XLOC_07864	chr1:22133722:22134127:+	BnaA01g22150D	2	AT1G60060	1	-	BnaA01g22120D	1	AT1G60030	3	-	Both loci
bna_polyA-XLOC_002789	XLOC_000179	A01:14483535:14484811:-	ath-XLOC_07858	chr1:22120558:22120970:+	BnaA01g22150D	2	AT1G60060	2	-	BnaA01g22120D	1	AT1G60030	2	-	Both loci
bna_polyA-XLOC_002789	XLOC_000179	A01:14483535:14484811:-	ath-XLOC_07853	chr1:22103816:22105370:+	BnaA01g22150D	2	AT1G60060	4	-	BnaA01g22120D	1	AT1G60030	1	-	Both loci
bna_polyA-XLOC_002789	XLOC_000179	A01:14483535:14484811:-	ath-XLOC_07849	chr1:22098163:22098418:+	BnaA01g22150D	2	AT1G60060	4	-	BnaA01g22120D	1	AT1G60030	1	-	Both loci
bna_polyA-XLOC_002789	XLOC_000179	A01:14483535:14484811:-	ath-XLOC_07852	chr1:22102026:22103440:+	BnaA01g22150D	2	AT1G60060	4	-	BnaA01g22120D	1	AT1G60030	1	-	Both loci
bna_polyA-XLOC_002789	XLOC_000179	A01:14483535:14484811:-	ath-XLOC_07866	chr1:22134855:22135105:+	BnaA01g22150D	2	AT1G60060	1	-	BnaA01g22120D	1	AT1G60030	3	-	Both loci
bna_polyA-XLOC_002789	XLOC_000179	A01:14483535:14484811:-	ath-XLOC_07871	chr1:22150832:22151201:-	BnaA01g22150D	2	AT1G60060	2	-	BnaA01g22120D	1	AT1G60030	5	-	Both loci
bna_polyA-XLOC_002789	XLOC_000179	A01:14483535:14484811:-	ath-XLOC_07857	chr1:22116063:22116653:+	BnaA01g22150D	2	AT1G60060	3	-	BnaA01g22120D	1	AT1G60030	0	-	Both loci
bna_polyA-XLOC_002789	XLOC_000179	A01:14483535:14484811:-	ath-XLOC_07870	chr1:22144613:22144874:+	BnaA01g22150D	2	AT1G60060	1	-	BnaA01g22120D	1	AT1G60030	4	-	Both loci
bna_ssRNA-XLOC_002954	XLOC_000179	A01:14483565:14484652:-	ath-XLOC_07847	chr1:22093227:22094810:+	BnaA01g22150D	2	AT1G60060	5	-	BnaA01g22120D	1	AT1G60030	2	-	Both loci
bna_ssRNA-XLOC_002954	XLOC_000179	A01:14483565:14484652:-	ath-XLOC_07854	chr1:22107188:22107430:-	BnaA01g22150D	2	AT1G60060	4	-	BnaA01g22120D	1	AT1G60030	1	-	Both loci
bna_ssRNA-XLOC_002954	XLOC_000179	A01:14483565:14484652:-	ath-XLOC_07865	chr1:22134630:22134911:-	BnaA01g22150D	2	AT1G60060	1	-	BnaA01g22120D	1	AT1G60030	3	-	Both loci
bna_ssRNA-XLOC_002954	XLOC_000179	A01:14483565:14484652:-	ath-XLOC_07848	chr1:22095423:22096950:+	BnaA01g22150D	2	AT1G60060	4	-	BnaA01g22120D	1	AT1G60030	1	-	Both loci
bna_ssRNA-XLOC_002954	XLOC_000179	A01:14483565:14484652:-	ath-XLOC_07855	chr1:22110495:22110729:-	BnaA01g22150D	2	AT1G60060	4	-	BnaA01g22120D	1	AT1G60030	1	-	Both loci
bna_ssRNA-XLOC_002954	XLOC_000179	A01:14483565:14484652:-	ath-XLOC_07872	chr1:22151500:22151811:-	BnaA01g22150D	2	AT1G60060	2	-	BnaA01g22120D	1	AT1G60030	5	-	Both loci
bna_ssRNA-XLOC_002954	XLOC_000179	A01:14483565:14484652:-	ath-XLOC_07850	chr1:22098601:22098822:-	BnaA01g22150D	2	AT1G60060	4	-	BnaA01g22120D	1	AT1G60030	1	-	Both loci
bna_ssRNA-XLOC_002954	XLOC_000179	A01:14483565:14484652:-	ath-XLOC_07856	chr1:22114100:22114341:+	BnaA01g22150D	2	AT1G60060	3	-	BnaA01g22120D	1	AT1G60030	0	-	Both loci
bna_ssRNA-XLOC_002954	XLOC_000179	A01:14483565:14484652:-	ath-XLOC_07860	chr1:22123493:22123796:+	BnaA01g22150D	2	AT1G60060	1	-	BnaA01g22120D	1	AT1G60030	2	-	Both loci
bna_ssRNA-XLOC_002954	XLOC_000179	A01:14483565:14484652:-	ath-XLOC_07861	chr1:22124421:22124687:-	BnaA01g22150D	2	AT1G60060	1	-	BnaA01g22120D	1	AT1G60030	3	-	Both loci
bna_ssRNA-XLOC_002954	XLOC_000179	A01:14483565:14484652:-	ath-XLOC_07867	chr1:22136096:22136410:-	BnaA01g22150D	2	AT1G60060	1	-	BnaA01g22120D	1	AT1G60030	3	-	Both loci
bna_ssRNA-XLOC_002954	XLOC_000179	A01:14483565:14484652:-	ath-XLOC_07869	chr1:22143702:22144125:+	BnaA01g22150D	2	AT1G60060	1	-	BnaA01g22120D	1	AT1G60030	4	-	Both loci
bna_ssRNA-XLOC_002954	XLOC_000179	A01:14483565:14484652:-	ath-XLOC_07859	chr1:22122657:22123040:+	BnaA01g22150D	2	AT1G60060	1	-	BnaA01g22120D	1	AT1G60030	2	-	Both loci
bna_ssRNA-XLOC_002954	XLOC_000179	A01:14483565:14484652:-	ath-XLOC_07851	chr1:22101191:22101627:+	BnaA01g22150D	2	AT1G60060	4	-	BnaA01g22120D	1	AT1G60030	1	-	Both loci
bna_ssRNA-XLOC_002954	XLOC_000179	A01:14483565:14484652:-	ath-XLOC_07868	chr1:22140933:22141439:-	BnaA01g22150D	2	AT1G60060	0	-	BnaA01g22120D	1	AT1G60030	3	-	Both loci
bna_ssRNA-XLOC_002954	XLOC_000179	A01:14483565:14484652:-	ath-XLOC_07873	chr1:22152589:22153238:+	BnaA01g22150D	2	AT1G60060	2	-	BnaA01g22120D	1	AT1G60030	5	-	Both loci
bna_ssRNA-XLOC_002954	XLOC_000179	A01:14483565:14484652:-	ath-XLOC_07863	chr1:22132868:22133104:-	BnaA01g22150D	2	AT1G60060	1	-	BnaA01g22120D	1	AT1G60030	3	-	Both loci
bna_ssRNA-XLOC_002954	XLOC_000179	A01:14483565:14484652:-	ath-XLOC_07862	chr1:22128870:22129201:+	BnaA01g22150D	2	AT1G60060	1	-	BnaA01g22120D	1	AT1G60030	3	-	Both loci
bna_ssRNA-XLOC_002954	XLOC_000179	A01:14483565:14484652:-	ath-XLOC_07864	chr1:22133722:22134127:+	BnaA01g22150D	2	AT1G60060	1	-	BnaA01g22120D	1	AT1G60030	3	-	Both loci
bna_ssRNA-XLOC_002954	XLOC_000179	A01:14483565:14484652:-	ath-XLOC_07858	chr1:22120558:22120970:+	BnaA01g22150D	2	AT1G60060	2	-	BnaA01g22120D	1	AT1G60030	2	-	Both loci
bna_ssRNA-XLOC_002954	XLOC_000179	A01:14483565:14484652:-	ath-XLOC_07853	chr1:22103816:22105370:+	BnaA01g22150D	2	AT1G60060	4	-	BnaA01g22120D	1	AT1G60030	1	-	Both loci
bna_ssRNA-XLOC_002954	XLOC_000179	A01:14483565:14484652:-	ath-XLOC_07849	chr1:22098163:22098418:+	BnaA01g22150D	2	AT1G60060	4	-	BnaA01g22120D	1	AT1G60030	1	-	Both loci
bna_ssRNA-XLOC_002954	XLOC_000179	A01:14483565:14484652:-	ath-XLOC_07852	chr1:22102026:22103440:+	BnaA01g22150D	2	AT1G60060	4	-	BnaA01g22120D	1	AT1G60030	1	-	Both loci
bna_ssRNA-XLOC_002954	XLOC_000179	A01:14483565:14484652:-	ath-XLOC_07866	chr1:22134855:22135105:+	BnaA01g22150D	2	AT1G60060	1	-	BnaA01g22120D	1	AT1G60030	3	-	Both loci
bna_ssRNA-XLOC_002954	XLOC_000179	A01:14483565:14484652:-	ath-XLOC_07871	chr1:22150832:22151201:-	BnaA01g22150D	2	AT1G60060	2	-	BnaA01g22120D	1	AT1G60030	5	-	Both loci
bna_ssRNA-XLOC_002954	XLOC_000179	A01:14483565:14484652:-	ath-XLOC_07857	chr1:22116063:22116653:+	BnaA01g22150D	2	AT1G60060	3	-	BnaA01g22120D	1	AT1G60030	0	-	Both loci
bna_ssRNA-XLOC_002954	XLOC_000179	A01:14483565:14484652:-	ath-XLOC_07870	chr1:22144613:22144874:+	BnaA01g22150D	2	AT1G60060	1	-	BnaA01g22120D	1	AT1G60030	4	-	Both loci
bna_ssRNA-XLOC_001154	XLOC_000072	A01:14545370:14551233:+	ath-XLOC_07879	chr1:22166336:22166535:-	BnaA01g22160D	1	AT1G60070	4	+	BnaA01g22200D	3	AT1G60140	3	+	Both loci
bna_ssRNA-XLOC_001154	XLOC_000072	A01:14545370:14551233:+	ath-XLOC_07877	chr1:22159078:22159280:+	BnaA01g22160D	1	AT1G60070	3	+	BnaA01g22200D	3	AT1G60140	4	+	Both loci
bna_ssRNA-XLOC_001154	XLOC_000072	A01:14545370:14551233:+	ath-XLOC_07884	chr1:22173807:22174054:+	BnaA01g22160D	1	AT1G60070	5	+	BnaA01g22200D	3	AT1G60140	2	+	Both loci
bna_ssRNA-XLOC_001154	XLOC_000072	A01:14545370:14551233:+	ath-XLOC_07881	chr1:22168401:22169461:-	BnaA01g22160D	1	AT1G60070	4	+	BnaA01g22200D	3	AT1G60140	2	+	Both loci
bna_ssRNA-XLOC_001154	XLOC_000072	A01:14545370:14551233:+	ath-XLOC_07875	chr1:22156750:22157105:-	BnaA01g22160D	1	AT1G60070	2	+	BnaA01g22200D	3	AT1G60140	4	+	Both loci
bna_ssRNA-XLOC_001154	XLOC_000072	A01:14545370:14551233:+	ath-XLOC_07880	chr1:22166474:22166700:+	BnaA01g22160D	1	AT1G60070	4	+	BnaA01g22200D	3	AT1G60140	3	+	Both loci
bna_ssRNA-XLOC_001154	XLOC_000072	A01:14545370:14551233:+	ath-XLOC_07873	chr1:22152589:22153238:+	BnaA01g22160D	1	AT1G60070	1	+	BnaA01g22200D	3	AT1G60140	5	+	Both loci
bna_ssRNA-XLOC_001154	XLOC_000072	A01:14545370:14551233:+	ath-XLOC_07883	chr1:22171760:22172223:+	BnaA01g22160D	1	AT1G60070	5	+	BnaA01g22200D	3	AT1G60140	2	+	Both loci
bna_ssRNA-XLOC_001154	XLOC_000072	A01:14545370:14551233:+	ath-XLOC_07876	chr1:22158927:22159182:-	BnaA01g22160D	1	AT1G60070	3	+	BnaA01g22200D	3	AT1G60140	4	+	Both loci
bna_ssRNA-XLOC_001154	XLOC_000072	A01:14545370:14551233:+	ath-XLOC_07874	chr1:22155568:22155944:-	BnaA01g22160D	1	AT1G60070	2	+	BnaA01g22200D	3	AT1G60140	4	+	Both loci
bna_ssRNA-XLOC_001154	XLOC_000072	A01:14545370:14551233:+	ath-XLOC_07878	chr1:22160469:22161188:-	BnaA01g22160D	1	AT1G60070	3	+	BnaA01g22200D	3	AT1G60140	3	+	Both loci
bna_ssRNA-XLOC_001154	XLOC_000072	A01:14545370:14551233:+	ath-XLOC_07882	chr1:22169942:22170291:-	BnaA01g22160D	1	AT1G60070	4	+	BnaA01g22200D	3	AT1G60140	2	+	Both loci
bna_polyA-XLOC_001108	XLOC_000073	A01:14809811:14810752:+	ath-XLOC_07927	chr1:22321387:22321594:+	BnaA01g22430D	1	AT1G60560	3	+	BnaA01g22440D	1	AT1G60600	1	+	Both loci
bna_polyA-XLOC_001108	XLOC_000073	A01:14809811:14810752:+	ath-XLOC_07923	chr1:22314235:22315037:+	BnaA01g22430D	1	AT1G60560	2	+	BnaA01g22440D	1	AT1G60600	1	+	Both loci
bna_polyA-XLOC_001108	XLOC_000073	A01:14809811:14810752:+	ath-XLOC_07921	chr1:22310826:22311520:+	BnaA01g22430D	1	AT1G60560	0	+	BnaA01g22440D	1	AT1G60600	3	+	Both loci
bna_polyA-XLOC_001108	XLOC_000073	A01:14809811:14810752:+	ath-XLOC_07920	chr1:22308746:22309098:+	BnaA01g22430D	1	AT1G60560	0	+	BnaA01g22440D	1	AT1G60600	3	+	Both loci
bna_polyA-XLOC_001108	XLOC_000073	A01:14809811:14810752:+	ath-XLOC_07919	chr1:22307610:22308280:+	BnaA01g22430D	1	AT1G60560	1	+	BnaA01g22440D	1	AT1G60600	4	+	Both loci
bna_polyA-XLOC_001108	XLOC_000073	A01:14809811:14810752:+	ath-XLOC_07925	chr1:22319505:22319714:+	BnaA01g22430D	1	AT1G60560	3	+	BnaA01g22440D	1	AT1G60600	1	+	Both loci
bna_polyA-XLOC_001108	XLOC_000073	A01:14809811:14810752:+	ath-XLOC_07930	chr1:22327416:22329502:+	BnaA01g22430D	1	AT1G60560	4	+	BnaA01g22440D	1	AT1G60600	1	+	Both loci
bna_polyA-XLOC_001108	XLOC_000073	A01:14809811:14810752:+	ath-XLOC_07922	chr1:22312213:22312446:-	BnaA01g22430D	1	AT1G60560	1	+	BnaA01g22440D	1	AT1G60600	2	+	Both loci
bna_polyA-XLOC_001108	XLOC_000073	A01:14809811:14810752:+	ath-XLOC_07928	chr1:22323032:22323394:-	BnaA01g22430D	1	AT1G60560	3	+	BnaA01g22440D	1	AT1G60600	1	+	Both loci
bna_polyA-XLOC_001108	XLOC_000073	A01:14809811:14810752:+	ath-XLOC_07924	chr1:22316164:22317068:+	BnaA01g22430D	1	AT1G60560	2	+	BnaA01g22440D	1	AT1G60600	1	+	Both loci
bna_polyA-XLOC_001108	XLOC_000073	A01:14809811:14810752:+	ath-XLOC_07931	chr1:22329741:22330413:+	BnaA01g22430D	1	AT1G60560	4	+	BnaA01g22440D	1	AT1G60600	1	+	Both loci
bna_polyA-XLOC_001108	XLOC_000073	A01:14809811:14810752:+	ath-XLOC_07926	chr1:22319918:22320133:-	BnaA01g22430D	1	AT1G60560	3	+	BnaA01g22440D	1	AT1G60600	1	+	Both loci
bna_polyA-XLOC_001108	XLOC_000073	A01:14809811:14810752:+	ath-XLOC_07929	chr1:22326338:22326684:+	BnaA01g22430D	1	AT1G60560	3	+	BnaA01g22440D	1	AT1G60600	0	+	Both loci
bna_ssRNA-XLOC_001171	XLOC_000074	A01:14842243:14848762:+	ath-XLOC_07927	chr1:22321387:22321594:+	BnaA01g22480D	1	AT1G60620	3	+	BnaA01g22490D	0	AT1G60630	5	+	Both loci
bna_ssRNA-XLOC_001171	XLOC_000074	A01:14842243:14848762:+	ath-XLOC_07923	chr1:22314235:22315037:+	BnaA01g22480D	1	AT1G60620	3	+	BnaA01g22490D	0	AT1G60630	5	+	Both loci
bna_ssRNA-XLOC_001171	XLOC_000074	A01:14842243:14848762:+	ath-XLOC_07933	chr1:22335499:22336614:+	BnaA01g22480D	1	AT1G60620	2	+	BnaA01g22490D	0	AT1G60630	0	+	Both loci
bna_ssRNA-XLOC_001171	XLOC_000074	A01:14842243:14848762:+	ath-XLOC_07932	chr1:22334589:22335150:+	BnaA01g22480D	1	AT1G60620	2	+	BnaA01g22490D	0	AT1G60630	0	+	Both loci
bna_ssRNA-XLOC_001171	XLOC_000074	A01:14842243:14848762:+	ath-XLOC_07925	chr1:22319505:22319714:+	BnaA01g22480D	1	AT1G60620	3	+	BnaA01g22490D	0	AT1G60630	5	+	Both loci
bna_ssRNA-XLOC_001171	XLOC_000074	A01:14842243:14848762:+	ath-XLOC_07930	chr1:22327416:22329502:+	BnaA01g22480D	1	AT1G60620	1	+	BnaA01g22490D	0	AT1G60630	3	+	Both loci
bna_ssRNA-XLOC_001171	XLOC_000074	A01:14842243:14848762:+	ath-XLOC_07934	chr1:22337857:22338485:+	BnaA01g22480D	1	AT1G60620	3	+	BnaA01g22490D	0	AT1G60630	1	+	Both loci
bna_ssRNA-XLOC_001171	XLOC_000074	A01:14842243:14848762:+	ath-XLOC_07935	chr1:22339109:22339484:+	BnaA01g22480D	1	AT1G60620	3	+	BnaA01g22490D	0	AT1G60630	1	+	Both loci
bna_ssRNA-XLOC_001171	XLOC_000074	A01:14842243:14848762:+	ath-XLOC_07928	chr1:22323032:22323394:-	BnaA01g22480D	1	AT1G60620	3	+	BnaA01g22490D	0	AT1G60630	5	+	Both loci
bna_ssRNA-XLOC_001171	XLOC_000074	A01:14842243:14848762:+	ath-XLOC_07924	chr1:22316164:22317068:+	BnaA01g22480D	1	AT1G60620	3	+	BnaA01g22490D	0	AT1G60630	5	+	Both loci
bna_ssRNA-XLOC_001171	XLOC_000074	A01:14842243:14848762:+	ath-XLOC_07931	chr1:22329741:22330413:+	BnaA01g22480D	1	AT1G60620	1	+	BnaA01g22490D	0	AT1G60630	3	+	Both loci
bna_ssRNA-XLOC_001171	XLOC_000074	A01:14842243:14848762:+	ath-XLOC_07926	chr1:22319918:22320133:-	BnaA01g22480D	1	AT1G60620	3	+	BnaA01g22490D	0	AT1G60630	5	+	Both loci
bna_ssRNA-XLOC_001171	XLOC_000074	A01:14842243:14848762:+	ath-XLOC_07929	chr1:22326338:22326684:+	BnaA01g22480D	1	AT1G60620	2	+	BnaA01g22490D	0	AT1G60630	4	+	Both loci
bna_polyA-XLOC_001118	XLOC_000075	A01:14946625:14947894:+	ath-XLOC_08063	chr1:22693250:22693585:-	BnaA01g22610D	2	AT1G61480	3	+	BnaA01g22660D	4	AT1G61500	1	+	Both loci
bna_polyA-XLOC_001118	XLOC_000075	A01:14946625:14947894:+	ath-XLOC_08051	chr1:22675975:22676398:+	BnaA01g22610D	2	AT1G61480	3	+	BnaA01g22660D	4	AT1G61500	5	+	Both loci
bna_polyA-XLOC_001118	XLOC_000075	A01:14946625:14947894:+	ath-XLOC_08054	chr1:22681500:22681956:+	BnaA01g22610D	2	AT1G61480	0	+	BnaA01g22660D	4	AT1G61500	2	+	Both loci
bna_polyA-XLOC_001118	XLOC_000075	A01:14946625:14947894:+	ath-XLOC_08065	chr1:22696880:22697684:+	BnaA01g22610D	2	AT1G61480	3	+	BnaA01g22660D	4	AT1G61500	1	+	Both loci
bna_polyA-XLOC_001118	XLOC_000075	A01:14946625:14947894:+	ath-XLOC_08067	chr1:22704947:22705435:+	BnaA01g22610D	2	AT1G61480	5	+	BnaA01g22660D	4	AT1G61500	3	+	Both loci
bna_polyA-XLOC_001118	XLOC_000075	A01:14946625:14947894:+	ath-XLOC_08062	chr1:22692009:22692784:+	BnaA01g22610D	2	AT1G61480	2	+	BnaA01g22660D	4	AT1G61500	0	+	Both loci
bna_polyA-XLOC_001118	XLOC_000075	A01:14946625:14947894:+	ath-XLOC_08056	chr1:22683571:22684411:+	BnaA01g22610D	2	AT1G61480	0	+	BnaA01g22660D	4	AT1G61500	2	+	Both loci
bna_polyA-XLOC_001118	XLOC_000075	A01:14946625:14947894:+	ath-XLOC_08059	chr1:22689258:22689500:-	BnaA01g22610D	2	AT1G61480	2	+	BnaA01g22660D	4	AT1G61500	1	+	Both loci
bna_polyA-XLOC_001118	XLOC_000075	A01:14946625:14947894:+	ath-XLOC_08064	chr1:22695322:22696323:+	BnaA01g22610D	2	AT1G61480	3	+	BnaA01g22660D	4	AT1G61500	1	+	Both loci
bna_polyA-XLOC_001118	XLOC_000075	A01:14946625:14947894:+	ath-XLOC_08060	chr1:22689546:22689807:+	BnaA01g22610D	2	AT1G61480	2	+	BnaA01g22660D	4	AT1G61500	0	+	Both loci
bna_polyA-XLOC_001118	XLOC_000075	A01:14946625:14947894:+	ath-XLOC_08053	chr1:22679770:22680261:+	BnaA01g22610D	2	AT1G61480	1	+	BnaA01g22660D	4	AT1G61500	3	+	Both loci
bna_polyA-XLOC_001118	XLOC_000075	A01:14946625:14947894:+	ath-XLOC_08061	chr1:22690319:22690825:+	BnaA01g22610D	2	AT1G61480	2	+	BnaA01g22660D	4	AT1G61500	0	+	Both loci
bna_polyA-XLOC_001118	XLOC_000075	A01:14946625:14947894:+	ath-XLOC_08050	chr1:22675256:22675486:+	BnaA01g22610D	2	AT1G61480	3	+	BnaA01g22660D	4	AT1G61500	5	+	Both loci
bna_polyA-XLOC_001118	XLOC_000075	A01:14946625:14947894:+	ath-XLOC_08066	chr1:22702896:22703418:-	BnaA01g22610D	2	AT1G61480	4	+	BnaA01g22660D	4	AT1G61500	2	+	Both loci
bna_polyA-XLOC_001118	XLOC_000075	A01:14946625:14947894:+	ath-XLOC_08058	chr1:22687038:22687306:+	BnaA01g22610D	2	AT1G61480	1	+	BnaA01g22660D	4	AT1G61500	1	+	Both loci
bna_polyA-XLOC_001118	XLOC_000075	A01:14946625:14947894:+	ath-XLOC_08052	chr1:22678652:22679001:-	BnaA01g22610D	2	AT1G61480	2	+	BnaA01g22660D	4	AT1G61500	4	+	Both loci
bna_polyA-XLOC_001118	XLOC_000075	A01:14946625:14947894:+	ath-XLOC_08055	chr1:22683107:22683417:+	BnaA01g22610D	2	AT1G61480	0	+	BnaA01g22660D	4	AT1G61500	2	+	Both loci
bna_polyA-XLOC_001118	XLOC_000075	A01:14946625:14947894:+	ath-XLOC_08057	chr1:22686193:22686534:+	BnaA01g22610D	2	AT1G61480	1	+	BnaA01g22660D	4	AT1G61500	1	+	Both loci
bna_ssRNA-XLOC_001183	XLOC_000076	A01:14974994:14977061:+	ath-XLOC_08067	chr1:22704947:22705435:+	BnaA01g22670D	2	AT1G61520	2	+	BnaA01g22700D	2	AT1G61566	3	+	Both loci
bna_ssRNA-XLOC_001183	XLOC_000076	A01:14974994:14977061:+	ath-XLOC_08070	chr1:22715516:22716215:+	BnaA01g22670D	2	AT1G61520	5	+	BnaA01g22700D	2	AT1G61566	1	+	Both loci
bna_ssRNA-XLOC_001183	XLOC_000076	A01:14974994:14977061:+	ath-XLOC_08066	chr1:22702896:22703418:-	BnaA01g22670D	2	AT1G61520	1	+	BnaA01g22700D	2	AT1G61566	4	+	Both loci
bna_ssRNA-XLOC_001183	XLOC_000076	A01:14974994:14977061:+	ath-XLOC_08068	chr1:22708928:22709412:+	BnaA01g22670D	2	AT1G61520	3	+	BnaA01g22700D	2	AT1G61566	2	+	Both loci
bna_ssRNA-XLOC_001183	XLOC_000076	A01:14974994:14977061:+	ath-XLOC_08069	chr1:22709968:22710314:+	BnaA01g22670D	2	AT1G61520	3	+	BnaA01g22700D	2	AT1G61566	2	+	Both loci
bna_polyA-XLOC_001122	XLOC_000076	A01:14975162:14977185:+	ath-XLOC_08067	chr1:22704947:22705435:+	BnaA01g22670D	2	AT1G61520	2	+	BnaA01g22700D	2	AT1G61566	3	+	Both loci
bna_polyA-XLOC_001122	XLOC_000076	A01:14975162:14977185:+	ath-XLOC_08070	chr1:22715516:22716215:+	BnaA01g22670D	2	AT1G61520	5	+	BnaA01g22700D	2	AT1G61566	1	+	Both loci
bna_polyA-XLOC_001122	XLOC_000076	A01:14975162:14977185:+	ath-XLOC_08066	chr1:22702896:22703418:-	BnaA01g22670D	2	AT1G61520	1	+	BnaA01g22700D	2	AT1G61566	4	+	Both loci
bna_polyA-XLOC_001122	XLOC_000076	A01:14975162:14977185:+	ath-XLOC_08068	chr1:22708928:22709412:+	BnaA01g22670D	2	AT1G61520	3	+	BnaA01g22700D	2	AT1G61566	2	+	Both loci
bna_polyA-XLOC_001122	XLOC_000076	A01:14975162:14977185:+	ath-XLOC_08069	chr1:22709968:22710314:+	BnaA01g22670D	2	AT1G61520	3	+	BnaA01g22700D	2	AT1G61566	2	+	Both loci
bna_ssRNA-XLOC_001184	XLOC_000077	A01:14990508:14991140:+	ath-XLOC_08067	chr1:22704947:22705435:+	BnaA01g22670D	2	AT1G61520	2	+	BnaA01g22700D	2	AT1G61566	3	+	Both loci
bna_ssRNA-XLOC_001184	XLOC_000077	A01:14990508:14991140:+	ath-XLOC_08070	chr1:22715516:22716215:+	BnaA01g22670D	2	AT1G61520	5	+	BnaA01g22700D	2	AT1G61566	1	+	Both loci
bna_ssRNA-XLOC_001184	XLOC_000077	A01:14990508:14991140:+	ath-XLOC_08066	chr1:22702896:22703418:-	BnaA01g22670D	2	AT1G61520	1	+	BnaA01g22700D	2	AT1G61566	4	+	Both loci
bna_ssRNA-XLOC_001184	XLOC_000077	A01:14990508:14991140:+	ath-XLOC_08068	chr1:22708928:22709412:+	BnaA01g22670D	2	AT1G61520	3	+	BnaA01g22700D	2	AT1G61566	2	+	Both loci
bna_ssRNA-XLOC_001184	XLOC_000077	A01:14990508:14991140:+	ath-XLOC_08069	chr1:22709968:22710314:+	BnaA01g22670D	2	AT1G61520	3	+	BnaA01g22700D	2	AT1G61566	2	+	Both loci
bna_ssRNA-XLOC_001185	XLOC_000078	A01:14993437:14994403:+	ath-XLOC_08067	chr1:22704947:22705435:+	BnaA01g22670D	2	AT1G61520	2	+	BnaA01g22700D	2	AT1G61566	3	+	Both loci
bna_ssRNA-XLOC_001185	XLOC_000078	A01:14993437:14994403:+	ath-XLOC_08070	chr1:22715516:22716215:+	BnaA01g22670D	2	AT1G61520	5	+	BnaA01g22700D	2	AT1G61566	1	+	Both loci
bna_ssRNA-XLOC_001185	XLOC_000078	A01:14993437:14994403:+	ath-XLOC_08066	chr1:22702896:22703418:-	BnaA01g22670D	2	AT1G61520	1	+	BnaA01g22700D	2	AT1G61566	4	+	Both loci
bna_ssRNA-XLOC_001185	XLOC_000078	A01:14993437:14994403:+	ath-XLOC_08068	chr1:22708928:22709412:+	BnaA01g22670D	2	AT1G61520	3	+	BnaA01g22700D	2	AT1G61566	2	+	Both loci
bna_ssRNA-XLOC_001185	XLOC_000078	A01:14993437:14994403:+	ath-XLOC_08069	chr1:22709968:22710314:+	BnaA01g22670D	2	AT1G61520	3	+	BnaA01g22700D	2	AT1G61566	2	+	Both loci
bna_polyA-XLOC_001123	XLOC_000079	A01:15002534:15003890:+	ath-XLOC_08067	chr1:22704947:22705435:+	BnaA01g22670D	2	AT1G61520	2	+	BnaA01g22700D	1	AT1G61566	3	+	Both loci
bna_polyA-XLOC_001123	XLOC_000079	A01:15002534:15003890:+	ath-XLOC_08070	chr1:22715516:22716215:+	BnaA01g22670D	2	AT1G61520	5	+	BnaA01g22700D	1	AT1G61566	1	+	Both loci
bna_polyA-XLOC_001123	XLOC_000079	A01:15002534:15003890:+	ath-XLOC_08066	chr1:22702896:22703418:-	BnaA01g22670D	2	AT1G61520	1	+	BnaA01g22700D	1	AT1G61566	4	+	Both loci
bna_polyA-XLOC_001123	XLOC_000079	A01:15002534:15003890:+	ath-XLOC_08068	chr1:22708928:22709412:+	BnaA01g22670D	2	AT1G61520	3	+	BnaA01g22700D	1	AT1G61566	2	+	Both loci
bna_polyA-XLOC_001123	XLOC_000079	A01:15002534:15003890:+	ath-XLOC_08069	chr1:22709968:22710314:+	BnaA01g22670D	2	AT1G61520	3	+	BnaA01g22700D	1	AT1G61566	2	+	Both loci
bna_ssRNA-XLOC_003006	XLOC_000181	A01:15319802:15320497:-	ath-XLOC_08134	chr1:22892811:22894120:-	BnaA01g22950D	1	AT1G61970	4	-	BnaA01g22930D	2	AT1G61900	2	-	Both loci
bna_ssRNA-XLOC_003006	XLOC_000181	A01:15319802:15320497:-	ath-XLOC_08137	chr1:22903285:22903485:-	BnaA01g22950D	1	AT1G61970	1	-	BnaA01g22930D	2	AT1G61900	5	-	Both loci
bna_ssRNA-XLOC_003006	XLOC_000181	A01:15319802:15320497:-	ath-XLOC_08135	chr1:22899337:22900142:-	BnaA01g22950D	1	AT1G61970	2	-	BnaA01g22930D	2	AT1G61900	4	-	Both loci
bna_ssRNA-XLOC_003006	XLOC_000181	A01:15319802:15320497:-	ath-XLOC_08133	chr1:22887951:22889187:-	BnaA01g22950D	1	AT1G61970	5	-	BnaA01g22930D	2	AT1G61900	1	-	Both loci
bna_ssRNA-XLOC_003006	XLOC_000181	A01:15319802:15320497:-	ath-XLOC_08136	chr1:22902344:22902812:-	BnaA01g22950D	1	AT1G61970	1	-	BnaA01g22930D	2	AT1G61900	5	-	Both loci
bna_ssRNA-XLOC_003020	XLOC_000182	A01:15640606:15641389:-	ath-XLOC_21404	chr3:8688357:8688601:-	BnaA01g23250D	2	AT3G24060	1	-	BnaA01g23220D	2	AT3G24040	2	-	Both loci
bna_ssRNA-XLOC_003020	XLOC_000182	A01:15640606:15641389:-	ath-XLOC_21402	chr3:8682769:8683224:+	BnaA01g23250D	2	AT3G24060	2	-	BnaA01g23220D	2	AT3G24040	0	-	Both loci
bna_ssRNA-XLOC_003020	XLOC_000182	A01:15640606:15641389:-	ath-XLOC_21403	chr3:8685848:8687947:-	BnaA01g23250D	2	AT3G24060	1	-	BnaA01g23220D	2	AT3G24040	1	-	Both loci
bna_ssRNA-XLOC_003020	XLOC_000182	A01:15640606:15641389:-	ath-XLOC_21401	chr3:8676121:8676652:+	BnaA01g23250D	2	AT3G24060	5	-	BnaA01g23220D	2	AT3G24040	3	-	Both loci
bna_polyA-XLOC_001156	XLOC_000082	A01:15684007:15686754:+	ath-XLOC_21413	chr3:8723576:8723840:+	BnaA01g23320D	2	AT3G24110	4	+	BnaA01g23340D	0	AT3G24120	3	+	Both loci
bna_polyA-XLOC_001156	XLOC_000082	A01:15684007:15686754:+	ath-XLOC_21406	chr3:8704954:8705393:+	BnaA01g23320D	2	AT3G24110	0	+	BnaA01g23340D	0	AT3G24120	1	+	Both loci
bna_polyA-XLOC_001156	XLOC_000082	A01:15684007:15686754:+	ath-XLOC_21412	chr3:8719536:8719751:-	BnaA01g23320D	2	AT3G24110	4	+	BnaA01g23340D	0	AT3G24120	3	+	Both loci
bna_polyA-XLOC_001156	XLOC_000082	A01:15684007:15686754:+	ath-XLOC_21411	chr3:8718848:8719084:+	BnaA01g23320D	2	AT3G24110	4	+	BnaA01g23340D	0	AT3G24120	3	+	Both loci
bna_polyA-XLOC_001156	XLOC_000082	A01:15684007:15686754:+	ath-XLOC_21407	chr3:8705881:8706331:+	BnaA01g23320D	2	AT3G24110	1	+	BnaA01g23340D	0	AT3G24120	0	+	Both loci
bna_polyA-XLOC_001156	XLOC_000082	A01:15684007:15686754:+	ath-XLOC_21415	chr3:8727239:8727921:-	BnaA01g23320D	2	AT3G24110	5	+	BnaA01g23340D	0	AT3G24120	4	+	Both loci
bna_polyA-XLOC_001156	XLOC_000082	A01:15684007:15686754:+	ath-XLOC_21416	chr3:8728374:8729146:-	BnaA01g23320D	2	AT3G24110	5	+	BnaA01g23340D	0	AT3G24120	4	+	Both loci
bna_polyA-XLOC_001156	XLOC_000082	A01:15684007:15686754:+	ath-XLOC_21409	chr3:8715854:8717844:+	BnaA01g23320D	2	AT3G24110	3	+	BnaA01g23340D	0	AT3G24120	2	+	Both loci
bna_polyA-XLOC_001156	XLOC_000082	A01:15684007:15686754:+	ath-XLOC_21410	chr3:8718068:8718309:+	BnaA01g23320D	2	AT3G24110	3	+	BnaA01g23340D	0	AT3G24120	2	+	Both loci
bna_polyA-XLOC_001156	XLOC_000082	A01:15684007:15686754:+	ath-XLOC_21414	chr3:8724414:8724922:+	BnaA01g23320D	2	AT3G24110	4	+	BnaA01g23340D	0	AT3G24120	3	+	Both loci
bna_polyA-XLOC_001156	XLOC_000082	A01:15684007:15686754:+	ath-XLOC_21405	chr3:8701451:8701951:+	BnaA01g23320D	2	AT3G24110	2	+	BnaA01g23340D	0	AT3G24120	3	+	Both loci
bna_polyA-XLOC_001156	XLOC_000082	A01:15684007:15686754:+	ath-XLOC_21408	chr3:8711569:8711999:+	BnaA01g23320D	2	AT3G24110	2	+	BnaA01g23340D	0	AT3G24120	1	+	Both loci
bna_ssRNA-XLOC_001219	XLOC_000083	A01:15690720:15691708:+	ath-XLOC_21413	chr3:8723576:8723840:+	BnaA01g23340D	1	AT3G24120	3	+	BnaA01g23360D	2	AT3G24130	2	+	Both loci
bna_ssRNA-XLOC_001219	XLOC_000083	A01:15690720:15691708:+	ath-XLOC_21406	chr3:8704954:8705393:+	BnaA01g23340D	1	AT3G24120	1	+	BnaA01g23360D	2	AT3G24130	2	+	Both loci
bna_ssRNA-XLOC_001219	XLOC_000083	A01:15690720:15691708:+	ath-XLOC_21412	chr3:8719536:8719751:-	BnaA01g23340D	1	AT3G24120	3	+	BnaA01g23360D	2	AT3G24130	2	+	Both loci
bna_ssRNA-XLOC_001219	XLOC_000083	A01:15690720:15691708:+	ath-XLOC_21411	chr3:8718848:8719084:+	BnaA01g23340D	1	AT3G24120	3	+	BnaA01g23360D	2	AT3G24130	2	+	Both loci
bna_ssRNA-XLOC_001219	XLOC_000083	A01:15690720:15691708:+	ath-XLOC_21407	chr3:8705881:8706331:+	BnaA01g23340D	1	AT3G24120	0	+	BnaA01g23360D	2	AT3G24130	1	+	Both loci
bna_ssRNA-XLOC_001219	XLOC_000083	A01:15690720:15691708:+	ath-XLOC_21415	chr3:8727239:8727921:-	BnaA01g23340D	1	AT3G24120	4	+	BnaA01g23360D	2	AT3G24130	3	+	Both loci
bna_ssRNA-XLOC_001219	XLOC_000083	A01:15690720:15691708:+	ath-XLOC_21416	chr3:8728374:8729146:-	BnaA01g23340D	1	AT3G24120	4	+	BnaA01g23360D	2	AT3G24130	3	+	Both loci
bna_ssRNA-XLOC_001219	XLOC_000083	A01:15690720:15691708:+	ath-XLOC_21409	chr3:8715854:8717844:+	BnaA01g23340D	1	AT3G24120	2	+	BnaA01g23360D	2	AT3G24130	1	+	Both loci
bna_ssRNA-XLOC_001219	XLOC_000083	A01:15690720:15691708:+	ath-XLOC_21410	chr3:8718068:8718309:+	BnaA01g23340D	1	AT3G24120	2	+	BnaA01g23360D	2	AT3G24130	1	+	Both loci
bna_ssRNA-XLOC_001219	XLOC_000083	A01:15690720:15691708:+	ath-XLOC_21417	chr3:8732673:8732984:+	BnaA01g23340D	1	AT3G24120	5	+	BnaA01g23360D	2	AT3G24130	4	+	Both loci
bna_ssRNA-XLOC_001219	XLOC_000083	A01:15690720:15691708:+	ath-XLOC_21414	chr3:8724414:8724922:+	BnaA01g23340D	1	AT3G24120	3	+	BnaA01g23360D	2	AT3G24130	2	+	Both loci
bna_ssRNA-XLOC_001219	XLOC_000083	A01:15690720:15691708:+	ath-XLOC_21405	chr3:8701451:8701951:+	BnaA01g23340D	1	AT3G24120	3	+	BnaA01g23360D	2	AT3G24130	4	+	Both loci
bna_ssRNA-XLOC_001219	XLOC_000083	A01:15690720:15691708:+	ath-XLOC_21408	chr3:8711569:8711999:+	BnaA01g23340D	1	AT3G24120	1	+	BnaA01g23360D	2	AT3G24130	0	+	Both loci
bna_ssRNA-XLOC_003031	XLOC_000183	A01:15746626:15747234:-	ath-XLOC_21413	chr3:8723576:8723840:+	BnaA01g23380D	2	AT3G24150	1	-	BnaA01g23360D	1	AT3G24130	2	-	Both loci
bna_ssRNA-XLOC_003031	XLOC_000183	A01:15746626:15747234:-	ath-XLOC_21406	chr3:8704954:8705393:+	BnaA01g23380D	2	AT3G24150	4	-	BnaA01g23360D	1	AT3G24130	2	-	Both loci
bna_ssRNA-XLOC_003031	XLOC_000183	A01:15746626:15747234:-	ath-XLOC_21412	chr3:8719536:8719751:-	BnaA01g23380D	2	AT3G24150	1	-	BnaA01g23360D	1	AT3G24130	2	-	Both loci
bna_ssRNA-XLOC_003031	XLOC_000183	A01:15746626:15747234:-	ath-XLOC_21411	chr3:8718848:8719084:+	BnaA01g23380D	2	AT3G24150	1	-	BnaA01g23360D	1	AT3G24130	2	-	Both loci
bna_ssRNA-XLOC_003031	XLOC_000183	A01:15746626:15747234:-	ath-XLOC_21407	chr3:8705881:8706331:+	BnaA01g23380D	2	AT3G24150	3	-	BnaA01g23360D	1	AT3G24130	1	-	Both loci
bna_ssRNA-XLOC_003031	XLOC_000183	A01:15746626:15747234:-	ath-XLOC_21421	chr3:8740417:8741055:+	BnaA01g23380D	2	AT3G24150	3	-	BnaA01g23360D	1	AT3G24130	5	-	Both loci
bna_ssRNA-XLOC_003031	XLOC_000183	A01:15746626:15747234:-	ath-XLOC_21415	chr3:8727239:8727921:-	BnaA01g23380D	2	AT3G24150	1	-	BnaA01g23360D	1	AT3G24130	3	-	Both loci
bna_ssRNA-XLOC_003031	XLOC_000183	A01:15746626:15747234:-	ath-XLOC_21416	chr3:8728374:8729146:-	BnaA01g23380D	2	AT3G24150	1	-	BnaA01g23360D	1	AT3G24130	3	-	Both loci
bna_ssRNA-XLOC_003031	XLOC_000183	A01:15746626:15747234:-	ath-XLOC_21409	chr3:8715854:8717844:+	BnaA01g23380D	2	AT3G24150	1	-	BnaA01g23360D	1	AT3G24130	1	-	Both loci
bna_ssRNA-XLOC_003031	XLOC_000183	A01:15746626:15747234:-	ath-XLOC_21410	chr3:8718068:8718309:+	BnaA01g23380D	2	AT3G24150	1	-	BnaA01g23360D	1	AT3G24130	1	-	Both loci
bna_ssRNA-XLOC_003031	XLOC_000183	A01:15746626:15747234:-	ath-XLOC_21417	chr3:8732673:8732984:+	BnaA01g23380D	2	AT3G24150	2	-	BnaA01g23360D	1	AT3G24130	4	-	Both loci
bna_ssRNA-XLOC_003031	XLOC_000183	A01:15746626:15747234:-	ath-XLOC_21414	chr3:8724414:8724922:+	BnaA01g23380D	2	AT3G24150	0	-	BnaA01g23360D	1	AT3G24130	2	-	Both loci
bna_ssRNA-XLOC_003031	XLOC_000183	A01:15746626:15747234:-	ath-XLOC_21408	chr3:8711569:8711999:+	BnaA01g23380D	2	AT3G24150	2	-	BnaA01g23360D	1	AT3G24130	0	-	Both loci
bna_ssRNA-XLOC_003031	XLOC_000183	A01:15746626:15747234:-	ath-XLOC_21420	chr3:8739100:8739532:+	BnaA01g23380D	2	AT3G24150	3	-	BnaA01g23360D	1	AT3G24130	5	-	Both loci
bna_ssRNA-XLOC_003031	XLOC_000183	A01:15746626:15747234:-	ath-XLOC_21419	chr3:8737620:8737860:+	BnaA01g23380D	2	AT3G24150	3	-	BnaA01g23360D	1	AT3G24130	5	-	Both loci
bna_ssRNA-XLOC_003032	XLOC_000184	A01:15747955:15748724:-	ath-XLOC_21413	chr3:8723576:8723840:+	BnaA01g23380D	2	AT3G24150	1	-	BnaA01g23360D	1	AT3G24130	2	-	Both loci
bna_ssRNA-XLOC_003032	XLOC_000184	A01:15747955:15748724:-	ath-XLOC_21406	chr3:8704954:8705393:+	BnaA01g23380D	2	AT3G24150	4	-	BnaA01g23360D	1	AT3G24130	2	-	Both loci
bna_ssRNA-XLOC_003032	XLOC_000184	A01:15747955:15748724:-	ath-XLOC_21412	chr3:8719536:8719751:-	BnaA01g23380D	2	AT3G24150	1	-	BnaA01g23360D	1	AT3G24130	2	-	Both loci
bna_ssRNA-XLOC_003032	XLOC_000184	A01:15747955:15748724:-	ath-XLOC_21411	chr3:8718848:8719084:+	BnaA01g23380D	2	AT3G24150	1	-	BnaA01g23360D	1	AT3G24130	2	-	Both loci
bna_ssRNA-XLOC_003032	XLOC_000184	A01:15747955:15748724:-	ath-XLOC_21407	chr3:8705881:8706331:+	BnaA01g23380D	2	AT3G24150	3	-	BnaA01g23360D	1	AT3G24130	1	-	Both loci
bna_ssRNA-XLOC_003032	XLOC_000184	A01:15747955:15748724:-	ath-XLOC_21421	chr3:8740417:8741055:+	BnaA01g23380D	2	AT3G24150	3	-	BnaA01g23360D	1	AT3G24130	5	-	Both loci
bna_ssRNA-XLOC_003032	XLOC_000184	A01:15747955:15748724:-	ath-XLOC_21415	chr3:8727239:8727921:-	BnaA01g23380D	2	AT3G24150	1	-	BnaA01g23360D	1	AT3G24130	3	-	Both loci
bna_ssRNA-XLOC_003032	XLOC_000184	A01:15747955:15748724:-	ath-XLOC_21416	chr3:8728374:8729146:-	BnaA01g23380D	2	AT3G24150	1	-	BnaA01g23360D	1	AT3G24130	3	-	Both loci
bna_ssRNA-XLOC_003032	XLOC_000184	A01:15747955:15748724:-	ath-XLOC_21409	chr3:8715854:8717844:+	BnaA01g23380D	2	AT3G24150	1	-	BnaA01g23360D	1	AT3G24130	1	-	Both loci
bna_ssRNA-XLOC_003032	XLOC_000184	A01:15747955:15748724:-	ath-XLOC_21410	chr3:8718068:8718309:+	BnaA01g23380D	2	AT3G24150	1	-	BnaA01g23360D	1	AT3G24130	1	-	Both loci
bna_ssRNA-XLOC_003032	XLOC_000184	A01:15747955:15748724:-	ath-XLOC_21417	chr3:8732673:8732984:+	BnaA01g23380D	2	AT3G24150	2	-	BnaA01g23360D	1	AT3G24130	4	-	Both loci
bna_ssRNA-XLOC_003032	XLOC_000184	A01:15747955:15748724:-	ath-XLOC_21414	chr3:8724414:8724922:+	BnaA01g23380D	2	AT3G24150	0	-	BnaA01g23360D	1	AT3G24130	2	-	Both loci
bna_ssRNA-XLOC_003032	XLOC_000184	A01:15747955:15748724:-	ath-XLOC_21408	chr3:8711569:8711999:+	BnaA01g23380D	2	AT3G24150	2	-	BnaA01g23360D	1	AT3G24130	0	-	Both loci
bna_ssRNA-XLOC_003032	XLOC_000184	A01:15747955:15748724:-	ath-XLOC_21420	chr3:8739100:8739532:+	BnaA01g23380D	2	AT3G24150	3	-	BnaA01g23360D	1	AT3G24130	5	-	Both loci
bna_ssRNA-XLOC_003032	XLOC_000184	A01:15747955:15748724:-	ath-XLOC_21419	chr3:8737620:8737860:+	BnaA01g23380D	2	AT3G24150	3	-	BnaA01g23360D	1	AT3G24130	5	-	Both loci
bna_polyA-XLOC_002856	XLOC_000185	A01:15778537:15780849:-	ath-XLOC_21413	chr3:8723576:8723840:+	BnaA01g23420D	1	AT3G24190	5	-	BnaA01g23410D	1	AT3G24170	3	-	Both loci
bna_polyA-XLOC_002856	XLOC_000185	A01:15778537:15780849:-	ath-XLOC_21412	chr3:8719536:8719751:-	BnaA01g23420D	1	AT3G24190	5	-	BnaA01g23410D	1	AT3G24170	3	-	Both loci
bna_polyA-XLOC_002856	XLOC_000185	A01:15778537:15780849:-	ath-XLOC_21422	chr3:8743265:8743516:-	BnaA01g23420D	1	AT3G24190	0	-	BnaA01g23410D	1	AT3G24170	2	-	Both loci
bna_polyA-XLOC_002856	XLOC_000185	A01:15778537:15780849:-	ath-XLOC_21411	chr3:8718848:8719084:+	BnaA01g23420D	1	AT3G24190	5	-	BnaA01g23410D	1	AT3G24170	3	-	Both loci
bna_polyA-XLOC_002856	XLOC_000185	A01:15778537:15780849:-	ath-XLOC_21424	chr3:8745105:8745527:-	BnaA01g23420D	1	AT3G24190	0	-	BnaA01g23410D	1	AT3G24170	2	-	Both loci
bna_polyA-XLOC_002856	XLOC_000185	A01:15778537:15780849:-	ath-XLOC_21423	chr3:8743664:8743914:-	BnaA01g23420D	1	AT3G24190	0	-	BnaA01g23410D	1	AT3G24170	2	-	Both loci
bna_polyA-XLOC_002856	XLOC_000185	A01:15778537:15780849:-	ath-XLOC_21421	chr3:8740417:8741055:+	BnaA01g23420D	1	AT3G24190	1	-	BnaA01g23410D	1	AT3G24170	1	-	Both loci
bna_polyA-XLOC_002856	XLOC_000185	A01:15778537:15780849:-	ath-XLOC_21415	chr3:8727239:8727921:-	BnaA01g23420D	1	AT3G24190	3	-	BnaA01g23410D	1	AT3G24170	1	-	Both loci
bna_polyA-XLOC_002856	XLOC_000185	A01:15778537:15780849:-	ath-XLOC_21416	chr3:8728374:8729146:-	BnaA01g23420D	1	AT3G24190	3	-	BnaA01g23410D	1	AT3G24170	1	-	Both loci
bna_polyA-XLOC_002856	XLOC_000185	A01:15778537:15780849:-	ath-XLOC_21425	chr3:8750377:8751166:+	BnaA01g23420D	1	AT3G24190	1	-	BnaA01g23410D	1	AT3G24170	3	-	Both loci
bna_polyA-XLOC_002856	XLOC_000185	A01:15778537:15780849:-	ath-XLOC_21409	chr3:8715854:8717844:+	BnaA01g23420D	1	AT3G24190	5	-	BnaA01g23410D	1	AT3G24170	3	-	Both loci
bna_polyA-XLOC_002856	XLOC_000185	A01:15778537:15780849:-	ath-XLOC_21410	chr3:8718068:8718309:+	BnaA01g23420D	1	AT3G24190	5	-	BnaA01g23410D	1	AT3G24170	3	-	Both loci
bna_polyA-XLOC_002856	XLOC_000185	A01:15778537:15780849:-	ath-XLOC_21417	chr3:8732673:8732984:+	BnaA01g23420D	1	AT3G24190	2	-	BnaA01g23410D	1	AT3G24170	0	-	Both loci
bna_polyA-XLOC_002856	XLOC_000185	A01:15778537:15780849:-	ath-XLOC_21414	chr3:8724414:8724922:+	BnaA01g23420D	1	AT3G24190	4	-	BnaA01g23410D	1	AT3G24170	2	-	Both loci
bna_polyA-XLOC_002856	XLOC_000185	A01:15778537:15780849:-	ath-XLOC_21420	chr3:8739100:8739532:+	BnaA01g23420D	1	AT3G24190	1	-	BnaA01g23410D	1	AT3G24170	1	-	Both loci
bna_polyA-XLOC_002856	XLOC_000185	A01:15778537:15780849:-	ath-XLOC_21426	chr3:8753316:8755632:+	BnaA01g23420D	1	AT3G24190	2	-	BnaA01g23410D	1	AT3G24170	4	-	Both loci
bna_polyA-XLOC_002856	XLOC_000185	A01:15778537:15780849:-	ath-XLOC_21419	chr3:8737620:8737860:+	BnaA01g23420D	1	AT3G24190	1	-	BnaA01g23410D	1	AT3G24170	1	-	Both loci
bna_ssRNA-XLOC_001243	XLOC_000084	A01:16045163:16046353:+	ath-XLOC_21352	chr3:8493021:8493270:-	BnaA01g23630D	2	AT3G23640	4	+	BnaA01g23660D	2	AT3G23620	2	+	Both loci
bna_ssRNA-XLOC_001243	XLOC_000084	A01:16045163:16046353:+	ath-XLOC_21349	chr3:8490849:8491373:+	BnaA01g23630D	2	AT3G23640	4	+	BnaA01g23660D	2	AT3G23620	2	+	Both loci
bna_ssRNA-XLOC_001243	XLOC_000084	A01:16045163:16046353:+	ath-XLOC_21359	chr3:8509026:8509434:-	BnaA01g23630D	2	AT3G23640	0	+	BnaA01g23660D	2	AT3G23620	5	+	Both loci
bna_ssRNA-XLOC_001243	XLOC_000084	A01:16045163:16046353:+	ath-XLOC_21347	chr3:8489483:8490043:-	BnaA01g23630D	2	AT3G23640	4	+	BnaA01g23660D	2	AT3G23620	1	+	Both loci
bna_ssRNA-XLOC_001243	XLOC_000084	A01:16045163:16046353:+	ath-XLOC_21354	chr3:8497934:8498328:+	BnaA01g23630D	2	AT3G23640	2	+	BnaA01g23660D	2	AT3G23620	3	+	Both loci
bna_ssRNA-XLOC_001243	XLOC_000084	A01:16045163:16046353:+	ath-XLOC_21350	chr3:8490883:8491275:-	BnaA01g23630D	2	AT3G23640	4	+	BnaA01g23660D	2	AT3G23620	2	+	Both loci
bna_ssRNA-XLOC_001243	XLOC_000084	A01:16045163:16046353:+	ath-XLOC_21348	chr3:8490849:8491373:+	BnaA01g23630D	2	AT3G23640	4	+	BnaA01g23660D	2	AT3G23620	2	+	Both loci
bna_ssRNA-XLOC_001243	XLOC_000084	A01:16045163:16046353:+	ath-XLOC_21351	chr3:8490883:8491275:-	BnaA01g23630D	2	AT3G23640	4	+	BnaA01g23660D	2	AT3G23620	2	+	Both loci
bna_ssRNA-XLOC_001243	XLOC_000084	A01:16045163:16046353:+	ath-XLOC_21343	chr3:8480160:8480540:-	BnaA01g23630D	2	AT3G23640	5	+	BnaA01g23660D	2	AT3G23620	0	+	Both loci
bna_ssRNA-XLOC_001243	XLOC_000084	A01:16045163:16046353:+	ath-XLOC_21356	chr3:8499788:8500027:+	BnaA01g23630D	2	AT3G23640	1	+	BnaA01g23660D	2	AT3G23620	4	+	Both loci
bna_ssRNA-XLOC_001243	XLOC_000084	A01:16045163:16046353:+	ath-XLOC_21353	chr3:8493213:8493457:+	BnaA01g23630D	2	AT3G23640	4	+	BnaA01g23660D	2	AT3G23620	2	+	Both loci
bna_ssRNA-XLOC_001243	XLOC_000084	A01:16045163:16046353:+	ath-XLOC_21345	chr3:8484270:8484481:+	BnaA01g23630D	2	AT3G23640	5	+	BnaA01g23660D	2	AT3G23620	1	+	Both loci
bna_ssRNA-XLOC_001243	XLOC_000084	A01:16045163:16046353:+	ath-XLOC_21357	chr3:8506879:8507116:-	BnaA01g23630D	2	AT3G23640	0	+	BnaA01g23660D	2	AT3G23620	5	+	Both loci
bna_ssRNA-XLOC_001243	XLOC_000084	A01:16045163:16046353:+	ath-XLOC_21346	chr3:8489003:8489212:-	BnaA01g23630D	2	AT3G23640	4	+	BnaA01g23660D	2	AT3G23620	1	+	Both loci
bna_ssRNA-XLOC_001243	XLOC_000084	A01:16045163:16046353:+	ath-XLOC_21355	chr3:8498879:8499162:+	BnaA01g23630D	2	AT3G23640	2	+	BnaA01g23660D	2	AT3G23620	4	+	Both loci
bna_ssRNA-XLOC_001243	XLOC_000084	A01:16045163:16046353:+	ath-XLOC_21344	chr3:8481485:8482403:-	BnaA01g23630D	2	AT3G23640	5	+	BnaA01g23660D	2	AT3G23620	0	+	Both loci
bna_ssRNA-XLOC_001243	XLOC_000084	A01:16045163:16046353:+	ath-XLOC_21358	chr3:8508257:8508507:-	BnaA01g23630D	2	AT3G23640	0	+	BnaA01g23660D	2	AT3G23620	5	+	Both loci
bna_ssRNA-XLOC_001244	XLOC_000085	A01:16061944:16063154:+	ath-XLOC_21352	chr3:8493021:8493270:-	BnaA01g23630D	2	AT3G23640	4	+	BnaA01g23660D	1	AT3G23620	2	+	Both loci
bna_ssRNA-XLOC_001244	XLOC_000085	A01:16061944:16063154:+	ath-XLOC_21349	chr3:8490849:8491373:+	BnaA01g23630D	2	AT3G23640	4	+	BnaA01g23660D	1	AT3G23620	2	+	Both loci
bna_ssRNA-XLOC_001244	XLOC_000085	A01:16061944:16063154:+	ath-XLOC_21359	chr3:8509026:8509434:-	BnaA01g23630D	2	AT3G23640	0	+	BnaA01g23660D	1	AT3G23620	5	+	Both loci
bna_ssRNA-XLOC_001244	XLOC_000085	A01:16061944:16063154:+	ath-XLOC_21347	chr3:8489483:8490043:-	BnaA01g23630D	2	AT3G23640	4	+	BnaA01g23660D	1	AT3G23620	1	+	Both loci
bna_ssRNA-XLOC_001244	XLOC_000085	A01:16061944:16063154:+	ath-XLOC_21354	chr3:8497934:8498328:+	BnaA01g23630D	2	AT3G23640	2	+	BnaA01g23660D	1	AT3G23620	3	+	Both loci
bna_ssRNA-XLOC_001244	XLOC_000085	A01:16061944:16063154:+	ath-XLOC_21350	chr3:8490883:8491275:-	BnaA01g23630D	2	AT3G23640	4	+	BnaA01g23660D	1	AT3G23620	2	+	Both loci
bna_ssRNA-XLOC_001244	XLOC_000085	A01:16061944:16063154:+	ath-XLOC_21348	chr3:8490849:8491373:+	BnaA01g23630D	2	AT3G23640	4	+	BnaA01g23660D	1	AT3G23620	2	+	Both loci
bna_ssRNA-XLOC_001244	XLOC_000085	A01:16061944:16063154:+	ath-XLOC_21351	chr3:8490883:8491275:-	BnaA01g23630D	2	AT3G23640	4	+	BnaA01g23660D	1	AT3G23620	2	+	Both loci
bna_ssRNA-XLOC_001244	XLOC_000085	A01:16061944:16063154:+	ath-XLOC_21343	chr3:8480160:8480540:-	BnaA01g23630D	2	AT3G23640	5	+	BnaA01g23660D	1	AT3G23620	0	+	Both loci
bna_ssRNA-XLOC_001244	XLOC_000085	A01:16061944:16063154:+	ath-XLOC_21356	chr3:8499788:8500027:+	BnaA01g23630D	2	AT3G23640	1	+	BnaA01g23660D	1	AT3G23620	4	+	Both loci
bna_ssRNA-XLOC_001244	XLOC_000085	A01:16061944:16063154:+	ath-XLOC_21353	chr3:8493213:8493457:+	BnaA01g23630D	2	AT3G23640	4	+	BnaA01g23660D	1	AT3G23620	2	+	Both loci
bna_ssRNA-XLOC_001244	XLOC_000085	A01:16061944:16063154:+	ath-XLOC_21345	chr3:8484270:8484481:+	BnaA01g23630D	2	AT3G23640	5	+	BnaA01g23660D	1	AT3G23620	1	+	Both loci
bna_ssRNA-XLOC_001244	XLOC_000085	A01:16061944:16063154:+	ath-XLOC_21357	chr3:8506879:8507116:-	BnaA01g23630D	2	AT3G23640	0	+	BnaA01g23660D	1	AT3G23620	5	+	Both loci
bna_ssRNA-XLOC_001244	XLOC_000085	A01:16061944:16063154:+	ath-XLOC_21346	chr3:8489003:8489212:-	BnaA01g23630D	2	AT3G23640	4	+	BnaA01g23660D	1	AT3G23620	1	+	Both loci
bna_ssRNA-XLOC_001244	XLOC_000085	A01:16061944:16063154:+	ath-XLOC_21355	chr3:8498879:8499162:+	BnaA01g23630D	2	AT3G23640	2	+	BnaA01g23660D	1	AT3G23620	4	+	Both loci
bna_ssRNA-XLOC_001244	XLOC_000085	A01:16061944:16063154:+	ath-XLOC_21344	chr3:8481485:8482403:-	BnaA01g23630D	2	AT3G23640	5	+	BnaA01g23660D	1	AT3G23620	0	+	Both loci
bna_ssRNA-XLOC_001244	XLOC_000085	A01:16061944:16063154:+	ath-XLOC_21358	chr3:8508257:8508507:-	BnaA01g23630D	2	AT3G23640	0	+	BnaA01g23660D	1	AT3G23620	5	+	Both loci
bna_ssRNA-XLOC_003049	XLOC_000186	A01:16067479:16067763:-	ath-XLOC_21352	chr3:8493021:8493270:-	BnaA01g23660D	1	AT3G23620	2	-	BnaA01g23630D	3	AT3G23640	4	-	Both loci
bna_ssRNA-XLOC_003049	XLOC_000186	A01:16067479:16067763:-	ath-XLOC_21349	chr3:8490849:8491373:+	BnaA01g23660D	1	AT3G23620	2	-	BnaA01g23630D	3	AT3G23640	4	-	Both loci
bna_ssRNA-XLOC_003049	XLOC_000186	A01:16067479:16067763:-	ath-XLOC_21359	chr3:8509026:8509434:-	BnaA01g23660D	1	AT3G23620	5	-	BnaA01g23630D	3	AT3G23640	0	-	Both loci
bna_ssRNA-XLOC_003049	XLOC_000186	A01:16067479:16067763:-	ath-XLOC_21347	chr3:8489483:8490043:-	BnaA01g23660D	1	AT3G23620	1	-	BnaA01g23630D	3	AT3G23640	4	-	Both loci
bna_ssRNA-XLOC_003049	XLOC_000186	A01:16067479:16067763:-	ath-XLOC_21354	chr3:8497934:8498328:+	BnaA01g23660D	1	AT3G23620	3	-	BnaA01g23630D	3	AT3G23640	2	-	Both loci
bna_ssRNA-XLOC_003049	XLOC_000186	A01:16067479:16067763:-	ath-XLOC_21350	chr3:8490883:8491275:-	BnaA01g23660D	1	AT3G23620	2	-	BnaA01g23630D	3	AT3G23640	4	-	Both loci
bna_ssRNA-XLOC_003049	XLOC_000186	A01:16067479:16067763:-	ath-XLOC_21348	chr3:8490849:8491373:+	BnaA01g23660D	1	AT3G23620	2	-	BnaA01g23630D	3	AT3G23640	4	-	Both loci
bna_ssRNA-XLOC_003049	XLOC_000186	A01:16067479:16067763:-	ath-XLOC_21351	chr3:8490883:8491275:-	BnaA01g23660D	1	AT3G23620	2	-	BnaA01g23630D	3	AT3G23640	4	-	Both loci
bna_ssRNA-XLOC_003049	XLOC_000186	A01:16067479:16067763:-	ath-XLOC_21343	chr3:8480160:8480540:-	BnaA01g23660D	1	AT3G23620	0	-	BnaA01g23630D	3	AT3G23640	5	-	Both loci
bna_ssRNA-XLOC_003049	XLOC_000186	A01:16067479:16067763:-	ath-XLOC_21356	chr3:8499788:8500027:+	BnaA01g23660D	1	AT3G23620	4	-	BnaA01g23630D	3	AT3G23640	1	-	Both loci
bna_ssRNA-XLOC_003049	XLOC_000186	A01:16067479:16067763:-	ath-XLOC_21353	chr3:8493213:8493457:+	BnaA01g23660D	1	AT3G23620	2	-	BnaA01g23630D	3	AT3G23640	4	-	Both loci
bna_ssRNA-XLOC_003049	XLOC_000186	A01:16067479:16067763:-	ath-XLOC_21345	chr3:8484270:8484481:+	BnaA01g23660D	1	AT3G23620	1	-	BnaA01g23630D	3	AT3G23640	5	-	Both loci
bna_ssRNA-XLOC_003049	XLOC_000186	A01:16067479:16067763:-	ath-XLOC_21357	chr3:8506879:8507116:-	BnaA01g23660D	1	AT3G23620	5	-	BnaA01g23630D	3	AT3G23640	0	-	Both loci
bna_ssRNA-XLOC_003049	XLOC_000186	A01:16067479:16067763:-	ath-XLOC_21346	chr3:8489003:8489212:-	BnaA01g23660D	1	AT3G23620	1	-	BnaA01g23630D	3	AT3G23640	4	-	Both loci
bna_ssRNA-XLOC_003049	XLOC_000186	A01:16067479:16067763:-	ath-XLOC_21355	chr3:8498879:8499162:+	BnaA01g23660D	1	AT3G23620	4	-	BnaA01g23630D	3	AT3G23640	2	-	Both loci
bna_ssRNA-XLOC_003049	XLOC_000186	A01:16067479:16067763:-	ath-XLOC_21344	chr3:8481485:8482403:-	BnaA01g23660D	1	AT3G23620	0	-	BnaA01g23630D	3	AT3G23640	5	-	Both loci
bna_ssRNA-XLOC_003049	XLOC_000186	A01:16067479:16067763:-	ath-XLOC_21358	chr3:8508257:8508507:-	BnaA01g23660D	1	AT3G23620	5	-	BnaA01g23630D	3	AT3G23640	0	-	Both loci
bna_ssRNA-XLOC_001245	XLOC_000086	A01:16101507:16102738:+	ath-XLOC_21339	chr3:8472042:8472471:-	BnaA01g23660D	3	AT3G23620	4	+	BnaA01g23690D	0	AT3G23605	2	+	Both loci
bna_ssRNA-XLOC_001245	XLOC_000086	A01:16101507:16102738:+	ath-XLOC_21334	chr3:8463155:8463539:-	BnaA01g23660D	3	AT3G23620	5	+	BnaA01g23690D	0	AT3G23605	3	+	Both loci
bna_ssRNA-XLOC_001245	XLOC_000086	A01:16101507:16102738:+	ath-XLOC_21352	chr3:8493021:8493270:-	BnaA01g23660D	3	AT3G23620	2	+	BnaA01g23690D	0	AT3G23605	4	+	Both loci
bna_ssRNA-XLOC_001245	XLOC_000086	A01:16101507:16102738:+	ath-XLOC_21349	chr3:8490849:8491373:+	BnaA01g23660D	3	AT3G23620	2	+	BnaA01g23690D	0	AT3G23605	4	+	Both loci
bna_ssRNA-XLOC_001245	XLOC_000086	A01:16101507:16102738:+	ath-XLOC_21342	chr3:8477470:8477704:-	BnaA01g23660D	3	AT3G23620	2	+	BnaA01g23690D	0	AT3G23605	1	+	Both loci
bna_ssRNA-XLOC_001245	XLOC_000086	A01:16101507:16102738:+	ath-XLOC_21347	chr3:8489483:8490043:-	BnaA01g23660D	3	AT3G23620	1	+	BnaA01g23690D	0	AT3G23605	3	+	Both loci
bna_ssRNA-XLOC_001245	XLOC_000086	A01:16101507:16102738:+	ath-XLOC_21340	chr3:8474526:8474840:-	BnaA01g23660D	3	AT3G23620	3	+	BnaA01g23690D	0	AT3G23605	1	+	Both loci
bna_ssRNA-XLOC_001245	XLOC_000086	A01:16101507:16102738:+	ath-XLOC_21354	chr3:8497934:8498328:+	BnaA01g23660D	3	AT3G23620	3	+	BnaA01g23690D	0	AT3G23605	5	+	Both loci
bna_ssRNA-XLOC_001245	XLOC_000086	A01:16101507:16102738:+	ath-XLOC_21350	chr3:8490883:8491275:-	BnaA01g23660D	3	AT3G23620	2	+	BnaA01g23690D	0	AT3G23605	4	+	Both loci
bna_ssRNA-XLOC_001245	XLOC_000086	A01:16101507:16102738:+	ath-XLOC_21348	chr3:8490849:8491373:+	BnaA01g23660D	3	AT3G23620	2	+	BnaA01g23690D	0	AT3G23605	4	+	Both loci
bna_ssRNA-XLOC_001245	XLOC_000086	A01:16101507:16102738:+	ath-XLOC_21338	chr3:8471178:8471671:-	BnaA01g23660D	3	AT3G23620	4	+	BnaA01g23690D	0	AT3G23605	2	+	Both loci
bna_ssRNA-XLOC_001245	XLOC_000086	A01:16101507:16102738:+	ath-XLOC_21351	chr3:8490883:8491275:-	BnaA01g23660D	3	AT3G23620	2	+	BnaA01g23690D	0	AT3G23605	4	+	Both loci
bna_ssRNA-XLOC_001245	XLOC_000086	A01:16101507:16102738:+	ath-XLOC_21336	chr3:8464537:8464801:-	BnaA01g23660D	3	AT3G23620	5	+	BnaA01g23690D	0	AT3G23605	3	+	Both loci
bna_ssRNA-XLOC_001245	XLOC_000086	A01:16101507:16102738:+	ath-XLOC_21335	chr3:8464228:8464561:+	BnaA01g23660D	3	AT3G23620	5	+	BnaA01g23690D	0	AT3G23605	3	+	Both loci
bna_ssRNA-XLOC_001245	XLOC_000086	A01:16101507:16102738:+	ath-XLOC_21343	chr3:8480160:8480540:-	BnaA01g23660D	3	AT3G23620	0	+	BnaA01g23690D	0	AT3G23605	2	+	Both loci
bna_ssRNA-XLOC_001245	XLOC_000086	A01:16101507:16102738:+	ath-XLOC_21337	chr3:8464889:8465097:+	BnaA01g23660D	3	AT3G23620	5	+	BnaA01g23690D	0	AT3G23605	3	+	Both loci
bna_ssRNA-XLOC_001245	XLOC_000086	A01:16101507:16102738:+	ath-XLOC_21341	chr3:8475329:8475911:-	BnaA01g23660D	3	AT3G23620	3	+	BnaA01g23690D	0	AT3G23605	1	+	Both loci
bna_ssRNA-XLOC_001245	XLOC_000086	A01:16101507:16102738:+	ath-XLOC_21353	chr3:8493213:8493457:+	BnaA01g23660D	3	AT3G23620	2	+	BnaA01g23690D	0	AT3G23605	4	+	Both loci
bna_ssRNA-XLOC_001245	XLOC_000086	A01:16101507:16102738:+	ath-XLOC_21345	chr3:8484270:8484481:+	BnaA01g23660D	3	AT3G23620	1	+	BnaA01g23690D	0	AT3G23605	3	+	Both loci
bna_ssRNA-XLOC_001245	XLOC_000086	A01:16101507:16102738:+	ath-XLOC_21346	chr3:8489003:8489212:-	BnaA01g23660D	3	AT3G23620	1	+	BnaA01g23690D	0	AT3G23605	3	+	Both loci
bna_ssRNA-XLOC_001245	XLOC_000086	A01:16101507:16102738:+	ath-XLOC_21344	chr3:8481485:8482403:-	BnaA01g23660D	3	AT3G23620	0	+	BnaA01g23690D	0	AT3G23605	2	+	Both loci
bna_ssRNA-XLOC_001245	XLOC_000086	A01:16101507:16102738:+	ath-XLOC_21333	chr3:8462148:8462691:-	BnaA01g23660D	3	AT3G23620	5	+	BnaA01g23690D	0	AT3G23605	3	+	Both loci
bna_ssRNA-XLOC_001245	XLOC_000086	A01:16101507:16102738:+	ath-XLOC_21332	chr3:8461817:8462022:-	BnaA01g23660D	3	AT3G23620	5	+	BnaA01g23690D	0	AT3G23605	3	+	Both loci
bna_ssRNA-XLOC_003054	XLOC_000187	A01:16103184:16103620:-	ath-XLOC_21339	chr3:8472042:8472471:-	BnaA01g23700D	1	AT3G23600	1	-	BnaA01g23690D	1	AT3G23605	2	-	Both loci
bna_ssRNA-XLOC_003054	XLOC_000187	A01:16103184:16103620:-	ath-XLOC_21334	chr3:8463155:8463539:-	BnaA01g23700D	1	AT3G23600	2	-	BnaA01g23690D	1	AT3G23605	3	-	Both loci
bna_ssRNA-XLOC_003054	XLOC_000187	A01:16103184:16103620:-	ath-XLOC_21352	chr3:8493021:8493270:-	BnaA01g23700D	1	AT3G23600	5	-	BnaA01g23690D	1	AT3G23605	4	-	Both loci
bna_ssRNA-XLOC_003054	XLOC_000187	A01:16103184:16103620:-	ath-XLOC_21349	chr3:8490849:8491373:+	BnaA01g23700D	1	AT3G23600	5	-	BnaA01g23690D	1	AT3G23605	4	-	Both loci
bna_ssRNA-XLOC_003054	XLOC_000187	A01:16103184:16103620:-	ath-XLOC_21342	chr3:8477470:8477704:-	BnaA01g23700D	1	AT3G23600	2	-	BnaA01g23690D	1	AT3G23605	1	-	Both loci
bna_ssRNA-XLOC_003054	XLOC_000187	A01:16103184:16103620:-	ath-XLOC_21347	chr3:8489483:8490043:-	BnaA01g23700D	1	AT3G23600	4	-	BnaA01g23690D	1	AT3G23605	3	-	Both loci
bna_ssRNA-XLOC_003054	XLOC_000187	A01:16103184:16103620:-	ath-XLOC_21340	chr3:8474526:8474840:-	BnaA01g23700D	1	AT3G23600	0	-	BnaA01g23690D	1	AT3G23605	1	-	Both loci
bna_ssRNA-XLOC_003054	XLOC_000187	A01:16103184:16103620:-	ath-XLOC_21350	chr3:8490883:8491275:-	BnaA01g23700D	1	AT3G23600	5	-	BnaA01g23690D	1	AT3G23605	4	-	Both loci
bna_ssRNA-XLOC_003054	XLOC_000187	A01:16103184:16103620:-	ath-XLOC_21331	chr3:8457910:8458183:+	BnaA01g23700D	1	AT3G23600	3	-	BnaA01g23690D	1	AT3G23605	4	-	Both loci
bna_ssRNA-XLOC_003054	XLOC_000187	A01:16103184:16103620:-	ath-XLOC_21348	chr3:8490849:8491373:+	BnaA01g23700D	1	AT3G23600	5	-	BnaA01g23690D	1	AT3G23605	4	-	Both loci
bna_ssRNA-XLOC_003054	XLOC_000187	A01:16103184:16103620:-	ath-XLOC_21338	chr3:8471178:8471671:-	BnaA01g23700D	1	AT3G23600	1	-	BnaA01g23690D	1	AT3G23605	2	-	Both loci
bna_ssRNA-XLOC_003054	XLOC_000187	A01:16103184:16103620:-	ath-XLOC_21351	chr3:8490883:8491275:-	BnaA01g23700D	1	AT3G23600	5	-	BnaA01g23690D	1	AT3G23605	4	-	Both loci
bna_ssRNA-XLOC_003054	XLOC_000187	A01:16103184:16103620:-	ath-XLOC_21336	chr3:8464537:8464801:-	BnaA01g23700D	1	AT3G23600	2	-	BnaA01g23690D	1	AT3G23605	3	-	Both loci
bna_ssRNA-XLOC_003054	XLOC_000187	A01:16103184:16103620:-	ath-XLOC_21335	chr3:8464228:8464561:+	BnaA01g23700D	1	AT3G23600	2	-	BnaA01g23690D	1	AT3G23605	3	-	Both loci
bna_ssRNA-XLOC_003054	XLOC_000187	A01:16103184:16103620:-	ath-XLOC_21343	chr3:8480160:8480540:-	BnaA01g23700D	1	AT3G23600	3	-	BnaA01g23690D	1	AT3G23605	2	-	Both loci
bna_ssRNA-XLOC_003054	XLOC_000187	A01:16103184:16103620:-	ath-XLOC_21337	chr3:8464889:8465097:+	BnaA01g23700D	1	AT3G23600	2	-	BnaA01g23690D	1	AT3G23605	3	-	Both loci
bna_ssRNA-XLOC_003054	XLOC_000187	A01:16103184:16103620:-	ath-XLOC_21341	chr3:8475329:8475911:-	BnaA01g23700D	1	AT3G23600	0	-	BnaA01g23690D	1	AT3G23605	1	-	Both loci
bna_ssRNA-XLOC_003054	XLOC_000187	A01:16103184:16103620:-	ath-XLOC_21353	chr3:8493213:8493457:+	BnaA01g23700D	1	AT3G23600	5	-	BnaA01g23690D	1	AT3G23605	4	-	Both loci
bna_ssRNA-XLOC_003054	XLOC_000187	A01:16103184:16103620:-	ath-XLOC_21345	chr3:8484270:8484481:+	BnaA01g23700D	1	AT3G23600	4	-	BnaA01g23690D	1	AT3G23605	3	-	Both loci
bna_ssRNA-XLOC_003054	XLOC_000187	A01:16103184:16103620:-	ath-XLOC_21346	chr3:8489003:8489212:-	BnaA01g23700D	1	AT3G23600	4	-	BnaA01g23690D	1	AT3G23605	3	-	Both loci
bna_ssRNA-XLOC_003054	XLOC_000187	A01:16103184:16103620:-	ath-XLOC_21344	chr3:8481485:8482403:-	BnaA01g23700D	1	AT3G23600	3	-	BnaA01g23690D	1	AT3G23605	2	-	Both loci
bna_ssRNA-XLOC_003054	XLOC_000187	A01:16103184:16103620:-	ath-XLOC_21330	chr3:8456319:8456639:+	BnaA01g23700D	1	AT3G23600	4	-	BnaA01g23690D	1	AT3G23605	5	-	Both loci
bna_ssRNA-XLOC_003054	XLOC_000187	A01:16103184:16103620:-	ath-XLOC_21333	chr3:8462148:8462691:-	BnaA01g23700D	1	AT3G23600	2	-	BnaA01g23690D	1	AT3G23605	3	-	Both loci
bna_ssRNA-XLOC_003054	XLOC_000187	A01:16103184:16103620:-	ath-XLOC_21332	chr3:8461817:8462022:-	BnaA01g23700D	1	AT3G23600	2	-	BnaA01g23690D	1	AT3G23605	3	-	Both loci
bna_ssRNA-XLOC_001246	XLOC_000087	A01:16127907:16128243:+	ath-XLOC_21339	chr3:8472042:8472471:-	BnaA01g23700D	2	AT3G23600	1	+	BnaA01g23750D	4	AT3G23590	0	+	Both loci
bna_ssRNA-XLOC_001246	XLOC_000087	A01:16127907:16128243:+	ath-XLOC_21334	chr3:8463155:8463539:-	BnaA01g23700D	2	AT3G23600	2	+	BnaA01g23750D	4	AT3G23590	1	+	Both loci
bna_ssRNA-XLOC_001246	XLOC_000087	A01:16127907:16128243:+	ath-XLOC_21342	chr3:8477470:8477704:-	BnaA01g23700D	2	AT3G23600	2	+	BnaA01g23750D	4	AT3G23590	3	+	Both loci
bna_ssRNA-XLOC_001246	XLOC_000087	A01:16127907:16128243:+	ath-XLOC_21347	chr3:8489483:8490043:-	BnaA01g23700D	2	AT3G23600	4	+	BnaA01g23750D	4	AT3G23590	5	+	Both loci
bna_ssRNA-XLOC_001246	XLOC_000087	A01:16127907:16128243:+	ath-XLOC_21340	chr3:8474526:8474840:-	BnaA01g23700D	2	AT3G23600	0	+	BnaA01g23750D	4	AT3G23590	1	+	Both loci
bna_ssRNA-XLOC_001246	XLOC_000087	A01:16127907:16128243:+	ath-XLOC_21328	chr3:8450405:8450643:+	BnaA01g23700D	2	AT3G23600	5	+	BnaA01g23750D	4	AT3G23590	4	+	Both loci
bna_ssRNA-XLOC_001246	XLOC_000087	A01:16127907:16128243:+	ath-XLOC_21331	chr3:8457910:8458183:+	BnaA01g23700D	2	AT3G23600	3	+	BnaA01g23750D	4	AT3G23590	2	+	Both loci
bna_ssRNA-XLOC_001246	XLOC_000087	A01:16127907:16128243:+	ath-XLOC_21338	chr3:8471178:8471671:-	BnaA01g23700D	2	AT3G23600	1	+	BnaA01g23750D	4	AT3G23590	0	+	Both loci
bna_ssRNA-XLOC_001246	XLOC_000087	A01:16127907:16128243:+	ath-XLOC_21336	chr3:8464537:8464801:-	BnaA01g23700D	2	AT3G23600	2	+	BnaA01g23750D	4	AT3G23590	1	+	Both loci
bna_ssRNA-XLOC_001246	XLOC_000087	A01:16127907:16128243:+	ath-XLOC_21329	chr3:8452305:8452590:-	BnaA01g23700D	2	AT3G23600	5	+	BnaA01g23750D	4	AT3G23590	4	+	Both loci
bna_ssRNA-XLOC_001246	XLOC_000087	A01:16127907:16128243:+	ath-XLOC_21335	chr3:8464228:8464561:+	BnaA01g23700D	2	AT3G23600	2	+	BnaA01g23750D	4	AT3G23590	1	+	Both loci
bna_ssRNA-XLOC_001246	XLOC_000087	A01:16127907:16128243:+	ath-XLOC_21343	chr3:8480160:8480540:-	BnaA01g23700D	2	AT3G23600	3	+	BnaA01g23750D	4	AT3G23590	4	+	Both loci
bna_ssRNA-XLOC_001246	XLOC_000087	A01:16127907:16128243:+	ath-XLOC_21337	chr3:8464889:8465097:+	BnaA01g23700D	2	AT3G23600	2	+	BnaA01g23750D	4	AT3G23590	1	+	Both loci
bna_ssRNA-XLOC_001246	XLOC_000087	A01:16127907:16128243:+	ath-XLOC_21341	chr3:8475329:8475911:-	BnaA01g23700D	2	AT3G23600	0	+	BnaA01g23750D	4	AT3G23590	1	+	Both loci
bna_ssRNA-XLOC_001246	XLOC_000087	A01:16127907:16128243:+	ath-XLOC_21345	chr3:8484270:8484481:+	BnaA01g23700D	2	AT3G23600	4	+	BnaA01g23750D	4	AT3G23590	5	+	Both loci
bna_ssRNA-XLOC_001246	XLOC_000087	A01:16127907:16128243:+	ath-XLOC_21346	chr3:8489003:8489212:-	BnaA01g23700D	2	AT3G23600	4	+	BnaA01g23750D	4	AT3G23590	5	+	Both loci
bna_ssRNA-XLOC_001246	XLOC_000087	A01:16127907:16128243:+	ath-XLOC_21344	chr3:8481485:8482403:-	BnaA01g23700D	2	AT3G23600	3	+	BnaA01g23750D	4	AT3G23590	4	+	Both loci
bna_ssRNA-XLOC_001246	XLOC_000087	A01:16127907:16128243:+	ath-XLOC_21330	chr3:8456319:8456639:+	BnaA01g23700D	2	AT3G23600	4	+	BnaA01g23750D	4	AT3G23590	3	+	Both loci
bna_ssRNA-XLOC_001246	XLOC_000087	A01:16127907:16128243:+	ath-XLOC_21333	chr3:8462148:8462691:-	BnaA01g23700D	2	AT3G23600	2	+	BnaA01g23750D	4	AT3G23590	1	+	Both loci
bna_ssRNA-XLOC_001246	XLOC_000087	A01:16127907:16128243:+	ath-XLOC_21332	chr3:8461817:8462022:-	BnaA01g23700D	2	AT3G23600	2	+	BnaA01g23750D	4	AT3G23590	1	+	Both loci
bna_ssRNA-XLOC_003064	XLOC_000188	A01:16197451:16199523:-	ath-XLOC_21316	chr3:8430083:8430686:-	BnaA01g23820D	1	AT3G23450	5	-	BnaA01g23810D	1	AT3G23470	3	-	Both loci
bna_ssRNA-XLOC_003064	XLOC_000188	A01:16197451:16199523:-	ath-XLOC_21309	chr3:8404104:8405220:+	BnaA01g23820D	1	AT3G23450	1	-	BnaA01g23810D	1	AT3G23470	3	-	Both loci
bna_ssRNA-XLOC_003064	XLOC_000188	A01:16197451:16199523:-	ath-XLOC_21306	chr3:8392984:8393352:+	BnaA01g23820D	1	AT3G23450	2	-	BnaA01g23810D	1	AT3G23470	4	-	Both loci
bna_ssRNA-XLOC_003064	XLOC_000188	A01:16197451:16199523:-	ath-XLOC_21307	chr3:8395831:8396250:+	BnaA01g23820D	1	AT3G23450	2	-	BnaA01g23810D	1	AT3G23470	4	-	Both loci
bna_ssRNA-XLOC_003064	XLOC_000188	A01:16197451:16199523:-	ath-XLOC_21308	chr3:8396992:8397246:+	BnaA01g23820D	1	AT3G23450	2	-	BnaA01g23810D	1	AT3G23470	4	-	Both loci
bna_ssRNA-XLOC_003064	XLOC_000188	A01:16197451:16199523:-	ath-XLOC_21314	chr3:8426629:8426923:-	BnaA01g23820D	1	AT3G23450	5	-	BnaA01g23810D	1	AT3G23470	3	-	Both loci
bna_ssRNA-XLOC_003064	XLOC_000188	A01:16197451:16199523:-	ath-XLOC_21315	chr3:8426629:8426923:-	BnaA01g23820D	1	AT3G23450	5	-	BnaA01g23810D	1	AT3G23470	3	-	Both loci
bna_ssRNA-XLOC_003064	XLOC_000188	A01:16197451:16199523:-	ath-XLOC_21313	chr3:8426365:8426923:+	BnaA01g23820D	1	AT3G23450	5	-	BnaA01g23810D	1	AT3G23470	3	-	Both loci
bna_ssRNA-XLOC_003064	XLOC_000188	A01:16197451:16199523:-	ath-XLOC_21312	chr3:8423992:8424676:+	BnaA01g23820D	1	AT3G23450	4	-	BnaA01g23810D	1	AT3G23470	2	-	Both loci
bna_ssRNA-XLOC_003064	XLOC_000188	A01:16197451:16199523:-	ath-XLOC_21311	chr3:8416499:8417123:-	BnaA01g23820D	1	AT3G23450	2	-	BnaA01g23810D	1	AT3G23470	0	-	Both loci
bna_ssRNA-XLOC_003064	XLOC_000188	A01:16197451:16199523:-	ath-XLOC_21317	chr3:8431885:8432381:-	BnaA01g23820D	1	AT3G23450	5	-	BnaA01g23810D	1	AT3G23470	3	-	Both loci
bna_ssRNA-XLOC_001249	XLOC_000088	A01:16216373:16216722:+	ath-XLOC_21309	chr3:8404104:8405220:+	BnaA01g23820D	1	AT3G23450	1	+	BnaA01g23840D	2	AT3G23430	1	+	Both loci
bna_ssRNA-XLOC_001249	XLOC_000088	A01:16216373:16216722:+	ath-XLOC_21306	chr3:8392984:8393352:+	BnaA01g23820D	1	AT3G23450	2	+	BnaA01g23840D	2	AT3G23430	0	+	Both loci
bna_ssRNA-XLOC_001249	XLOC_000088	A01:16216373:16216722:+	ath-XLOC_21307	chr3:8395831:8396250:+	BnaA01g23820D	1	AT3G23450	2	+	BnaA01g23840D	2	AT3G23430	1	+	Both loci
bna_ssRNA-XLOC_001249	XLOC_000088	A01:16216373:16216722:+	ath-XLOC_21308	chr3:8396992:8397246:+	BnaA01g23820D	1	AT3G23450	2	+	BnaA01g23840D	2	AT3G23430	1	+	Both loci
bna_ssRNA-XLOC_001249	XLOC_000088	A01:16216373:16216722:+	ath-XLOC_21305	chr3:8377583:8378329:+	BnaA01g23820D	1	AT3G23450	5	+	BnaA01g23840D	2	AT3G23430	3	+	Both loci
bna_ssRNA-XLOC_001249	XLOC_000088	A01:16216373:16216722:+	ath-XLOC_21311	chr3:8416499:8417123:-	BnaA01g23820D	1	AT3G23450	2	+	BnaA01g23840D	2	AT3G23430	4	+	Both loci
bna_ssRNA-XLOC_003069	XLOC_000189	A01:16296596:16299226:-	ath-XLOC_21302	chr3:8369606:8370119:+	BnaA01g23880D	1	AT3G23340	4	-	BnaA01g23850D	2	AT3G23390	2	-	Both loci
bna_ssRNA-XLOC_003069	XLOC_000189	A01:16296596:16299226:-	ath-XLOC_21304	chr3:8373933:8374778:-	BnaA01g23880D	1	AT3G23340	4	-	BnaA01g23850D	2	AT3G23390	1	-	Both loci
bna_ssRNA-XLOC_003069	XLOC_000189	A01:16296596:16299226:-	ath-XLOC_21300	chr3:8355708:8356244:+	BnaA01g23880D	1	AT3G23340	2	-	BnaA01g23850D	2	AT3G23390	3	-	Both loci
bna_ssRNA-XLOC_003069	XLOC_000189	A01:16296596:16299226:-	ath-XLOC_21301	chr3:8369400:8369707:-	BnaA01g23880D	1	AT3G23340	4	-	BnaA01g23850D	2	AT3G23390	2	-	Both loci
bna_ssRNA-XLOC_003069	XLOC_000189	A01:16296596:16299226:-	ath-XLOC_21303	chr3:8372809:8373116:.	BnaA01g23880D	1	AT3G23340	4	-	BnaA01g23850D	2	AT3G23430	4	-	Both loci
bna_ssRNA-XLOC_003069	XLOC_000189	A01:16296596:16299226:-	ath-XLOC_21299	chr3:8352450:8352686:-	BnaA01g23880D	1	AT3G23340	0	-	BnaA01g23850D	2	AT3G23390	5	-	Both loci
bna_ssRNA-XLOC_001270	XLOC_000089	A01:16713898:16714775:+	ath-XLOC_21215	chr3:8122574:8123457:+	BnaA01g24300D	2	AT3G22942	3	+	BnaA01g24320D	1	AT3G22930	1	+	Both loci
bna_ssRNA-XLOC_001270	XLOC_000089	A01:16713898:16714775:+	ath-XLOC_21217	chr3:8130452:8130729:+	BnaA01g24300D	2	AT3G22942	2	+	BnaA01g24320D	1	AT3G22930	1	+	Both loci
bna_ssRNA-XLOC_001270	XLOC_000089	A01:16713898:16714775:+	ath-XLOC_21218	chr3:8132095:8132682:-	BnaA01g24300D	2	AT3G22942	1	+	BnaA01g24320D	1	AT3G22930	1	+	Both loci
bna_ssRNA-XLOC_001270	XLOC_000089	A01:16713898:16714775:+	ath-XLOC_21216	chr3:8125495:8126082:+	BnaA01g24300D	2	AT3G22942	2	+	BnaA01g24320D	1	AT3G22930	0	+	Both loci
bna_ssRNA-XLOC_001270	XLOC_000089	A01:16713898:16714775:+	ath-XLOC_21221	chr3:8133360:8133634:+	BnaA01g24300D	2	AT3G22942	1	+	BnaA01g24320D	1	AT3G22930	2	+	Both loci
bna_ssRNA-XLOC_001270	XLOC_000089	A01:16713898:16714775:+	ath-XLOC_21220	chr3:8133288:8133733:-	BnaA01g24300D	2	AT3G22942	1	+	BnaA01g24320D	1	AT3G22930	2	+	Both loci
bna_ssRNA-XLOC_001270	XLOC_000089	A01:16713898:16714775:+	ath-XLOC_21219	chr3:8133288:8133733:-	BnaA01g24300D	2	AT3G22942	1	+	BnaA01g24320D	1	AT3G22930	2	+	Both loci
bna_ssRNA-XLOC_001270	XLOC_000089	A01:16713898:16714775:+	ath-XLOC_21222	chr3:8133360:8133634:+	BnaA01g24300D	2	AT3G22942	1	+	BnaA01g24320D	1	AT3G22930	2	+	Both loci
bna_ssRNA-XLOC_003103	XLOC_000190	A01:16777740:16779745:-	ath-XLOC_21212	chr3:8097957:8098563:+	BnaA01g24420D	1	AT3G22880	0	-	BnaA01g24370D	5	AT3G22900	2	-	Both loci
bna_ssRNA-XLOC_003103	XLOC_000190	A01:16777740:16779745:-	ath-XLOC_21215	chr3:8122574:8123457:+	BnaA01g24420D	1	AT3G22880	4	-	BnaA01g24370D	5	AT3G22900	2	-	Both loci
bna_ssRNA-XLOC_003103	XLOC_000190	A01:16777740:16779745:-	ath-XLOC_21213	chr3:8103334:8103537:-	BnaA01g24420D	1	AT3G22880	1	-	BnaA01g24370D	5	AT3G22900	2	-	Both loci
bna_ssRNA-XLOC_003103	XLOC_000190	A01:16777740:16779745:-	ath-XLOC_21214	chr3:8104126:8104649:-	BnaA01g24420D	1	AT3G22880	1	-	BnaA01g24370D	5	AT3G22900	2	-	Both loci
bna_ssRNA-XLOC_003103	XLOC_000190	A01:16777740:16779745:-	ath-XLOC_21216	chr3:8125495:8126082:+	BnaA01g24420D	1	AT3G22880	5	-	BnaA01g24370D	5	AT3G22900	3	-	Both loci
bna_ssRNA-XLOC_003103	XLOC_000190	A01:16777740:16779745:-	ath-XLOC_21210	chr3:8092640:8093346:+	BnaA01g24420D	1	AT3G22880	2	-	BnaA01g24370D	5	AT3G22900	4	-	Both loci
bna_ssRNA-XLOC_003103	XLOC_000190	A01:16777740:16779745:-	ath-XLOC_21211	chr3:8096857:8097350:-	BnaA01g24420D	1	AT3G22880	1	-	BnaA01g24370D	5	AT3G22900	3	-	Both loci
bna_polyA-XLOC_001201	XLOC_000090	A01:16796073:16797517:+	ath-XLOC_21197	chr3:8066358:8066574:-	BnaA01g24430D	1	AT3G22845	5	+	BnaA01g24440D	1	AT3G22840	4	+	Both loci
bna_polyA-XLOC_001201	XLOC_000090	A01:16796073:16797517:+	ath-XLOC_21199	chr3:8066474:8066756:+	BnaA01g24430D	1	AT3G22845	5	+	BnaA01g24440D	1	AT3G22840	4	+	Both loci
bna_polyA-XLOC_001201	XLOC_000090	A01:16796073:16797517:+	ath-XLOC_21203	chr3:8070951:8071717:-	BnaA01g24430D	1	AT3G22845	4	+	BnaA01g24440D	1	AT3G22840	3	+	Both loci
bna_polyA-XLOC_001201	XLOC_000090	A01:16796073:16797517:+	ath-XLOC_21212	chr3:8097957:8098563:+	BnaA01g24430D	1	AT3G22845	4	+	BnaA01g24440D	1	AT3G22840	5	+	Both loci
bna_polyA-XLOC_001201	XLOC_000090	A01:16796073:16797517:+	ath-XLOC_21204	chr3:8073491:8074212:+	BnaA01g24430D	1	AT3G22845	3	+	BnaA01g24440D	1	AT3G22840	2	+	Both loci
bna_polyA-XLOC_001201	XLOC_000090	A01:16796073:16797517:+	ath-XLOC_21200	chr3:8066474:8066756:+	BnaA01g24430D	1	AT3G22845	5	+	BnaA01g24440D	1	AT3G22840	4	+	Both loci
bna_polyA-XLOC_001201	XLOC_000090	A01:16796073:16797517:+	ath-XLOC_21202	chr3:8069730:8070575:-	BnaA01g24430D	1	AT3G22845	4	+	BnaA01g24440D	1	AT3G22840	3	+	Both loci
bna_polyA-XLOC_001201	XLOC_000090	A01:16796073:16797517:+	ath-XLOC_21209	chr3:8087999:8088897:-	BnaA01g24430D	1	AT3G22845	0	+	BnaA01g24440D	1	AT3G22840	1	+	Both loci
bna_polyA-XLOC_001201	XLOC_000090	A01:16796073:16797517:+	ath-XLOC_21196	chr3:8064249:8064755:+	BnaA01g24430D	1	AT3G22845	5	+	BnaA01g24440D	1	AT3G22840	4	+	Both loci
bna_polyA-XLOC_001201	XLOC_000090	A01:16796073:16797517:+	ath-XLOC_21201	chr3:8068419:8068892:-	BnaA01g24430D	1	AT3G22845	4	+	BnaA01g24440D	1	AT3G22840	3	+	Both loci
bna_polyA-XLOC_001201	XLOC_000090	A01:16796073:16797517:+	ath-XLOC_21208	chr3:8087289:8087523:-	BnaA01g24430D	1	AT3G22845	0	+	BnaA01g24440D	1	AT3G22840	1	+	Both loci
bna_polyA-XLOC_001201	XLOC_000090	A01:16796073:16797517:+	ath-XLOC_21206	chr3:8085143:8085452:+	BnaA01g24430D	1	AT3G22845	1	+	BnaA01g24440D	1	AT3G22840	0	+	Both loci
bna_polyA-XLOC_001201	XLOC_000090	A01:16796073:16797517:+	ath-XLOC_21205	chr3:8079824:8081326:-	BnaA01g24430D	1	AT3G22845	2	+	BnaA01g24440D	1	AT3G22840	1	+	Both loci
bna_polyA-XLOC_001201	XLOC_000090	A01:16796073:16797517:+	ath-XLOC_21210	chr3:8092640:8093346:+	BnaA01g24430D	1	AT3G22845	2	+	BnaA01g24440D	1	AT3G22840	3	+	Both loci
bna_polyA-XLOC_001201	XLOC_000090	A01:16796073:16797517:+	ath-XLOC_21207	chr3:8085938:8086504:+	BnaA01g24430D	1	AT3G22845	1	+	BnaA01g24440D	1	AT3G22840	1	+	Both loci
bna_polyA-XLOC_001201	XLOC_000090	A01:16796073:16797517:+	ath-XLOC_21211	chr3:8096857:8097350:-	BnaA01g24430D	1	AT3G22845	3	+	BnaA01g24440D	1	AT3G22840	4	+	Both loci
bna_polyA-XLOC_001201	XLOC_000090	A01:16796073:16797517:+	ath-XLOC_21198	chr3:8066358:8066574:-	BnaA01g24430D	1	AT3G22845	5	+	BnaA01g24440D	1	AT3G22840	4	+	Both loci
bna_polyA-XLOC_001201	XLOC_000090	A01:16796073:16797517:+	ath-XLOC_21195	chr3:8062635:8063763:+	BnaA01g24430D	1	AT3G22845	5	+	BnaA01g24440D	1	AT3G22840	4	+	Both loci
bna_ssRNA-XLOC_001275	XLOC_000090	A01:16796086:16797451:+	ath-XLOC_21197	chr3:8066358:8066574:-	BnaA01g24430D	1	AT3G22845	5	+	BnaA01g24440D	1	AT3G22840	4	+	Both loci
bna_ssRNA-XLOC_001275	XLOC_000090	A01:16796086:16797451:+	ath-XLOC_21199	chr3:8066474:8066756:+	BnaA01g24430D	1	AT3G22845	5	+	BnaA01g24440D	1	AT3G22840	4	+	Both loci
bna_ssRNA-XLOC_001275	XLOC_000090	A01:16796086:16797451:+	ath-XLOC_21203	chr3:8070951:8071717:-	BnaA01g24430D	1	AT3G22845	4	+	BnaA01g24440D	1	AT3G22840	3	+	Both loci
bna_ssRNA-XLOC_001275	XLOC_000090	A01:16796086:16797451:+	ath-XLOC_21212	chr3:8097957:8098563:+	BnaA01g24430D	1	AT3G22845	4	+	BnaA01g24440D	1	AT3G22840	5	+	Both loci
bna_ssRNA-XLOC_001275	XLOC_000090	A01:16796086:16797451:+	ath-XLOC_21204	chr3:8073491:8074212:+	BnaA01g24430D	1	AT3G22845	3	+	BnaA01g24440D	1	AT3G22840	2	+	Both loci
bna_ssRNA-XLOC_001275	XLOC_000090	A01:16796086:16797451:+	ath-XLOC_21200	chr3:8066474:8066756:+	BnaA01g24430D	1	AT3G22845	5	+	BnaA01g24440D	1	AT3G22840	4	+	Both loci
bna_ssRNA-XLOC_001275	XLOC_000090	A01:16796086:16797451:+	ath-XLOC_21202	chr3:8069730:8070575:-	BnaA01g24430D	1	AT3G22845	4	+	BnaA01g24440D	1	AT3G22840	3	+	Both loci
bna_ssRNA-XLOC_001275	XLOC_000090	A01:16796086:16797451:+	ath-XLOC_21209	chr3:8087999:8088897:-	BnaA01g24430D	1	AT3G22845	0	+	BnaA01g24440D	1	AT3G22840	1	+	Both loci
bna_ssRNA-XLOC_001275	XLOC_000090	A01:16796086:16797451:+	ath-XLOC_21196	chr3:8064249:8064755:+	BnaA01g24430D	1	AT3G22845	5	+	BnaA01g24440D	1	AT3G22840	4	+	Both loci
bna_ssRNA-XLOC_001275	XLOC_000090	A01:16796086:16797451:+	ath-XLOC_21201	chr3:8068419:8068892:-	BnaA01g24430D	1	AT3G22845	4	+	BnaA01g24440D	1	AT3G22840	3	+	Both loci
bna_ssRNA-XLOC_001275	XLOC_000090	A01:16796086:16797451:+	ath-XLOC_21208	chr3:8087289:8087523:-	BnaA01g24430D	1	AT3G22845	0	+	BnaA01g24440D	1	AT3G22840	1	+	Both loci
bna_ssRNA-XLOC_001275	XLOC_000090	A01:16796086:16797451:+	ath-XLOC_21206	chr3:8085143:8085452:+	BnaA01g24430D	1	AT3G22845	1	+	BnaA01g24440D	1	AT3G22840	0	+	Both loci
bna_ssRNA-XLOC_001275	XLOC_000090	A01:16796086:16797451:+	ath-XLOC_21205	chr3:8079824:8081326:-	BnaA01g24430D	1	AT3G22845	2	+	BnaA01g24440D	1	AT3G22840	1	+	Both loci
bna_ssRNA-XLOC_001275	XLOC_000090	A01:16796086:16797451:+	ath-XLOC_21210	chr3:8092640:8093346:+	BnaA01g24430D	1	AT3G22845	2	+	BnaA01g24440D	1	AT3G22840	3	+	Both loci
bna_ssRNA-XLOC_001275	XLOC_000090	A01:16796086:16797451:+	ath-XLOC_21207	chr3:8085938:8086504:+	BnaA01g24430D	1	AT3G22845	1	+	BnaA01g24440D	1	AT3G22840	1	+	Both loci
bna_ssRNA-XLOC_001275	XLOC_000090	A01:16796086:16797451:+	ath-XLOC_21211	chr3:8096857:8097350:-	BnaA01g24430D	1	AT3G22845	3	+	BnaA01g24440D	1	AT3G22840	4	+	Both loci
bna_ssRNA-XLOC_001275	XLOC_000090	A01:16796086:16797451:+	ath-XLOC_21198	chr3:8066358:8066574:-	BnaA01g24430D	1	AT3G22845	5	+	BnaA01g24440D	1	AT3G22840	4	+	Both loci
bna_ssRNA-XLOC_001275	XLOC_000090	A01:16796086:16797451:+	ath-XLOC_21195	chr3:8062635:8063763:+	BnaA01g24430D	1	AT3G22845	5	+	BnaA01g24440D	1	AT3G22840	4	+	Both loci
bna_polyA-XLOC_002933	XLOC_000191	A01:17013326:17014410:-	ath-XLOC_21159	chr3:7946563:7946836:-	BnaA01g24700D	1	AT3G22425	2	-	BnaA01g24690D	1	AT3G22440	5	-	Both loci
bna_polyA-XLOC_002933	XLOC_000191	A01:17013326:17014410:-	ath-XLOC_21160	chr3:7953995:7954483:-	BnaA01g24700D	1	AT3G22425	1	-	BnaA01g24690D	1	AT3G22440	2	-	Both loci
bna_polyA-XLOC_002933	XLOC_000191	A01:17013326:17014410:-	ath-XLOC_21162	chr3:7964353:7964947:-	BnaA01g24700D	1	AT3G22425	5	-	BnaA01g24690D	1	AT3G22440	2	-	Both loci
bna_polyA-XLOC_002936	XLOC_000192	A01:17115262:17116579:-	ath-XLOC_21153	chr3:7930506:7931051:-	BnaA01g24740D	2	AT3G22360	3	-	BnaA01g24700D	3	AT3G22425	5	-	Both loci
bna_polyA-XLOC_002936	XLOC_000192	A01:17115262:17116579:-	ath-XLOC_21154	chr3:7933483:7933836:+	BnaA01g24740D	2	AT3G22360	4	-	BnaA01g24700D	3	AT3G22425	4	-	Both loci
bna_polyA-XLOC_002936	XLOC_000192	A01:17115262:17116579:-	ath-XLOC_21152	chr3:7928358:7929314:-	BnaA01g24740D	2	AT3G22360	3	-	BnaA01g24700D	3	AT3G22425	5	-	Both loci
bna_polyA-XLOC_002936	XLOC_000192	A01:17115262:17116579:-	ath-XLOC_21155	chr3:7935221:7935660:+	BnaA01g24740D	2	AT3G22360	4	-	BnaA01g24700D	3	AT3G22425	4	-	Both loci
bna_polyA-XLOC_002936	XLOC_000192	A01:17115262:17116579:-	ath-XLOC_21156	chr3:7937844:7938090:-	BnaA01g24740D	2	AT3G22360	5	-	BnaA01g24700D	3	AT3G22425	4	-	Both loci
bna_ssRNA-XLOC_001304	XLOC_000091	A01:17247633:17247942:+	ath-XLOC_21112	chr3:7786833:7787074:+	BnaA01g24860D	3	AT3G22142	4	+	BnaA01g24890D	1	AT3G22070	4	+	Both loci
bna_ssRNA-XLOC_001304	XLOC_000091	A01:17247633:17247942:+	ath-XLOC_21114	chr3:7789566:7789854:-	BnaA01g24860D	3	AT3G22142	3	+	BnaA01g24890D	1	AT3G22070	4	+	Both loci
bna_ssRNA-XLOC_001304	XLOC_000091	A01:17247633:17247942:+	ath-XLOC_21113	chr3:7787776:7787994:+	BnaA01g24860D	3	AT3G22142	4	+	BnaA01g24890D	1	AT3G22070	4	+	Both loci
bna_ssRNA-XLOC_001304	XLOC_000091	A01:17247633:17247942:+	ath-XLOC_21111	chr3:7783766:7784807:+	BnaA01g24860D	3	AT3G22142	4	+	BnaA01g24890D	1	AT3G22070	3	+	Both loci
bna_ssRNA-XLOC_001349	XLOC_000095	A01:17908595:17917684:+	ath-XLOC_20805	chr3:6977471:6977911:+	BnaA01g25680D	2	AT3G20050	5	+	BnaA01g25720D	2	AT3G20000	2	+	Both loci
bna_ssRNA-XLOC_001349	XLOC_000095	A01:17908595:17917684:+	ath-XLOC_20806	chr3:6978290:6980490:+	BnaA01g25680D	2	AT3G20050	4	+	BnaA01g25720D	2	AT3G20000	2	+	Both loci
bna_ssRNA-XLOC_001349	XLOC_000095	A01:17908595:17917684:+	ath-XLOC_20807	chr3:6983853:6984591:+	BnaA01g25680D	2	AT3G20050	3	+	BnaA01g25720D	2	AT3G20000	3	+	Both loci
bna_ssRNA-XLOC_001349	XLOC_000095	A01:17908595:17917684:+	ath-XLOC_20810	chr3:6988649:6988967:+	BnaA01g25680D	2	AT3G20050	3	+	BnaA01g25720D	2	AT3G20000	4	+	Both loci
bna_ssRNA-XLOC_001349	XLOC_000095	A01:17908595:17917684:+	ath-XLOC_20811	chr3:6991222:6991469:-	BnaA01g25680D	2	AT3G20050	2	+	BnaA01g25720D	2	AT3G20000	4	+	Both loci
bna_ssRNA-XLOC_001349	XLOC_000095	A01:17908595:17917684:+	ath-XLOC_20812	chr3:6994919:6995943:-	BnaA01g25680D	2	AT3G20050	1	+	BnaA01g25720D	2	AT3G20000	5	+	Both loci
bna_ssRNA-XLOC_001349	XLOC_000095	A01:17908595:17917684:+	ath-XLOC_20808	chr3:6985105:6985462:+	BnaA01g25680D	2	AT3G20050	3	+	BnaA01g25720D	2	AT3G20000	3	+	Both loci
bna_ssRNA-XLOC_001349	XLOC_000095	A01:17908595:17917684:+	ath-XLOC_20803	chr3:6971313:6972332:-	BnaA01g25680D	2	AT3G20050	5	+	BnaA01g25720D	2	AT3G20000	1	+	Both loci
bna_ssRNA-XLOC_001349	XLOC_000095	A01:17908595:17917684:+	ath-XLOC_20809	chr3:6987655:6988166:+	BnaA01g25680D	2	AT3G20050	3	+	BnaA01g25720D	2	AT3G20000	3	+	Both loci
bna_ssRNA-XLOC_001349	XLOC_000095	A01:17908595:17917684:+	ath-XLOC_20804	chr3:6973011:6973535:-	BnaA01g25680D	2	AT3G20050	5	+	BnaA01g25720D	2	AT3G20000	1	+	Both loci
bna_ssRNA-XLOC_001364	XLOC_000096	A01:18122490:18123243:+	ath-XLOC_20743	chr3:6833157:6833943:+	BnaA01g25950D	3	AT3G19680	1	+	BnaA01g25980D	1	AT3G19660	2	+	Both loci
bna_ssRNA-XLOC_001364	XLOC_000096	A01:18122490:18123243:+	ath-XLOC_20740	chr3:6827651:6829009:+	BnaA01g25950D	3	AT3G19680	1	+	BnaA01g25980D	1	AT3G19660	2	+	Both loci
bna_ssRNA-XLOC_001364	XLOC_000096	A01:18122490:18123243:+	ath-XLOC_20746	chr3:6842874:6843100:-	BnaA01g25950D	3	AT3G19680	2	+	BnaA01g25980D	1	AT3G19660	5	+	Both loci
bna_ssRNA-XLOC_001364	XLOC_000096	A01:18122490:18123243:+	ath-XLOC_20744	chr3:6835456:6835709:+	BnaA01g25950D	3	AT3G19680	1	+	BnaA01g25980D	1	AT3G19660	2	+	Both loci
bna_ssRNA-XLOC_001364	XLOC_000096	A01:18122490:18123243:+	ath-XLOC_20745	chr3:6836456:6836686:+	BnaA01g25950D	3	AT3G19680	1	+	BnaA01g25980D	1	AT3G19660	2	+	Both loci
bna_ssRNA-XLOC_001364	XLOC_000096	A01:18122490:18123243:+	ath-XLOC_20742	chr3:6832382:6832648:+	BnaA01g25950D	3	AT3G19680	1	+	BnaA01g25980D	1	AT3G19660	2	+	Both loci
bna_ssRNA-XLOC_001364	XLOC_000096	A01:18122490:18123243:+	ath-XLOC_20739	chr3:6826322:6827045:-	BnaA01g25950D	3	AT3G19680	2	+	BnaA01g25980D	1	AT3G19660	1	+	Both loci
bna_ssRNA-XLOC_001364	XLOC_000096	A01:18122490:18123243:+	ath-XLOC_20747	chr3:6843714:6843921:-	BnaA01g25950D	3	AT3G19680	2	+	BnaA01g25980D	1	AT3G19660	5	+	Both loci
bna_ssRNA-XLOC_001364	XLOC_000096	A01:18122490:18123243:+	ath-XLOC_20741	chr3:6830997:6831437:+	BnaA01g25950D	3	AT3G19680	1	+	BnaA01g25980D	1	AT3G19660	2	+	Both loci
bna_ssRNA-XLOC_003201	XLOC_000193	A01:18396718:18399481:-	ath-XLOC_20645	chr3:6562799:6563043:-	BnaA01g26330D	1	AT3G18990	4	-	BnaA01g26320D	1	AT3G19020	1	-	Both loci
bna_ssRNA-XLOC_003201	XLOC_000193	A01:18396718:18399481:-	ath-XLOC_20642	chr3:6551462:6551961:+	BnaA01g26330D	1	AT3G18990	0	-	BnaA01g26320D	1	AT3G19020	3	-	Both loci
bna_ssRNA-XLOC_003201	XLOC_000193	A01:18396718:18399481:-	ath-XLOC_20644	chr3:6560057:6562300:.	BnaA01g26330D	1	AT3G18990	5	-	BnaA01g26320D	1	AT3G19020	5	-	Both loci
bna_ssRNA-XLOC_003201	XLOC_000193	A01:18396718:18399481:-	ath-XLOC_20641	chr3:6544413:6544760:+	BnaA01g26330D	1	AT3G18990	2	-	BnaA01g26320D	1	AT3G19020	5	-	Both loci
bna_ssRNA-XLOC_003201	XLOC_000193	A01:18396718:18399481:-	ath-XLOC_20643	chr3:6556014:6558201:+	BnaA01g26330D	1	AT3G18990	2	-	BnaA01g26320D	1	AT3G19020	1	-	Both loci
bna_polyA-XLOC_003010	XLOC_000193	A01:18396825:18399504:-	ath-XLOC_20645	chr3:6562799:6563043:-	BnaA01g26330D	1	AT3G18990	4	-	BnaA01g26320D	1	AT3G19020	1	-	Both loci
bna_polyA-XLOC_003010	XLOC_000193	A01:18396825:18399504:-	ath-XLOC_20642	chr3:6551462:6551961:+	BnaA01g26330D	1	AT3G18990	0	-	BnaA01g26320D	1	AT3G19020	3	-	Both loci
bna_polyA-XLOC_003010	XLOC_000193	A01:18396825:18399504:-	ath-XLOC_20644	chr3:6560057:6562300:.	BnaA01g26330D	1	AT3G18990	5	-	BnaA01g26320D	1	AT3G19020	5	-	Both loci
bna_polyA-XLOC_003010	XLOC_000193	A01:18396825:18399504:-	ath-XLOC_20641	chr3:6544413:6544760:+	BnaA01g26330D	1	AT3G18990	2	-	BnaA01g26320D	1	AT3G19020	5	-	Both loci
bna_polyA-XLOC_003010	XLOC_000193	A01:18396825:18399504:-	ath-XLOC_20643	chr3:6556014:6558201:+	BnaA01g26330D	1	AT3G18990	2	-	BnaA01g26320D	1	AT3G19020	1	-	Both loci
bna_polyA-XLOC_003030	XLOC_000194	A01:18693450:18695208:-	ath-XLOC_20582	chr3:6371039:6371357:+	BnaA01g26720D	3	AT3G18490	5	-	BnaA01g26690D	1	AT3G18560	4	-	Both loci
bna_polyA-XLOC_003030	XLOC_000194	A01:18693450:18695208:-	ath-XLOC_20580	chr3:6369316:6369527:+	BnaA01g26720D	3	AT3G18490	5	-	BnaA01g26690D	1	AT3G18560	4	-	Both loci
bna_polyA-XLOC_003030	XLOC_000194	A01:18693450:18695208:-	ath-XLOC_20579	chr3:6367785:6368856:+	BnaA01g26720D	3	AT3G18490	5	-	BnaA01g26690D	1	AT3G18560	4	-	Both loci
bna_polyA-XLOC_003030	XLOC_000194	A01:18693450:18695208:-	ath-XLOC_20581	chr3:6370243:6370442:+	BnaA01g26720D	3	AT3G18490	5	-	BnaA01g26690D	1	AT3G18560	4	-	Both loci
bna_polyA-XLOC_003030	XLOC_000194	A01:18693450:18695208:-	ath-XLOC_20578	chr3:6361527:6362089:-	BnaA01g26720D	3	AT3G18490	4	-	BnaA01g26690D	1	AT3G18560	5	-	Both loci
bna_polyA-XLOC_001327	XLOC_000098	A01:18888613:18889139:+	ath-XLOC_20519	chr3:6224647:6225407:-	BnaA01g26930D	5	AT3G18170	1	+	BnaA01g26980D	1	AT3G18130	4	+	Both loci
bna_polyA-XLOC_001327	XLOC_000098	A01:18888613:18889139:+	ath-XLOC_20520	chr3:6227771:6228039:-	BnaA01g26930D	5	AT3G18170	1	+	BnaA01g26980D	1	AT3G18130	5	+	Both loci
bna_polyA-XLOC_001327	XLOC_000098	A01:18888613:18889139:+	ath-XLOC_20518	chr3:6220670:6221394:-	BnaA01g26930D	5	AT3G18170	2	+	BnaA01g26980D	1	AT3G18130	3	+	Both loci
bna_polyA-XLOC_001327	XLOC_000098	A01:18888613:18889139:+	ath-XLOC_20521	chr3:6228443:6229602:-	BnaA01g26930D	5	AT3G18170	2	+	BnaA01g26980D	1	AT3G18130	5	+	Both loci
bna_polyA-XLOC_001327	XLOC_000098	A01:18888613:18889139:+	ath-XLOC_20515	chr3:6211502:6212375:+	BnaA01g26930D	5	AT3G18170	5	+	BnaA01g26980D	1	AT3G18130	0	+	Both loci
bna_polyA-XLOC_001327	XLOC_000098	A01:18888613:18889139:+	ath-XLOC_20517	chr3:6219210:6219410:-	BnaA01g26930D	5	AT3G18170	3	+	BnaA01g26980D	1	AT3G18130	2	+	Both loci
bna_polyA-XLOC_001327	XLOC_000098	A01:18888613:18889139:+	ath-XLOC_20516	chr3:6214112:6214538:+	BnaA01g26930D	5	AT3G18170	4	+	BnaA01g26980D	1	AT3G18130	1	+	Both loci
bna_polyA-XLOC_001329	XLOC_000099	A01:18911641:18913303:+	ath-XLOC_20499	chr3:6183840:6184229:-	BnaA01g27010D	4	AT3G18070	1	+	BnaA01g27090D	5	AT3G18035	3	+	Both loci
bna_polyA-XLOC_001329	XLOC_000099	A01:18911641:18913303:+	ath-XLOC_20500	chr3:6185418:6186757:-	BnaA01g27010D	4	AT3G18070	1	+	BnaA01g27090D	5	AT3G18035	3	+	Both loci
bna_polyA-XLOC_001329	XLOC_000099	A01:18911641:18913303:+	ath-XLOC_20496	chr3:6179027:6179335:-	BnaA01g27010D	4	AT3G18070	3	+	BnaA01g27090D	5	AT3G18035	2	+	Both loci
bna_polyA-XLOC_001329	XLOC_000099	A01:18911641:18913303:+	ath-XLOC_20493	chr3:6175492:6175737:-	BnaA01g27010D	4	AT3G18070	3	+	BnaA01g27090D	5	AT3G18035	1	+	Both loci
bna_polyA-XLOC_001329	XLOC_000099	A01:18911641:18913303:+	ath-XLOC_20502	chr3:6188267:6189240:-	BnaA01g27010D	4	AT3G18070	0	+	BnaA01g27090D	5	AT3G18035	4	+	Both loci
bna_polyA-XLOC_001329	XLOC_000099	A01:18911641:18913303:+	ath-XLOC_20497	chr3:6180702:6181652:-	BnaA01g27010D	4	AT3G18070	2	+	BnaA01g27090D	5	AT3G18035	2	+	Both loci
bna_polyA-XLOC_001329	XLOC_000099	A01:18911641:18913303:+	ath-XLOC_20503	chr3:6190568:6190799:+	BnaA01g27010D	4	AT3G18070	1	+	BnaA01g27090D	5	AT3G18035	5	+	Both loci
bna_polyA-XLOC_001329	XLOC_000099	A01:18911641:18913303:+	ath-XLOC_20498	chr3:6182113:6183338:-	BnaA01g27010D	4	AT3G18070	2	+	BnaA01g27090D	5	AT3G18035	2	+	Both loci
bna_polyA-XLOC_001329	XLOC_000099	A01:18911641:18913303:+	ath-XLOC_20505	chr3:6193437:6194250:-	BnaA01g27010D	4	AT3G18070	1	+	BnaA01g27090D	5	AT3G18035	5	+	Both loci
bna_polyA-XLOC_001329	XLOC_000099	A01:18911641:18913303:+	ath-XLOC_20495	chr3:6177418:6177913:-	BnaA01g27010D	4	AT3G18070	3	+	BnaA01g27090D	5	AT3G18035	1	+	Both loci
bna_polyA-XLOC_001329	XLOC_000099	A01:18911641:18913303:+	ath-XLOC_20504	chr3:6191562:6192742:-	BnaA01g27010D	4	AT3G18070	1	+	BnaA01g27090D	5	AT3G18035	5	+	Both loci
bna_polyA-XLOC_001329	XLOC_000099	A01:18911641:18913303:+	ath-XLOC_20494	chr3:6176838:6177120:-	BnaA01g27010D	4	AT3G18070	3	+	BnaA01g27090D	5	AT3G18035	1	+	Both loci
bna_polyA-XLOC_001329	XLOC_000099	A01:18911641:18913303:+	ath-XLOC_20501	chr3:6187301:6187612:-	BnaA01g27010D	4	AT3G18070	0	+	BnaA01g27090D	5	AT3G18035	4	+	Both loci
bna_ssRNA-XLOC_001433	XLOC_000102	A01:19079189:19079554:+	ath-XLOC_20365	chr3:5837119:5838887:-	BnaA01g27330D	1	AT3G17150	4	+	BnaA01g27340D	1	AT3G17140	3	+	Both loci
bna_ssRNA-XLOC_001433	XLOC_000102	A01:19079189:19079554:+	ath-XLOC_20359	chr3:5826655:5827211:-	BnaA01g27330D	1	AT3G17150	5	+	BnaA01g27340D	1	AT3G17140	4	+	Both loci
bna_ssRNA-XLOC_001433	XLOC_000102	A01:19079189:19079554:+	ath-XLOC_20364	chr3:5833483:5833684:-	BnaA01g27330D	1	AT3G17150	4	+	BnaA01g27340D	1	AT3G17140	3	+	Both loci
bna_ssRNA-XLOC_001433	XLOC_000102	A01:19079189:19079554:+	ath-XLOC_20367	chr3:5847781:5848218:-	BnaA01g27330D	1	AT3G17150	0	+	BnaA01g27340D	1	AT3G17140	1	+	Both loci
bna_ssRNA-XLOC_001433	XLOC_000102	A01:19079189:19079554:+	ath-XLOC_20361	chr3:5828696:5829620:-	BnaA01g27330D	1	AT3G17150	5	+	BnaA01g27340D	1	AT3G17140	4	+	Both loci
bna_ssRNA-XLOC_001433	XLOC_000102	A01:19079189:19079554:+	ath-XLOC_20360	chr3:5827660:5828236:-	BnaA01g27330D	1	AT3G17150	5	+	BnaA01g27340D	1	AT3G17140	4	+	Both loci
bna_ssRNA-XLOC_001433	XLOC_000102	A01:19079189:19079554:+	ath-XLOC_20366	chr3:5846029:5846646:+	BnaA01g27330D	1	AT3G17150	1	+	BnaA01g27340D	1	AT3G17140	0	+	Both loci
bna_ssRNA-XLOC_001433	XLOC_000102	A01:19079189:19079554:+	ath-XLOC_20368	chr3:5849164:5849674:-	BnaA01g27330D	1	AT3G17150	1	+	BnaA01g27340D	1	AT3G17140	2	+	Both loci
bna_ssRNA-XLOC_001433	XLOC_000102	A01:19079189:19079554:+	ath-XLOC_20362	chr3:5830189:5830545:-	BnaA01g27330D	1	AT3G17150	5	+	BnaA01g27340D	1	AT3G17140	4	+	Both loci
bna_ssRNA-XLOC_001433	XLOC_000102	A01:19079189:19079554:+	ath-XLOC_20363	chr3:5830845:5832696:-	BnaA01g27330D	1	AT3G17150	4	+	BnaA01g27340D	1	AT3G17140	3	+	Both loci
bna_ssRNA-XLOC_003265	XLOC_000195	A01:19079189:19079554:-	ath-XLOC_20365	chr3:5837119:5838887:-	BnaA01g27340D	1	AT3G17140	3	-	BnaA01g27330D	1	AT3G17150	4	-	Both loci
bna_ssRNA-XLOC_003265	XLOC_000195	A01:19079189:19079554:-	ath-XLOC_20359	chr3:5826655:5827211:-	BnaA01g27340D	1	AT3G17140	4	-	BnaA01g27330D	1	AT3G17150	5	-	Both loci
bna_ssRNA-XLOC_003265	XLOC_000195	A01:19079189:19079554:-	ath-XLOC_20364	chr3:5833483:5833684:-	BnaA01g27340D	1	AT3G17140	3	-	BnaA01g27330D	1	AT3G17150	4	-	Both loci
bna_ssRNA-XLOC_003265	XLOC_000195	A01:19079189:19079554:-	ath-XLOC_20367	chr3:5847781:5848218:-	BnaA01g27340D	1	AT3G17140	1	-	BnaA01g27330D	1	AT3G17150	0	-	Both loci
bna_ssRNA-XLOC_003265	XLOC_000195	A01:19079189:19079554:-	ath-XLOC_20361	chr3:5828696:5829620:-	BnaA01g27340D	1	AT3G17140	4	-	BnaA01g27330D	1	AT3G17150	5	-	Both loci
bna_ssRNA-XLOC_003265	XLOC_000195	A01:19079189:19079554:-	ath-XLOC_20360	chr3:5827660:5828236:-	BnaA01g27340D	1	AT3G17140	4	-	BnaA01g27330D	1	AT3G17150	5	-	Both loci
bna_ssRNA-XLOC_003265	XLOC_000195	A01:19079189:19079554:-	ath-XLOC_20366	chr3:5846029:5846646:+	BnaA01g27340D	1	AT3G17140	0	-	BnaA01g27330D	1	AT3G17150	1	-	Both loci
bna_ssRNA-XLOC_003265	XLOC_000195	A01:19079189:19079554:-	ath-XLOC_20368	chr3:5849164:5849674:-	BnaA01g27340D	1	AT3G17140	2	-	BnaA01g27330D	1	AT3G17150	1	-	Both loci
bna_ssRNA-XLOC_003265	XLOC_000195	A01:19079189:19079554:-	ath-XLOC_20362	chr3:5830189:5830545:-	BnaA01g27340D	1	AT3G17140	4	-	BnaA01g27330D	1	AT3G17150	5	-	Both loci
bna_ssRNA-XLOC_003265	XLOC_000195	A01:19079189:19079554:-	ath-XLOC_20363	chr3:5830845:5832696:-	BnaA01g27340D	1	AT3G17140	3	-	BnaA01g27330D	1	AT3G17150	4	-	Both loci
bna_ssRNA-XLOC_001438	XLOC_000103	A01:19164822:19165902:+	ath-XLOC_20365	chr3:5837119:5838887:-	BnaA01g27410D	1	AT3G17100	1	+	BnaA01g27420D	1	AT3G17090	2	+	Both loci
bna_ssRNA-XLOC_001438	XLOC_000103	A01:19164822:19165902:+	ath-XLOC_20359	chr3:5826655:5827211:-	BnaA01g27410D	1	AT3G17100	1	+	BnaA01g27420D	1	AT3G17090	0	+	Both loci
bna_ssRNA-XLOC_001438	XLOC_000103	A01:19164822:19165902:+	ath-XLOC_20364	chr3:5833483:5833684:-	BnaA01g27410D	1	AT3G17100	1	+	BnaA01g27420D	1	AT3G17090	2	+	Both loci
bna_ssRNA-XLOC_001438	XLOC_000103	A01:19164822:19165902:+	ath-XLOC_20367	chr3:5847781:5848218:-	BnaA01g27410D	1	AT3G17100	4	+	BnaA01g27420D	1	AT3G17090	5	+	Both loci
bna_ssRNA-XLOC_001438	XLOC_000103	A01:19164822:19165902:+	ath-XLOC_20355	chr3:5820909:5821158:-	BnaA01g27410D	1	AT3G17100	3	+	BnaA01g27420D	1	AT3G17090	2	+	Both loci
bna_ssRNA-XLOC_001438	XLOC_000103	A01:19164822:19165902:+	ath-XLOC_20356	chr3:5822481:5823352:-	BnaA01g27410D	1	AT3G17100	3	+	BnaA01g27420D	1	AT3G17090	2	+	Both loci
bna_ssRNA-XLOC_001438	XLOC_000103	A01:19164822:19165902:+	ath-XLOC_20354	chr3:5810549:5812348:+	BnaA01g27410D	1	AT3G17100	5	+	BnaA01g27420D	1	AT3G17090	4	+	Both loci
bna_ssRNA-XLOC_001438	XLOC_000103	A01:19164822:19165902:+	ath-XLOC_20357	chr3:5824863:5825108:-	BnaA01g27410D	1	AT3G17100	3	+	BnaA01g27420D	1	AT3G17090	2	+	Both loci
bna_ssRNA-XLOC_001438	XLOC_000103	A01:19164822:19165902:+	ath-XLOC_20361	chr3:5828696:5829620:-	BnaA01g27410D	1	AT3G17100	1	+	BnaA01g27420D	1	AT3G17090	0	+	Both loci
bna_ssRNA-XLOC_001438	XLOC_000103	A01:19164822:19165902:+	ath-XLOC_20360	chr3:5827660:5828236:-	BnaA01g27410D	1	AT3G17100	1	+	BnaA01g27420D	1	AT3G17090	0	+	Both loci
bna_ssRNA-XLOC_001438	XLOC_000103	A01:19164822:19165902:+	ath-XLOC_20358	chr3:5825357:5825728:-	BnaA01g27410D	1	AT3G17100	2	+	BnaA01g27420D	1	AT3G17090	1	+	Both loci
bna_ssRNA-XLOC_001438	XLOC_000103	A01:19164822:19165902:+	ath-XLOC_20366	chr3:5846029:5846646:+	BnaA01g27410D	1	AT3G17100	3	+	BnaA01g27420D	1	AT3G17090	4	+	Both loci
bna_ssRNA-XLOC_001438	XLOC_000103	A01:19164822:19165902:+	ath-XLOC_20362	chr3:5830189:5830545:-	BnaA01g27410D	1	AT3G17100	1	+	BnaA01g27420D	1	AT3G17090	1	+	Both loci
bna_ssRNA-XLOC_001438	XLOC_000103	A01:19164822:19165902:+	ath-XLOC_20363	chr3:5830845:5832696:-	BnaA01g27410D	1	AT3G17100	0	+	BnaA01g27420D	1	AT3G17090	1	+	Both loci
bna_polyA-XLOC_003077	XLOC_000196	A01:19191253:19191855:-	ath-XLOC_20359	chr3:5826655:5827211:-	BnaA01g27450D	1	AT3G17030	5	-	BnaA01g27430D	2	AT3G17080	1	-	Both loci
bna_polyA-XLOC_003077	XLOC_000196	A01:19191253:19191855:-	ath-XLOC_20352	chr3:5807171:5807590:+	BnaA01g27450D	1	AT3G17030	0	-	BnaA01g27430D	2	AT3G17080	4	-	Both loci
bna_polyA-XLOC_003077	XLOC_000196	A01:19191253:19191855:-	ath-XLOC_20355	chr3:5820909:5821158:-	BnaA01g27450D	1	AT3G17030	3	-	BnaA01g27430D	2	AT3G17080	1	-	Both loci
bna_polyA-XLOC_003077	XLOC_000196	A01:19191253:19191855:-	ath-XLOC_20350	chr3:5803407:5804075:+	BnaA01g27450D	1	AT3G17030	1	-	BnaA01g27430D	2	AT3G17080	5	-	Both loci
bna_polyA-XLOC_003077	XLOC_000196	A01:19191253:19191855:-	ath-XLOC_20356	chr3:5822481:5823352:-	BnaA01g27450D	1	AT3G17030	3	-	BnaA01g27430D	2	AT3G17080	1	-	Both loci
bna_polyA-XLOC_003077	XLOC_000196	A01:19191253:19191855:-	ath-XLOC_20354	chr3:5810549:5812348:+	BnaA01g27450D	1	AT3G17030	1	-	BnaA01g27430D	2	AT3G17080	3	-	Both loci
bna_polyA-XLOC_003077	XLOC_000196	A01:19191253:19191855:-	ath-XLOC_20357	chr3:5824863:5825108:-	BnaA01g27450D	1	AT3G17030	4	-	BnaA01g27430D	2	AT3G17080	1	-	Both loci
bna_polyA-XLOC_003077	XLOC_000196	A01:19191253:19191855:-	ath-XLOC_20361	chr3:5828696:5829620:-	BnaA01g27450D	1	AT3G17030	5	-	BnaA01g27430D	2	AT3G17080	1	-	Both loci
bna_polyA-XLOC_003077	XLOC_000196	A01:19191253:19191855:-	ath-XLOC_20360	chr3:5827660:5828236:-	BnaA01g27450D	1	AT3G17030	5	-	BnaA01g27430D	2	AT3G17080	1	-	Both loci
bna_polyA-XLOC_003077	XLOC_000196	A01:19191253:19191855:-	ath-XLOC_20358	chr3:5825357:5825728:-	BnaA01g27450D	1	AT3G17030	4	-	BnaA01g27430D	2	AT3G17080	0	-	Both loci
bna_polyA-XLOC_003077	XLOC_000196	A01:19191253:19191855:-	ath-XLOC_20351	chr3:5804682:5805031:+	BnaA01g27450D	1	AT3G17030	0	-	BnaA01g27430D	2	AT3G17080	4	-	Both loci
bna_ssRNA-XLOC_003274	XLOC_000196	A01:19191321:19191870:-	ath-XLOC_20359	chr3:5826655:5827211:-	BnaA01g27450D	1	AT3G17030	5	-	BnaA01g27430D	2	AT3G17080	1	-	Both loci
bna_ssRNA-XLOC_003274	XLOC_000196	A01:19191321:19191870:-	ath-XLOC_20352	chr3:5807171:5807590:+	BnaA01g27450D	1	AT3G17030	0	-	BnaA01g27430D	2	AT3G17080	4	-	Both loci
bna_ssRNA-XLOC_003274	XLOC_000196	A01:19191321:19191870:-	ath-XLOC_20355	chr3:5820909:5821158:-	BnaA01g27450D	1	AT3G17030	3	-	BnaA01g27430D	2	AT3G17080	1	-	Both loci
bna_ssRNA-XLOC_003274	XLOC_000196	A01:19191321:19191870:-	ath-XLOC_20350	chr3:5803407:5804075:+	BnaA01g27450D	1	AT3G17030	1	-	BnaA01g27430D	2	AT3G17080	5	-	Both loci
bna_ssRNA-XLOC_003274	XLOC_000196	A01:19191321:19191870:-	ath-XLOC_20356	chr3:5822481:5823352:-	BnaA01g27450D	1	AT3G17030	3	-	BnaA01g27430D	2	AT3G17080	1	-	Both loci
bna_ssRNA-XLOC_003274	XLOC_000196	A01:19191321:19191870:-	ath-XLOC_20354	chr3:5810549:5812348:+	BnaA01g27450D	1	AT3G17030	1	-	BnaA01g27430D	2	AT3G17080	3	-	Both loci
bna_ssRNA-XLOC_003274	XLOC_000196	A01:19191321:19191870:-	ath-XLOC_20357	chr3:5824863:5825108:-	BnaA01g27450D	1	AT3G17030	4	-	BnaA01g27430D	2	AT3G17080	1	-	Both loci
bna_ssRNA-XLOC_003274	XLOC_000196	A01:19191321:19191870:-	ath-XLOC_20361	chr3:5828696:5829620:-	BnaA01g27450D	1	AT3G17030	5	-	BnaA01g27430D	2	AT3G17080	1	-	Both loci
bna_ssRNA-XLOC_003274	XLOC_000196	A01:19191321:19191870:-	ath-XLOC_20360	chr3:5827660:5828236:-	BnaA01g27450D	1	AT3G17030	5	-	BnaA01g27430D	2	AT3G17080	1	-	Both loci
bna_ssRNA-XLOC_003274	XLOC_000196	A01:19191321:19191870:-	ath-XLOC_20358	chr3:5825357:5825728:-	BnaA01g27450D	1	AT3G17030	4	-	BnaA01g27430D	2	AT3G17080	0	-	Both loci
bna_ssRNA-XLOC_003274	XLOC_000196	A01:19191321:19191870:-	ath-XLOC_20351	chr3:5804682:5805031:+	BnaA01g27450D	1	AT3G17030	0	-	BnaA01g27430D	2	AT3G17080	4	-	Both loci
bna_polyA-XLOC_003078	XLOC_000197	A01:19195895:19199665:-	ath-XLOC_20352	chr3:5807171:5807590:+	BnaA01g27470D	2	AT3G17000	3	-	BnaA01g27450D	0	AT3G17030	0	-	Both loci
bna_polyA-XLOC_003078	XLOC_000197	A01:19195895:19199665:-	ath-XLOC_20350	chr3:5803407:5804075:+	BnaA01g27470D	2	AT3G17000	2	-	BnaA01g27450D	0	AT3G17030	1	-	Both loci
bna_polyA-XLOC_003078	XLOC_000197	A01:19195895:19199665:-	ath-XLOC_20354	chr3:5810549:5812348:+	BnaA01g27470D	2	AT3G17000	4	-	BnaA01g27450D	0	AT3G17030	1	-	Both loci
bna_polyA-XLOC_003078	XLOC_000197	A01:19195895:19199665:-	ath-XLOC_20351	chr3:5804682:5805031:+	BnaA01g27470D	2	AT3G17000	3	-	BnaA01g27450D	0	AT3G17030	0	-	Both loci
bna_ssRNA-XLOC_001450	XLOC_000104	A01:19275279:19275754:+	ath-XLOC_20329	chr3:5728959:5729298:+	BnaA01g27550D	2	AT3G16840	2	+	BnaA01g27570D	1	AT3G16770	5	+	Both loci
bna_ssRNA-XLOC_001450	XLOC_000104	A01:19275279:19275754:+	ath-XLOC_20326	chr3:5715221:5716184:-	BnaA01g27550D	2	AT3G16840	5	+	BnaA01g27570D	1	AT3G16770	2	+	Both loci
bna_ssRNA-XLOC_001450	XLOC_000104	A01:19275279:19275754:+	ath-XLOC_20327	chr3:5717805:5719057:-	BnaA01g27550D	2	AT3G16840	5	+	BnaA01g27570D	1	AT3G16770	2	+	Both loci
bna_ssRNA-XLOC_001450	XLOC_000104	A01:19275279:19275754:+	ath-XLOC_20328	chr3:5727035:5727383:+	BnaA01g27550D	2	AT3G16840	3	+	BnaA01g27570D	1	AT3G16770	4	+	Both loci
bna_ssRNA-XLOC_003289	XLOC_000198	A01:19332871:19338944:-	ath-XLOC_20314	chr3:5678633:5679034:+	BnaA01g27720D	2	AT3G16630	4	-	BnaA01g27680D	2	AT3G16660	1	-	Both loci
bna_ssRNA-XLOC_003289	XLOC_000198	A01:19332871:19338944:-	ath-XLOC_20306	chr3:5665659:5665931:+	BnaA01g27720D	2	AT3G16630	0	-	BnaA01g27680D	2	AT3G16660	3	-	Both loci
bna_ssRNA-XLOC_003289	XLOC_000198	A01:19332871:19338944:-	ath-XLOC_20301	chr3:5656049:5656454:+	BnaA01g27720D	2	AT3G16630	2	-	BnaA01g27680D	2	AT3G16660	5	-	Both loci
bna_ssRNA-XLOC_003289	XLOC_000198	A01:19332871:19338944:-	ath-XLOC_20312	chr3:5678413:5678767:-	BnaA01g27720D	2	AT3G16630	4	-	BnaA01g27680D	2	AT3G16660	1	-	Both loci
bna_ssRNA-XLOC_003289	XLOC_000198	A01:19332871:19338944:-	ath-XLOC_20305	chr3:5662649:5664534:+	BnaA01g27720D	2	AT3G16630	0	-	BnaA01g27680D	2	AT3G16660	3	-	Both loci
bna_ssRNA-XLOC_003289	XLOC_000198	A01:19332871:19338944:-	ath-XLOC_20315	chr3:5681186:5681673:-	BnaA01g27720D	2	AT3G16630	4	-	BnaA01g27680D	2	AT3G16660	1	-	Both loci
bna_ssRNA-XLOC_003289	XLOC_000198	A01:19332871:19338944:-	ath-XLOC_20304	chr3:5659804:5661503:+	BnaA01g27720D	2	AT3G16630	1	-	BnaA01g27680D	2	AT3G16660	4	-	Both loci
bna_ssRNA-XLOC_003289	XLOC_000198	A01:19332871:19338944:-	ath-XLOC_20308	chr3:5672384:5672696:-	BnaA01g27720D	2	AT3G16630	2	-	BnaA01g27680D	2	AT3G16660	1	-	Both loci
bna_ssRNA-XLOC_003289	XLOC_000198	A01:19332871:19338944:-	ath-XLOC_20313	chr3:5678633:5679034:+	BnaA01g27720D	2	AT3G16630	4	-	BnaA01g27680D	2	AT3G16660	1	-	Both loci
bna_ssRNA-XLOC_003289	XLOC_000198	A01:19332871:19338944:-	ath-XLOC_20302	chr3:5657547:5657919:+	BnaA01g27720D	2	AT3G16630	2	-	BnaA01g27680D	2	AT3G16660	5	-	Both loci
bna_ssRNA-XLOC_003289	XLOC_000198	A01:19332871:19338944:-	ath-XLOC_20310	chr3:5676826:5677056:-	BnaA01g27720D	2	AT3G16630	3	-	BnaA01g27680D	2	AT3G16660	0	-	Both loci
bna_ssRNA-XLOC_003289	XLOC_000198	A01:19332871:19338944:-	ath-XLOC_20303	chr3:5658580:5659325:+	BnaA01g27720D	2	AT3G16630	1	-	BnaA01g27680D	2	AT3G16660	4	-	Both loci
bna_ssRNA-XLOC_003289	XLOC_000198	A01:19332871:19338944:-	ath-XLOC_20311	chr3:5678413:5678767:-	BnaA01g27720D	2	AT3G16630	4	-	BnaA01g27680D	2	AT3G16660	1	-	Both loci
bna_ssRNA-XLOC_003289	XLOC_000198	A01:19332871:19338944:-	ath-XLOC_20309	chr3:5674859:5675513:-	BnaA01g27720D	2	AT3G16630	2	-	BnaA01g27680D	2	AT3G16660	1	-	Both loci
bna_ssRNA-XLOC_003289	XLOC_000198	A01:19332871:19338944:-	ath-XLOC_20307	chr3:5666237:5666612:+	BnaA01g27720D	2	AT3G16630	0	-	BnaA01g27680D	2	AT3G16660	3	-	Both loci
bna_ssRNA-XLOC_003289	XLOC_000198	A01:19332871:19338944:-	ath-XLOC_20316	chr3:5681921:5682120:-	BnaA01g27720D	2	AT3G16630	4	-	BnaA01g27680D	2	AT3G16660	1	-	Both loci
bna_ssRNA-XLOC_001467	XLOC_000105	A01:19493207:19493517:+	ath-XLOC_20428	chr3:6012773:6013084:+	BnaA01g27960D	1	AT3G17590	2	+	BnaA01g27980D	2	AT3G17570	1	+	Both loci
bna_ssRNA-XLOC_001467	XLOC_000105	A01:19493207:19493517:+	ath-XLOC_20420	chr3:6007158:6007865:-	BnaA01g27960D	1	AT3G17590	3	+	BnaA01g27980D	2	AT3G17570	1	+	Both loci
bna_ssRNA-XLOC_001467	XLOC_000105	A01:19493207:19493517:+	ath-XLOC_20426	chr3:6012462:6013084:-	BnaA01g27960D	1	AT3G17590	2	+	BnaA01g27980D	2	AT3G17570	1	+	Both loci
bna_ssRNA-XLOC_001467	XLOC_000105	A01:19493207:19493517:+	ath-XLOC_20425	chr3:6011654:6012057:+	BnaA01g27960D	1	AT3G17590	2	+	BnaA01g27980D	2	AT3G17570	1	+	Both loci
bna_ssRNA-XLOC_001467	XLOC_000105	A01:19493207:19493517:+	ath-XLOC_20419	chr3:6004901:6005289:+	BnaA01g27960D	1	AT3G17590	4	+	BnaA01g27980D	2	AT3G17570	2	+	Both loci
bna_ssRNA-XLOC_001467	XLOC_000105	A01:19493207:19493517:+	ath-XLOC_20422	chr3:6011538:6012016:-	BnaA01g27960D	1	AT3G17590	2	+	BnaA01g27980D	2	AT3G17570	1	+	Both loci
bna_ssRNA-XLOC_001467	XLOC_000105	A01:19493207:19493517:+	ath-XLOC_20421	chr3:6009988:6010382:-	BnaA01g27960D	1	AT3G17590	2	+	BnaA01g27980D	2	AT3G17570	0	+	Both loci
bna_ssRNA-XLOC_001467	XLOC_000105	A01:19493207:19493517:+	ath-XLOC_20418	chr3:6003557:6003762:-	BnaA01g27960D	1	AT3G17590	5	+	BnaA01g27980D	2	AT3G17570	3	+	Both loci
bna_ssRNA-XLOC_001467	XLOC_000105	A01:19493207:19493517:+	ath-XLOC_20430	chr3:6013529:6013875:+	BnaA01g27960D	1	AT3G17590	2	+	BnaA01g27980D	2	AT3G17570	1	+	Both loci
bna_ssRNA-XLOC_001467	XLOC_000105	A01:19493207:19493517:+	ath-XLOC_20431	chr3:6014811:6015709:-	BnaA01g27960D	1	AT3G17590	1	+	BnaA01g27980D	2	AT3G17570	1	+	Both loci
bna_ssRNA-XLOC_001467	XLOC_000105	A01:19493207:19493517:+	ath-XLOC_20429	chr3:6012773:6013084:+	BnaA01g27960D	1	AT3G17590	2	+	BnaA01g27980D	2	AT3G17570	1	+	Both loci
bna_ssRNA-XLOC_001467	XLOC_000105	A01:19493207:19493517:+	ath-XLOC_20424	chr3:6011654:6012057:+	BnaA01g27960D	1	AT3G17590	2	+	BnaA01g27980D	2	AT3G17570	1	+	Both loci
bna_ssRNA-XLOC_001467	XLOC_000105	A01:19493207:19493517:+	ath-XLOC_20423	chr3:6011538:6012016:-	BnaA01g27960D	1	AT3G17590	2	+	BnaA01g27980D	2	AT3G17570	1	+	Both loci
bna_ssRNA-XLOC_001467	XLOC_000105	A01:19493207:19493517:+	ath-XLOC_20427	chr3:6012462:6013084:-	BnaA01g27960D	1	AT3G17590	2	+	BnaA01g27980D	2	AT3G17570	1	+	Both loci
bna_ssRNA-XLOC_001467	XLOC_000105	A01:19493207:19493517:+	ath-XLOC_20432	chr3:6020180:6020465:+	BnaA01g27960D	1	AT3G17590	1	+	BnaA01g27980D	2	AT3G17570	3	+	Both loci
bna_ssRNA-XLOC_003310	XLOC_000200	A01:19610156:19611229:-	ath-XLOC_20252	chr3:5554102:5554390:+	BnaA01g28090D	1	AT3G16340	2	-	BnaA01g28080D	1	AT3G16390	3	-	Both loci
bna_ssRNA-XLOC_003310	XLOC_000200	A01:19610156:19611229:-	ath-XLOC_20250	chr3:5550585:5550864:-	BnaA01g28090D	1	AT3G16340	2	-	BnaA01g28080D	1	AT3G16390	4	-	Both loci
bna_ssRNA-XLOC_003310	XLOC_000200	A01:19610156:19611229:-	ath-XLOC_20254	chr3:5563422:5564901:-	BnaA01g28090D	1	AT3G16340	5	-	BnaA01g28080D	1	AT3G16390	0	-	Both loci
bna_ssRNA-XLOC_003310	XLOC_000200	A01:19610156:19611229:-	ath-XLOC_20253	chr3:5555486:5555698:-	BnaA01g28090D	1	AT3G16340	2	-	BnaA01g28080D	1	AT3G16390	3	-	Both loci
bna_ssRNA-XLOC_003310	XLOC_000200	A01:19610156:19611229:-	ath-XLOC_20249	chr3:5548858:5549875:-	BnaA01g28090D	1	AT3G16340	1	-	BnaA01g28080D	1	AT3G16390	4	-	Both loci
bna_ssRNA-XLOC_003310	XLOC_000200	A01:19610156:19611229:-	ath-XLOC_20246	chr3:5539814:5540471:-	BnaA01g28090D	1	AT3G16340	0	-	BnaA01g28080D	1	AT3G16390	5	-	Both loci
bna_ssRNA-XLOC_003310	XLOC_000200	A01:19610156:19611229:-	ath-XLOC_20251	chr3:5552691:5553114:+	BnaA01g28090D	1	AT3G16340	2	-	BnaA01g28080D	1	AT3G16390	4	-	Both loci
bna_ssRNA-XLOC_003310	XLOC_000200	A01:19610156:19611229:-	ath-XLOC_20247	chr3:5545625:5546334:-	BnaA01g28090D	1	AT3G16340	0	-	BnaA01g28080D	1	AT3G16390	5	-	Both loci
bna_ssRNA-XLOC_003310	XLOC_000200	A01:19610156:19611229:-	ath-XLOC_20248	chr3:5547881:5548228:-	BnaA01g28090D	1	AT3G16340	1	-	BnaA01g28080D	1	AT3G16390	4	-	Both loci
bna_polyA-XLOC_003122	XLOC_000201	A01:19701532:19702220:-	ath-XLOC_20218	chr3:5457748:5458888:-	BnaA01g28220D	1	AT3G16090	0	-	BnaA01g28210D	1	AT3G16130	5	-	Both loci
bna_polyA-XLOC_003122	XLOC_000201	A01:19701532:19702220:-	ath-XLOC_20219	chr3:5459731:5459967:-	BnaA01g28220D	1	AT3G16090	1	-	BnaA01g28210D	1	AT3G16130	4	-	Both loci
bna_polyA-XLOC_003122	XLOC_000201	A01:19701532:19702220:-	ath-XLOC_20220	chr3:5463024:5463710:+	BnaA01g28220D	1	AT3G16090	2	-	BnaA01g28210D	1	AT3G16130	3	-	Both loci
bna_polyA-XLOC_003122	XLOC_000201	A01:19701532:19702220:-	ath-XLOC_20222	chr3:5466834:5467039:-	BnaA01g28220D	1	AT3G16090	5	-	BnaA01g28210D	1	AT3G16130	0	-	Both loci
bna_polyA-XLOC_003122	XLOC_000201	A01:19701532:19702220:-	ath-XLOC_20221	chr3:5464802:5465092:-	BnaA01g28220D	1	AT3G16090	4	-	BnaA01g28210D	1	AT3G16130	1	-	Both loci
bna_polyA-XLOC_001401	XLOC_000106	A01:19860267:19861138:+	ath-XLOC_20173	chr3:5337282:5338869:-	BnaA01g28500D	2	AT3G15790	3	+	BnaA01g28520D	0	AT3G15760	0	+	Both loci
bna_polyA-XLOC_001401	XLOC_000106	A01:19860267:19861138:+	ath-XLOC_20177	chr3:5346612:5346972:-	BnaA01g28500D	2	AT3G15790	1	+	BnaA01g28520D	0	AT3G15760	4	+	Both loci
bna_polyA-XLOC_001401	XLOC_000106	A01:19860267:19861138:+	ath-XLOC_20175	chr3:5342129:5342631:-	BnaA01g28500D	2	AT3G15790	1	+	BnaA01g28520D	0	AT3G15760	2	+	Both loci
bna_polyA-XLOC_001401	XLOC_000106	A01:19860267:19861138:+	ath-XLOC_20172	chr3:5335090:5335296:-	BnaA01g28500D	2	AT3G15790	4	+	BnaA01g28520D	0	AT3G15760	1	+	Both loci
bna_polyA-XLOC_001401	XLOC_000106	A01:19860267:19861138:+	ath-XLOC_20174	chr3:5340572:5341214:-	BnaA01g28500D	2	AT3G15790	2	+	BnaA01g28520D	0	AT3G15760	1	+	Both loci
bna_polyA-XLOC_001401	XLOC_000106	A01:19860267:19861138:+	ath-XLOC_20178	chr3:5347866:5349625:+	BnaA01g28500D	2	AT3G15790	2	+	BnaA01g28520D	0	AT3G15760	5	+	Both loci
bna_ssRNA-XLOC_001523	XLOC_000107	A01:20159688:20159957:+	ath-XLOC_20056	chr3:5008555:5009005:-	BnaA01g29080D	4	AT3G14920	3	+	BnaA01g29120D	1	AT3G14860	3	+	Both loci
bna_ssRNA-XLOC_001523	XLOC_000107	A01:20159688:20159957:+	ath-XLOC_20055	chr3:5007250:5008138:-	BnaA01g29080D	4	AT3G14920	4	+	BnaA01g29120D	1	AT3G14860	2	+	Both loci
bna_ssRNA-XLOC_001523	XLOC_000107	A01:20159688:20159957:+	ath-XLOC_20052	chr3:5004201:5004680:-	BnaA01g29080D	4	AT3G14920	5	+	BnaA01g29120D	1	AT3G14860	1	+	Both loci
bna_ssRNA-XLOC_001523	XLOC_000107	A01:20159688:20159957:+	ath-XLOC_20057	chr3:5010199:5010479:-	BnaA01g29080D	4	AT3G14920	3	+	BnaA01g29120D	1	AT3G14860	3	+	Both loci
bna_ssRNA-XLOC_001523	XLOC_000107	A01:20159688:20159957:+	ath-XLOC_20054	chr3:5006518:5007013:-	BnaA01g29080D	4	AT3G14920	4	+	BnaA01g29120D	1	AT3G14860	2	+	Both loci
bna_ssRNA-XLOC_001523	XLOC_000107	A01:20159688:20159957:+	ath-XLOC_20053	chr3:5005207:5005698:-	BnaA01g29080D	4	AT3G14920	5	+	BnaA01g29120D	1	AT3G14860	1	+	Both loci
bna_polyA-XLOC_003169	XLOC_000204	A01:20197496:20199610:-	ath-XLOC_20038	chr3:4961919:4962417:+	BnaA01g29190D	1	AT3G14770	1	-	BnaA01g29160D	3	AT3G14820	3	-	Both loci
bna_polyA-XLOC_003169	XLOC_000204	A01:20197496:20199610:-	ath-XLOC_20041	chr3:4982767:4983022:-	BnaA01g29190D	1	AT3G14770	5	-	BnaA01g29160D	3	AT3G14820	1	-	Both loci
bna_polyA-XLOC_003169	XLOC_000204	A01:20197496:20199610:-	ath-XLOC_20039	chr3:4970932:4974665:+	BnaA01g29190D	1	AT3G14770	3	-	BnaA01g29160D	3	AT3G14820	1	-	Both loci
bna_polyA-XLOC_003169	XLOC_000204	A01:20197496:20199610:-	ath-XLOC_20043	chr3:4985465:4985991:-	BnaA01g29190D	1	AT3G14770	5	-	BnaA01g29160D	3	AT3G14820	1	-	Both loci
bna_polyA-XLOC_003169	XLOC_000204	A01:20197496:20199610:-	ath-XLOC_20042	chr3:4983425:4984545:-	BnaA01g29190D	1	AT3G14770	5	-	BnaA01g29160D	3	AT3G14820	1	-	Both loci
bna_polyA-XLOC_003169	XLOC_000204	A01:20197496:20199610:-	ath-XLOC_20037	chr3:4959717:4959962:+	BnaA01g29190D	1	AT3G14770	1	-	BnaA01g29160D	3	AT3G14820	4	-	Both loci
bna_polyA-XLOC_003169	XLOC_000204	A01:20197496:20199610:-	ath-XLOC_20040	chr3:4976880:4977193:-	BnaA01g29190D	1	AT3G14770	4	-	BnaA01g29160D	3	AT3G14820	1	-	Both loci
bna_polyA-XLOC_001488	XLOC_000109	A01:20727841:20728754:+	ath-XLOC_19724	chr3:4143668:4143976:-	BnaA01g30120D	3	AT3G13020	5	+	BnaA01g30160D	2	AT3G12960	2	+	Both loci
bna_polyA-XLOC_001488	XLOC_000109	A01:20727841:20728754:+	ath-XLOC_19728	chr3:4152251:4152570:-	BnaA01g30120D	3	AT3G13020	4	+	BnaA01g30160D	2	AT3G12960	3	+	Both loci
bna_polyA-XLOC_001488	XLOC_000109	A01:20727841:20728754:+	ath-XLOC_19726	chr3:4147479:4147933:-	BnaA01g30120D	3	AT3G13020	4	+	BnaA01g30160D	2	AT3G12960	3	+	Both loci
bna_polyA-XLOC_001488	XLOC_000109	A01:20727841:20728754:+	ath-XLOC_19725	chr3:4144696:4144944:-	BnaA01g30120D	3	AT3G13020	5	+	BnaA01g30160D	2	AT3G12960	2	+	Both loci
bna_polyA-XLOC_001488	XLOC_000109	A01:20727841:20728754:+	ath-XLOC_19727	chr3:4149533:4151265:-	BnaA01g30120D	3	AT3G13020	4	+	BnaA01g30160D	2	AT3G12960	3	+	Both loci
bna_polyA-XLOC_001488	XLOC_000109	A01:20727841:20728754:+	ath-XLOC_19729	chr3:4153110:4153639:-	BnaA01g30120D	3	AT3G13020	4	+	BnaA01g30160D	2	AT3G12960	3	+	Both loci
bna_polyA-XLOC_001488	XLOC_000109	A01:20727841:20728754:+	ath-XLOC_19731	chr3:4159351:4160028:+	BnaA01g30120D	3	AT3G13020	2	+	BnaA01g30160D	2	AT3G12960	5	+	Both loci
bna_polyA-XLOC_001488	XLOC_000109	A01:20727841:20728754:+	ath-XLOC_19730	chr3:4154066:4154661:-	BnaA01g30120D	3	AT3G13020	4	+	BnaA01g30160D	2	AT3G12960	3	+	Both loci
bna_polyA-XLOC_001489	XLOC_000110	A01:20739830:20741068:+	ath-XLOC_19724	chr3:4143668:4143976:-	BnaA01g30120D	4	AT3G13020	5	+	BnaA01g30160D	0	AT3G12960	2	+	Both loci
bna_polyA-XLOC_001489	XLOC_000110	A01:20739830:20741068:+	ath-XLOC_19728	chr3:4152251:4152570:-	BnaA01g30120D	4	AT3G13020	4	+	BnaA01g30160D	0	AT3G12960	3	+	Both loci
bna_polyA-XLOC_001489	XLOC_000110	A01:20739830:20741068:+	ath-XLOC_19726	chr3:4147479:4147933:-	BnaA01g30120D	4	AT3G13020	4	+	BnaA01g30160D	0	AT3G12960	3	+	Both loci
bna_polyA-XLOC_001489	XLOC_000110	A01:20739830:20741068:+	ath-XLOC_19725	chr3:4144696:4144944:-	BnaA01g30120D	4	AT3G13020	5	+	BnaA01g30160D	0	AT3G12960	2	+	Both loci
bna_polyA-XLOC_001489	XLOC_000110	A01:20739830:20741068:+	ath-XLOC_19727	chr3:4149533:4151265:-	BnaA01g30120D	4	AT3G13020	4	+	BnaA01g30160D	0	AT3G12960	3	+	Both loci
bna_polyA-XLOC_001489	XLOC_000110	A01:20739830:20741068:+	ath-XLOC_19729	chr3:4153110:4153639:-	BnaA01g30120D	4	AT3G13020	4	+	BnaA01g30160D	0	AT3G12960	3	+	Both loci
bna_polyA-XLOC_001489	XLOC_000110	A01:20739830:20741068:+	ath-XLOC_19731	chr3:4159351:4160028:+	BnaA01g30120D	4	AT3G13020	2	+	BnaA01g30160D	0	AT3G12960	5	+	Both loci
bna_polyA-XLOC_001489	XLOC_000110	A01:20739830:20741068:+	ath-XLOC_19730	chr3:4154066:4154661:-	BnaA01g30120D	4	AT3G13020	4	+	BnaA01g30160D	0	AT3G12960	3	+	Both loci
bna_ssRNA-XLOC_001579	XLOC_000110	A01:20739864:20740375:+	ath-XLOC_19724	chr3:4143668:4143976:-	BnaA01g30120D	4	AT3G13020	5	+	BnaA01g30160D	1	AT3G12960	2	+	Both loci
bna_ssRNA-XLOC_001579	XLOC_000110	A01:20739864:20740375:+	ath-XLOC_19728	chr3:4152251:4152570:-	BnaA01g30120D	4	AT3G13020	4	+	BnaA01g30160D	1	AT3G12960	3	+	Both loci
bna_ssRNA-XLOC_001579	XLOC_000110	A01:20739864:20740375:+	ath-XLOC_19726	chr3:4147479:4147933:-	BnaA01g30120D	4	AT3G13020	4	+	BnaA01g30160D	1	AT3G12960	3	+	Both loci
bna_ssRNA-XLOC_001579	XLOC_000110	A01:20739864:20740375:+	ath-XLOC_19725	chr3:4144696:4144944:-	BnaA01g30120D	4	AT3G13020	5	+	BnaA01g30160D	1	AT3G12960	2	+	Both loci
bna_ssRNA-XLOC_001579	XLOC_000110	A01:20739864:20740375:+	ath-XLOC_19727	chr3:4149533:4151265:-	BnaA01g30120D	4	AT3G13020	4	+	BnaA01g30160D	1	AT3G12960	3	+	Both loci
bna_ssRNA-XLOC_001579	XLOC_000110	A01:20739864:20740375:+	ath-XLOC_19729	chr3:4153110:4153639:-	BnaA01g30120D	4	AT3G13020	4	+	BnaA01g30160D	1	AT3G12960	3	+	Both loci
bna_ssRNA-XLOC_001579	XLOC_000110	A01:20739864:20740375:+	ath-XLOC_19731	chr3:4159351:4160028:+	BnaA01g30120D	4	AT3G13020	2	+	BnaA01g30160D	1	AT3G12960	5	+	Both loci
bna_ssRNA-XLOC_001579	XLOC_000110	A01:20739864:20740375:+	ath-XLOC_19730	chr3:4154066:4154661:-	BnaA01g30120D	4	AT3G13020	4	+	BnaA01g30160D	1	AT3G12960	3	+	Both loci
bna_ssRNA-XLOC_003415	XLOC_000205	A01:20786606:20786972:-	ath-XLOC_19714	chr3:4113285:4115761:-	BnaA01g30240D	1	AT3G12890	3	-	BnaA01g30220D	2	AT3G12910	1	-	Both loci
bna_ssRNA-XLOC_003415	XLOC_000205	A01:20786606:20786972:-	ath-XLOC_19704	chr3:4097097:4097354:+	BnaA01g30240D	1	AT3G12890	1	-	BnaA01g30220D	2	AT3G12910	3	-	Both loci
bna_ssRNA-XLOC_003415	XLOC_000205	A01:20786606:20786972:-	ath-XLOC_19705	chr3:4097900:4098363:+	BnaA01g30240D	1	AT3G12890	1	-	BnaA01g30220D	2	AT3G12910	3	-	Both loci
bna_ssRNA-XLOC_003415	XLOC_000205	A01:20786606:20786972:-	ath-XLOC_19707	chr3:4101167:4101379:+	BnaA01g30240D	1	AT3G12890	1	-	BnaA01g30220D	2	AT3G12910	2	-	Both loci
bna_ssRNA-XLOC_003415	XLOC_000205	A01:20786606:20786972:-	ath-XLOC_19710	chr3:4109821:4110074:-	BnaA01g30240D	1	AT3G12890	2	-	BnaA01g30220D	2	AT3G12910	0	-	Both loci
bna_ssRNA-XLOC_003415	XLOC_000205	A01:20786606:20786972:-	ath-XLOC_19718	chr3:4123659:4123864:+	BnaA01g30240D	1	AT3G12890	5	-	BnaA01g30220D	2	AT3G12910	3	-	Both loci
bna_ssRNA-XLOC_003415	XLOC_000205	A01:20786606:20786972:-	ath-XLOC_19703	chr3:4094499:4095059:+	BnaA01g30240D	1	AT3G12890	2	-	BnaA01g30220D	2	AT3G12910	4	-	Both loci
bna_ssRNA-XLOC_003415	XLOC_000205	A01:20786606:20786972:-	ath-XLOC_19716	chr3:4119584:4120028:+	BnaA01g30240D	1	AT3G12890	4	-	BnaA01g30220D	2	AT3G12910	2	-	Both loci
bna_ssRNA-XLOC_003415	XLOC_000205	A01:20786606:20786972:-	ath-XLOC_19712	chr3:4111225:4112026:+	BnaA01g30240D	1	AT3G12890	3	-	BnaA01g30220D	2	AT3G12910	1	-	Both loci
bna_ssRNA-XLOC_003415	XLOC_000205	A01:20786606:20786972:-	ath-XLOC_19719	chr3:4125763:4126065:+	BnaA01g30240D	1	AT3G12890	5	-	BnaA01g30220D	2	AT3G12910	3	-	Both loci
bna_ssRNA-XLOC_003415	XLOC_000205	A01:20786606:20786972:-	ath-XLOC_19706	chr3:4099380:4099785:-	BnaA01g30240D	1	AT3G12890	0	-	BnaA01g30220D	2	AT3G12910	2	-	Both loci
bna_ssRNA-XLOC_003415	XLOC_000205	A01:20786606:20786972:-	ath-XLOC_19709	chr3:4105525:4106272:-	BnaA01g30240D	1	AT3G12890	1	-	BnaA01g30220D	2	AT3G12910	1	-	Both loci
bna_ssRNA-XLOC_003415	XLOC_000205	A01:20786606:20786972:-	ath-XLOC_19715	chr3:4118690:4119033:+	BnaA01g30240D	1	AT3G12890	4	-	BnaA01g30220D	2	AT3G12910	2	-	Both loci
bna_ssRNA-XLOC_003415	XLOC_000205	A01:20786606:20786972:-	ath-XLOC_19708	chr3:4104611:4105233:-	BnaA01g30240D	1	AT3G12890	1	-	BnaA01g30220D	2	AT3G12910	1	-	Both loci
bna_ssRNA-XLOC_003415	XLOC_000205	A01:20786606:20786972:-	ath-XLOC_19717	chr3:4121442:4123236:+	BnaA01g30240D	1	AT3G12890	4	-	BnaA01g30220D	2	AT3G12910	2	-	Both loci
bna_ssRNA-XLOC_003415	XLOC_000205	A01:20786606:20786972:-	ath-XLOC_19711	chr3:4111040:4111395:.	BnaA01g30240D	1	AT3G12890	4	-	BnaA01g30220D	2	AT3G12910	2	-	Both loci
bna_ssRNA-XLOC_003415	XLOC_000205	A01:20786606:20786972:-	ath-XLOC_19713	chr3:4111580:4111909:-	BnaA01g30240D	1	AT3G12890	3	-	BnaA01g30220D	2	AT3G12910	1	-	Both loci
bna_ssRNA-XLOC_001586	XLOC_000111	A01:20814964:20816040:+	ath-XLOC_19701	chr3:4089299:4089791:+	BnaA01g30240D	5	AT3G12890	4	+	BnaA01g30290D	1	AT3G12830	3	+	Both loci
bna_ssRNA-XLOC_001586	XLOC_000111	A01:20814964:20816040:+	ath-XLOC_19702	chr3:4091152:4091415:-	BnaA01g30240D	5	AT3G12890	4	+	BnaA01g30290D	1	AT3G12830	4	+	Both loci
bna_ssRNA-XLOC_001586	XLOC_000111	A01:20814964:20816040:+	ath-XLOC_19703	chr3:4094499:4095059:+	BnaA01g30240D	5	AT3G12890	2	+	BnaA01g30290D	1	AT3G12830	5	+	Both loci
bna_polyA-XLOC_001495	XLOC_000111	A01:20814971:20816035:+	ath-XLOC_19701	chr3:4089299:4089791:+	BnaA01g30240D	5	AT3G12890	4	+	BnaA01g30290D	1	AT3G12830	3	+	Both loci
bna_polyA-XLOC_001495	XLOC_000111	A01:20814971:20816035:+	ath-XLOC_19702	chr3:4091152:4091415:-	BnaA01g30240D	5	AT3G12890	4	+	BnaA01g30290D	1	AT3G12830	4	+	Both loci
bna_polyA-XLOC_001495	XLOC_000111	A01:20814971:20816035:+	ath-XLOC_19703	chr3:4094499:4095059:+	BnaA01g30240D	5	AT3G12890	2	+	BnaA01g30290D	1	AT3G12830	5	+	Both loci
bna_polyA-XLOC_003224	XLOC_000206	A01:20914800:20922292:-	ath-XLOC_19678	chr3:3985485:3985756:+	BnaA01g30490D	1	AT3G12580	2	-	BnaA01g30480D	0	AT3G12590	4	-	Both loci
bna_polyA-XLOC_003224	XLOC_000206	A01:20914800:20922292:-	ath-XLOC_19681	chr3:4009248:4010381:+	BnaA01g30490D	1	AT3G12580	5	-	BnaA01g30480D	0	AT3G12590	3	-	Both loci
bna_polyA-XLOC_003224	XLOC_000206	A01:20914800:20922292:-	ath-XLOC_19676	chr3:3979149:3979386:-	BnaA01g30490D	1	AT3G12580	3	-	BnaA01g30480D	0	AT3G12590	5	-	Both loci
bna_polyA-XLOC_003224	XLOC_000206	A01:20914800:20922292:-	ath-XLOC_19677	chr3:3980343:3980694:-	BnaA01g30490D	1	AT3G12580	3	-	BnaA01g30480D	0	AT3G12590	5	-	Both loci
bna_polyA-XLOC_003224	XLOC_000206	A01:20914800:20922292:-	ath-XLOC_19680	chr3:4002641:4003061:+	BnaA01g30490D	1	AT3G12580	2	-	BnaA01g30480D	0	AT3G12590	0	-	Both loci
bna_polyA-XLOC_003224	XLOC_000206	A01:20914800:20922292:-	ath-XLOC_19679	chr3:3986280:3986482:+	BnaA01g30490D	1	AT3G12580	2	-	BnaA01g30480D	0	AT3G12590	4	-	Both loci
bna_polyA-XLOC_001508	XLOC_000112	A01:20922458:20923427:+	ath-XLOC_19678	chr3:3985485:3985756:+	BnaA01g30480D	1	AT3G12590	4	+	BnaA01g30490D	1	AT3G12580	2	+	Both loci
bna_polyA-XLOC_001508	XLOC_000112	A01:20922458:20923427:+	ath-XLOC_19681	chr3:4009248:4010381:+	BnaA01g30480D	1	AT3G12590	3	+	BnaA01g30490D	1	AT3G12580	5	+	Both loci
bna_polyA-XLOC_001508	XLOC_000112	A01:20922458:20923427:+	ath-XLOC_19676	chr3:3979149:3979386:-	BnaA01g30480D	1	AT3G12590	5	+	BnaA01g30490D	1	AT3G12580	3	+	Both loci
bna_polyA-XLOC_001508	XLOC_000112	A01:20922458:20923427:+	ath-XLOC_19677	chr3:3980343:3980694:-	BnaA01g30480D	1	AT3G12590	5	+	BnaA01g30490D	1	AT3G12580	3	+	Both loci
bna_polyA-XLOC_001508	XLOC_000112	A01:20922458:20923427:+	ath-XLOC_19680	chr3:4002641:4003061:+	BnaA01g30480D	1	AT3G12590	0	+	BnaA01g30490D	1	AT3G12580	2	+	Both loci
bna_polyA-XLOC_001508	XLOC_000112	A01:20922458:20923427:+	ath-XLOC_19679	chr3:3986280:3986482:+	BnaA01g30480D	1	AT3G12590	4	+	BnaA01g30490D	1	AT3G12580	2	+	Both loci
bna_ssRNA-XLOC_003444	XLOC_000207	A01:21021763:21025359:-	ath-XLOC_19659	chr3:3902122:3902424:-	BnaA01g30790D	1	AT3G12200	5	-	BnaA01g30730D	5	AT3G12280	5	-	Both loci
bna_ssRNA-XLOC_003444	XLOC_000207	A01:21021763:21025359:-	ath-XLOC_19660	chr3:3902367:3902785:+	BnaA01g30790D	1	AT3G12200	5	-	BnaA01g30730D	5	AT3G12280	4	-	Both loci
bna_ssRNA-XLOC_003444	XLOC_000207	A01:21021763:21025359:-	ath-XLOC_19658	chr3:3902122:3902424:-	BnaA01g30790D	1	AT3G12200	5	-	BnaA01g30730D	5	AT3G12280	5	-	Both loci
bna_ssRNA-XLOC_003444	XLOC_000207	A01:21021763:21025359:-	ath-XLOC_19657	chr3:3901189:3901862:+	BnaA01g30790D	1	AT3G12200	4	-	BnaA01g30730D	5	AT3G12280	5	-	Both loci
bna_ssRNA-XLOC_001644	XLOC_000114	A01:21411709:21412903:+	ath-XLOC_19470	chr3:3344330:3344721:+	BnaA01g31490D	1	AT3G10710	2	+	BnaA01g31520D	2	AT3G10650	4	+	Both loci
bna_ssRNA-XLOC_001644	XLOC_000114	A01:21411709:21412903:+	ath-XLOC_19464	chr3:3331638:3332420:+	BnaA01g31490D	1	AT3G10710	5	+	BnaA01g31520D	2	AT3G10650	1	+	Both loci
bna_ssRNA-XLOC_001644	XLOC_000114	A01:21411709:21412903:+	ath-XLOC_19471	chr3:3345664:3346370:+	BnaA01g31490D	1	AT3G10710	2	+	BnaA01g31520D	2	AT3G10650	4	+	Both loci
bna_ssRNA-XLOC_001644	XLOC_000114	A01:21411709:21412903:+	ath-XLOC_19466	chr3:3334961:3335726:+	BnaA01g31490D	1	AT3G10710	4	+	BnaA01g31520D	2	AT3G10650	2	+	Both loci
bna_ssRNA-XLOC_001644	XLOC_000114	A01:21411709:21412903:+	ath-XLOC_19468	chr3:3340356:3340854:+	BnaA01g31490D	1	AT3G10710	2	+	BnaA01g31520D	2	AT3G10650	4	+	Both loci
bna_ssRNA-XLOC_001644	XLOC_000114	A01:21411709:21412903:+	ath-XLOC_19469	chr3:3341333:3341566:+	BnaA01g31490D	1	AT3G10710	2	+	BnaA01g31520D	2	AT3G10650	4	+	Both loci
bna_ssRNA-XLOC_001644	XLOC_000114	A01:21411709:21412903:+	ath-XLOC_19467	chr3:3336154:3337060:+	BnaA01g31490D	1	AT3G10710	4	+	BnaA01g31520D	2	AT3G10650	2	+	Both loci
bna_ssRNA-XLOC_001644	XLOC_000114	A01:21411709:21412903:+	ath-XLOC_19472	chr3:3346805:3347267:+	BnaA01g31490D	1	AT3G10710	1	+	BnaA01g31520D	2	AT3G10650	5	+	Both loci
bna_ssRNA-XLOC_001644	XLOC_000114	A01:21411709:21412903:+	ath-XLOC_19465	chr3:3332959:3334193:+	BnaA01g31490D	1	AT3G10710	5	+	BnaA01g31520D	2	AT3G10650	1	+	Both loci
bna_ssRNA-XLOC_001644	XLOC_000114	A01:21411709:21412903:+	ath-XLOC_19473	chr3:3347837:3348112:+	BnaA01g31490D	1	AT3G10710	1	+	BnaA01g31520D	2	AT3G10650	5	+	Both loci
bna_polyA-XLOC_001603	XLOC_000118	A01:21836387:21839128:+	ath-XLOC_19114	chr3:2294011:2294323:+	BnaA01g32410D	1	AT3G07250	3	+	BnaA01g32420D	0	AT3G07200	1	+	Both loci
bna_polyA-XLOC_001603	XLOC_000118	A01:21836387:21839128:+	ath-XLOC_19119	chr3:2304179:2304911:+	BnaA01g32410D	1	AT3G07250	0	+	BnaA01g32420D	0	AT3G07200	4	+	Both loci
bna_polyA-XLOC_001603	XLOC_000118	A01:21836387:21839128:+	ath-XLOC_19116	chr3:2296684:2297168:+	BnaA01g32410D	1	AT3G07250	3	+	BnaA01g32420D	0	AT3G07200	2	+	Both loci
bna_polyA-XLOC_001603	XLOC_000118	A01:21836387:21839128:+	ath-XLOC_19121	chr3:2307458:2308945:+	BnaA01g32410D	1	AT3G07250	0	+	BnaA01g32420D	0	AT3G07200	4	+	Both loci
bna_polyA-XLOC_001603	XLOC_000118	A01:21836387:21839128:+	ath-XLOC_19112	chr3:2289149:2290396:-	BnaA01g32410D	1	AT3G07250	5	+	BnaA01g32420D	0	AT3G07200	1	+	Both loci
bna_polyA-XLOC_001603	XLOC_000118	A01:21836387:21839128:+	ath-XLOC_19115	chr3:2294823:2295602:+	BnaA01g32410D	1	AT3G07250	3	+	BnaA01g32420D	0	AT3G07200	1	+	Both loci
bna_polyA-XLOC_001603	XLOC_000118	A01:21836387:21839128:+	ath-XLOC_19118	chr3:2302694:2303677:+	BnaA01g32410D	1	AT3G07250	0	+	BnaA01g32420D	0	AT3G07200	4	+	Both loci
bna_polyA-XLOC_001603	XLOC_000118	A01:21836387:21839128:+	ath-XLOC_19113	chr3:2293026:2293510:+	BnaA01g32410D	1	AT3G07250	3	+	BnaA01g32420D	0	AT3G07200	1	+	Both loci
bna_polyA-XLOC_001603	XLOC_000118	A01:21836387:21839128:+	ath-XLOC_19120	chr3:2306626:2306864:+	BnaA01g32410D	1	AT3G07250	0	+	BnaA01g32420D	0	AT3G07200	4	+	Both loci
bna_ssRNA-XLOC_001717	XLOC_000119	A01:22212617:22213174:+	ath-XLOC_18450	chr3:530425:530726:+	BnaA01g32900D	2	AT3G02550	2	+	BnaA01g32920D	1	AT3G02510	2	+	Both loci
bna_ssRNA-XLOC_001717	XLOC_000119	A01:22212617:22213174:+	ath-XLOC_18446	chr3:522397:522780:+	BnaA01g32900D	2	AT3G02550	4	+	BnaA01g32920D	1	AT3G02510	0	+	Both loci
bna_ssRNA-XLOC_001717	XLOC_000119	A01:22212617:22213174:+	ath-XLOC_18447	chr3:523448:523825:+	BnaA01g32900D	2	AT3G02550	4	+	BnaA01g32920D	1	AT3G02510	0	+	Both loci
bna_ssRNA-XLOC_001717	XLOC_000119	A01:22212617:22213174:+	ath-XLOC_18445	chr3:520051:520546:-	BnaA01g32900D	2	AT3G02550	5	+	BnaA01g32920D	1	AT3G02510	1	+	Both loci
bna_ssRNA-XLOC_001717	XLOC_000119	A01:22212617:22213174:+	ath-XLOC_18453	chr3:539537:540259:+	BnaA01g32900D	2	AT3G02550	1	+	BnaA01g32920D	1	AT3G02510	5	+	Both loci
bna_ssRNA-XLOC_001717	XLOC_000119	A01:22212617:22213174:+	ath-XLOC_18444	chr3:519308:519546:-	BnaA01g32900D	2	AT3G02550	5	+	BnaA01g32920D	1	AT3G02510	1	+	Both loci
bna_ssRNA-XLOC_001717	XLOC_000119	A01:22212617:22213174:+	ath-XLOC_18449	chr3:529425:529917:+	BnaA01g32900D	2	AT3G02550	2	+	BnaA01g32920D	1	AT3G02510	2	+	Both loci
bna_ssRNA-XLOC_001717	XLOC_000119	A01:22212617:22213174:+	ath-XLOC_18451	chr3:534062:534810:+	BnaA01g32900D	2	AT3G02550	1	+	BnaA01g32920D	1	AT3G02510	3	+	Both loci
bna_ssRNA-XLOC_001719	XLOC_000120	A01:22237238:22238087:+	ath-XLOC_18445	chr3:520051:520546:-	BnaA01g32920D	2	AT3G02510	1	+	BnaA01g32940D	1	AT3G02468	5	+	Both loci
bna_ssRNA-XLOC_001719	XLOC_000120	A01:22237238:22238087:+	ath-XLOC_18443	chr3:515063:515441:-	BnaA01g32920D	2	AT3G02510	3	+	BnaA01g32940D	1	AT3G02468	3	+	Both loci
bna_ssRNA-XLOC_001719	XLOC_000120	A01:22237238:22238087:+	ath-XLOC_18444	chr3:519308:519546:-	BnaA01g32920D	2	AT3G02510	1	+	BnaA01g32940D	1	AT3G02468	5	+	Both loci
bna_ssRNA-XLOC_003547	XLOC_000214	A01:22237238:22238087:-	ath-XLOC_18445	chr3:520051:520546:-	BnaA01g32940D	1	AT3G02468	5	-	BnaA01g32920D	2	AT3G02510	1	-	Both loci
bna_ssRNA-XLOC_003547	XLOC_000214	A01:22237238:22238087:-	ath-XLOC_18443	chr3:515063:515441:-	BnaA01g32940D	1	AT3G02468	3	-	BnaA01g32920D	2	AT3G02510	3	-	Both loci
bna_ssRNA-XLOC_003547	XLOC_000214	A01:22237238:22238087:-	ath-XLOC_18444	chr3:519308:519546:-	BnaA01g32940D	1	AT3G02468	5	-	BnaA01g32920D	2	AT3G02510	1	-	Both loci
bna_polyA-XLOC_003333	XLOC_000215	A01:22331000:22332375:-	ath-XLOC_18441	chr3:507962:508643:-	BnaA01g32960D	1	AT3G02440	2	-	BnaA01g32950D	0	AT3G02450	1	-	Both loci
bna_polyA-XLOC_003333	XLOC_000215	A01:22331000:22332375:-	ath-XLOC_18439	chr3:494793:495477:+	BnaA01g32960D	1	AT3G02440	3	-	BnaA01g32950D	0	AT3G02450	4	-	Both loci
bna_polyA-XLOC_003333	XLOC_000215	A01:22331000:22332375:-	ath-XLOC_18440	chr3:496065:496377:+	BnaA01g32960D	1	AT3G02440	2	-	BnaA01g32950D	0	AT3G02450	3	-	Both loci
bna_polyA-XLOC_003333	XLOC_000215	A01:22331000:22332375:-	ath-XLOC_18438	chr3:493424:493673:+	BnaA01g32960D	1	AT3G02440	3	-	BnaA01g32950D	0	AT3G02450	4	-	Both loci
bna_ssRNA-XLOC_003578	XLOC_000218	A01:22712652:22712892:-	ath-XLOC_18727	chr3:1237095:1237296:+	BnaA01g33540D	1	AT3G04580	0	-	BnaA01g33530D	1	AT3G04590	1	-	Both loci
bna_ssRNA-XLOC_003578	XLOC_000218	A01:22712652:22712892:-	ath-XLOC_18724	chr3:1225149:1225431:-	BnaA01g33540D	1	AT3G04580	4	-	BnaA01g33530D	1	AT3G04590	5	-	Both loci
bna_ssRNA-XLOC_003578	XLOC_000218	A01:22712652:22712892:-	ath-XLOC_18731	chr3:1245698:1246076:-	BnaA01g33540D	1	AT3G04580	2	-	BnaA01g33530D	1	AT3G04590	1	-	Both loci
bna_ssRNA-XLOC_003578	XLOC_000218	A01:22712652:22712892:-	ath-XLOC_18732	chr3:1246466:1246964:-	BnaA01g33540D	1	AT3G04580	3	-	BnaA01g33530D	1	AT3G04590	2	-	Both loci
bna_ssRNA-XLOC_003578	XLOC_000218	A01:22712652:22712892:-	ath-XLOC_18725	chr3:1230890:1232717:-	BnaA01g33540D	1	AT3G04580	1	-	BnaA01g33530D	1	AT3G04590	2	-	Both loci
bna_ssRNA-XLOC_003578	XLOC_000218	A01:22712652:22712892:-	ath-XLOC_18734	chr3:1255515:1256041:+	BnaA01g33540D	1	AT3G04580	4	-	BnaA01g33530D	1	AT3G04590	3	-	Both loci
bna_ssRNA-XLOC_003578	XLOC_000218	A01:22712652:22712892:-	ath-XLOC_18728	chr3:1238226:1238538:+	BnaA01g33540D	1	AT3G04580	0	-	BnaA01g33530D	1	AT3G04590	1	-	Both loci
bna_ssRNA-XLOC_003578	XLOC_000218	A01:22712652:22712892:-	ath-XLOC_18729	chr3:1239124:1240044:+	BnaA01g33540D	1	AT3G04580	1	-	BnaA01g33530D	1	AT3G04590	0	-	Both loci
bna_ssRNA-XLOC_003578	XLOC_000218	A01:22712652:22712892:-	ath-XLOC_18726	chr3:1235365:1235888:+	BnaA01g33540D	1	AT3G04580	0	-	BnaA01g33530D	1	AT3G04590	1	-	Both loci
bna_ssRNA-XLOC_003578	XLOC_000218	A01:22712652:22712892:-	ath-XLOC_18736	chr3:1258519:1258722:-	BnaA01g33540D	1	AT3G04580	5	-	BnaA01g33530D	1	AT3G04590	4	-	Both loci
bna_ssRNA-XLOC_003578	XLOC_000218	A01:22712652:22712892:-	ath-XLOC_18733	chr3:1247748:1248295:-	BnaA01g33540D	1	AT3G04580	3	-	BnaA01g33530D	1	AT3G04590	2	-	Both loci
bna_ssRNA-XLOC_003578	XLOC_000218	A01:22712652:22712892:-	ath-XLOC_18735	chr3:1256422:1256984:+	BnaA01g33540D	1	AT3G04580	4	-	BnaA01g33530D	1	AT3G04590	3	-	Both loci
bna_ssRNA-XLOC_003578	XLOC_000218	A01:22712652:22712892:-	ath-XLOC_18730	chr3:1241053:1242043:+	BnaA01g33540D	1	AT3G04580	1	-	BnaA01g33530D	1	AT3G04590	0	-	Both loci
bna_ssRNA-XLOC_003604	XLOC_000221	A01:23013689:23014107:-	ath-XLOC_18584	chr3:899235:899435:-	BnaA01g34040D	2	AT3G03660	1	-	BnaA01g34020D	1	AT3G03680	2	-	Both loci
bna_ssRNA-XLOC_003604	XLOC_000221	A01:23013689:23014107:-	ath-XLOC_18583	chr3:891571:892205:+	BnaA01g34040D	2	AT3G03660	0	-	BnaA01g34020D	1	AT3G03680	2	-	Both loci
bna_ssRNA-XLOC_003604	XLOC_000221	A01:23013689:23014107:-	ath-XLOC_18578	chr3:879734:879974:+	BnaA01g34040D	2	AT3G03660	3	-	BnaA01g34020D	1	AT3G03680	5	-	Both loci
bna_ssRNA-XLOC_003604	XLOC_000221	A01:23013689:23014107:-	ath-XLOC_18589	chr3:902133:902763:+	BnaA01g34040D	2	AT3G03660	1	-	BnaA01g34020D	1	AT3G03680	1	-	Both loci
bna_ssRNA-XLOC_003604	XLOC_000221	A01:23013689:23014107:-	ath-XLOC_18591	chr3:913135:913826:+	BnaA01g34040D	2	AT3G03660	3	-	BnaA01g34020D	1	AT3G03680	1	-	Both loci
bna_ssRNA-XLOC_003604	XLOC_000221	A01:23013689:23014107:-	ath-XLOC_18582	chr3:889472:889924:+	BnaA01g34040D	2	AT3G03660	0	-	BnaA01g34020D	1	AT3G03680	2	-	Both loci
bna_ssRNA-XLOC_003604	XLOC_000221	A01:23013689:23014107:-	ath-XLOC_18581	chr3:887198:887447:-	BnaA01g34040D	2	AT3G03660	1	-	BnaA01g34020D	1	AT3G03680	3	-	Both loci
bna_ssRNA-XLOC_003604	XLOC_000221	A01:23013689:23014107:-	ath-XLOC_18590	chr3:907393:909093:-	BnaA01g34040D	2	AT3G03660	2	-	BnaA01g34020D	1	AT3G03680	0	-	Both loci
bna_ssRNA-XLOC_003604	XLOC_000221	A01:23013689:23014107:-	ath-XLOC_18587	chr3:900705:900940:+	BnaA01g34040D	2	AT3G03660	1	-	BnaA01g34020D	1	AT3G03680	2	-	Both loci
bna_ssRNA-XLOC_003604	XLOC_000221	A01:23013689:23014107:-	ath-XLOC_18592	chr3:919418:919952:-	BnaA01g34040D	2	AT3G03660	5	-	BnaA01g34020D	1	AT3G03680	3	-	Both loci
bna_ssRNA-XLOC_003604	XLOC_000221	A01:23013689:23014107:-	ath-XLOC_18588	chr3:900705:900940:+	BnaA01g34040D	2	AT3G03660	1	-	BnaA01g34020D	1	AT3G03680	2	-	Both loci
bna_ssRNA-XLOC_003604	XLOC_000221	A01:23013689:23014107:-	ath-XLOC_18593	chr3:921065:922083:-	BnaA01g34040D	2	AT3G03660	5	-	BnaA01g34020D	1	AT3G03680	3	-	Both loci
bna_ssRNA-XLOC_003604	XLOC_000221	A01:23013689:23014107:-	ath-XLOC_18577	chr3:878718:879219:+	BnaA01g34040D	2	AT3G03660	3	-	BnaA01g34020D	1	AT3G03680	5	-	Both loci
bna_ssRNA-XLOC_003604	XLOC_000221	A01:23013689:23014107:-	ath-XLOC_18594	chr3:923736:925126:-	BnaA01g34040D	2	AT3G03660	5	-	BnaA01g34020D	1	AT3G03680	3	-	Both loci
bna_ssRNA-XLOC_003604	XLOC_000221	A01:23013689:23014107:-	ath-XLOC_18585	chr3:900553:900978:-	BnaA01g34040D	2	AT3G03660	1	-	BnaA01g34020D	1	AT3G03680	2	-	Both loci
bna_ssRNA-XLOC_003604	XLOC_000221	A01:23013689:23014107:-	ath-XLOC_18586	chr3:900553:900978:-	BnaA01g34040D	2	AT3G03660	1	-	BnaA01g34020D	1	AT3G03680	2	-	Both loci
bna_ssRNA-XLOC_003604	XLOC_000221	A01:23013689:23014107:-	ath-XLOC_18580	chr3:885472:885970:+	BnaA01g34040D	2	AT3G03660	1	-	BnaA01g34020D	1	AT3G03680	3	-	Both loci
bna_ssRNA-XLOC_003604	XLOC_000221	A01:23013689:23014107:-	ath-XLOC_18579	chr3:882264:882778:-	BnaA01g34040D	2	AT3G03660	2	-	BnaA01g34020D	1	AT3G03680	4	-	Both loci
bna_polyA-XLOC_003675	XLOC_000235	A01_random:47133:47744:-	ath-XLOC_34033	chr4:18537728:18538934:+	BnaA01g34580D	1	AT4G39960	1	-	BnaA01g34570D	1	AT4G40000	4	-	Both loci
bna_polyA-XLOC_003675	XLOC_000235	A01_random:47133:47744:-	ath-XLOC_34034	chr4:18539565:18541910:-	BnaA01g34580D	1	AT4G39960	2	-	BnaA01g34570D	1	AT4G40000	3	-	Both loci
bna_polyA-XLOC_003675	XLOC_000235	A01_random:47133:47744:-	ath-XLOC_34035	chr4:18547323:18548198:+	BnaA01g34580D	1	AT4G39960	5	-	BnaA01g34570D	1	AT4G40000	0	-	Both loci
bna_ssRNA-XLOC_003788	XLOC_000235	A01_random:47147:47731:-	ath-XLOC_34033	chr4:18537728:18538934:+	BnaA01g34580D	1	AT4G39960	1	-	BnaA01g34570D	1	AT4G40000	4	-	Both loci
bna_ssRNA-XLOC_003788	XLOC_000235	A01_random:47147:47731:-	ath-XLOC_34034	chr4:18539565:18541910:-	BnaA01g34580D	1	AT4G39960	2	-	BnaA01g34570D	1	AT4G40000	3	-	Both loci
bna_ssRNA-XLOC_003788	XLOC_000235	A01_random:47147:47731:-	ath-XLOC_34035	chr4:18547323:18548198:+	BnaA01g34580D	1	AT4G39960	5	-	BnaA01g34570D	1	AT4G40000	0	-	Both loci
bna_ssRNA-XLOC_003628	XLOC_000222	A01_random:48128:52303:+	ath-XLOC_34033	chr4:18537728:18538934:+	BnaA01g34570D	1	AT4G40000	4	+	BnaA01g34580D	0	AT4G39960	1	+	Both loci
bna_ssRNA-XLOC_003628	XLOC_000222	A01_random:48128:52303:+	ath-XLOC_34034	chr4:18539565:18541910:-	BnaA01g34570D	1	AT4G40000	3	+	BnaA01g34580D	0	AT4G39960	2	+	Both loci
bna_ssRNA-XLOC_003628	XLOC_000222	A01_random:48128:52303:+	ath-XLOC_34035	chr4:18547323:18548198:+	BnaA01g34570D	1	AT4G40000	0	+	BnaA01g34580D	0	AT4G39960	5	+	Both loci
bna_ssRNA-XLOC_003654	XLOC_000226	A01_random:408702:411488:+	ath-XLOC_31907	chr4:12621627:12621880:-	BnaA01g35110D	1	AT4G24400	1	+	BnaA01g35120D	1	AT4G24430	3	+	Both loci
bna_ssRNA-XLOC_003654	XLOC_000226	A01_random:408702:411488:+	ath-XLOC_31908	chr4:12627816:12628058:-	BnaA01g35110D	1	AT4G24400	3	+	BnaA01g35120D	1	AT4G24430	1	+	Both loci
bna_ssRNA-XLOC_003654	XLOC_000226	A01_random:408702:411488:+	ath-XLOC_31902	chr4:12615600:12616131:+	BnaA01g35110D	1	AT4G24400	1	+	BnaA01g35120D	1	AT4G24430	4	+	Both loci
bna_ssRNA-XLOC_003654	XLOC_000226	A01_random:408702:411488:+	ath-XLOC_31914	chr4:12641656:12641901:-	BnaA01g35110D	1	AT4G24400	5	+	BnaA01g35120D	1	AT4G24430	2	+	Both loci
bna_ssRNA-XLOC_003654	XLOC_000226	A01_random:408702:411488:+	ath-XLOC_31905	chr4:12620409:12620799:-	BnaA01g35110D	1	AT4G24400	0	+	BnaA01g35120D	1	AT4G24430	3	+	Both loci
bna_ssRNA-XLOC_003654	XLOC_000226	A01_random:408702:411488:+	ath-XLOC_31912	chr4:12636405:12636832:-	BnaA01g35110D	1	AT4G24400	5	+	BnaA01g35120D	1	AT4G24430	2	+	Both loci
bna_ssRNA-XLOC_003654	XLOC_000226	A01_random:408702:411488:+	ath-XLOC_31906	chr4:12621486:12621840:+	BnaA01g35110D	1	AT4G24400	1	+	BnaA01g35120D	1	AT4G24430	3	+	Both loci
bna_ssRNA-XLOC_003654	XLOC_000226	A01_random:408702:411488:+	ath-XLOC_31909	chr4:12628846:12629370:+	BnaA01g35110D	1	AT4G24400	3	+	BnaA01g35120D	1	AT4G24430	1	+	Both loci
bna_ssRNA-XLOC_003654	XLOC_000226	A01_random:408702:411488:+	ath-XLOC_31911	chr4:12634288:12635072:-	BnaA01g35110D	1	AT4G24400	4	+	BnaA01g35120D	1	AT4G24430	1	+	Both loci
bna_ssRNA-XLOC_003654	XLOC_000226	A01_random:408702:411488:+	ath-XLOC_31913	chr4:12638767:12639081:-	BnaA01g35110D	1	AT4G24400	5	+	BnaA01g35120D	1	AT4G24430	2	+	Both loci
bna_ssRNA-XLOC_003654	XLOC_000226	A01_random:408702:411488:+	ath-XLOC_31910	chr4:12632712:12632952:-	BnaA01g35110D	1	AT4G24400	3	+	BnaA01g35120D	1	AT4G24430	0	+	Both loci
bna_ssRNA-XLOC_003654	XLOC_000226	A01_random:408702:411488:+	ath-XLOC_31903	chr4:12616971:12617640:-	BnaA01g35110D	1	AT4G24400	0	+	BnaA01g35120D	1	AT4G24430	3	+	Both loci
bna_ssRNA-XLOC_003654	XLOC_000226	A01_random:408702:411488:+	ath-XLOC_31904	chr4:12619293:12619932:-	BnaA01g35110D	1	AT4G24400	0	+	BnaA01g35120D	1	AT4G24430	3	+	Both loci
bna_polyA-XLOC_003560	XLOC_000226	A01_random:408718:411496:+	ath-XLOC_31907	chr4:12621627:12621880:-	BnaA01g35110D	1	AT4G24400	1	+	BnaA01g35120D	1	AT4G24430	3	+	Both loci
bna_polyA-XLOC_003560	XLOC_000226	A01_random:408718:411496:+	ath-XLOC_31908	chr4:12627816:12628058:-	BnaA01g35110D	1	AT4G24400	3	+	BnaA01g35120D	1	AT4G24430	1	+	Both loci
bna_polyA-XLOC_003560	XLOC_000226	A01_random:408718:411496:+	ath-XLOC_31902	chr4:12615600:12616131:+	BnaA01g35110D	1	AT4G24400	1	+	BnaA01g35120D	1	AT4G24430	4	+	Both loci
bna_polyA-XLOC_003560	XLOC_000226	A01_random:408718:411496:+	ath-XLOC_31914	chr4:12641656:12641901:-	BnaA01g35110D	1	AT4G24400	5	+	BnaA01g35120D	1	AT4G24430	2	+	Both loci
bna_polyA-XLOC_003560	XLOC_000226	A01_random:408718:411496:+	ath-XLOC_31905	chr4:12620409:12620799:-	BnaA01g35110D	1	AT4G24400	0	+	BnaA01g35120D	1	AT4G24430	3	+	Both loci
bna_polyA-XLOC_003560	XLOC_000226	A01_random:408718:411496:+	ath-XLOC_31912	chr4:12636405:12636832:-	BnaA01g35110D	1	AT4G24400	5	+	BnaA01g35120D	1	AT4G24430	2	+	Both loci
bna_polyA-XLOC_003560	XLOC_000226	A01_random:408718:411496:+	ath-XLOC_31906	chr4:12621486:12621840:+	BnaA01g35110D	1	AT4G24400	1	+	BnaA01g35120D	1	AT4G24430	3	+	Both loci
bna_polyA-XLOC_003560	XLOC_000226	A01_random:408718:411496:+	ath-XLOC_31909	chr4:12628846:12629370:+	BnaA01g35110D	1	AT4G24400	3	+	BnaA01g35120D	1	AT4G24430	1	+	Both loci
bna_polyA-XLOC_003560	XLOC_000226	A01_random:408718:411496:+	ath-XLOC_31911	chr4:12634288:12635072:-	BnaA01g35110D	1	AT4G24400	4	+	BnaA01g35120D	1	AT4G24430	1	+	Both loci
bna_polyA-XLOC_003560	XLOC_000226	A01_random:408718:411496:+	ath-XLOC_31913	chr4:12638767:12639081:-	BnaA01g35110D	1	AT4G24400	5	+	BnaA01g35120D	1	AT4G24430	2	+	Both loci
bna_polyA-XLOC_003560	XLOC_000226	A01_random:408718:411496:+	ath-XLOC_31910	chr4:12632712:12632952:-	BnaA01g35110D	1	AT4G24400	3	+	BnaA01g35120D	1	AT4G24430	0	+	Both loci
bna_polyA-XLOC_003560	XLOC_000226	A01_random:408718:411496:+	ath-XLOC_31903	chr4:12616971:12617640:-	BnaA01g35110D	1	AT4G24400	0	+	BnaA01g35120D	1	AT4G24430	3	+	Both loci
bna_polyA-XLOC_003560	XLOC_000226	A01_random:408718:411496:+	ath-XLOC_31904	chr4:12619293:12619932:-	BnaA01g35110D	1	AT4G24400	0	+	BnaA01g35120D	1	AT4G24430	3	+	Both loci
bna_polyA-XLOC_005651	XLOC_000369	A02:107775:111424:-	ath-XLOC_35153	chr5:3133307:3133953:-	BnaA02g00310D	1	AT5G10030	1	-	BnaA02g00300D	0	AT5G10010	1	-	Both loci
bna_polyA-XLOC_005651	XLOC_000369	A02:107775:111424:-	ath-XLOC_35152	chr5:3131106:3131692:-	BnaA02g00310D	1	AT5G10030	2	-	BnaA02g00300D	0	AT5G10010	0	-	Both loci
bna_polyA-XLOC_005651	XLOC_000369	A02:107775:111424:-	ath-XLOC_35154	chr5:3135588:3136171:-	BnaA02g00310D	1	AT5G10030	1	-	BnaA02g00300D	0	AT5G10010	1	-	Both loci
bna_polyA-XLOC_005651	XLOC_000369	A02:107775:111424:-	ath-XLOC_35151	chr5:3127435:3128727:-	BnaA02g00310D	1	AT5G10030	2	-	BnaA02g00300D	0	AT5G10010	0	-	Both loci
bna_polyA-XLOC_005718	XLOC_000371	A02:693341:695117:-	ath-XLOC_35569	chr5:4195828:4197910:-	BnaA02g01520D	1	AT5G13220	5	-	BnaA02g01510D	0	AT5G13200	3	-	Both loci
bna_polyA-XLOC_005718	XLOC_000371	A02:693341:695117:-	ath-XLOC_35574	chr5:4202661:4202928:+	BnaA02g01520D	1	AT5G13220	4	-	BnaA02g01510D	0	AT5G13200	2	-	Both loci
bna_polyA-XLOC_005718	XLOC_000371	A02:693341:695117:-	ath-XLOC_35572	chr5:4201624:4201856:-	BnaA02g01520D	1	AT5G13220	4	-	BnaA02g01510D	0	AT5G13200	2	-	Both loci
bna_polyA-XLOC_005718	XLOC_000371	A02:693341:695117:-	ath-XLOC_35587	chr5:4234397:4235264:-	BnaA02g01520D	1	AT5G13220	3	-	BnaA02g01510D	0	AT5G13200	5	-	Both loci
bna_polyA-XLOC_005718	XLOC_000371	A02:693341:695117:-	ath-XLOC_35592	chr5:4241002:4241471:-	BnaA02g01520D	1	AT5G13220	3	-	BnaA02g01510D	0	AT5G13200	5	-	Both loci
bna_polyA-XLOC_005718	XLOC_000371	A02:693341:695117:-	ath-XLOC_35571	chr5:4200092:4200305:+	BnaA02g01520D	1	AT5G13220	4	-	BnaA02g01510D	0	AT5G13200	2	-	Both loci
bna_polyA-XLOC_005718	XLOC_000371	A02:693341:695117:-	ath-XLOC_35589	chr5:4238289:4238568:+	BnaA02g01520D	1	AT5G13220	3	-	BnaA02g01510D	0	AT5G13200	5	-	Both loci
bna_polyA-XLOC_005718	XLOC_000371	A02:693341:695117:-	ath-XLOC_35593	chr5:4241263:4242082:+	BnaA02g01520D	1	AT5G13220	3	-	BnaA02g01510D	0	AT5G13200	5	-	Both loci
bna_polyA-XLOC_005718	XLOC_000371	A02:693341:695117:-	ath-XLOC_35581	chr5:4219304:4219799:-	BnaA02g01520D	1	AT5G13220	0	-	BnaA02g01510D	0	AT5G13200	2	-	Both loci
bna_polyA-XLOC_005718	XLOC_000371	A02:693341:695117:-	ath-XLOC_35586	chr5:4226978:4227177:+	BnaA02g01520D	1	AT5G13220	2	-	BnaA02g01510D	0	AT5G13200	4	-	Both loci
bna_polyA-XLOC_005718	XLOC_000371	A02:693341:695117:-	ath-XLOC_35570	chr5:4199289:4199491:-	BnaA02g01520D	1	AT5G13220	4	-	BnaA02g01510D	0	AT5G13200	2	-	Both loci
bna_polyA-XLOC_005718	XLOC_000371	A02:693341:695117:-	ath-XLOC_35579	chr5:4217236:4217596:-	BnaA02g01520D	1	AT5G13220	1	-	BnaA02g01510D	0	AT5G13200	2	-	Both loci
bna_polyA-XLOC_005718	XLOC_000371	A02:693341:695117:-	ath-XLOC_35588	chr5:4237054:4237254:+	BnaA02g01520D	1	AT5G13220	3	-	BnaA02g01510D	0	AT5G13200	5	-	Both loci
bna_polyA-XLOC_005718	XLOC_000371	A02:693341:695117:-	ath-XLOC_35583	chr5:4221881:4222321:-	BnaA02g01520D	1	AT5G13220	1	-	BnaA02g01510D	0	AT5G13200	3	-	Both loci
bna_polyA-XLOC_005718	XLOC_000371	A02:693341:695117:-	ath-XLOC_35573	chr5:4202199:4202509:-	BnaA02g01520D	1	AT5G13220	4	-	BnaA02g01510D	0	AT5G13200	2	-	Both loci
bna_polyA-XLOC_005718	XLOC_000371	A02:693341:695117:-	ath-XLOC_35576	chr5:4209646:4210140:+	BnaA02g01520D	1	AT5G13220	2	-	BnaA02g01510D	0	AT5G13200	1	-	Both loci
bna_polyA-XLOC_005718	XLOC_000371	A02:693341:695117:-	ath-XLOC_35578	chr5:4214333:4216635:-	BnaA02g01520D	1	AT5G13220	1	-	BnaA02g01510D	0	AT5G13200	1	-	Both loci
bna_polyA-XLOC_005718	XLOC_000371	A02:693341:695117:-	ath-XLOC_35590	chr5:4238880:4239194:+	BnaA02g01520D	1	AT5G13220	3	-	BnaA02g01510D	0	AT5G13200	5	-	Both loci
bna_polyA-XLOC_005718	XLOC_000371	A02:693341:695117:-	ath-XLOC_35575	chr5:4204442:4205293:+	BnaA02g01520D	1	AT5G13220	3	-	BnaA02g01510D	0	AT5G13200	1	-	Both loci
bna_polyA-XLOC_005718	XLOC_000371	A02:693341:695117:-	ath-XLOC_35591	chr5:4241002:4241471:-	BnaA02g01520D	1	AT5G13220	3	-	BnaA02g01510D	0	AT5G13200	5	-	Both loci
bna_polyA-XLOC_005718	XLOC_000371	A02:693341:695117:-	ath-XLOC_35585	chr5:4223694:4223914:-	BnaA02g01520D	1	AT5G13220	1	-	BnaA02g01510D	0	AT5G13200	3	-	Both loci
bna_polyA-XLOC_005718	XLOC_000371	A02:693341:695117:-	ath-XLOC_35580	chr5:4218550:4218856:-	BnaA02g01520D	1	AT5G13220	1	-	BnaA02g01510D	0	AT5G13200	2	-	Both loci
bna_polyA-XLOC_005718	XLOC_000371	A02:693341:695117:-	ath-XLOC_35577	chr5:4211759:4212431:+	BnaA02g01520D	1	AT5G13220	2	-	BnaA02g01510D	0	AT5G13200	1	-	Both loci
bna_polyA-XLOC_005718	XLOC_000371	A02:693341:695117:-	ath-XLOC_35584	chr5:4223286:4223528:-	BnaA02g01520D	1	AT5G13220	1	-	BnaA02g01510D	0	AT5G13200	3	-	Both loci
bna_polyA-XLOC_005718	XLOC_000371	A02:693341:695117:-	ath-XLOC_35582	chr5:4220318:4220678:-	BnaA02g01520D	1	AT5G13220	0	-	BnaA02g01510D	0	AT5G13200	2	-	Both loci
bna_ssRNA-XLOC_004059	XLOC_000250	A02:958094:958351:+	ath-XLOC_35729	chr5:4674426:4675088:+	BnaA02g02180D	1	AT5G14530	3	+	BnaA02g02190D	1	AT5G14540	4	+	Both loci
bna_ssRNA-XLOC_004059	XLOC_000250	A02:958094:958351:+	ath-XLOC_35735	chr5:4684123:4684444:+	BnaA02g02180D	1	AT5G14530	1	+	BnaA02g02190D	1	AT5G14540	2	+	Both loci
bna_ssRNA-XLOC_004059	XLOC_000250	A02:958094:958351:+	ath-XLOC_35731	chr5:4676391:4676758:+	BnaA02g02180D	1	AT5G14530	3	+	BnaA02g02190D	1	AT5G14540	4	+	Both loci
bna_ssRNA-XLOC_004059	XLOC_000250	A02:958094:958351:+	ath-XLOC_35728	chr5:4673178:4673479:+	BnaA02g02180D	1	AT5G14530	4	+	BnaA02g02190D	1	AT5G14540	5	+	Both loci
bna_ssRNA-XLOC_004059	XLOC_000250	A02:958094:958351:+	ath-XLOC_35727	chr5:4673178:4673479:+	BnaA02g02180D	1	AT5G14530	4	+	BnaA02g02190D	1	AT5G14540	5	+	Both loci
bna_ssRNA-XLOC_004059	XLOC_000250	A02:958094:958351:+	ath-XLOC_35738	chr5:4699258:4699504:+	BnaA02g02180D	1	AT5G14530	5	+	BnaA02g02190D	1	AT5G14540	4	+	Both loci
bna_ssRNA-XLOC_004059	XLOC_000250	A02:958094:958351:+	ath-XLOC_35736	chr5:4684822:4685947:+	BnaA02g02180D	1	AT5G14530	0	+	BnaA02g02190D	1	AT5G14540	1	+	Both loci
bna_ssRNA-XLOC_004059	XLOC_000250	A02:958094:958351:+	ath-XLOC_35739	chr5:4701381:4701583:+	BnaA02g02180D	1	AT5G14530	5	+	BnaA02g02190D	1	AT5G14540	4	+	Both loci
bna_ssRNA-XLOC_004059	XLOC_000250	A02:958094:958351:+	ath-XLOC_35732	chr5:4677871:4678692:+	BnaA02g02180D	1	AT5G14530	2	+	BnaA02g02190D	1	AT5G14540	3	+	Both loci
bna_ssRNA-XLOC_004059	XLOC_000250	A02:958094:958351:+	ath-XLOC_35730	chr5:4675544:4675756:+	BnaA02g02180D	1	AT5G14530	3	+	BnaA02g02190D	1	AT5G14540	4	+	Both loci
bna_ssRNA-XLOC_004059	XLOC_000250	A02:958094:958351:+	ath-XLOC_35740	chr5:4702070:4702444:+	BnaA02g02180D	1	AT5G14530	5	+	BnaA02g02190D	1	AT5G14540	4	+	Both loci
bna_ssRNA-XLOC_004059	XLOC_000250	A02:958094:958351:+	ath-XLOC_35734	chr5:4680687:4681511:+	BnaA02g02180D	1	AT5G14530	1	+	BnaA02g02190D	1	AT5G14540	2	+	Both loci
bna_ssRNA-XLOC_004059	XLOC_000250	A02:958094:958351:+	ath-XLOC_35733	chr5:4679088:4679485:+	BnaA02g02180D	1	AT5G14530	2	+	BnaA02g02190D	1	AT5G14540	3	+	Both loci
bna_ssRNA-XLOC_004059	XLOC_000250	A02:958094:958351:+	ath-XLOC_35726	chr5:4672782:4673439:-	BnaA02g02180D	1	AT5G14530	4	+	BnaA02g02190D	1	AT5G14540	5	+	Both loci
bna_ssRNA-XLOC_005954	XLOC_000372	A02:1020298:1024422:-	ath-XLOC_35779	chr5:4782658:4783003:-	BnaA02g02330D	2	AT5G14850	3	-	BnaA02g02290D	2	AT5G14740	5	-	Both loci
bna_ssRNA-XLOC_005954	XLOC_000372	A02:1020298:1024422:-	ath-XLOC_35778	chr5:4776534:4780227:-	BnaA02g02330D	2	AT5G14850	4	-	BnaA02g02290D	2	AT5G14740	4	-	Both loci
bna_ssRNA-XLOC_005954	XLOC_000372	A02:1020298:1024422:-	ath-XLOC_35777	chr5:4775317:4775631:+	BnaA02g02330D	2	AT5G14850	5	-	BnaA02g02290D	2	AT5G14740	3	-	Both loci
bna_ssRNA-XLOC_005954	XLOC_000372	A02:1020298:1024422:-	ath-XLOC_35780	chr5:4784117:4784316:-	BnaA02g02330D	2	AT5G14850	3	-	BnaA02g02290D	2	AT5G14740	5	-	Both loci
bna_ssRNA-XLOC_005974	XLOC_000374	A02:1199407:1208885:-	ath-XLOC_35904	chr5:5074073:5074320:+	BnaA02g02690D	1	AT5G15600	1	-	BnaA02g02680D	0	AT5G15580	2	-	Both loci
bna_ssRNA-XLOC_005974	XLOC_000374	A02:1199407:1208885:-	ath-XLOC_35908	chr5:5084413:5085464:-	BnaA02g02690D	1	AT5G15600	3	-	BnaA02g02680D	0	AT5G15580	5	-	Both loci
bna_ssRNA-XLOC_005974	XLOC_000374	A02:1199407:1208885:-	ath-XLOC_35903	chr5:5061820:5062167:+	BnaA02g02690D	1	AT5G15600	5	-	BnaA02g02680D	0	AT5G15580	3	-	Both loci
bna_ssRNA-XLOC_005974	XLOC_000374	A02:1199407:1208885:-	ath-XLOC_35902	chr5:5059633:5060448:+	BnaA02g02690D	1	AT5G15600	5	-	BnaA02g02680D	0	AT5G15580	3	-	Both loci
bna_ssRNA-XLOC_005974	XLOC_000374	A02:1199407:1208885:-	ath-XLOC_35905	chr5:5075660:5075871:+	BnaA02g02690D	1	AT5G15600	1	-	BnaA02g02680D	0	AT5G15580	2	-	Both loci
bna_ssRNA-XLOC_005974	XLOC_000374	A02:1199407:1208885:-	ath-XLOC_35906	chr5:5078082:5078687:-	BnaA02g02690D	1	AT5G15600	0	-	BnaA02g02680D	0	AT5G15580	2	-	Both loci
bna_ssRNA-XLOC_005974	XLOC_000374	A02:1199407:1208885:-	ath-XLOC_35907	chr5:5083617:5083887:-	BnaA02g02690D	1	AT5G15600	2	-	BnaA02g02680D	0	AT5G15580	4	-	Both loci
bna_polyA-XLOC_005780	XLOC_000375	A02:1217673:1220213:-	ath-XLOC_35908	chr5:5084413:5085464:-	BnaA02g02740D	4	AT5G15680	5	-	BnaA02g02690D	1	AT5G15600	3	-	Both loci
bna_polyA-XLOC_005780	XLOC_000375	A02:1217673:1220213:-	ath-XLOC_35909	chr5:5088327:5088539:-	BnaA02g02740D	4	AT5G15680	4	-	BnaA02g02690D	1	AT5G15600	4	-	Both loci
bna_polyA-XLOC_005780	XLOC_000375	A02:1217673:1220213:-	ath-XLOC_35910	chr5:5089071:5089395:-	BnaA02g02740D	4	AT5G15680	4	-	BnaA02g02690D	1	AT5G15600	4	-	Both loci
bna_polyA-XLOC_005780	XLOC_000375	A02:1217673:1220213:-	ath-XLOC_35912	chr5:5093209:5094877:-	BnaA02g02740D	4	AT5G15680	3	-	BnaA02g02690D	1	AT5G15600	5	-	Both loci
bna_polyA-XLOC_005780	XLOC_000375	A02:1217673:1220213:-	ath-XLOC_35911	chr5:5091792:5092730:-	BnaA02g02740D	4	AT5G15680	3	-	BnaA02g02690D	1	AT5G15600	5	-	Both loci
bna_polyA-XLOC_005803	XLOC_000377	A02:1420669:1424378:-	ath-XLOC_36062	chr5:5478946:5479335:-	BnaA02g03230D	2	AT5G16710	2	-	BnaA02g03190D	2	AT5G16630	5	-	Both loci
bna_polyA-XLOC_005803	XLOC_000377	A02:1420669:1424378:-	ath-XLOC_36056	chr5:5467152:5468810:+	BnaA02g03230D	2	AT5G16710	3	-	BnaA02g03190D	2	AT5G16630	4	-	Both loci
bna_polyA-XLOC_005803	XLOC_000377	A02:1420669:1424378:-	ath-XLOC_36059	chr5:5473268:5473622:+	BnaA02g03230D	2	AT5G16710	3	-	BnaA02g03190D	2	AT5G16630	4	-	Both loci
bna_polyA-XLOC_005803	XLOC_000377	A02:1420669:1424378:-	ath-XLOC_36057	chr5:5469761:5470681:+	BnaA02g03230D	2	AT5G16710	3	-	BnaA02g03190D	2	AT5G16630	4	-	Both loci
bna_polyA-XLOC_005803	XLOC_000377	A02:1420669:1424378:-	ath-XLOC_36061	chr5:5478105:5478377:-	BnaA02g03230D	2	AT5G16710	2	-	BnaA02g03190D	2	AT5G16630	5	-	Both loci
bna_polyA-XLOC_005803	XLOC_000377	A02:1420669:1424378:-	ath-XLOC_36058	chr5:5471108:5471867:+	BnaA02g03230D	2	AT5G16710	3	-	BnaA02g03190D	2	AT5G16630	4	-	Both loci
bna_polyA-XLOC_005803	XLOC_000377	A02:1420669:1424378:-	ath-XLOC_36055	chr5:5465543:5466517:+	BnaA02g03230D	2	AT5G16710	4	-	BnaA02g03190D	2	AT5G16630	3	-	Both loci
bna_polyA-XLOC_005803	XLOC_000377	A02:1420669:1424378:-	ath-XLOC_36060	chr5:5476498:5476702:-	BnaA02g03230D	2	AT5G16710	2	-	BnaA02g03190D	2	AT5G16630	5	-	Both loci
bna_polyA-XLOC_005803	XLOC_000377	A02:1420669:1424378:-	ath-XLOC_36054	chr5:5464549:5464755:+	BnaA02g03230D	2	AT5G16710	5	-	BnaA02g03190D	2	AT5G16630	2	-	Both loci
bna_ssRNA-XLOC_005999	XLOC_000377	A02:1422358:1424568:-	ath-XLOC_36062	chr5:5478946:5479335:-	BnaA02g03230D	2	AT5G16710	2	-	BnaA02g03190D	3	AT5G16630	5	-	Both loci
bna_ssRNA-XLOC_005999	XLOC_000377	A02:1422358:1424568:-	ath-XLOC_36056	chr5:5467152:5468810:+	BnaA02g03230D	2	AT5G16710	3	-	BnaA02g03190D	3	AT5G16630	4	-	Both loci
bna_ssRNA-XLOC_005999	XLOC_000377	A02:1422358:1424568:-	ath-XLOC_36059	chr5:5473268:5473622:+	BnaA02g03230D	2	AT5G16710	3	-	BnaA02g03190D	3	AT5G16630	4	-	Both loci
bna_ssRNA-XLOC_005999	XLOC_000377	A02:1422358:1424568:-	ath-XLOC_36057	chr5:5469761:5470681:+	BnaA02g03230D	2	AT5G16710	3	-	BnaA02g03190D	3	AT5G16630	4	-	Both loci
bna_ssRNA-XLOC_005999	XLOC_000377	A02:1422358:1424568:-	ath-XLOC_36061	chr5:5478105:5478377:-	BnaA02g03230D	2	AT5G16710	2	-	BnaA02g03190D	3	AT5G16630	5	-	Both loci
bna_ssRNA-XLOC_005999	XLOC_000377	A02:1422358:1424568:-	ath-XLOC_36058	chr5:5471108:5471867:+	BnaA02g03230D	2	AT5G16710	3	-	BnaA02g03190D	3	AT5G16630	4	-	Both loci
bna_ssRNA-XLOC_005999	XLOC_000377	A02:1422358:1424568:-	ath-XLOC_36055	chr5:5465543:5466517:+	BnaA02g03230D	2	AT5G16710	4	-	BnaA02g03190D	3	AT5G16630	3	-	Both loci
bna_ssRNA-XLOC_005999	XLOC_000377	A02:1422358:1424568:-	ath-XLOC_36060	chr5:5476498:5476702:-	BnaA02g03230D	2	AT5G16710	2	-	BnaA02g03190D	3	AT5G16630	5	-	Both loci
bna_ssRNA-XLOC_005999	XLOC_000377	A02:1422358:1424568:-	ath-XLOC_36054	chr5:5464549:5464755:+	BnaA02g03230D	2	AT5G16710	5	-	BnaA02g03190D	3	AT5G16630	2	-	Both loci
bna_ssRNA-XLOC_004121	XLOC_000252	A02:1447444:1448429:+	ath-XLOC_36073	chr5:5517789:5518318:+	BnaA02g03240D	2	AT5G16740	4	+	BnaA02g03260D	1	AT5G16810	3	+	Both loci
bna_ssRNA-XLOC_004121	XLOC_000252	A02:1447444:1448429:+	ath-XLOC_36075	chr5:5520199:5521652:+	BnaA02g03240D	2	AT5G16740	4	+	BnaA02g03260D	1	AT5G16810	3	+	Both loci
bna_ssRNA-XLOC_004121	XLOC_000252	A02:1447444:1448429:+	ath-XLOC_36076	chr5:5522589:5523275:+	BnaA02g03240D	2	AT5G16740	5	+	BnaA02g03260D	1	AT5G16810	2	+	Both loci
bna_ssRNA-XLOC_004121	XLOC_000252	A02:1447444:1448429:+	ath-XLOC_36074	chr5:5518835:5519636:+	BnaA02g03240D	2	AT5G16740	4	+	BnaA02g03260D	1	AT5G16810	3	+	Both loci
bna_ssRNA-XLOC_004122	XLOC_000253	A02:1450701:1454179:+	ath-XLOC_36073	chr5:5517789:5518318:+	BnaA02g03240D	2	AT5G16740	4	+	BnaA02g03260D	0	AT5G16810	3	+	Both loci
bna_ssRNA-XLOC_004122	XLOC_000253	A02:1450701:1454179:+	ath-XLOC_36075	chr5:5520199:5521652:+	BnaA02g03240D	2	AT5G16740	4	+	BnaA02g03260D	0	AT5G16810	3	+	Both loci
bna_ssRNA-XLOC_004122	XLOC_000253	A02:1450701:1454179:+	ath-XLOC_36076	chr5:5522589:5523275:+	BnaA02g03240D	2	AT5G16740	5	+	BnaA02g03260D	0	AT5G16810	2	+	Both loci
bna_ssRNA-XLOC_004122	XLOC_000253	A02:1450701:1454179:+	ath-XLOC_36074	chr5:5518835:5519636:+	BnaA02g03240D	2	AT5G16740	4	+	BnaA02g03260D	0	AT5G16810	3	+	Both loci
bna_polyA-XLOC_005825	XLOC_000378	A02:1712162:1713021:-	ath-XLOC_36218	chr5:5882059:5882597:+	BnaA02g03730D	1	AT5G17850	5	-	BnaA02g03720D	1	AT5G17820	1	-	Both loci
bna_polyA-XLOC_005825	XLOC_000378	A02:1712162:1713021:-	ath-XLOC_36220	chr5:5885666:5885951:+	BnaA02g03730D	1	AT5G17850	5	-	BnaA02g03720D	1	AT5G17820	1	-	Both loci
bna_polyA-XLOC_005825	XLOC_000378	A02:1712162:1713021:-	ath-XLOC_36221	chr5:5888042:5888578:+	BnaA02g03730D	1	AT5G17850	4	-	BnaA02g03720D	1	AT5G17820	0	-	Both loci
bna_polyA-XLOC_005825	XLOC_000378	A02:1712162:1713021:-	ath-XLOC_36223	chr5:5889905:5890117:+	BnaA02g03730D	1	AT5G17850	4	-	BnaA02g03720D	1	AT5G17820	0	-	Both loci
bna_polyA-XLOC_005825	XLOC_000378	A02:1712162:1713021:-	ath-XLOC_36228	chr5:5902481:5903489:+	BnaA02g03730D	1	AT5G17850	1	-	BnaA02g03720D	1	AT5G17820	5	-	Both loci
bna_polyA-XLOC_005825	XLOC_000378	A02:1712162:1713021:-	ath-XLOC_36222	chr5:5888943:5889416:+	BnaA02g03730D	1	AT5G17850	4	-	BnaA02g03720D	1	AT5G17820	0	-	Both loci
bna_polyA-XLOC_005825	XLOC_000378	A02:1712162:1713021:-	ath-XLOC_36226	chr5:5898456:5898811:-	BnaA02g03730D	1	AT5G17850	1	-	BnaA02g03720D	1	AT5G17820	3	-	Both loci
bna_polyA-XLOC_005825	XLOC_000378	A02:1712162:1713021:-	ath-XLOC_36227	chr5:5899601:5900932:-	BnaA02g03730D	1	AT5G17850	0	-	BnaA02g03720D	1	AT5G17820	4	-	Both loci
bna_polyA-XLOC_005825	XLOC_000378	A02:1712162:1713021:-	ath-XLOC_36219	chr5:5884918:5885153:+	BnaA02g03730D	1	AT5G17850	5	-	BnaA02g03720D	1	AT5G17820	1	-	Both loci
bna_polyA-XLOC_005825	XLOC_000378	A02:1712162:1713021:-	ath-XLOC_36217	chr5:5880587:5880994:+	BnaA02g03730D	1	AT5G17850	5	-	BnaA02g03720D	1	AT5G17820	1	-	Both loci
bna_polyA-XLOC_005825	XLOC_000378	A02:1712162:1713021:-	ath-XLOC_36229	chr5:5904064:5904349:+	BnaA02g03730D	1	AT5G17850	1	-	BnaA02g03720D	1	AT5G17820	5	-	Both loci
bna_polyA-XLOC_005825	XLOC_000378	A02:1712162:1713021:-	ath-XLOC_36224	chr5:5892437:5892817:-	BnaA02g03730D	1	AT5G17850	4	-	BnaA02g03720D	1	AT5G17820	1	-	Both loci
bna_polyA-XLOC_005825	XLOC_000378	A02:1712162:1713021:-	ath-XLOC_36225	chr5:5893475:5894015:-	BnaA02g03730D	1	AT5G17850	3	-	BnaA02g03720D	1	AT5G17820	1	-	Both loci
bna_ssRNA-XLOC_006028	XLOC_000379	A02:1763191:1763985:-	ath-XLOC_36245	chr5:5952457:5952916:-	BnaA02g03850D	2	AT5G17990	2	-	BnaA02g03800D	4	AT5G17960	2	-	Both loci
bna_ssRNA-XLOC_006028	XLOC_000379	A02:1763191:1763985:-	ath-XLOC_36247	chr5:5956438:5956723:-	BnaA02g03850D	2	AT5G17990	1	-	BnaA02g03800D	4	AT5G17960	2	-	Both loci
bna_ssRNA-XLOC_006028	XLOC_000379	A02:1763191:1763985:-	ath-XLOC_36243	chr5:5945736:5945979:+	BnaA02g03850D	2	AT5G17990	3	-	BnaA02g03800D	4	AT5G17960	0	-	Both loci
bna_ssRNA-XLOC_006028	XLOC_000379	A02:1763191:1763985:-	ath-XLOC_36242	chr5:5944752:5945209:+	BnaA02g03850D	2	AT5G17990	4	-	BnaA02g03800D	4	AT5G17960	1	-	Both loci
bna_ssRNA-XLOC_006028	XLOC_000379	A02:1763191:1763985:-	ath-XLOC_36246	chr5:5953438:5956031:-	BnaA02g03850D	2	AT5G17990	1	-	BnaA02g03800D	4	AT5G17960	2	-	Both loci
bna_ssRNA-XLOC_006028	XLOC_000379	A02:1763191:1763985:-	ath-XLOC_36244	chr5:5948548:5948801:-	BnaA02g03850D	2	AT5G17990	3	-	BnaA02g03800D	4	AT5G17960	1	-	Both loci
bna_ssRNA-XLOC_006028	XLOC_000379	A02:1763191:1763985:-	ath-XLOC_36241	chr5:5942928:5943503:+	BnaA02g03850D	2	AT5G17990	5	-	BnaA02g03800D	4	AT5G17960	2	-	Both loci
bna_ssRNA-XLOC_006028	XLOC_000379	A02:1763191:1763985:-	ath-XLOC_36248	chr5:5957255:5957567:-	BnaA02g03850D	2	AT5G17990	0	-	BnaA02g03800D	4	AT5G17960	3	-	Both loci
bna_ssRNA-XLOC_004162	XLOC_000254	A02:1843022:1843554:+	ath-XLOC_36306	chr5:6098198:6098751:+	BnaA02g04090D	1	AT5G18430	2	+	BnaA02g04110D	2	AT5G18440	3	+	Both loci
bna_ssRNA-XLOC_004162	XLOC_000254	A02:1843022:1843554:+	ath-XLOC_36312	chr5:6111533:6111872:+	BnaA02g04090D	1	AT5G18430	0	+	BnaA02g04110D	2	AT5G18440	1	+	Both loci
bna_ssRNA-XLOC_004162	XLOC_000254	A02:1843022:1843554:+	ath-XLOC_36310	chr5:6108869:6109389:+	BnaA02g04090D	1	AT5G18430	1	+	BnaA02g04110D	2	AT5G18440	2	+	Both loci
bna_ssRNA-XLOC_004162	XLOC_000254	A02:1843022:1843554:+	ath-XLOC_36311	chr5:6110275:6110894:+	BnaA02g04090D	1	AT5G18430	0	+	BnaA02g04110D	2	AT5G18440	1	+	Both loci
bna_ssRNA-XLOC_004162	XLOC_000254	A02:1843022:1843554:+	ath-XLOC_36314	chr5:6115261:6115784:-	BnaA02g04090D	1	AT5G18430	1	+	BnaA02g04110D	2	AT5G18440	0	+	Both loci
bna_ssRNA-XLOC_004162	XLOC_000254	A02:1843022:1843554:+	ath-XLOC_36305	chr5:6097299:6097710:+	BnaA02g04090D	1	AT5G18430	2	+	BnaA02g04110D	2	AT5G18440	3	+	Both loci
bna_ssRNA-XLOC_004162	XLOC_000254	A02:1843022:1843554:+	ath-XLOC_36317	chr5:6124691:6124895:-	BnaA02g04090D	1	AT5G18430	3	+	BnaA02g04110D	2	AT5G18440	2	+	Both loci
bna_ssRNA-XLOC_004162	XLOC_000254	A02:1843022:1843554:+	ath-XLOC_36316	chr5:6123883:6124132:-	BnaA02g04090D	1	AT5G18430	3	+	BnaA02g04110D	2	AT5G18440	2	+	Both loci
bna_ssRNA-XLOC_004162	XLOC_000254	A02:1843022:1843554:+	ath-XLOC_36315	chr5:6116936:6117293:+	BnaA02g04090D	1	AT5G18430	2	+	BnaA02g04110D	2	AT5G18440	1	+	Both loci
bna_ssRNA-XLOC_004162	XLOC_000254	A02:1843022:1843554:+	ath-XLOC_36308	chr5:6101406:6101848:+	BnaA02g04090D	1	AT5G18430	2	+	BnaA02g04110D	2	AT5G18440	3	+	Both loci
bna_ssRNA-XLOC_004162	XLOC_000254	A02:1843022:1843554:+	ath-XLOC_36307	chr5:6099311:6099853:+	BnaA02g04090D	1	AT5G18430	2	+	BnaA02g04110D	2	AT5G18440	3	+	Both loci
bna_ssRNA-XLOC_004162	XLOC_000254	A02:1843022:1843554:+	ath-XLOC_36304	chr5:6096084:6096466:-	BnaA02g04090D	1	AT5G18430	4	+	BnaA02g04110D	2	AT5G18440	5	+	Both loci
bna_ssRNA-XLOC_004162	XLOC_000254	A02:1843022:1843554:+	ath-XLOC_36313	chr5:6113103:6113408:-	BnaA02g04090D	1	AT5G18430	1	+	BnaA02g04110D	2	AT5G18440	0	+	Both loci
bna_ssRNA-XLOC_004162	XLOC_000254	A02:1843022:1843554:+	ath-XLOC_36309	chr5:6106294:6106961:+	BnaA02g04090D	1	AT5G18430	1	+	BnaA02g04110D	2	AT5G18440	2	+	Both loci
bna_ssRNA-XLOC_004182	XLOC_000256	A02:2018250:2023221:+	ath-XLOC_36520	chr5:6696363:6696866:+	BnaA02g04500D	1	AT5G19820	0	+	BnaA02g04520D	1	AT5G19860	5	+	Both loci
bna_ssRNA-XLOC_004182	XLOC_000256	A02:2018250:2023221:+	ath-XLOC_36523	chr5:6703223:6703499:-	BnaA02g04500D	1	AT5G19820	1	+	BnaA02g04520D	1	AT5G19860	4	+	Both loci
bna_ssRNA-XLOC_004182	XLOC_000256	A02:2018250:2023221:+	ath-XLOC_36522	chr5:6698897:6699103:+	BnaA02g04500D	1	AT5G19820	0	+	BnaA02g04520D	1	AT5G19860	5	+	Both loci
bna_ssRNA-XLOC_004182	XLOC_000256	A02:2018250:2023221:+	ath-XLOC_36527	chr5:6715121:6715924:+	BnaA02g04500D	1	AT5G19820	5	+	BnaA02g04520D	1	AT5G19860	0	+	Both loci
bna_ssRNA-XLOC_004182	XLOC_000256	A02:2018250:2023221:+	ath-XLOC_36521	chr5:6697847:6698246:+	BnaA02g04500D	1	AT5G19820	0	+	BnaA02g04520D	1	AT5G19860	5	+	Both loci
bna_ssRNA-XLOC_004182	XLOC_000256	A02:2018250:2023221:+	ath-XLOC_36519	chr5:6695314:6696060:+	BnaA02g04500D	1	AT5G19820	0	+	BnaA02g04520D	1	AT5G19860	5	+	Both loci
bna_ssRNA-XLOC_004182	XLOC_000256	A02:2018250:2023221:+	ath-XLOC_36524	chr5:6705571:6706010:-	BnaA02g04500D	1	AT5G19820	2	+	BnaA02g04520D	1	AT5G19860	3	+	Both loci
bna_ssRNA-XLOC_006104	XLOC_000381	A02:2320544:2320841:-	ath-XLOC_36657	chr5:7094667:7094866:+	BnaA02g05170D	1	AT5G20960	5	-	BnaA02g05160D	1	AT5G20950	4	-	Both loci
bna_ssRNA-XLOC_006104	XLOC_000381	A02:2320544:2320841:-	ath-XLOC_36665	chr5:7107362:7109911:+	BnaA02g05170D	1	AT5G20960	1	-	BnaA02g05160D	1	AT5G20950	0	-	Both loci
bna_ssRNA-XLOC_006104	XLOC_000381	A02:2320544:2320841:-	ath-XLOC_36670	chr5:7130596:7130862:+	BnaA02g05170D	1	AT5G20960	3	-	BnaA02g05160D	1	AT5G20950	4	-	Both loci
bna_ssRNA-XLOC_006104	XLOC_000381	A02:2320544:2320841:-	ath-XLOC_36667	chr5:7116448:7116985:-	BnaA02g05170D	1	AT5G20960	0	-	BnaA02g05160D	1	AT5G20950	1	-	Both loci
bna_ssRNA-XLOC_006104	XLOC_000381	A02:2320544:2320841:-	ath-XLOC_36662	chr5:7101164:7101723:-	BnaA02g05170D	1	AT5G20960	4	-	BnaA02g05160D	1	AT5G20950	3	-	Both loci
bna_ssRNA-XLOC_006104	XLOC_000381	A02:2320544:2320841:-	ath-XLOC_36671	chr5:7131555:7131970:+	BnaA02g05170D	1	AT5G20960	3	-	BnaA02g05160D	1	AT5G20950	4	-	Both loci
bna_ssRNA-XLOC_006104	XLOC_000381	A02:2320544:2320841:-	ath-XLOC_36666	chr5:7110398:7110830:+	BnaA02g05170D	1	AT5G20960	1	-	BnaA02g05160D	1	AT5G20950	0	-	Both loci
bna_ssRNA-XLOC_006104	XLOC_000381	A02:2320544:2320841:-	ath-XLOC_36661	chr5:7099565:7099941:-	BnaA02g05170D	1	AT5G20960	4	-	BnaA02g05160D	1	AT5G20950	3	-	Both loci
bna_ssRNA-XLOC_006104	XLOC_000381	A02:2320544:2320841:-	ath-XLOC_36658	chr5:7095393:7095761:+	BnaA02g05170D	1	AT5G20960	5	-	BnaA02g05160D	1	AT5G20950	4	-	Both loci
bna_ssRNA-XLOC_006104	XLOC_000381	A02:2320544:2320841:-	ath-XLOC_36672	chr5:7134753:7135261:+	BnaA02g05170D	1	AT5G20960	4	-	BnaA02g05160D	1	AT5G20950	5	-	Both loci
bna_ssRNA-XLOC_006104	XLOC_000381	A02:2320544:2320841:-	ath-XLOC_36664	chr5:7106256:7106836:+	BnaA02g05170D	1	AT5G20960	2	-	BnaA02g05160D	1	AT5G20950	1	-	Both loci
bna_ssRNA-XLOC_006104	XLOC_000381	A02:2320544:2320841:-	ath-XLOC_36663	chr5:7105640:7105887:+	BnaA02g05170D	1	AT5G20960	2	-	BnaA02g05160D	1	AT5G20950	1	-	Both loci
bna_ssRNA-XLOC_006104	XLOC_000381	A02:2320544:2320841:-	ath-XLOC_36660	chr5:7098966:7099200:-	BnaA02g05170D	1	AT5G20960	4	-	BnaA02g05160D	1	AT5G20950	3	-	Both loci
bna_ssRNA-XLOC_006104	XLOC_000381	A02:2320544:2320841:-	ath-XLOC_36668	chr5:7127429:7127913:+	BnaA02g05170D	1	AT5G20960	2	-	BnaA02g05160D	1	AT5G20950	3	-	Both loci
bna_ssRNA-XLOC_006104	XLOC_000381	A02:2320544:2320841:-	ath-XLOC_36669	chr5:7128629:7129676:+	BnaA02g05170D	1	AT5G20960	3	-	BnaA02g05160D	1	AT5G20950	4	-	Both loci
bna_ssRNA-XLOC_006104	XLOC_000381	A02:2320544:2320841:-	ath-XLOC_36659	chr5:7097883:7098480:-	BnaA02g05170D	1	AT5G20960	4	-	BnaA02g05160D	1	AT5G20950	3	-	Both loci
bna_ssRNA-XLOC_006105	XLOC_000382	A02:2321076:2321321:-	ath-XLOC_36657	chr5:7094667:7094866:+	BnaA02g05170D	1	AT5G20960	5	-	BnaA02g05160D	1	AT5G20950	4	-	Both loci
bna_ssRNA-XLOC_006105	XLOC_000382	A02:2321076:2321321:-	ath-XLOC_36665	chr5:7107362:7109911:+	BnaA02g05170D	1	AT5G20960	1	-	BnaA02g05160D	1	AT5G20950	0	-	Both loci
bna_ssRNA-XLOC_006105	XLOC_000382	A02:2321076:2321321:-	ath-XLOC_36670	chr5:7130596:7130862:+	BnaA02g05170D	1	AT5G20960	3	-	BnaA02g05160D	1	AT5G20950	4	-	Both loci
bna_ssRNA-XLOC_006105	XLOC_000382	A02:2321076:2321321:-	ath-XLOC_36667	chr5:7116448:7116985:-	BnaA02g05170D	1	AT5G20960	0	-	BnaA02g05160D	1	AT5G20950	1	-	Both loci
bna_ssRNA-XLOC_006105	XLOC_000382	A02:2321076:2321321:-	ath-XLOC_36662	chr5:7101164:7101723:-	BnaA02g05170D	1	AT5G20960	4	-	BnaA02g05160D	1	AT5G20950	3	-	Both loci
bna_ssRNA-XLOC_006105	XLOC_000382	A02:2321076:2321321:-	ath-XLOC_36671	chr5:7131555:7131970:+	BnaA02g05170D	1	AT5G20960	3	-	BnaA02g05160D	1	AT5G20950	4	-	Both loci
bna_ssRNA-XLOC_006105	XLOC_000382	A02:2321076:2321321:-	ath-XLOC_36666	chr5:7110398:7110830:+	BnaA02g05170D	1	AT5G20960	1	-	BnaA02g05160D	1	AT5G20950	0	-	Both loci
bna_ssRNA-XLOC_006105	XLOC_000382	A02:2321076:2321321:-	ath-XLOC_36661	chr5:7099565:7099941:-	BnaA02g05170D	1	AT5G20960	4	-	BnaA02g05160D	1	AT5G20950	3	-	Both loci
bna_ssRNA-XLOC_006105	XLOC_000382	A02:2321076:2321321:-	ath-XLOC_36658	chr5:7095393:7095761:+	BnaA02g05170D	1	AT5G20960	5	-	BnaA02g05160D	1	AT5G20950	4	-	Both loci
bna_ssRNA-XLOC_006105	XLOC_000382	A02:2321076:2321321:-	ath-XLOC_36672	chr5:7134753:7135261:+	BnaA02g05170D	1	AT5G20960	4	-	BnaA02g05160D	1	AT5G20950	5	-	Both loci
bna_ssRNA-XLOC_006105	XLOC_000382	A02:2321076:2321321:-	ath-XLOC_36664	chr5:7106256:7106836:+	BnaA02g05170D	1	AT5G20960	2	-	BnaA02g05160D	1	AT5G20950	1	-	Both loci
bna_ssRNA-XLOC_006105	XLOC_000382	A02:2321076:2321321:-	ath-XLOC_36663	chr5:7105640:7105887:+	BnaA02g05170D	1	AT5G20960	2	-	BnaA02g05160D	1	AT5G20950	1	-	Both loci
[truncated: 49,697 more rows]

## Sheet: B.rapa
bna_old_id	lncRNA in B.napus	B.napus LncRNA genomic position	lncRNA in B.rapa	B.rapa LncRNA genomic position	5'end					3'end					Gain
					Franking gene in B.napus	Order of the gene	Flanking gene in B.rapa	Order of the gene	Direction of synteny	Franking gene in B.napus	Order of the gene	Flanking gene in B.rapa	Order of the gene	Direction of synteny
bna_polyA-XLOC_000042	XLOC_000003	A01:496169:498078:+	bra-XLOC_000085	A01:864925:866756:+	BnaA01g00870D	1	Bra011726	1	+	BnaA01g00880D	0	Bra011725	0	+	Both loci
bna_polyA-XLOC_000062	XLOC_000004	A01:620790:623372:+	bra-XLOC_014517	A03:30340366:30342944:-	BnaA01g01160D	3	Bra017769	1	+	BnaA01g01220D	4	Bra017764	5	+	Both loci
bna_polyA-XLOC_001821	XLOC_000126	A01:1270219:1271575:-	bra-XLOC_011598	A03:29642961:29643738:+	BnaA01g02550D	2	Bra017665	4	-	BnaA01g02510D	2	Bra017668	1	-	Both loci
bna_polyA-XLOC_001821	XLOC_000126	A01:1270219:1271575:-	bra-XLOC_002273	A01:1733094:1735023:-	BnaA01g02540D	1	Bra011546	1	-	BnaA01g02530D	0	Bra011547	2	-	Both loci
bna_ssRNA-XLOC_000135	XLOC_000006	A01:1280573:1281534:+	bra-XLOC_002273	A01:1733094:1735023:-	BnaA01g02540D	3	Bra011546	1	+	BnaA01g02570D	0	Bra011545	1	+	Both loci
bna_polyA-XLOC_001840	XLOC_000129	A01:1367516:1368292:-	bra-XLOC_031934	A08:12462226:12466294:-	BnaA01g02810D	4	Bra034617	5	-	BnaA01g02740D	4	Bra034623	2	-	Both loci
bna_polyA-XLOC_002016	XLOC_000135	A01:2804276:2805257:-	bra-XLOC_030337	A08:13453453:13453912:+	BnaA01g06090D	4	Bra010258	3	-	BnaA01g06040D	2	Bra010253	3	-	Both loci
bna_ssRNA-XLOC_000313	XLOC_000015	A01:2997698:2998608:+	bra-XLOC_014335	A03:27979387:27980240:-	BnaA01g06460D	2	Bra024051	2	+	BnaA01g06480D	1	Bra024053	4	+	Both loci
bna_ssRNA-XLOC_000313	XLOC_000015	A01:2997698:2998608:+	bra-XLOC_000339	A01:3321661:3322387:+	BnaA01g06470D	1	Bra011210	1	+	BnaA01g06480D	1	Bra011209	1	+	Both loci
bna_polyA-XLOC_000301	XLOC_000016	A01:2999253:3000045:+	bra-XLOC_014335	A03:27979387:27980240:-	BnaA01g06460D	2	Bra024051	2	+	BnaA01g06480D	1	Bra024053	4	+	Both loci
bna_polyA-XLOC_000301	XLOC_000016	A01:2999253:3000045:+	bra-XLOC_000339	A01:3321661:3322387:+	BnaA01g06470D	1	Bra011210	1	+	BnaA01g06480D	1	Bra011209	1	+	Both loci
bna_ssRNA-XLOC_002166	XLOC_000138	A01:3401742:3402990:-	bra-XLOC_002488	A01:3770766:3771939:-	BnaA01g07220D	1	Bra011132	3	-	BnaA01g07210D	1	Bra011133	4	-	Both loci
bna_polyA-XLOC_000393	XLOC_000018	A01:4159912:4162461:+	bra-XLOC_000439	A01:4530828:4532254:+	BnaA01g08670D	1	Bra040181	1	+	BnaA01g08680D	1	Bra040182	1	+	Both loci
bna_polyA-XLOC_000393	XLOC_000018	A01:4159912:4162461:+	bra-XLOC_011042	A03:22987963:22989138:+	BnaA01g08670D	1	Bra012641	1	+	BnaA01g08680D	1	Bra012640	1	+	Both loci
bna_ssRNA-XLOC_000415	XLOC_000018	A01:4159917:4162193:+	bra-XLOC_000439	A01:4530828:4532254:+	BnaA01g08670D	1	Bra040181	1	+	BnaA01g08680D	1	Bra040182	1	+	Both loci
bna_ssRNA-XLOC_000415	XLOC_000018	A01:4159917:4162193:+	bra-XLOC_011042	A03:22987963:22989138:+	BnaA01g08670D	1	Bra012641	1	+	BnaA01g08680D	1	Bra012640	1	+	Both loci
bna_polyA-XLOC_000444	XLOC_000021	A01:4755122:4757199:+	bra-XLOC_000488	A01:5166550:5168589:+	BnaA01g09670D	1	Bra013356	1	+	BnaA01g09680D	0	Bra013357	0	+	Both loci
bna_polyA-XLOC_000566	XLOC_000031	A01:6004986:6005464:+	bra-XLOC_000615	A01:6567800:6569228:+	BnaA01g11970D	1	Bra013595	5	+	BnaA01g11990D	2	Bra013596	4	+	Both loci
bna_polyA-XLOC_000566	XLOC_000031	A01:6004986:6005464:+	bra-XLOC_000614	A01:6563427:6564136:+	BnaA01g11970D	1	Bra013595	5	+	BnaA01g11990D	2	Bra013596	4	+	Both loci
bna_polyA-XLOC_002332	XLOC_000145	A01:6297375:6299487:-	bra-XLOC_002775	A01:6878902:6880993:-	BnaA01g12550D	1	Bra013654	1	-	BnaA01g12540D	0	Bra013653	0	-	Both loci
bna_polyA-XLOC_002333	XLOC_000146	A01:6302437:6304932:-	bra-XLOC_002775	A01:6878902:6880993:-	BnaA01g12570D	1	Bra013656	3	-	BnaA01g12560D	0	Bra013655	2	-	Both loci
bna_ssRNA-XLOC_002471	XLOC_000147	A01:6508529:6510972:-	bra-XLOC_031885	A08:11899604:11900907:-	BnaA01g13040D	4	Bra020819	3	-	BnaA01g12950D	5	Bra020821	1	-	Both loci
bna_ssRNA-XLOC_002475	XLOC_000148	A01:6544046:6545146:-	bra-XLOC_011205	A03:25077381:25077984:+	BnaA01g13080D	2	Bra019301	2	-	BnaA01g13050D	2	Bra019305	3	-	Both loci
bna_ssRNA-XLOC_002475	XLOC_000148	A01:6544046:6545146:-	bra-XLOC_031885	A08:11899604:11900907:-	BnaA01g13100D	4	Bra020818	4	-	BnaA01g13040D	3	Bra020819	3	-	Both loci
bna_polyA-XLOC_000690	XLOC_000040	A01:7430053:7431226:+	bra-XLOC_000759	A01:8325939:8332925:+	BnaA01g14730D	1	Bra013888	5	+	BnaA01g14740D	1	Bra013894	1	+	Both loci
bna_polyA-XLOC_000840	XLOC_000048	A01:9277205:9278072:+	bra-XLOC_003105	A01:11225743:11226998:-	BnaA01g17550D	1	Bra033548	2	+	BnaA01g17560D	1	Bra033547	1	+	Both loci
bna_ssRNA-XLOC_000870	XLOC_000049	A01:9289501:9289753:+	bra-XLOC_003105	A01:11225743:11226998:-	BnaA01g17560D	1	Bra033547	1	+	BnaA01g17570D	1	Bra033545	1	+	Both loci
bna_polyA-XLOC_000850	XLOC_000050	A01:9389861:9396903:+	bra-XLOC_001009	A01:11321763:11322966:+	BnaA01g17710D	1	Bra033532	3	+	BnaA01g17720D	0	Bra033531	2	+	Both loci
bna_ssRNA-XLOC_000905	XLOC_000053	A01:9733202:9733863:+	bra-XLOC_001015	A01:11402427:11403475:+	BnaA01g18200D	1	Bra033525	3	+	BnaA01g18210D	1	Bra033522	1	+	Both loci
bna_ssRNA-XLOC_000905	XLOC_000053	A01:9733202:9733863:+	bra-XLOC_001013	A01:11391910:11392605:+	BnaA01g18200D	1	Bra033525	2	+	BnaA01g18210D	1	Bra033522	2	+	Both loci
bna_ssRNA-XLOC_002730	XLOC_000161	A01:9733202:9733863:-	bra-XLOC_001015	A01:11402427:11403475:+	BnaA01g18210D	1	Bra033522	1	-	BnaA01g18200D	1	Bra033525	3	-	Both loci
bna_ssRNA-XLOC_002730	XLOC_000161	A01:9733202:9733863:-	bra-XLOC_001013	A01:11391910:11392605:+	BnaA01g18210D	1	Bra033522	2	-	BnaA01g18200D	1	Bra033525	2	-	Both loci
bna_polyA-XLOC_000878	XLOC_000054	A01:9742763:9745045:+	bra-XLOC_001015	A01:11402427:11403475:+	BnaA01g18200D	1	Bra033525	3	+	BnaA01g18210D	1	Bra033522	1	+	Both loci
bna_polyA-XLOC_000878	XLOC_000054	A01:9742763:9745045:+	bra-XLOC_001013	A01:11391910:11392605:+	BnaA01g18200D	1	Bra033525	2	+	BnaA01g18210D	1	Bra033522	2	+	Both loci
bna_polyA-XLOC_002599	XLOC_000162	A01:9748687:9750141:-	bra-XLOC_001015	A01:11402427:11403475:+	BnaA01g18210D	1	Bra033522	1	-	BnaA01g18200D	1	Bra033525	3	-	Both loci
bna_polyA-XLOC_002599	XLOC_000162	A01:9748687:9750141:-	bra-XLOC_001013	A01:11391910:11392605:+	BnaA01g18210D	1	Bra033522	2	-	BnaA01g18200D	1	Bra033525	2	-	Both loci
bna_ssRNA-XLOC_000910	XLOC_000055	A01:9780888:9781958:+	bra-XLOC_001015	A01:11402427:11403475:+	BnaA01g18220D	5	Bra033521	2	+	BnaA01g18270D	1	Bra033520	3	+	Both loci
bna_ssRNA-XLOC_000910	XLOC_000055	A01:9780888:9781958:+	bra-XLOC_001013	A01:11391910:11392605:+	BnaA01g18220D	5	Bra033521	3	+	BnaA01g18270D	1	Bra033520	4	+	Both loci
bna_ssRNA-XLOC_000910	XLOC_000055	A01:9780888:9781958:+	bra-XLOC_003118	A01:11448986:11455162:-	BnaA01g18220D	5	Bra033521	2	+	BnaA01g18270D	1	Bra033520	1	+	Both loci
bna_ssRNA-XLOC_000920	XLOC_000056	A01:9978538:9979162:+	bra-XLOC_031576	A08:6669039:6670377:-	BnaA01g18400D	3	Bra038080	2	+	BnaA01g18470D	5	Bra038081	1	+	Both loci
bna_ssRNA-XLOC_000938	XLOC_000058	A01:10175685:10179142:+	bra-XLOC_003147	A01:11849740:11855186:-	BnaA01g18660D	1	Bra039556	0	+	BnaA01g18670D	0	Bra039557	1	+	Both loci
bna_ssRNA-XLOC_000938	XLOC_000058	A01:10175685:10179142:+	bra-XLOC_001040	A01:11857734:11858765:+	BnaA01g18660D	1	Bra039556	2	+	BnaA01g18670D	0	Bra039557	1	+	Both loci
bna_polyA-XLOC_000903	XLOC_000058	A01:10177813:10179040:+	bra-XLOC_003147	A01:11849740:11855186:-	BnaA01g18670D	1	Bra039557	1	+	BnaA01g18680D	1	Bra039558	2	+	Both loci
bna_polyA-XLOC_000903	XLOC_000058	A01:10177813:10179040:+	bra-XLOC_001040	A01:11857734:11858765:+	BnaA01g18670D	1	Bra039557	1	+	BnaA01g18680D	1	Bra039558	1	+	Both loci
bna_polyA-XLOC_002620	XLOC_000164	A01:10186146:10186812:-	bra-XLOC_003147	A01:11849740:11855186:-	BnaA01g18690D	1	Bra039559	3	-	BnaA01g18680D	1	Bra039558	2	-	Both loci
bna_polyA-XLOC_002620	XLOC_000164	A01:10186146:10186812:-	bra-XLOC_001040	A01:11857734:11858765:+	BnaA01g18690D	1	Bra039559	2	-	BnaA01g18680D	1	Bra039558	1	-	Both loci
bna_ssRNA-XLOC_002819	XLOC_000166	A01:11359539:11360509:-	bra-XLOC_001124	A01:13801409:13802306:+	BnaA01g19850D	2	Bra033819	5	-	BnaA01g19830D	1	Bra033825	2	-	Both loci
bna_polyA-XLOC_002676	XLOC_000166	A01:11359821:11360913:-	bra-XLOC_001124	A01:13801409:13802306:+	BnaA01g19850D	2	Bra033819	5	-	BnaA01g19830D	1	Bra033825	2	-	Both loci
bna_ssRNA-XLOC_001042	XLOC_000064	A01:12245235:12245840:+	bra-XLOC_003301	A01:14777437:14778510:-	BnaA01g20380D	1	Bra029906	4	+	BnaA01g20390D	1	Bra029907	3	+	Both loci
bna_ssRNA-XLOC_001042	XLOC_000064	A01:12245235:12245840:+	bra-XLOC_001169	A01:14778609:14779020:+	BnaA01g20380D	1	Bra029906	4	+	BnaA01g20390D	1	Bra029907	3	+	Both loci
bna_ssRNA-XLOC_001043	XLOC_000065	A01:12249494:12252397:+	bra-XLOC_003301	A01:14777437:14778510:-	BnaA01g20380D	1	Bra029906	4	+	BnaA01g20390D	1	Bra029907	3	+	Both loci
bna_ssRNA-XLOC_001043	XLOC_000065	A01:12249494:12252397:+	bra-XLOC_001169	A01:14778609:14779020:+	BnaA01g20380D	1	Bra029906	4	+	BnaA01g20390D	1	Bra029907	3	+	Both loci
bna_ssRNA-XLOC_002853	XLOC_000169	A01:12296400:12297812:-	bra-XLOC_003301	A01:14777437:14778510:-	BnaA01g20420D	1	Bra029910	1	-	BnaA01g20400D	2	Bra029908	2	-	Both loci
bna_ssRNA-XLOC_002853	XLOC_000169	A01:12296400:12297812:-	bra-XLOC_001169	A01:14778609:14779020:+	BnaA01g20420D	1	Bra029910	1	-	BnaA01g20400D	2	Bra029908	2	-	Both loci
bna_polyA-XLOC_002703	XLOC_000169	A01:12296402:12297764:-	bra-XLOC_003301	A01:14777437:14778510:-	BnaA01g20420D	1	Bra029910	1	-	BnaA01g20400D	2	Bra029908	2	-	Both loci
bna_polyA-XLOC_002703	XLOC_000169	A01:12296402:12297764:-	bra-XLOC_001169	A01:14778609:14779020:+	BnaA01g20420D	1	Bra029910	1	-	BnaA01g20400D	2	Bra029908	2	-	Both loci
bna_ssRNA-XLOC_002870	XLOC_000171	A01:12492186:12495245:-	bra-XLOC_001185	A01:15029280:15030077:+	BnaA01g20660D	2	Bra029933	2	-	BnaA01g20640D	1	Bra029932	3	-	Both loci
bna_polyA-XLOC_002718	XLOC_000171	A01:12492941:12494967:-	bra-XLOC_001185	A01:15029280:15030077:+	BnaA01g20660D	2	Bra029933	2	-	BnaA01g20640D	1	Bra029932	3	-	Both loci
bna_polyA-XLOC_002723	XLOC_000172	A01:12552180:12553781:-	bra-XLOC_001185	A01:15029280:15030077:+	BnaA01g20710D	1	Bra029939	5	-	BnaA01g20700D	1	Bra029938	4	-	Both loci
bna_polyA-XLOC_002723	XLOC_000172	A01:12552180:12553781:-	bra-XLOC_003317	A01:15076494:15077121:-	BnaA01g20710D	1	Bra029939	1	-	BnaA01g20700D	1	Bra029938	2	-	Both loci
bna_ssRNA-XLOC_002879	XLOC_000173	A01:12617424:12626575:-	bra-XLOC_003320	A01:15113039:15115671:-	BnaA01g20780D	1	Bra029945	1	-	BnaA01g20770D	1	Bra029944	1	-	Both loci
bna_ssRNA-XLOC_001149	XLOC_000071	A01:14411414:14412055:+	bra-XLOC_001258	A01:16484207:16485500:+	BnaA01g22100D	1	Bra035412	3	+	BnaA01g22110D	1	Bra035410	5	+	Both loci
bna_polyA-XLOC_001108	XLOC_000073	A01:14809811:14810752:+	bra-XLOC_001279	A01:16955208:16957701:+	BnaA01g22430D	1	Bra031499	0	+	BnaA01g22440D	1	Bra031496	3	+	Both loci
bna_ssRNA-XLOC_003006	XLOC_000181	A01:15319802:15320497:-	bra-XLOC_003468	A01:18001210:18003377:-	BnaA01g22950D	1	Bra028375	2	-	BnaA01g22940D	1	Bra028376	3	-	Both loci
bna_ssRNA-XLOC_003020	XLOC_000182	A01:15640606:15641389:-	bra-XLOC_003471	A01:18100267:18103009:-	BnaA01g23250D	2	Bra028363	5	-	BnaA01g23230D	1	Bra028364	4	-	Both loci
bna_polyA-XLOC_002856	XLOC_000185	A01:15778537:15780849:-	bra-XLOC_026040	A07:4359685:4360528:+	BnaA01g23420D	1	Bra015004	5	-	BnaA01g23380D	4	Bra015008	1	-	Both loci
bna_polyA-XLOC_002856	XLOC_000185	A01:15778537:15780849:-	bra-XLOC_026041	A07:4367929:4369027:+	BnaA01g23420D	1	Bra015004	5	-	BnaA01g23380D	4	Bra015008	1	-	Both loci
bna_ssRNA-XLOC_001270	XLOC_000089	A01:16713898:16714775:+	bra-XLOC_018864	A05:14975170:14975704:+	BnaA01g24270D	5	Bra033897	3	+	BnaA01g24320D	1	Bra033898	2	+	Both loci
bna_ssRNA-XLOC_001318	XLOC_000093	A01:17544508:17553631:+	bra-XLOC_001470	A01:20744792:20749215:+	BnaA01g25090D	3	Bra023881	2	+	BnaA01g25120D	1	Bra023883	1	+	Both loci
bna_ssRNA-XLOC_001322	XLOC_000094	A01:17613285:17613668:+	bra-XLOC_001475	A01:20847661:20848209:+	BnaA01g25170D	1	Bra023886	4	+	BnaA01g25190D	2	Bra023888	2	+	Both loci
bna_ssRNA-XLOC_001364	XLOC_000096	A01:18122490:18123243:+	bra-XLOC_013551	A03:18262965:18263497:-	BnaA01g25950D	3	Bra001759	2	+	BnaA01g26000D	3	Bra001756	2	+	Both loci
bna_ssRNA-XLOC_001364	XLOC_000096	A01:18122490:18123243:+	bra-XLOC_019021	A05:17646782:17648147:+	BnaA01g25970D	1	Bra022446	2	+	BnaA01g25980D	1	Bra022443	2	+	Both loci
bna_ssRNA-XLOC_003201	XLOC_000193	A01:18396718:18399481:-	bra-XLOC_013527	A03:18071767:18072316:-	BnaA01g26330D	1	Bra001729	3	-	BnaA01g26320D	1	Bra001730	4	-	Both loci
bna_polyA-XLOC_003010	XLOC_000193	A01:18396825:18399504:-	bra-XLOC_013527	A03:18071767:18072316:-	BnaA01g26330D	1	Bra001729	3	-	BnaA01g26320D	1	Bra001730	4	-	Both loci
bna_polyA-XLOC_003030	XLOC_000194	A01:18693450:18695208:-	bra-XLOC_019080	A05:18366076:18367283:+	BnaA01g26720D	3	Bra022325	5	-	BnaA01g26670D	3	Bra022334	5	-	Both loci
bna_ssRNA-XLOC_001433	XLOC_000102	A01:19079189:19079554:+	bra-XLOC_003768	A01:23208454:23209680:-	BnaA01g27330D	1	Bra021227	4	+	BnaA01g27340D	1	Bra021226	5	+	Both loci
bna_ssRNA-XLOC_001433	XLOC_000102	A01:19079189:19079554:+	bra-XLOC_001618	A01:23247761:23249901:+	BnaA01g27330D	1	Bra021227	5	+	BnaA01g27340D	1	Bra021226	4	+	Both loci
bna_ssRNA-XLOC_003265	XLOC_000195	A01:19079189:19079554:-	bra-XLOC_003768	A01:23208454:23209680:-	BnaA01g27340D	1	Bra021226	5	-	BnaA01g27330D	1	Bra021227	4	-	Both loci
bna_ssRNA-XLOC_003265	XLOC_000195	A01:19079189:19079554:-	bra-XLOC_001618	A01:23247761:23249901:+	BnaA01g27340D	1	Bra021226	4	-	BnaA01g27330D	1	Bra021227	5	-	Both loci
bna_ssRNA-XLOC_001438	XLOC_000103	A01:19164822:19165902:+	bra-XLOC_001618	A01:23247761:23249901:+	BnaA01g27410D	1	Bra021219	4	+	BnaA01g27420D	1	Bra021218	5	+	Both loci
bna_ssRNA-XLOC_001438	XLOC_000103	A01:19164822:19165902:+	bra-XLOC_001621	A01:23319438:23321144:+	BnaA01g27410D	1	Bra021219	3	+	BnaA01g27420D	1	Bra021218	2	+	Both loci
bna_ssRNA-XLOC_001438	XLOC_000103	A01:19164822:19165902:+	bra-XLOC_003776	A01:23327465:23328898:-	BnaA01g27410D	1	Bra021219	5	+	BnaA01g27420D	1	Bra021218	4	+	Both loci
bna_polyA-XLOC_003077	XLOC_000196	A01:19191253:19191855:-	bra-XLOC_001621	A01:23319438:23321144:+	BnaA01g27450D	1	Bra021215	1	-	BnaA01g27440D	1	Bra021217	1	-	Both loci
bna_polyA-XLOC_003077	XLOC_000196	A01:19191253:19191855:-	bra-XLOC_003776	A01:23327465:23328898:-	BnaA01g27450D	1	Bra021215	1	-	BnaA01g27440D	1	Bra021217	3	-	Both loci
bna_ssRNA-XLOC_003274	XLOC_000196	A01:19191321:19191870:-	bra-XLOC_001621	A01:23319438:23321144:+	BnaA01g27450D	1	Bra021215	1	-	BnaA01g27440D	1	Bra021217	1	-	Both loci
bna_ssRNA-XLOC_003274	XLOC_000196	A01:19191321:19191870:-	bra-XLOC_003776	A01:23327465:23328898:-	BnaA01g27450D	1	Bra021215	1	-	BnaA01g27440D	1	Bra021217	3	-	Both loci
bna_polyA-XLOC_003078	XLOC_000197	A01:19195895:19199665:-	bra-XLOC_001621	A01:23319438:23321144:+	BnaA01g27460D	1	Bra021214	2	-	BnaA01g27450D	0	Bra021215	1	-	Both loci
bna_polyA-XLOC_003078	XLOC_000197	A01:19195895:19199665:-	bra-XLOC_003776	A01:23327465:23328898:-	BnaA01g27460D	1	Bra021214	0	-	BnaA01g27450D	0	Bra021215	1	-	Both loci
bna_ssRNA-XLOC_003289	XLOC_000198	A01:19332871:19338944:-	bra-XLOC_010566	A03:17624793:17627979:+	BnaA01g27710D	1	Bra001637	1	-	BnaA01g27670D	3	Bra001638	0	-	Both loci
bna_polyA-XLOC_003100	XLOC_000199	A01:19450327:19452120:-	bra-XLOC_003755	A01:22961166:22962271:-	BnaA01g27910D	1	Bra021261	1	-	BnaA01g27900D	1	Bra021262	1	-	Both loci
bna_polyA-XLOC_003100	XLOC_000199	A01:19450327:19452120:-	bra-XLOC_003756	A01:22962520:22963113:-	BnaA01g27910D	1	Bra021261	1	-	BnaA01g27900D	1	Bra021262	1	-	Both loci
bna_polyA-XLOC_003122	XLOC_000201	A01:19701532:19702220:-	bra-XLOC_003810	A01:23660516:23661127:-	BnaA01g28220D	1	Bra021160	2	-	BnaA01g28210D	1	Bra021162	4	-	Both loci
bna_polyA-XLOC_001401	XLOC_000106	A01:19860267:19861138:+	bra-XLOC_001657	A01:23801002:23802077:+	BnaA01g28510D	1	Bra021135	4	+	BnaA01g28520D	0	Bra021133	2	+	Both loci
bna_polyA-XLOC_001401	XLOC_000106	A01:19860267:19861138:+	bra-XLOC_021012	A05:19715016:19716444:-	BnaA01g28500D	2	Bra027207	2	+	BnaA01g28520D	0	Bra027208	1	+	Both loci
bna_polyA-XLOC_001488	XLOC_000109	A01:20727841:20728754:+	bra-XLOC_042468	Scaffold000164:104008:104486:-	BnaA01g30140D	1	Bra039361	3	+	BnaA01g30150D	1	Bra039359	1	+	Both loci
bna_polyA-XLOC_001489	XLOC_000110	A01:20739830:20741068:+	bra-XLOC_019310	A05:21111603:21112238:+	BnaA01g30120D	4	Bra034711	4	+	BnaA01g30210D	5	Bra034718	4	+	Both loci
bna_polyA-XLOC_001489	XLOC_000110	A01:20739830:20741068:+	bra-XLOC_042468	Scaffold000164:104008:104486:-	BnaA01g30150D	1	Bra039359	1	+	BnaA01g30160D	0	Bra039358	1	+	Both loci
bna_ssRNA-XLOC_001579	XLOC_000110	A01:20739864:20740375:+	bra-XLOC_042468	Scaffold000164:104008:104486:-	BnaA01g30150D	1	Bra039359	1	+	BnaA01g30160D	1	Bra039358	1	+	Both loci
bna_polyA-XLOC_003224	XLOC_000206	A01:20914800:20922292:-	bra-XLOC_013402	A03:16458294:16459428:-	BnaA01g30490D	1	Bra001457	1	-	BnaA01g30480D	0	Bra001458	1	-	Both loci
bna_polyA-XLOC_003224	XLOC_000206	A01:20914800:20922292:-	bra-XLOC_019328	A05:21268418:21269423:+	BnaA01g30510D	3	Bra034751	1	-	BnaA01g30470D	1	Bra034750	1	-	Both loci
bna_polyA-XLOC_003224	XLOC_000206	A01:20914800:20922292:-	bra-XLOC_001840	A01:26393900:26394911:+	BnaA01g30490D	1	Bra038734	1	-	BnaA01g30480D	0	Bra038735	1	-	Both loci
bna_polyA-XLOC_001508	XLOC_000112	A01:20922458:20923427:+	bra-XLOC_013402	A03:16458294:16459428:-	BnaA01g30480D	1	Bra001458	1	+	BnaA01g30490D	1	Bra001457	1	+	Both loci
bna_polyA-XLOC_001508	XLOC_000112	A01:20922458:20923427:+	bra-XLOC_019328	A05:21268418:21269423:+	BnaA01g30470D	2	Bra034750	1	+	BnaA01g30510D	3	Bra034751	1	+	Both loci
bna_polyA-XLOC_001508	XLOC_000112	A01:20922458:20923427:+	bra-XLOC_001840	A01:26393900:26394911:+	BnaA01g30480D	1	Bra038735	1	+	BnaA01g30490D	1	Bra038734	1	+	Both loci
bna_ssRNA-XLOC_003501	XLOC_000211	A01:21653938:21655736:-	bra-XLOC_004093	A01:27518217:27519761:-	BnaA01g32030D	1	Bra034089	1	-	BnaA01g32020D	0	Bra034090	0	-	Both loci
bna_ssRNA-XLOC_003595	XLOC_000220	A01:22947019:22947439:-	bra-XLOC_010287	A03:14696500:14696790:+	BnaA01g33900D	1	Bra001091	1	-	BnaA01g33890D	1	Bra001092	1	-	Both loci
bna_ssRNA-XLOC_003595	XLOC_000220	A01:22947019:22947439:-	bra-XLOC_006447	A02:26876565:26877038:+	BnaA01g33910D	2	Bra031972	3	-	BnaA01g33890D	1	Bra031969	1	-	Both loci
bna_polyA-XLOC_003675	XLOC_000235	A01_random:47133:47744:-	bra-XLOC_000040	A01:382868:383556:+	BnaA01g34580D	1	Bra011820	1	-	BnaA01g34570D	1	Bra011816	4	-	Both loci
bna_ssRNA-XLOC_003788	XLOC_000235	A01_random:47147:47731:-	bra-XLOC_000040	A01:382868:383556:+	BnaA01g34580D	1	Bra011820	1	-	BnaA01g34570D	1	Bra011816	4	-	Both loci
bna_ssRNA-XLOC_003628	XLOC_000222	A01_random:48128:52303:+	bra-XLOC_000040	A01:382868:383556:+	BnaA01g34570D	1	Bra011816	4	+	BnaA01g34580D	0	Bra011820	1	+	Both loci
bna_ssRNA-XLOC_003654	XLOC_000226	A01_random:408702:411488:+	bra-XLOC_000713	A01:7809352:7811975:+	BnaA01g35110D	1	Bra013799	1	+	BnaA01g35120D	1	Bra013800	1	+	Both loci
bna_polyA-XLOC_003560	XLOC_000226	A01_random:408718:411496:+	bra-XLOC_000713	A01:7809352:7811975:+	BnaA01g35110D	1	Bra013799	1	+	BnaA01g35120D	1	Bra013800	1	+	Both loci
bna_ssRNA-XLOC_003928	XLOC_000245	A01_random:2305736:2307030:-	bra-XLOC_003649	A01:21076719:21078011:-	BnaA01g36840D	1	Bra023927	4	-	BnaA01g36820D	1	Bra023926	3	-	Both loci
bna_polyA-XLOC_005825	XLOC_000378	A02:1712162:1713021:-	bra-XLOC_006955	A02:4333916:4334761:-	BnaA02g03730D	1	Bra023640	1	-	BnaA02g03720D	1	Bra023639	1	-	Both loci
bna_ssRNA-XLOC_004182	XLOC_000256	A02:2018250:2023221:+	bra-XLOC_041091	A10:10579009:10582412:-	BnaA02g04500D	1	Bra002263	5	+	BnaA02g04530D	2	Bra002267	1	+	Both loci
bna_ssRNA-XLOC_006117	XLOC_000383	A02:2475942:2476420:-	bra-XLOC_004917	A02:5344172:5351542:+	BnaA02g05400D	1	Bra020165	2	-	BnaA02g05390D	1	Bra020163	0	-	Both loci
bna_polyA-XLOC_004146	XLOC_000258	A02:2982462:2988727:+	bra-XLOC_004946	A02:5806058:5807823:+	BnaA02g06200D	1	Bra020240	1	+	BnaA02g06210D	0	Bra020241	1	+	Both loci
bna_polyA-XLOC_004149	XLOC_000259	A02:3013018:3013455:+	bra-XLOC_004948	A02:5851340:5853714:+	BnaA02g06270D	1	Bra020244	4	+	BnaA02g06320D	5	Bra020248	1	+	Both loci
bna_ssRNA-XLOC_006214	XLOC_000386	A02:3318617:3318890:-	bra-XLOC_007157	A02:6172067:6174541:-	BnaA02g07010D	1	Bra020311	4	-	BnaA02g07000D	1	Bra020310	5	-	Both loci
bna_polyA-XLOC_004186	XLOC_000260	A02:3349508:3350502:+	bra-XLOC_007157	A02:6172067:6174541:-	BnaA02g07060D	1	Bra020317	3	+	BnaA02g07070D	1	Bra020318	4	+	Both loci
bna_ssRNA-XLOC_004298	XLOC_000260	A02:3349555:3350853:+	bra-XLOC_007157	A02:6172067:6174541:-	BnaA02g07060D	1	Bra020317	3	+	BnaA02g07070D	1	Bra020318	4	+	Both loci
bna_polyA-XLOC_006079	XLOC_000389	A02:4215140:4217225:-	bra-XLOC_012329	A03:5411699:5413730:-	BnaA02g08590D	3	Bra028921	2	-	BnaA02g08560D	0	Bra006868	0	-	Both loci
bna_ssRNA-XLOC_006381	XLOC_000400	A02:5238158:5239194:-	bra-XLOC_007333	A02:8262822:8263639:-	BnaA02g10290D	1	Bra022648	2	-	BnaA02g10280D	1	Bra022653	4	-	Both loci
bna_polyA-XLOC_006164	XLOC_000400	A02:5238479:5239264:-	bra-XLOC_007333	A02:8262822:8263639:-	BnaA02g10290D	1	Bra022648	2	-	BnaA02g10280D	1	Bra022653	4	-	Both loci
bna_ssRNA-XLOC_006440	XLOC_000402	A02:5959787:5960107:-	bra-XLOC_005214	A02:9160163:9160690:+	BnaA02g11400D	4	Bra022538	3	-	BnaA02g11360D	1	Bra022540	1	-	Both loci
bna_polyA-XLOC_004429	XLOC_000269	A02:6212403:6214761:+	bra-XLOC_005237	A02:9392031:9394443:+	BnaA02g11830D	1	Bra022504	1	+	BnaA02g11840D	0	Bra022503	0	+	Both loci
bna_ssRNA-XLOC_004583	XLOC_000272	A02:6744901:6745671:+	bra-XLOC_005267	A02:9846512:9848138:+	BnaA02g12550D	1	Bra040632	3	+	BnaA02g12560D	1	Bra040631	4	+	Both loci
bna_ssRNA-XLOC_004606	XLOC_000274	A02:7085195:7085796:+	bra-XLOC_005292	A02:10236277:10236867:+	BnaA02g13020D	1	Bra034009	1	+	BnaA02g13030D	1	Bra034008	1	+	Both loci
bna_ssRNA-XLOC_006563	XLOC_000410	A02:7437423:7440477:-	bra-XLOC_007492	A02:10585084:10585534:-	BnaA02g13540D	1	Bra033963	3	-	BnaA02g13530D	0	Bra033964	4	-	Both loci
bna_ssRNA-XLOC_006563	XLOC_000410	A02:7437423:7440477:-	bra-XLOC_007493	A02:10588480:10588900:-	BnaA02g13540D	1	Bra033963	3	-	BnaA02g13530D	0	Bra033964	4	-	Both loci
bna_ssRNA-XLOC_006569	XLOC_000411	A02:7507886:7508331:-	bra-XLOC_005326	A02:10667756:10669885:+	BnaA02g13650D	1	Bra033954	4	-	BnaA02g13640D	1	Bra033955	5	-	Both loci
bna_polyA-XLOC_004541	XLOC_000282	A02:7957791:7959122:+	bra-XLOC_028931	A07:18131854:18132644:-	BnaA02g14150D	1	Bra004347	3	+	BnaA02g14180D	3	Bra004348	4	+	Both loci
bna_ssRNA-XLOC_004681	XLOC_000283	A02:8105043:8106428:+	bra-XLOC_005376	A02:11392634:11393749:+	BnaA02g14370D	3	Bra007865	1	+	BnaA02g14400D	1	Bra007866	1	+	Both loci
bna_ssRNA-XLOC_004681	XLOC_000283	A02:8105043:8106428:+	bra-XLOC_027164	A07:18430931:18432700:+	BnaA02g14370D	3	Bra004393	3	+	BnaA02g14400D	1	Bra004395	1	+	Both loci
bna_ssRNA-XLOC_004681	XLOC_000283	A02:8105043:8106428:+	bra-XLOC_007545	A02:11391348:11391768:-	BnaA02g14370D	3	Bra007865	1	+	BnaA02g14400D	1	Bra007866	1	+	Both loci
bna_polyA-XLOC_004557	XLOC_000283	A02:8105191:8106379:+	bra-XLOC_005376	A02:11392634:11393749:+	BnaA02g14370D	3	Bra007865	1	+	BnaA02g14400D	1	Bra007866	1	+	Both loci
bna_polyA-XLOC_004557	XLOC_000283	A02:8105191:8106379:+	bra-XLOC_027164	A07:18430931:18432700:+	BnaA02g14370D	3	Bra004393	3	+	BnaA02g14400D	1	Bra004395	1	+	Both loci
bna_polyA-XLOC_004557	XLOC_000283	A02:8105191:8106379:+	bra-XLOC_007545	A02:11391348:11391768:-	BnaA02g14370D	3	Bra007865	1	+	BnaA02g14400D	1	Bra007866	1	+	Both loci
bna_ssRNA-XLOC_006612	XLOC_000414	A02:8284787:8287850:-	bra-XLOC_007533	A02:11277356:11280117:-	BnaA02g14600D	1	Bra038322	1	-	BnaA02g14580D	2	Bra038324	2	-	Both loci
bna_ssRNA-XLOC_004716	XLOC_000285	A02:8557806:8558149:+	bra-XLOC_007579	A02:11901345:11903159:-	BnaA02g14930D	2	Bra007919	5	+	BnaA02g14950D	1	Bra007920	4	+	Both loci
bna_ssRNA-XLOC_004716	XLOC_000285	A02:8557806:8558149:+	bra-XLOC_007577	A02:11840522:11843274:-	BnaA02g14930D	2	Bra007919	0	+	BnaA02g14950D	1	Bra007920	1	+	Both loci
bna_ssRNA-XLOC_006636	XLOC_000416	A02:8610731:8614156:-	bra-XLOC_007579	A02:11901345:11903159:-	BnaA02g14990D	1	Bra007924	1	-	BnaA02g14980D	1	Bra007923	1	-	Both loci
bna_ssRNA-XLOC_006636	XLOC_000416	A02:8610731:8614156:-	bra-XLOC_007577	A02:11840522:11843274:-	BnaA02g14990D	1	Bra007924	5	-	BnaA02g14980D	1	Bra007923	4	-	Both loci
bna_ssRNA-XLOC_004720	XLOC_000286	A02:8617575:8619100:+	bra-XLOC_007579	A02:11901345:11903159:-	BnaA02g14980D	1	Bra007923	1	+	BnaA02g14990D	1	Bra007924	1	+	Both loci
bna_ssRNA-XLOC_004720	XLOC_000286	A02:8617575:8619100:+	bra-XLOC_007577	A02:11840522:11843274:-	BnaA02g14980D	1	Bra007923	4	+	BnaA02g14990D	1	Bra007924	5	+	Both loci
bna_polyA-XLOC_004608	XLOC_000290	A02:8781806:8783581:+	bra-XLOC_005427	A02:12059246:12060480:+	BnaA02g15260D	1	Bra007951	1	+	BnaA02g15270D	1	Bra007952	2	+	Both loci
bna_polyA-XLOC_006411	XLOC_000417	A02:8781806:8783581:-	bra-XLOC_005427	A02:12059246:12060480:+	BnaA02g15270D	1	Bra007952	2	-	BnaA02g15260D	1	Bra007951	1	-	Both loci
bna_polyA-XLOC_006418	XLOC_000418	A02:8844769:8845741:-	bra-XLOC_007595	A02:12146524:12147317:-	BnaA02g15350D	1	Bra007961	2	-	BnaA02g15340D	1	Bra007960	3	-	Both loci
bna_ssRNA-XLOC_006700	XLOC_000425	A02:9545033:9546929:-	bra-XLOC_005480	A02:12805758:12808033:+	BnaA02g16070D	1	Bra008042	1	-	BnaA02g16060D	1	Bra008041	1	-	Both loci
bna_polyA-XLOC_006455	XLOC_000425	A02:9545089:9546902:-	bra-XLOC_005480	A02:12805758:12808033:+	BnaA02g16070D	1	Bra008042	1	-	BnaA02g16060D	1	Bra008041	1	-	Both loci
bna_polyA-XLOC_004659	XLOC_000293	A02:9625456:9627405:+	bra-XLOC_007637	A02:12902169:12902963:-	BnaA02g16170D	1	Bra008051	3	+	BnaA02g16180D	1	Bra008052	2	+	Both loci
bna_ssRNA-XLOC_006725	XLOC_000426	A02:9863633:9865748:-	bra-XLOC_007668	A02:13193975:13195249:-	BnaA02g16530D	1	Bra008108	3	-	BnaA02g16520D	1	Bra008107	4	-	Both loci
bna_polyA-XLOC_006483	XLOC_000427	A02:9900190:9901357:-	bra-XLOC_007668	A02:13193975:13195249:-	BnaA02g16590D	1	Bra008115	4	-	BnaA02g16580D	1	Bra008113	2	-	Both loci
bna_ssRNA-XLOC_006832	XLOC_000433	A02:11407320:11414937:-	bra-XLOC_007778	A02:14837038:14838345:-	BnaA02g18670D	1	Bra008338	3	-	BnaA02g18660D	0	Bra008337	4	-	Both loci
bna_polyA-XLOC_006599	XLOC_000436	A02:11850384:11852782:-	bra-XLOC_007801	A02:15298200:15299351:-	BnaA02g19130D	1	Bra008396	1	-	BnaA02g19100D	3	Bra008395	1	-	Both loci
bna_polyA-XLOC_006599	XLOC_000436	A02:11850384:11852782:-	bra-XLOC_007802	A02:15302807:15305134:-	BnaA02g19130D	1	Bra008396	1	-	BnaA02g19100D	3	Bra008395	1	-	Both loci
bna_ssRNA-XLOC_006853	XLOC_000436	A02:11850450:11851975:-	bra-XLOC_007801	A02:15298200:15299351:-	BnaA02g19130D	1	Bra008396	1	-	BnaA02g19100D	3	Bra008395	1	-	Both loci
bna_ssRNA-XLOC_006853	XLOC_000436	A02:11850450:11851975:-	bra-XLOC_007802	A02:15302807:15305134:-	BnaA02g19130D	1	Bra008396	1	-	BnaA02g19100D	3	Bra008395	1	-	Both loci
bna_ssRNA-XLOC_006986	XLOC_000445	A02:13782056:13783428:-	bra-XLOC_018532	A05:8354273:8355238:+	BnaA02g21420D	1	Bra018469	1	-	BnaA02g21380D	4	Bra018471	3	-	Both loci
bna_polyA-XLOC_006742	XLOC_000449	A02:14021484:14022498:-	bra-XLOC_005762	A02:16845794:16847326:+	BnaA02g21650D	1	Bra033137	2	-	BnaA02g21640D	1	Bra033134	5	-	Both loci
bna_ssRNA-XLOC_007005	XLOC_000449	A02:14021511:14022496:-	bra-XLOC_005762	A02:16845794:16847326:+	BnaA02g21650D	1	Bra033137	2	-	BnaA02g21640D	1	Bra033134	5	-	Both loci
bna_ssRNA-XLOC_007006	XLOC_000450	A02:14025610:14028457:-	bra-XLOC_005762	A02:16845794:16847326:+	BnaA02g21650D	1	Bra033137	2	-	BnaA02g21640D	1	Bra033134	5	-	Both loci
bna_polyA-XLOC_006743	XLOC_000450	A02:14025756:14028459:-	bra-XLOC_005762	A02:16845794:16847326:+	BnaA02g21650D	1	Bra033137	2	-	BnaA02g21640D	1	Bra033134	5	-	Both loci
bna_ssRNA-XLOC_007051	XLOC_000453	A02:14887863:14888823:-	bra-XLOC_042191	Scaffold000111:380867:381599:-	BnaA02g22380D	1	Bra035998	1	-	BnaA02g22370D	1	Bra035997	1	-	Both loci
bna_polyA-XLOC_006784	XLOC_000453	A02:14887868:14889012:-	bra-XLOC_042191	Scaffold000111:380867:381599:-	BnaA02g22380D	1	Bra035998	1	-	BnaA02g22370D	1	Bra035997	1	-	Both loci
bna_polyA-XLOC_006802	XLOC_000455	A02:15196466:15197708:-	bra-XLOC_042498	Scaffold000167:68887:70346:+	BnaA02g22690D	2	Bra039511	1	-	BnaA02g22670D	0	Bra039508	3	-	Both loci
bna_polyA-XLOC_006802	XLOC_000455	A02:15196466:15197708:-	bra-XLOC_042513	Scaffold000167:38353:39716:-	BnaA02g22690D	2	Bra039511	3	-	BnaA02g22670D	0	Bra039508	0	-	Both loci
bna_polyA-XLOC_005018	XLOC_000327	A02:16211734:16212107:+	bra-XLOC_042031	Scaffold000103:530470:531919:+	BnaA02g23190D	1	Bra035322	3	+	BnaA02g23200D	1	Bra035323	2	+	Both loci
bna_ssRNA-XLOC_005200	XLOC_000328	A02:16232100:16233616:+	bra-XLOC_042031	Scaffold000103:530470:531919:+	BnaA02g23210D	1	Bra035324	1	+	BnaA02g23220D	0	Bra035325	0	+	Both loci
bna_polyA-XLOC_005020	XLOC_000328	A02:16232127:16233589:+	bra-XLOC_042031	Scaffold000103:530470:531919:+	BnaA02g23210D	1	Bra035324	1	+	BnaA02g23220D	0	Bra035325	0	+	Both loci
bna_polyA-XLOC_005025	XLOC_000329	A02:16453804:16455248:+	bra-XLOC_042037	Scaffold000103:713128:714746:+	BnaA02g23330D	1	Bra035334	1	+	BnaA02g23340D	0	Bra035335	0	+	Both loci
bna_ssRNA-XLOC_007153	XLOC_000461	A02:17060618:17060822:-	bra-XLOC_036837	A09:12999166:13000991:-	BnaA02g23810D	3	Bra027599	2	-	BnaA02g23770D	2	Bra027594	3	-	Both loci
bna_ssRNA-XLOC_007154	XLOC_000462	A02:17087540:17087975:-	bra-XLOC_036837	A09:12999166:13000991:-	BnaA02g23810D	1	Bra027599	2	-	BnaA02g23770D	4	Bra027594	3	-	Both loci
bna_ssRNA-XLOC_005247	XLOC_000332	A02:17702222:17703421:+	bra-XLOC_007976	A02:18640364:18641761:-	BnaA02g24320D	1	Bra022020	5	+	BnaA02g24330D	1	Bra022021	4	+	Both loci
bna_polyA-XLOC_005067	XLOC_000333	A02:17755474:17759330:+	bra-XLOC_025529	A06:24784836:24788818:-	BnaA02g24380D	1	Bra025029	1	+	BnaA02g24390D	0	Bra025026	2	+	Both loci
bna_polyA-XLOC_005067	XLOC_000333	A02:17755474:17759330:+	bra-XLOC_007976	A02:18640364:18641761:-	BnaA02g24380D	1	Bra022026	2	+	BnaA02g24390D	0	Bra022027	3	+	Both loci
bna_ssRNA-XLOC_007199	XLOC_000466	A02:17866237:17867862:-	bra-XLOC_005838	A02:18725477:18726277:+	BnaA02g24510D	1	Bra022035	2	-	BnaA02g24500D	1	Bra022034	1	-	Both loci
bna_ssRNA-XLOC_007199	XLOC_000466	A02:17866237:17867862:-	bra-XLOC_007982	A02:18760951:18762202:-	BnaA02g24510D	1	Bra022035	1	-	BnaA02g24500D	1	Bra022034	1	-	Both loci
bna_polyA-XLOC_006906	XLOC_000466	A02:17866609:17867869:-	bra-XLOC_005838	A02:18725477:18726277:+	BnaA02g24510D	1	Bra022035	2	-	BnaA02g24500D	1	Bra022034	1	-	Both loci
bna_polyA-XLOC_006906	XLOC_000466	A02:17866609:17867869:-	bra-XLOC_007982	A02:18760951:18762202:-	BnaA02g24510D	1	Bra022035	1	-	BnaA02g24500D	1	Bra022034	1	-	Both loci
bna_polyA-XLOC_006907	XLOC_000467	A02:17891970:17892404:-	bra-XLOC_005838	A02:18725477:18726277:+	BnaA02g24540D	1	Bra022037	4	-	BnaA02g24520D	2	Bra022036	3	-	Both loci
bna_polyA-XLOC_006907	XLOC_000467	A02:17891970:17892404:-	bra-XLOC_007982	A02:18760951:18762202:-	BnaA02g24540D	1	Bra022037	3	-	BnaA02g24520D	2	Bra022036	2	-	Both loci
bna_ssRNA-XLOC_005282	XLOC_000337	A02:18203819:18204713:+	bra-XLOC_008002	A02:19134238:19143650:-	BnaA02g24860D	1	Bra022086	1	+	BnaA02g24870D	0	Bra022089	4	+	Both loci
bna_polyA-XLOC_006965	XLOC_000473	A02:19039700:19041434:-	bra-XLOC_005977	A02:20977478:20978219:+	BnaA02g26000D	1	Bra026630	4	-	BnaA02g25970D	3	Bra026631	3	-	Both loci
bna_polyA-XLOC_006965	XLOC_000473	A02:19039700:19041434:-	bra-XLOC_008112	A02:20903143:20904775:-	BnaA02g26000D	1	Bra026630	1	-	BnaA02g25970D	3	Bra026631	1	-	Both loci
bna_polyA-XLOC_006965	XLOC_000473	A02:19039700:19041434:-	bra-XLOC_005974	A02:20888543:20892205:+	BnaA02g26000D	1	Bra026630	2	-	BnaA02g25970D	3	Bra026631	3	-	Both loci
bna_ssRNA-XLOC_007260	XLOC_000474	A02:19088666:19090839:-	bra-XLOC_008112	A02:20903143:20904775:-	BnaA02g26060D	4	Bra026627	4	-	BnaA02g26020D	0	Bra026628	3	-	Both loci
bna_ssRNA-XLOC_007260	XLOC_000474	A02:19088666:19090839:-	bra-XLOC_005974	A02:20888543:20892205:+	BnaA02g26060D	4	Bra026627	1	-	BnaA02g26020D	0	Bra026628	0	-	Both loci
bna_polyA-XLOC_005172	XLOC_000342	A02:19107873:19109587:+	bra-XLOC_008112	A02:20903143:20904775:-	BnaA02g26020D	4	Bra026628	3	+	BnaA02g26060D	1	Bra026627	4	+	Both loci
bna_polyA-XLOC_005172	XLOC_000342	A02:19107873:19109587:+	bra-XLOC_005974	A02:20888543:20892205:+	BnaA02g26020D	4	Bra026628	0	+	BnaA02g26060D	1	Bra026627	1	+	Both loci
bna_ssRNA-XLOC_007284	XLOC_000475	A02:19479949:19480702:-	bra-XLOC_005954	A02:20514045:20516510:+	BnaA02g26430D	1	Bra026593	1	-	BnaA02g26420D	1	Bra026595	2	-	Both loci
bna_ssRNA-XLOC_007284	XLOC_000475	A02:19479949:19480702:-	bra-XLOC_005956	A02:20523943:20524795:+	BnaA02g26430D	1	Bra026593	1	-	BnaA02g26420D	1	Bra026595	2	-	Both loci
bna_ssRNA-XLOC_007284	XLOC_000475	A02:19479949:19480702:-	bra-XLOC_005955	A02:20521908:20523799:+	BnaA02g26430D	1	Bra026593	1	-	BnaA02g26420D	1	Bra026595	2	-	Both loci
bna_ssRNA-XLOC_007285	XLOC_000476	A02:19487649:19502550:-	bra-XLOC_005954	A02:20514045:20516510:+	BnaA02g26430D	1	Bra026593	1	-	BnaA02g26420D	1	Bra026595	2	-	Both loci
bna_ssRNA-XLOC_007285	XLOC_000476	A02:19487649:19502550:-	bra-XLOC_005956	A02:20523943:20524795:+	BnaA02g26430D	1	Bra026593	1	-	BnaA02g26420D	1	Bra026595	2	-	Both loci
bna_ssRNA-XLOC_007285	XLOC_000476	A02:19487649:19502550:-	bra-XLOC_005955	A02:20521908:20523799:+	BnaA02g26430D	1	Bra026593	1	-	BnaA02g26420D	1	Bra026595	2	-	Both loci
bna_ssRNA-XLOC_007286	XLOC_000477	A02:19509642:19515567:-	bra-XLOC_005954	A02:20514045:20516510:+	BnaA02g26450D	1	Bra026591	3	-	BnaA02g26430D	1	Bra026593	1	-	Both loci
bna_ssRNA-XLOC_007286	XLOC_000477	A02:19509642:19515567:-	bra-XLOC_005956	A02:20523943:20524795:+	BnaA02g26450D	1	Bra026591	3	-	BnaA02g26430D	1	Bra026593	1	-	Both loci
bna_ssRNA-XLOC_007286	XLOC_000477	A02:19509642:19515567:-	bra-XLOC_005955	A02:20521908:20523799:+	BnaA02g26450D	1	Bra026591	3	-	BnaA02g26430D	1	Bra026593	1	-	Both loci
bna_polyA-XLOC_005200	XLOC_000343	A02:19570801:19573144:+	bra-XLOC_005950	A02:20416816:20418645:+	BnaA02g26510D	1	Bra026586	4	+	BnaA02g26520D	0	Bra026585	3	+	Both loci
bna_ssRNA-XLOC_005426	XLOC_000347	A02:20017968:20023827:+	bra-XLOC_031290	A08:1514938:1520121:-	BnaA02g27110D	2	Bra014337	1	+	BnaA02g27130D	1	Bra014338	1	+	Both loci
bna_polyA-XLOC_005238	XLOC_000347	A02:20017978:20023720:+	bra-XLOC_031290	A08:1514938:1520121:-	BnaA02g27110D	2	Bra014337	1	+	BnaA02g27130D	1	Bra014338	1	+	Both loci
bna_ssRNA-XLOC_007332	XLOC_000480	A02:20172768:20173164:-	bra-XLOC_008054	A02:20013670:20014959:-	BnaA02g27370D	1	Bra026530	1	-	BnaA02g27350D	2	Bra026531	1	-	Both loci
bna_ssRNA-XLOC_005446	XLOC_000349	A02:20264359:20264718:+	bra-XLOC_008048	A02:19934501:19934927:-	BnaA02g27490D	2	Bra026520	4	+	BnaA02g27520D	2	Bra026519	5	+	Both loci
bna_polyA-XLOC_005275	XLOC_000350	A02:20550461:20553901:+	bra-XLOC_008224	A02:22758448:22759072:-	BnaA02g27830D	1	Bra036346	1	+	BnaA02g27860D	3	Bra036345	1	+	Both loci
bna_ssRNA-XLOC_005463	XLOC_000350	A02:20550548:20552378:+	bra-XLOC_008224	A02:22758448:22759072:-	BnaA02g27830D	1	Bra036346	1	+	BnaA02g27860D	3	Bra036345	1	+	Both loci
bna_polyA-XLOC_005317	XLOC_000352	A02:21109397:21110163:+	bra-XLOC_008187	A02:22051752:22056220:-	BnaA02g28720D	1	Bra032991	1	+	BnaA02g28730D	1	Bra032992	2	+	Both loci
bna_polyA-XLOC_007093	XLOC_000482	A02:21109397:21110163:-	bra-XLOC_008187	A02:22051752:22056220:-	BnaA02g28730D	1	Bra032992	2	-	BnaA02g28720D	1	Bra032991	1	-	Both loci
bna_polyA-XLOC_005356	XLOC_000354	A02:21583108:21585202:+	bra-XLOC_025262	A06:21892469:21893258:-	BnaA02g29590D	2	Bra025370	3	+	BnaA02g29640D	4	Bra025372	1	+	Both loci
bna_ssRNA-XLOC_005562	XLOC_000355	A02:21704654:21705839:+	bra-XLOC_006009	A02:21437898:21438886:+	BnaA02g29860D	1	Bra033101	1	+	BnaA02g29870D	1	Bra033102	2	+	Both loci
bna_ssRNA-XLOC_007470	XLOC_000483	A02:21704654:21705839:-	bra-XLOC_006009	A02:21437898:21438886:+	BnaA02g29870D	1	Bra033102	2	-	BnaA02g29860D	1	Bra033101	1	-	Both loci
bna_ssRNA-XLOC_005565	XLOC_000356	A02:21732622:21733908:+	bra-XLOC_006009	A02:21437898:21438886:+	BnaA02g29900D	1	Bra033104	4	+	BnaA02g29910D	0	Bra033105	5	+	Both loci
bna_polyA-XLOC_007222	XLOC_000489	A02:22581149:22583823:-	bra-XLOC_023001	A06:18240325:18242384:+	BnaA02g31280D	1	Bra009945	3	-	BnaA02g31260D	1	Bra009947	5	-	Both loci
bna_polyA-XLOC_007240	XLOC_000490	A02:22849044:22851418:-	bra-XLOC_008392	A02:24758083:24760137:-	BnaA02g31740D	1	Bra020526	1	-	BnaA02g31730D	0	Bra020527	0	-	Both loci
bna_polyA-XLOC_007252	XLOC_000491	A02:23069375:23070522:-	bra-XLOC_008403	A02:25004632:25014802:-	BnaA02g32060D	3	Bra020495	1	-	BnaA02g32030D	1	Bra020496	1	-	Both loci
bna_polyA-XLOC_005493	XLOC_000365	A02:23071408:23072034:+	bra-XLOC_008403	A02:25004632:25014802:-	BnaA02g32030D	1	Bra020496	1	+	BnaA02g32060D	3	Bra020495	1	+	Both loci
bna_ssRNA-XLOC_007580	XLOC_000492	A02:23295870:23296799:-	bra-XLOC_008416	A02:25206482:25208697:-	BnaA02g32390D	1	Bra020466	0	-	BnaA02g32380D	1	Bra020467	1	-	Both loci
bna_ssRNA-XLOC_007581	XLOC_000493	A02:23296924:23297518:-	bra-XLOC_008416	A02:25206482:25208697:-	BnaA02g32400D	1	Bra020465	1	-	BnaA02g32390D	0	Bra020466	0	-	Both loci
bna_ssRNA-XLOC_005738	XLOC_000366	A02:23655527:23655858:+	bra-XLOC_006337	A02:25638111:25638623:+	BnaA02g33000D	2	Bra029359	1	+	BnaA02g33020D	1	Bra029358	1	+	Both loci
bna_ssRNA-XLOC_007624	XLOC_000495	A02:23925770:23926937:-	bra-XLOC_008492	A02:26247416:26248380:-	BnaA02g33390D	1	Bra029262	2	-	BnaA02g33380D	1	Bra029266	3	-	Both loci
bna_polyA-XLOC_007310	XLOC_000495	A02:23925882:23926922:-	bra-XLOC_008492	A02:26247416:26248380:-	BnaA02g33390D	1	Bra029262	2	-	BnaA02g33380D	1	Bra029266	3	-	Both loci
bna_ssRNA-XLOC_007625	XLOC_000496	A02:23936583:23937907:-	bra-XLOC_008492	A02:26247416:26248380:-	BnaA02g33390D	1	Bra029262	2	-	BnaA02g33380D	1	Bra029266	3	-	Both loci
bna_polyA-XLOC_007311	XLOC_000496	A02:23936703:23937984:-	bra-XLOC_008492	A02:26247416:26248380:-	BnaA02g33390D	1	Bra029262	2	-	BnaA02g33380D	1	Bra029266	3	-	Both loci
bna_ssRNA-XLOC_007633	XLOC_000497	A02:24058397:24059665:-	bra-XLOC_006389	A02:26308037:26308391:+	BnaA02g33540D	1	Bra029246	5	-	BnaA02g33530D	1	Bra029248	3	-	Both loci
bna_ssRNA-XLOC_007633	XLOC_000497	A02:24058397:24059665:-	bra-XLOC_006393	A02:26350660:26354831:+	BnaA02g33540D	1	Bra029246	0	-	BnaA02g33530D	1	Bra029248	2	-	Both loci
bna_ssRNA-XLOC_007633	XLOC_000497	A02:24058397:24059665:-	bra-XLOC_008499	A02:26338588:26339843:-	BnaA02g33540D	1	Bra029246	2	-	BnaA02g33530D	1	Bra029248	1	-	Both loci
bna_polyA-XLOC_007320	XLOC_000497	A02:24058428:24059537:-	bra-XLOC_006389	A02:26308037:26308391:+	BnaA02g33540D	1	Bra029246	5	-	BnaA02g33530D	1	Bra029248	3	-	Both loci
bna_polyA-XLOC_007320	XLOC_000497	A02:24058428:24059537:-	bra-XLOC_006393	A02:26350660:26354831:+	BnaA02g33540D	1	Bra029246	0	-	BnaA02g33530D	1	Bra029248	2	-	Both loci
bna_polyA-XLOC_007320	XLOC_000497	A02:24058428:24059537:-	bra-XLOC_008499	A02:26338588:26339843:-	BnaA02g33540D	1	Bra029246	2	-	BnaA02g33530D	1	Bra029248	1	-	Both loci
bna_ssRNA-XLOC_007688	XLOC_000500	A02:24592869:24595455:-	bra-XLOC_024777	A06:15125813:15130121:-	BnaA02g34560D	3	Bra024353	2	-	BnaA02g34520D	1	Bra024351	0	-	Both loci
bna_ssRNA-XLOC_007688	XLOC_000500	A02:24592869:24595455:-	bra-XLOC_024776	A06:15116320:15117583:-	BnaA02g34560D	3	Bra024353	4	-	BnaA02g34520D	1	Bra024351	2	-	Both loci
bna_ssRNA-XLOC_007690	XLOC_000501	A02:24608692:24610345:-	bra-XLOC_024777	A06:15125813:15130121:-	BnaA02g34560D	1	Bra024353	2	-	BnaA02g34520D	4	Bra024351	0	-	Both loci
bna_ssRNA-XLOC_007690	XLOC_000501	A02:24608692:24610345:-	bra-XLOC_024776	A06:15116320:15117583:-	BnaA02g34560D	1	Bra024353	4	-	BnaA02g34520D	4	Bra024351	2	-	Both loci
bna_ssRNA-XLOC_010862	XLOC_000687	A03:260119:260652:-	bra-XLOC_041762	A10:17279005:17279772:-	BnaA03g00580D	3	Bra009575	4	-	BnaA03g00540D	2	Bra009579	1	-	Both loci
bna_ssRNA-XLOC_008059	XLOC_000529	A03:689120:693336:+	bra-XLOC_008867	A03:832824:834044:+	BnaA03g01520D	2	Bra005827	5	+	BnaA03g01540D	1	Bra005828	4	+	Both loci
bna_ssRNA-XLOC_010908	XLOC_000690	A03:689120:693336:-	bra-XLOC_008867	A03:832824:834044:+	BnaA03g01540D	1	Bra005828	4	-	BnaA03g01520D	2	Bra005827	5	-	Both loci
bna_polyA-XLOC_010632	XLOC_000690	A03:689483:693088:-	bra-XLOC_008867	A03:832824:834044:+	BnaA03g01540D	1	Bra005828	4	-	BnaA03g01520D	2	Bra005827	5	-	Both loci
bna_ssRNA-XLOC_008123	XLOC_000534	A03:1346673:1346980:+	bra-XLOC_004460	A02:1235775:1237257:+	BnaA03g02780D	2	Bra028602	5	+	BnaA03g02820D	3	Bra028599	2	+	Both loci
bna_ssRNA-XLOC_008123	XLOC_000534	A03:1346673:1346980:+	bra-XLOC_006631	A02:1242666:1246519:-	BnaA03g02780D	2	Bra028602	3	+	BnaA03g02820D	3	Bra028599	0	+	Both loci
bna_ssRNA-XLOC_010996	XLOC_000693	A03:1514128:1516554:-	bra-XLOC_011924	A03:1901859:1904061:-	BnaA03g03160D	1	Bra006082	1	-	BnaA03g03150D	1	Bra006081	1	-	Both loci
bna_polyA-XLOC_010719	XLOC_000693	A03:1514261:1516548:-	bra-XLOC_011924	A03:1901859:1904061:-	BnaA03g03160D	1	Bra006082	1	-	BnaA03g03150D	1	Bra006081	1	-	Both loci
bna_polyA-XLOC_010723	XLOC_000694	A03:1557013:1557918:-	bra-XLOC_040041	A10:14757246:14759498:+	BnaA03g03220D	1	Bra008991	1	-	BnaA03g03210D	1	Bra008992	0	-	Both loci
bna_ssRNA-XLOC_011000	XLOC_000694	A03:1557722:1558011:-	bra-XLOC_040041	A10:14757246:14759498:+	BnaA03g03220D	1	Bra008991	1	-	BnaA03g03210D	1	Bra008992	0	-	Both loci
bna_ssRNA-XLOC_008166	XLOC_000536	A03:1711600:1717572:+	bra-XLOC_011946	A03:2111528:2112464:-	BnaA03g03580D	1	Bra006121	2	+	BnaA03g03590D	0	Bra006122	1	+	Both loci
bna_polyA-XLOC_008010	XLOC_000537	A03:1757589:1758502:+	bra-XLOC_009012	A03:2162831:2163602:+	BnaA03g03720D	1	Bra006135	1	+	BnaA03g03730D	1	Bra006136	1	+	Both loci
bna_ssRNA-XLOC_011135	XLOC_000708	A03:2611835:2616947:-	bra-XLOC_012050	A03:3056480:3057178:-	BnaA03g05780D	2	Bra006334	1	-	BnaA03g05760D	0	Bra006333	1	-	Both loci
bna_polyA-XLOC_010859	XLOC_000708	A03:2616215:2616973:-	bra-XLOC_012050	A03:3056480:3057178:-	BnaA03g05780D	2	Bra006334	1	-	BnaA03g05760D	1	Bra006333	1	-	Both loci
bna_polyA-XLOC_010956	XLOC_000710	A03:3450490:3451202:-	bra-XLOC_041091	A10:10579009:10582412:-	BnaA03g07790D	3	Bra002265	3	-	BnaA03g07760D	1	Bra002263	5	-	Both loci
bna_polyA-XLOC_008213	XLOC_000546	A03:3667842:3670147:+	bra-XLOC_004901	A02:5186334:5189829:+	BnaA03g08090D	3	Bra020127	4	+	BnaA03g08130D	1	Bra020132	1	+	Both loci
bna_polyA-XLOC_008302	XLOC_000549	A03:4554988:4560046:+	bra-XLOC_012297	A03:5132312:5133025:-	BnaA03g10150D	1	Bra006807	1	+	BnaA03g10160D	1	Bra006809	1	+	Both loci
bna_polyA-XLOC_011116	XLOC_000717	A03:4829105:4830820:-	bra-XLOC_012329	A03:5411699:5413730:-	BnaA03g10750D	1	Bra006869	1	-	BnaA03g10740D	0	Bra006868	0	-	Both loci
bna_ssRNA-XLOC_011523	XLOC_000723	A03:5972944:5977500:-	bra-XLOC_003535	A01:19230544:19236716:-	BnaA03g13170D	1	Bra028253	5	-	BnaA03g13130D	4	Bra028255	3	-	Both loci
bna_polyA-XLOC_011241	XLOC_000723	A03:5973044:5977442:-	bra-XLOC_003535	A01:19230544:19236716:-	BnaA03g13170D	1	Bra028253	5	-	BnaA03g13130D	4	Bra028255	3	-	Both loci
bna_polyA-XLOC_011245	XLOC_000724	A03:6016905:6017431:-	bra-XLOC_005214	A02:9160163:9160690:+	BnaA03g13230D	1	Bra022539	2	-	BnaA03g13220D	1	Bra022541	1	-	Both loci
bna_ssRNA-XLOC_008635	XLOC_000552	A03:6127673:6129383:+	bra-XLOC_005221	A02:9216653:9218244:+	BnaA03g13460D	2	Bra022531	2	+	BnaA03g13490D	2	Bra022529	1	+	Both loci
bna_ssRNA-XLOC_011561	XLOC_000725	A03:6385625:6390546:-	bra-XLOC_012495	A03:7113439:7115402:-	BnaA03g13960D	2	Bra022799	1	-	BnaA03g13940D	0	Bra022798	1	-	Both loci
bna_polyA-XLOC_011293	XLOC_000727	A03:6490357:6493872:-	bra-XLOC_012507	A03:7243053:7243983:-	BnaA03g14140D	1	Bra022815	4	-	BnaA03g14130D	0	Bra022814	5	-	Both loci
bna_polyA-XLOC_011330	XLOC_000729	A03:6842361:6842920:-	bra-XLOC_012539	A03:7537364:7537866:-	BnaA03g14840D	1	Bra022879	1	-	BnaA03g14830D	1	Bra022878	1	-	Both loci
bna_polyA-XLOC_011330	XLOC_000729	A03:6842361:6842920:-	bra-XLOC_012541	A03:7541147:7547240:-	BnaA03g14840D	1	Bra022879	1	-	BnaA03g14830D	1	Bra022878	2	-	Both loci
bna_ssRNA-XLOC_011643	XLOC_000730	A03:7246123:7251128:-	bra-XLOC_009615	A03:7986301:7986630:+	BnaA03g15670D	1	Bra022961	4	-	BnaA03g15660D	1	Bra022960	5	-	Both loci
bna_ssRNA-XLOC_011643	XLOC_000730	A03:7246123:7251128:-	bra-XLOC_012576	A03:7964808:7966548:-	BnaA03g15670D	1	Bra022961	1	-	BnaA03g15660D	1	Bra022960	1	-	Both loci
bna_polyA-XLOC_011373	XLOC_000731	A03:7312128:7312904:-	bra-XLOC_012583	A03:8022607:8024028:-	BnaA03g15800D	1	Bra022973	1	-	BnaA03g15790D	1	Bra022972	0	-	Both loci
bna_polyA-XLOC_008640	XLOC_000555	A03:7964080:7966504:+	bra-XLOC_015932	A04:16049323:16051285:+	BnaA03g16940D	4	Bra017211	5	+	BnaA03g16990D	1	Bra017207	1	+	Both loci
bna_polyA-XLOC_008640	XLOC_000555	A03:7964080:7966504:+	bra-XLOC_017350	A04:16026276:16027422:-	BnaA03g16940D	4	Bra017211	1	+	BnaA03g16990D	1	Bra017207	4	+	Both loci
bna_polyA-XLOC_008711	XLOC_000558	A03:8614481:8615152:+	bra-XLOC_009763	A03:9345250:9346187:+	BnaA03g18330D	1	Bra000114	5	+	BnaA03g18340D	1	Bra000115	4	+	Both loci
bna_polyA-XLOC_008711	XLOC_000558	A03:8614481:8615152:+	bra-XLOC_009761	A03:9314333:9329945:+	BnaA03g18330D	1	Bra000114	0	+	BnaA03g18340D	1	Bra000115	1	+	Both loci
bna_ssRNA-XLOC_008886	XLOC_000559	A03:8628447:8632202:+	bra-XLOC_009763	A03:9345250:9346187:+	BnaA03g18370D	1	Bra000118	1	+	BnaA03g18380D	1	Bra000119	1	+	Both loci
bna_ssRNA-XLOC_008886	XLOC_000559	A03:8628447:8632202:+	bra-XLOC_009761	A03:9314333:9329945:+	BnaA03g18370D	1	Bra000118	4	+	BnaA03g18380D	1	Bra000119	5	+	Both loci
bna_ssRNA-XLOC_011803	XLOC_000734	A03:8946606:8948160:-	bra-XLOC_018050	A05:2773222:2773701:+	BnaA03g18970D	4	Bra004978	1	-	BnaA03g18930D	1	Bra004981	3	-	Both loci
bna_polyA-XLOC_008730	XLOC_000561	A03:8946723:8947691:+	bra-XLOC_018050	A05:2773222:2773701:+	BnaA03g18930D	1	Bra004981	3	+	BnaA03g18970D	4	Bra004978	1	+	Both loci
bna_polyA-XLOC_011524	XLOC_000734	A03:8946723:8947691:-	bra-XLOC_018050	A05:2773222:2773701:+	BnaA03g18970D	4	Bra004978	1	-	BnaA03g18930D	1	Bra004981	3	-	Both loci
bna_ssRNA-XLOC_008917	XLOC_000563	A03:9079917:9081311:+	bra-XLOC_017840	A05:905164:908518:+	BnaA03g19190D	1	Bra004586	1	+	BnaA03g19240D	5	Bra004590	3	+	Both loci
bna_polyA-XLOC_008741	XLOC_000563	A03:9080426:9081379:+	bra-XLOC_017840	A05:905164:908518:+	BnaA03g19190D	1	Bra004586	1	+	BnaA03g19240D	5	Bra004590	3	+	Both loci
bna_polyA-XLOC_011567	XLOC_000735	A03:9369276:9374846:-	bra-XLOC_012792	A03:10160006:10161469:-	BnaA03g19770D	3	Bra000254	1	-	BnaA03g19740D	1	Bra000253	1	-	Both loci
bna_polyA-XLOC_011567	XLOC_000735	A03:9369276:9374846:-	bra-XLOC_012793	A03:10164763:10165338:-	BnaA03g19770D	3	Bra000254	1	-	BnaA03g19740D	1	Bra000253	1	-	Both loci
bna_ssRNA-XLOC_011847	XLOC_000735	A03:9369295:9374807:-	bra-XLOC_012792	A03:10160006:10161469:-	BnaA03g19770D	3	Bra000254	1	-	BnaA03g19740D	1	Bra000253	1	-	Both loci
bna_ssRNA-XLOC_011847	XLOC_000735	A03:9369295:9374807:-	bra-XLOC_012793	A03:10164763:10165338:-	BnaA03g19770D	3	Bra000254	1	-	BnaA03g19740D	1	Bra000253	1	-	Both loci
bna_polyA-XLOC_008793	XLOC_000568	A03:9549158:9550203:+	bra-XLOC_009843	A03:10354919:10355971:+	BnaA03g20070D	1	Bra000291	3	+	BnaA03g20080D	1	Bra000293	5	+	Both loci
bna_polyA-XLOC_008793	XLOC_000568	A03:9549158:9550203:+	bra-XLOC_019825	A05:1648684:1649456:-	BnaA03g20070D	1	Bra004748	1	+	BnaA03g20110D	4	Bra004751	3	+	Both loci
bna_polyA-XLOC_008802	XLOC_000569	A03:9635259:9636425:+	bra-XLOC_012823	A03:10473634:10475181:-	BnaA03g20250D	1	Bra000306	4	+	BnaA03g20260D	1	Bra000307	3	+	Both loci
bna_ssRNA-XLOC_008974	XLOC_000569	A03:9635530:9636215:+	bra-XLOC_012823	A03:10473634:10475181:-	BnaA03g20250D	1	Bra000306	4	+	BnaA03g20260D	1	Bra000307	3	+	Both loci
bna_ssRNA-XLOC_009037	XLOC_000572	A03:10156638:10157177:+	bra-XLOC_012877	A03:11035553:11036467:-	BnaA03g21390D	1	Bra000423	1	+	BnaA03g21410D	2	Bra000424	2	+	Both loci
bna_ssRNA-XLOC_009095	XLOC_000575	A03:10681807:10684654:+	bra-XLOC_012926	A03:11534808:11539339:-	BnaA03g22490D	1	Bra000520	3	+	BnaA03g22500D	0	Bra000521	4	+	Both loci
bna_ssRNA-XLOC_011988	XLOC_000740	A03:10916955:10917295:-	bra-XLOC_012942	A03:11803934:11805849:-	BnaA03g22930D	1	Bra000561	4	-	BnaA03g22920D	1	Bra000560	5	-	Both loci
bna_polyA-XLOC_008956	XLOC_000576	A03:11016250:11016871:+	bra-XLOC_012949	A03:11854372:11854976:-	BnaA03g23100D	1	Bra000579	4	+	BnaA03g23110D	1	Bra000580	5	+	Both loci
bna_ssRNA-XLOC_009135	XLOC_000576	A03:11016334:11017045:+	bra-XLOC_012949	A03:11854372:11854976:-	BnaA03g23100D	1	Bra000579	4	+	BnaA03g23110D	1	Bra000580	5	+	Both loci
bna_ssRNA-XLOC_009199	XLOC_000580	A03:11634438:11636592:+	bra-XLOC_010064	A03:12516467:12518246:+	BnaA03g24190D	2	Bra000695	1	+	BnaA03g24210D	1	Bra000696	1	+	Both loci
bna_polyA-XLOC_009014	XLOC_000580	A03:11634818:11636600:+	bra-XLOC_010064	A03:12516467:12518246:+	BnaA03g24190D	2	Bra000695	1	+	BnaA03g24210D	1	Bra000696	1	+	Both loci
bna_ssRNA-XLOC_009205	XLOC_000581	A03:11674185:11677058:+	bra-XLOC_010070	A03:12556926:12559486:+	BnaA03g24290D	1	Bra000704	2	+	BnaA03g24300D	0	Bra000705	1	+	Both loci
bna_polyA-XLOC_009020	XLOC_000581	A03:11674401:11676765:+	bra-XLOC_010070	A03:12556926:12559486:+	BnaA03g24290D	1	Bra000704	2	+	BnaA03g24300D	0	Bra000705	1	+	Both loci
bna_polyA-XLOC_011782	XLOC_000743	A03:11688202:11689400:-	bra-XLOC_010070	A03:12556926:12559486:+	BnaA03g24340D	2	Bra000707	2	-	BnaA03g24320D	0	Bra000706	1	-	Both loci
bna_polyA-XLOC_009025	XLOC_000582	A03:11714082:11722929:+	bra-XLOC_010070	A03:12556926:12559486:+	BnaA03g24360D	1	Bra000709	4	+	BnaA03g24370D	0	Bra000710	5	+	Both loci
bna_ssRNA-XLOC_012069	XLOC_000744	A03:11759329:11759636:-	bra-XLOC_033881	A09:11722135:11724683:+	BnaA03g24430D	2	Bra037923	1	-	BnaA03g24390D	3	Bra037921	3	-	Both loci
bna_polyA-XLOC_009096	XLOC_000587	A03:12571875:12572546:+	bra-XLOC_013087	A03:13433674:13434616:-	BnaA03g25800D	2	Bra000843	4	+	BnaA03g25820D	1	Bra000844	5	+	Both loci
bna_polyA-XLOC_009144	XLOC_000589	A03:13126725:13128856:+	bra-XLOC_010191	A03:13988081:13988560:+	BnaA03g26700D	2	Bra000929	1	+	BnaA03g26720D	1	Bra000931	2	+	Both loci
bna_ssRNA-XLOC_012192	XLOC_000752	A03:13172525:13173754:-	bra-XLOC_013136	A03:14028070:14029040:-	BnaA03g26780D	1	Bra000937	1	-	BnaA03g26760D	2	Bra000934	3	-	Both loci
bna_polyA-XLOC_011894	XLOC_000752	A03:13172712:13173761:-	bra-XLOC_013136	A03:14028070:14029040:-	BnaA03g26780D	1	Bra000937	1	-	BnaA03g26760D	2	Bra000934	3	-	Both loci
bna_polyA-XLOC_009175	XLOC_000590	A03:13478109:13479128:+	bra-XLOC_010228	A03:14295093:14296064:+	BnaA03g27300D	1	Bra000990	1	+	BnaA03g27310D	0	Bra000991	0	+	Both loci
bna_polyA-XLOC_011929	XLOC_000754	A03:13516497:13518839:-	bra-XLOC_010238	A03:14346907:14352665:+	BnaA03g27430D	1	Bra001004	2	-	BnaA03g27420D	0	Bra001003	3	-	Both loci
bna_polyA-XLOC_011929	XLOC_000754	A03:13516497:13518839:-	bra-XLOC_010239	A03:14353052:14353628:+	BnaA03g27430D	1	Bra001004	2	-	BnaA03g27420D	0	Bra001003	3	-	Both loci
bna_ssRNA-XLOC_012255	XLOC_000755	A03:13752095:13754017:-	bra-XLOC_019594	A05:23563444:23564044:+	BnaA03g28150D	1	Bra040605	5	-	BnaA03g28130D	1	Bra040602	2	-	Both loci
bna_ssRNA-XLOC_012309	XLOC_000760	A03:14212010:14213440:-	bra-XLOC_013246	A03:15100643:15102402:-	BnaA03g29210D	1	Bra001171	1	-	BnaA03g29190D	2	Bra001170	1	-	Both loci
bna_polyA-XLOC_012003	XLOC_000760	A03:14212014:14213468:-	bra-XLOC_013246	A03:15100643:15102402:-	BnaA03g29210D	1	Bra001171	1	-	BnaA03g29190D	2	Bra001170	1	-	Both loci
bna_polyA-XLOC_009329	XLOC_000596	A03:14738990:14742177:+	bra-XLOC_001993	A01:27766916:27769910:+	BnaA03g30330D	2	Bra040047	3	+	BnaA03g30350D	0	Bra040048	2	+	Both loci
bna_polyA-XLOC_009329	XLOC_000596	A03:14738990:14742177:+	bra-XLOC_010386	A03:15681952:15682417:+	BnaA03g30340D	1	Bra001284	2	+	BnaA03g30350D	0	Bra001285	1	+	Both loci
bna_ssRNA-XLOC_009521	XLOC_000596	A03:14741405:14742288:+	bra-XLOC_010386	A03:15681952:15682417:+	BnaA03g30350D	1	Bra001285	1	+	BnaA03g30380D	3	Bra001287	2	+	Both loci
bna_polyA-XLOC_009392	XLOC_000598	A03:15232656:15241782:+	bra-XLOC_013360	A03:16137213:16138108:-	BnaA03g31560D	2	Bra001390	1	+	BnaA03g31600D	2	Bra001392	2	+	Both loci
bna_ssRNA-XLOC_012471	XLOC_000767	A03:15598458:15599467:-	bra-XLOC_013402	A03:16458294:16459428:-	BnaA03g32330D	1	Bra001458	1	-	BnaA03g32310D	2	Bra001456	2	-	Both loci
bna_ssRNA-XLOC_012471	XLOC_000767	A03:15598458:15599467:-	bra-XLOC_001840	A01:26393900:26394911:+	BnaA03g32340D	2	Bra038736	2	-	BnaA03g32320D	1	Bra038734	1	-	Both loci
bna_polyA-XLOC_012160	XLOC_000767	A03:15598643:15599375:-	bra-XLOC_013402	A03:16458294:16459428:-	BnaA03g32330D	1	Bra001458	1	-	BnaA03g32310D	2	Bra001456	2	-	Both loci
bna_polyA-XLOC_012160	XLOC_000767	A03:15598643:15599375:-	bra-XLOC_001840	A01:26393900:26394911:+	BnaA03g32340D	2	Bra038736	2	-	BnaA03g32320D	1	Bra038734	1	-	Both loci
bna_ssRNA-XLOC_012482	XLOC_000768	A03:15701134:15701830:-	bra-XLOC_013411	A03:16574164:16574717:-	BnaA03g32540D	1	Bra001478	1	-	BnaA03g32530D	1	Bra001477	1	-	Both loci
bna_ssRNA-XLOC_012482	XLOC_000768	A03:15701134:15701830:-	bra-XLOC_019310	A05:21111603:21112238:+	BnaA03g32540D	1	Bra034714	1	-	BnaA03g32530D	1	Bra034718	4	-	Both loci
bna_polyA-XLOC_012171	XLOC_000768	A03:15701181:15702049:-	bra-XLOC_013411	A03:16574164:16574717:-	BnaA03g32540D	1	Bra001478	1	-	BnaA03g32530D	1	Bra001477	1	-	Both loci
bna_polyA-XLOC_012171	XLOC_000768	A03:15701181:15702049:-	bra-XLOC_019310	A05:21111603:21112238:+	BnaA03g32540D	1	Bra034714	1	-	BnaA03g32530D	1	Bra034718	4	-	Both loci
bna_ssRNA-XLOC_012483	XLOC_000769	A03:15702730:15703936:-	bra-XLOC_013411	A03:16574164:16574717:-	BnaA03g32540D	1	Bra001478	1	-	BnaA03g32530D	1	Bra001477	1	-	Both loci
bna_ssRNA-XLOC_012483	XLOC_000769	A03:15702730:15703936:-	bra-XLOC_019310	A05:21111603:21112238:+	BnaA03g32540D	1	Bra034714	1	-	BnaA03g32530D	1	Bra034718	4	-	Both loci
bna_ssRNA-XLOC_009630	XLOC_000600	A03:15718083:15718356:+	bra-XLOC_013411	A03:16574164:16574717:-	BnaA03g32550D	1	Bra001480	3	+	BnaA03g32560D	1	Bra001481	4	+	Both loci
bna_ssRNA-XLOC_009630	XLOC_000600	A03:15718083:15718356:+	bra-XLOC_019306	A05:21087895:21092832:+	BnaA03g32550D	1	Bra034713	3	+	BnaA03g32570D	2	Bra034712	2	+	Both loci
bna_ssRNA-XLOC_009630	XLOC_000600	A03:15718083:15718356:+	bra-XLOC_021143	A05:21101838:21102605:-	BnaA03g32550D	1	Bra034713	1	+	BnaA03g32570D	2	Bra034712	1	+	Both loci
bna_ssRNA-XLOC_009630	XLOC_000600	A03:15718083:15718356:+	bra-XLOC_019310	A05:21111603:21112238:+	BnaA03g32550D	1	Bra034713	2	+	BnaA03g32570D	2	Bra034712	3	+	Both loci
bna_polyA-XLOC_009450	XLOC_000601	A03:15864743:15868089:+	bra-XLOC_010490	A03:16729942:16730873:+	BnaA03g32820D	1	Bra001505	1	+	BnaA03g32830D	1	Bra001506	1	+	Both loci
bna_polyA-XLOC_009450	XLOC_000601	A03:15864743:15868089:+	bra-XLOC_042451	Scaffold000164:250912:251451:+	BnaA03g32820D	1	Bra039391	1	+	BnaA03g32870D	5	Bra039396	5	+	Both loci
bna_polyA-XLOC_012187	XLOC_000771	A03:15864743:15868089:-	bra-XLOC_010490	A03:16729942:16730873:+	BnaA03g32830D	1	Bra001506	1	-	BnaA03g32820D	1	Bra001505	1	-	Both loci
bna_polyA-XLOC_012187	XLOC_000771	A03:15864743:15868089:-	bra-XLOC_042451	Scaffold000164:250912:251451:+	BnaA03g32870D	5	Bra039396	5	-	BnaA03g32820D	1	Bra039391	1	-	Both loci
bna_polyA-XLOC_009453	XLOC_000602	A03:15885071:15892898:+	bra-XLOC_010490	A03:16729942:16730873:+	BnaA03g32860D	1	Bra001509	4	+	BnaA03g32870D	0	Bra001510	5	+	Both loci
bna_polyA-XLOC_009453	XLOC_000602	A03:15885071:15892898:+	bra-XLOC_042451	Scaffold000164:250912:251451:+	BnaA03g32820D	5	Bra039391	1	+	BnaA03g32870D	0	Bra039396	5	+	Both loci
bna_polyA-XLOC_009533	XLOC_000608	A03:16695758:16698971:+	bra-XLOC_010566	A03:17624793:17627979:+	BnaA03g34250D	1	Bra001637	1	+	BnaA03g34260D	0	Bra001638	0	+	Both loci
bna_ssRNA-XLOC_009735	XLOC_000609	A03:16772862:16775079:+	bra-XLOC_019141	A05:19117263:19118411:+	BnaA03g34440D	1	Bra022199	4	+	BnaA03g34470D	2	Bra022207	5	+	Both loci
bna_polyA-XLOC_012273	XLOC_000780	A03:16892822:16893339:-	bra-XLOC_019116	A05:18834086:18834871:+	BnaA03g34780D	1	Bra022247	3	-	BnaA03g34770D	1	Bra022246	4	-	Both loci
bna_polyA-XLOC_012284	XLOC_000781	A03:17079652:17082358:-	bra-XLOC_013527	A03:18071767:18072316:-	BnaA03g35000D	1	Bra001727	1	-	BnaA03g34980D	2	Bra001726	1	-	Both loci
bna_ssRNA-XLOC_012600	XLOC_000781	A03:17081480:17082350:-	bra-XLOC_013527	A03:18071767:18072316:-	BnaA03g35000D	1	Bra001727	1	-	BnaA03g34980D	2	Bra001726	1	-	Both loci
bna_ssRNA-XLOC_012615	XLOC_000782	A03:17199881:17203488:-	bra-XLOC_013539	A03:18223369:18224410:-	BnaA03g35220D	3	Bra001743	3	-	BnaA03g35190D	0	Bra001742	4	-	Both loci
bna_ssRNA-XLOC_012616	XLOC_000783	A03:17208803:17209226:-	bra-XLOC_013539	A03:18223369:18224410:-	BnaA03g35240D	2	Bra001745	1	-	BnaA03g35220D	1	Bra001743	3	-	Both loci
bna_ssRNA-XLOC_012617	XLOC_000784	A03:17216777:17219611:-	bra-XLOC_013539	A03:18223369:18224410:-	BnaA03g35250D	1	Bra001746	1	-	BnaA03g35240D	1	Bra001745	1	-	Both loci
bna_polyA-XLOC_012299	XLOC_000785	A03:17230081:17230611:-	bra-XLOC_013539	A03:18223369:18224410:-	BnaA03g35280D	1	Bra001749	4	-	BnaA03g35270D	1	Bra001748	3	-	Both loci
bna_ssRNA-XLOC_009837	XLOC_000613	A03:17857920:17859106:+	bra-XLOC_018922	A05:16098248:16098665:+	BnaA03g36440D	3	Bra031307	5	+	BnaA03g36470D	1	Bra031314	3	+	Both loci
bna_polyA-XLOC_012370	XLOC_000790	A03:17961648:17963412:-	bra-XLOC_013606	A03:18982578:18985113:-	BnaA03g36590D	3	Bra001862	4	-	BnaA03g36550D	2	Bra001855	4	-	Both loci
bna_polyA-XLOC_012370	XLOC_000790	A03:17961648:17963412:-	bra-XLOC_010676	A03:19005476:19006144:+	BnaA03g36590D	3	Bra001862	3	-	BnaA03g36550D	2	Bra001855	5	-	Both loci
bna_polyA-XLOC_012370	XLOC_000790	A03:17961648:17963412:-	bra-XLOC_013608	A03:19008363:19015767:-	BnaA03g36590D	3	Bra001862	3	-	BnaA03g36550D	2	Bra001855	5	-	Both loci
bna_polyA-XLOC_012370	XLOC_000790	A03:17961648:17963412:-	bra-XLOC_010675	A03:19005058:19005321:+	BnaA03g36590D	3	Bra001862	3	-	BnaA03g36550D	2	Bra001855	5	-	Both loci
bna_polyA-XLOC_012370	XLOC_000790	A03:17961648:17963412:-	bra-XLOC_010673	A03:18961051:18962445:+	BnaA03g36590D	3	Bra001862	5	-	BnaA03g36550D	2	Bra001855	3	-	Both loci
bna_ssRNA-XLOC_012695	XLOC_000791	A03:17988397:17992418:-	bra-XLOC_010683	A03:19067179:19067822:+	BnaA03g36630D	1	Bra001866	1	-	BnaA03g36620D	0	Bra001865	2	-	Both loci
bna_ssRNA-XLOC_012707	XLOC_000792	A03:18130344:18131161:-	bra-XLOC_018864	A05:14975170:14975704:+	BnaA03g36920D	4	Bra033896	4	-	BnaA03g36870D	2	Bra033898	2	-	Both loci
bna_polyA-XLOC_012385	XLOC_000792	A03:18130517:18131165:-	bra-XLOC_018864	A05:14975170:14975704:+	BnaA03g36920D	4	Bra033896	4	-	BnaA03g36870D	2	Bra033898	2	-	Both loci
bna_ssRNA-XLOC_012711	XLOC_000793	A03:18189094:18189340:-	bra-XLOC_003569	A01:19822306:19823829:-	BnaA03g36960D	2	Bra023769	2	-	BnaA03g36940D	1	Bra023771	0	-	Both loci
bna_ssRNA-XLOC_012712	XLOC_000794	A03:18194515:18194768:-	bra-XLOC_003569	A01:19822306:19823829:-	BnaA03g36960D	2	Bra023769	2	-	BnaA03g36940D	1	Bra023771	0	-	Both loci
bna_ssRNA-XLOC_009871	XLOC_000618	A03:18207883:18208510:+	bra-XLOC_003569	A01:19822306:19823829:-	BnaA03g36940D	2	Bra023771	0	+	BnaA03g36960D	1	Bra023769	2	+	Both loci
bna_polyA-XLOC_012452	XLOC_000796	A03:19048473:19049196:-	bra-XLOC_036271	A09:3981356:3981680:-	BnaA03g38350D	2	Bra037206	5	-	BnaA03g38330D	1	Bra037203	2	-	Both loci
bna_ssRNA-XLOC_009948	XLOC_000621	A03:19075491:19076077:+	bra-XLOC_036269	A09:3925405:3925841:-	BnaA03g38370D	2	Bra037209	1	+	BnaA03g38390D	1	Bra037211	2	+	Both loci
bna_ssRNA-XLOC_012800	XLOC_000798	A03:19245758:19247324:-	bra-XLOC_013719	A03:20373460:20375237:-	BnaA03g38750D	1	Bra013115	1	-	BnaA03g38740D	0	Bra013116	0	-	Both loci
bna_ssRNA-XLOC_012800	XLOC_000798	A03:19245758:19247324:-	bra-XLOC_010809	A03:20382552:20383814:+	BnaA03g38750D	1	Bra013115	1	-	BnaA03g38740D	0	Bra013116	2	-	Both loci
bna_polyA-XLOC_009763	XLOC_000623	A03:19256699:19258652:+	bra-XLOC_013719	A03:20373460:20375237:-	BnaA03g38750D	1	Bra013115	1	+	BnaA03g38760D	0	Bra013114	2	+	Both loci
bna_polyA-XLOC_009763	XLOC_000623	A03:19256699:19258652:+	bra-XLOC_010809	A03:20382552:20383814:+	BnaA03g38750D	1	Bra013115	1	+	BnaA03g38760D	0	Bra013114	0	+	Both loci
bna_polyA-XLOC_009769	XLOC_000624	A03:19301656:19302721:+	bra-XLOC_013725	A03:20449314:20449724:-	BnaA03g38820D	2	Bra013109	5	+	BnaA03g38840D	1	Bra013101	4	+	Both loci
bna_ssRNA-XLOC_009975	XLOC_000624	A03:19301673:19302574:+	bra-XLOC_013725	A03:20449314:20449724:-	BnaA03g38820D	2	Bra013109	5	+	BnaA03g38840D	1	Bra013101	4	+	Both loci
bna_ssRNA-XLOC_012834	XLOC_000801	A03:19581098:19583736:-	bra-XLOC_010845	A03:20786545:20787125:+	BnaA03g39290D	1	Bra013049	2	-	BnaA03g39280D	0	Bra013050	3	-	Both loci
bna_ssRNA-XLOC_012834	XLOC_000801	A03:19581098:19583736:-	bra-XLOC_013755	A03:20769454:20772101:-	BnaA03g39290D	1	Bra013049	1	-	BnaA03g39280D	0	Bra013050	0	-	Both loci
bna_ssRNA-XLOC_010033	XLOC_000632	A03:20002440:20003061:+	bra-XLOC_010879	A03:21245393:21245739:+	BnaA03g40030D	1	Bra012977	4	+	BnaA03g40040D	1	Bra012976	3	+	Both loci
bna_ssRNA-XLOC_012871	XLOC_000802	A03:20013393:20014588:-	bra-XLOC_010879	A03:21245393:21245739:+	BnaA03g40070D	1	Bra012973	1	-	BnaA03g40060D	1	Bra012974	1	-	Both loci
bna_polyA-XLOC_009892	XLOC_000635	A03:20691501:20692747:+	bra-XLOC_034711	A09:25648289:25649719:+	BnaA03g41300D	1	Bra036815	3	+	BnaA03g41310D	0	Bra036812	0	+	Both loci
bna_polyA-XLOC_009892	XLOC_000635	A03:20691501:20692747:+	bra-XLOC_037536	A09:25637794:25639118:-	BnaA03g41300D	1	Bra036815	2	+	BnaA03g41310D	0	Bra036812	2	+	Both loci
bna_polyA-XLOC_009892	XLOC_000635	A03:20691501:20692747:+	bra-XLOC_037533	A09:25624012:25625830:-	BnaA03g41300D	1	Bra036815	1	+	BnaA03g41310D	0	Bra036812	4	+	Both loci
bna_polyA-XLOC_009896	XLOC_000636	A03:20745428:20746583:+	bra-XLOC_013865	A03:21931687:21934121:-	BnaA03g41430D	1	Bra012845	2	+	BnaA03g41440D	1	Bra012843	3	+	Both loci
bna_polyA-XLOC_009896	XLOC_000636	A03:20745428:20746583:+	bra-XLOC_010943	A03:21976802:21977722:+	BnaA03g41430D	1	Bra012845	5	+	BnaA03g41440D	1	Bra012843	4	+	Both loci
bna_ssRNA-XLOC_010107	XLOC_000636	A03:20745698:20746549:+	bra-XLOC_013865	A03:21931687:21934121:-	BnaA03g41430D	1	Bra012845	2	+	BnaA03g41440D	1	Bra012843	3	+	Both loci
bna_ssRNA-XLOC_010107	XLOC_000636	A03:20745698:20746549:+	bra-XLOC_010943	A03:21976802:21977722:+	BnaA03g41430D	1	Bra012845	5	+	BnaA03g41440D	1	Bra012843	4	+	Both loci
bna_ssRNA-XLOC_012951	XLOC_000806	A03:20745698:20746549:-	bra-XLOC_013865	A03:21931687:21934121:-	BnaA03g41440D	1	Bra012843	3	-	BnaA03g41430D	1	Bra012845	2	-	Both loci
bna_ssRNA-XLOC_012951	XLOC_000806	A03:20745698:20746549:-	bra-XLOC_010943	A03:21976802:21977722:+	BnaA03g41440D	1	Bra012843	4	-	BnaA03g41430D	1	Bra012845	5	-	Both loci
bna_polyA-XLOC_009938	XLOC_000637	A03:21169128:21173504:+	bra-XLOC_031587	A08:6837326:6843649:-	BnaA03g42150D	5	Bra038064	3	+	BnaA03g42200D	0	Bra038062	1	+	Both loci
bna_ssRNA-XLOC_010211	XLOC_000641	A03:21776483:21778170:+	bra-XLOC_011042	A03:22987963:22989138:+	BnaA03g43320D	3	Bra012642	2	+	BnaA03g43350D	1	Bra012640	1	+	Both loci
bna_polyA-XLOC_009991	XLOC_000641	A03:21776930:21778377:+	bra-XLOC_011042	A03:22987963:22989138:+	BnaA03g43320D	3	Bra012642	2	+	BnaA03g43350D	1	Bra012640	1	+	Both loci
bna_polyA-XLOC_010165	XLOC_000650	A03:24058009:24059925:+	bra-XLOC_014161	A03:25696844:25701287:-	BnaA03g46920D	1	Bra019209	1	+	BnaA03g46930D	1	Bra019208	0	+	Both loci
bna_ssRNA-XLOC_013250	XLOC_000819	A03:24230964:24234494:-	bra-XLOC_002884	A01:8250990:8251621:-	BnaA03g47310D	2	Bra013887	2	-	BnaA03g47290D	0	Bra013886	3	-	Both loci
bna_polyA-XLOC_010192	XLOC_000652	A03:24313512:24315959:+	bra-XLOC_000759	A01:8325939:8332925:+	BnaA03g47380D	4	Bra013889	4	+	BnaA03g47460D	4	Bra013895	2	+	Both loci
bna_ssRNA-XLOC_010489	XLOC_000656	A03:25028452:25029377:+	bra-XLOC_000895	A01:10055928:10056379:+	BnaA03g48750D	3	Bra026323	4	+	BnaA03g48780D	1	Bra026316	4	+	Both loci
bna_ssRNA-XLOC_010489	XLOC_000656	A03:25028452:25029377:+	bra-XLOC_011349	A03:26659393:26660228:+	BnaA03g48770D	1	Bra019031	2	+	BnaA03g48780D	1	Bra019030	1	+	Both loci
bna_ssRNA-XLOC_010489	XLOC_000656	A03:25028452:25029377:+	bra-XLOC_011346	A03:26640480:26642112:+	BnaA03g48770D	1	Bra019031	1	+	BnaA03g48780D	1	Bra019030	2	+	Both loci
bna_polyA-XLOC_010258	XLOC_000656	A03:25028464:25029150:+	bra-XLOC_000895	A01:10055928:10056379:+	BnaA03g48750D	3	Bra026323	4	+	BnaA03g48780D	1	Bra026316	4	+	Both loci
bna_polyA-XLOC_010258	XLOC_000656	A03:25028464:25029150:+	bra-XLOC_011349	A03:26659393:26660228:+	BnaA03g48770D	1	Bra019031	2	+	BnaA03g48780D	1	Bra019030	1	+	Both loci
[truncated: 2,374 more rows]

## Sheet: B.oleracea
bna_old_id	lncRNA in B.napus	B.napus LncRNA genomic position	lncRNA in B.oleracea	B.oleracea LncRNA genomic position	5'end					3'end					Gain
[truncated: 4,011 more rows]
