# Supplementary material for: Genome-wide identification of oil biosynthesis-related long non-coding RNAs in allopolyploid Brassica napus
Source: BMC Genomics. 2018 Oct 12;19:745. doi: 10.1186/s12864-018-5117-8 (PMC6186049; doi:10.1186/s12864-018-5117-8)
Supplement: Supplementary file 15 — Table S8. The genome sequence based conservation of B. napus lncRNAs in B. rapa, B. oleracea and A. thaliana. (XLSX 951 kb) [file 12864_2018_5117_MOESM15_ESM.xlsx]

## Sheet: A.thaliana
LncRNA in B.napus	bna_old_id	B.napus LncRNA genomic position	A.thaliana chromosome	support	%identity	%coverage	e-value
XLOC_000002	polyA-TCONS_00000039	A01:213987:217181:+	Chr4	S	81.307	76	6.65e-117
XLOC_000013	polyA-TCONS_00000747	A01:2543104:2544730:+	Chr4	S	80.314	63	6.55e-129
XLOC_000025	polyA-TCONS_00001356	A01:5186293:5187242:+	Chr4	S	84.368	52	3.85e-120
XLOC_000030	polyA-TCONS_00001537	A01:5856589:5857794:+	Chr4	S	86.243	43	6.6e-109
XLOC_000033	polyA-TCONS_00001650	A01:6432996:6433683:+	Chr4	S	80.851	40	6.32e-31
XLOC_000038	polyA-TCONS_00001836	A01:7255004:7255771:+	Chr4	S	87.316	68	3.82e-104
XLOC_000050	polyA-TCONS_00002275	A01:9389906:9390664:+	Chr4	S	82.062	79	3.1e-105
XLOC_000051	polyA-TCONS_00002278	A01:9413611:9415114:+	Chr4	S	84.444	44	9.9e-168
XLOC_000066	polyA-TCONS_00002661	A01:12877421:12879238:+	Chr3	S	80.816	56	2.66e-144
XLOC_000082	polyA-TCONS_00002922	A01:15684008:15685297:+	Chr3	S	84.754	81	8.52e-166
XLOC_000106	polyA-TCONS_00003470	A01:19860268:19861112:+	Chr3	S	76.702	70	1.71e-43
XLOC_000112	polyA-TCONS_00003732	A01:20922459:20923427:+	Chr3	S	85.992	57	1.2e-67
XLOC_000127	polyA-TCONS_00004572	A01:1315286:1315835:-	Chr4	S	90.148	43	3.64e-68
XLOC_000145	polyA-TCONS_00005850	A01:6297376:6298309:-	Chr4	S	79.921	56	3.08e-91
XLOC_000146	polyA-TCONS_00005851	A01:6303757:6304932:-	Chr4	S	79.259	74	8.19e-113
XLOC_000165	polyA-TCONS_00006736	A01:11112065:11112761:-	Chr3	S	84.146	91	1.7e-82
XLOC_000175	polyA-TCONS_00006890	A01:13235682:13236466:-	Chr1	S	82.543	99	1.86e-122
XLOC_000196	polyA-TCONS_00007636	A01:19191254:19191870:-	Chr3	S	81.155	66	1.76e-61
XLOC_000206	polyA-TCONS_00007969	A01:20920646:20922292:-	Chr3	S	90.188	41	8.05e-178
XLOC_000311	polyA-TCONS_00011537	A02:12501414:12502227:+	Chr1	S	85.602	65	1.15e-144
XLOC_000330	polyA-TCONS_00011837	A02:16676785:16678553:+	Chr4	S	82.739	90	0
XLOC_000331	polyA-TCONS_00011915	A02:17435290:17437156:+	Chr5	S	94.527	66	1.76e-83
XLOC_000333	polyA-TCONS_00011948	A02:17755560:17756425:+	Chr5	S	85.178	89	9.17e-141
XLOC_000343	polyA-TCONS_00012262	A02:19570834:19572214:+	Chr2	S	79.167	64	1.94e-99
XLOC_000344	polyA-TCONS_00012276	A02:19664514:19666082:+	Chr2	S	79.365	74	6.13e-125
XLOC_000384	polyA-TCONS_00014046	A02:2507199:2508239:-	Chr5	S	89.256	75	9.45e-80
XLOC_000392	polyA-TCONS_00014488	A02:4415224:4416013:-	Chr5	S	83.399	41	4.88e-53
XLOC_000419	polyA-TCONS_00015245	A02:9000592:9001975:-	Chr1	S	82.682	41	1.31e-81
XLOC_000489	polyA-TCONS_00016958	A02:22582753:22583404:-	Chr5	S	82.991	70	1.22e-78
XLOC_000504	polyA-TCONS_00017577	A02_random:220980:227494:+	Chr5	S	83.257	99	0
XLOC_000507	polyA-TCONS_00017661	A02_random:782207:782671:+	Chr1	S	92.661	52	5.74e-38
XLOC_000526	polyA-TCONS_00018101	A03:122645:123905:+	Chr5	S	80.638	55	1.28e-85
XLOC_000541	polyA-TCONS_00018795	A03:2675360:2675816:+	Chr5	S	88.614	81	5.14e-64
XLOC_000546	polyA-TCONS_00019051	A03:3667981:3668463:+	Chr5	S	96.694	62	5.29e-51
XLOC_000547	polyA-TCONS_00019153	A03:4116966:4117569:+	Chr5	S	85.328	71	3.46e-67
XLOC_000554	polyA-TCONS_00019666	A03:6476522:6479920:+	Chr2	S	86.9	53	5.05e-67
XLOC_000567	polyA-TCONS_00020415	A03:9430369:9432519:+	Chr2	S	90.078	64	0
XLOC_000590	polyA-TCONS_00021366	A03:13478256:13479103:+	Chr3	S	86.737	50	4.3e-114
XLOC_000602	polyA-TCONS_00022088	A03:15889041:15889474:+	Chr3	S	90.52	92	1.51e-120
XLOC_000612	polyA-TCONS_00022517	A03:17628041:17628994:+	Chr3	S	87.087	80	3.83e-100
XLOC_000620	polyA-TCONS_00022753	A03:18997994:18998881:+	Chr2	S	80.351	48	9.05e-51
XLOC_000631	polyA-TCONS_00022934	A03:19904768:19907220:+	Chr5	S	78.581	68	0
XLOC_000693	polyA-TCONS_00024990	A03:1514129:1516554:-	Chr5	S	74.413	50	9.54e-64
XLOC_000698	polyA-TCONS_00025155	A03:2045690:2046670:-	Chr5	S	84.887	60	1.03e-104
XLOC_000701	polyA-TCONS_00025264	A03:2339556:2340173:-	Chr5	S	85.774	80	6.26e-64
XLOC_000703	polyA-TCONS_00025294	A03:2459918:2460433:-	Chr5	S	90.805	62	2.41e-94
XLOC_000707	polyA-TCONS_00025309	A03:2523975:2525525:-	Chr5	S	86.38	87	4.05e-78
XLOC_000750	polyA-TCONS_00027684	A03:12308844:12318834:-	Chr4	S	82.174	42	3.41e-49
XLOC_000754	polyA-TCONS_00027947	A03:13517802:13518829:-	Chr3	S	80.349	65	9.11e-87
XLOC_000787	polyA-TCONS_00028960	A03:17620687:17622078:-	Chr1	S	81.933	48	9.28e-143
XLOC_000829	polyA-TCONS_00030734	A03:26401461:26401831:-	Chr4	S	89.669	79	8.17e-83
XLOC_000851	polyA-TCONS_00031397	A03_random:86461:94199:+	Chr5	S	82.335	45	4.64e-151
XLOC_000855	polyA-TCONS_00031518	A03_random:514159:514561:+	Chr5	S	88.542	90	6.49e-94
XLOC_000862	polyA-TCONS_00031754	A03_random:1348901:1352492:+	Chr3	S	84.586	66	9.23e-141
XLOC_000886	polyA-TCONS_00032198	A03_random:378725:381496:-	Chr5	S	79.175	53	0
XLOC_000892	polyA-TCONS_00032514	A03_random:1866507:1867541:-	Chr4	S	88.163	55	1.44e-159
XLOC_000894	polyA-TCONS_00032519	A03_random:1945972:1946654:-	Chr4	S	78.698	71	2.11e-50
XLOC_000904	polyA-TCONS_00032579	A03_random:3255401:3256272:-	Chr1	S	80.457	82	2.2e-87
XLOC_000920	polyA-TCONS_00032824	A04:263193:264347:+	Chr3	S	82.396	97	3.23e-126
XLOC_000928	polyA-TCONS_00032971	A04:1196156:1196738:+	Chr3	S	83.813	56	1.73e-66
XLOC_000937	polyA-TCONS_00033148	A04:2446132:2451231:+	Chr3	S	81.143	59	2.65e-29
XLOC_000945	polyA-TCONS_00033376	A04:4124627:4128836:+	Chr3	S	78.365	42	2.82e-93
XLOC_000947	polyA-TCONS_00033411	A04:4409252:4409851:+	Chr3	S	84.309	74	1.33e-97
XLOC_000960	polyA-TCONS_00033717	A04:6260007:6261127:+	Chr5	S	90.857	53	1.82e-59
XLOC_000966	polyA-TCONS_00033758	A04:6815731:6816730:+	Chr5	S	80.971	62	2.81e-106
XLOC_001020	polyA-TCONS_00034993	A04:14878654:14880298:+	Chr2	S	82.491	85	1.87e-129
XLOC_001021	polyA-TCONS_00035026	A04:15130053:15131617:+	Chr2	S	86.751	66	0
XLOC_001023	polyA-TCONS_00035114	A04:15470648:15471551:+	Chr2	S	87.279	84	8.94e-88
XLOC_001027	polyA-TCONS_00035193	A04:15904321:15906696:+	Chr2	S	89.792	70	0
XLOC_001033	polyA-TCONS_00035492	A04:17466440:17469207:+	Chr2	S	80.119	67	5.5e-127
XLOC_001034	polyA-TCONS_00035607	A04:17910465:17911802:+	Chr2	S	91.438	78	1.59e-110
XLOC_001041	polyA-TCONS_00036188	A04:1207756:1208506:-	Chr3	S	88.265	58	2.73e-60
XLOC_001068	polyA-TCONS_00036689	A04:4875228:4915258:-	Chr4	S	87.768	65	3.66e-103
XLOC_001121	polyA-TCONS_00037859	A04:13714886:13716364:-	Chr2	S	85.077	54	0
XLOC_001128	polyA-TCONS_00038074	A04:14643396:14643865:-	Chr2	S	82.609	75	1.81e-65
XLOC_001148	polyA-TCONS_00038784	A04:18096741:18098255:-	Chr2	S	82.3	65	1.95e-153
XLOC_001153	polyA-TCONS_00038900	A04:18583023:18584954:-	Chr2	S	86.269	51	5.98e-109
XLOC_001172	polyA-TCONS_00039540	A04_random:1005338:1006082:-	Chr2	S	89.308	44	7.69e-49
XLOC_001245	polyA-TCONS_00042113	A05:15082600:15083243:+	Chr3	S	80.435	57	2.05e-56
XLOC_001253	polyA-TCONS_00042321	A05:16530483:16531092:+	Chr3	S	81.586	90	4.99e-72
XLOC_001261	polyA-TCONS_00042678	A05:18312126:18321592:+	Chr3	S	83.986	44	6.47e-67
XLOC_001264	polyA-TCONS_00042697	A05:18447165:18459983:+	Chr3	S	80.816	89	0
XLOC_001269	polyA-TCONS_00042885	A05:19333816:19335002:+	Chr3	S	84.646	86	2.86e-142
XLOC_001276	polyA-TCONS_00043692	A05:22135067:22135418:+	Chr3	S	84.932	62	3.88e-35
XLOC_001283	polyA-TCONS_00043998	A05:477976:479331:-	Chr2	S	82.931	77	2.11e-153
XLOC_001286	polyA-TCONS_00044116	A05:966074:967858:-	Chr2	S	81.545	58	1.08e-97
XLOC_001292	polyA-TCONS_00044229	A05:1442664:1445266:-	Chr2	S	79.374	67	0
XLOC_001300	polyA-TCONS_00044390	A05:2315094:2315938:-	Chr2	S	85.862	66	1.97e-80
XLOC_001312	polyA-TCONS_00044921	A05:5031207:5034856:-	Chr2	S	83.626	97	2.83e-129
XLOC_001315	polyA-TCONS_00045020	A05:5496654:5497247:-	Chr2	S	78.676	56	2.32e-40
XLOC_001336	polyA-TCONS_00045491	A05:8693089:8693449:-	Chr1	S	95.425	53	6.08e-64
XLOC_001367	polyA-TCONS_00046146	A05:14601321:14604866:-	Chr3	S	85.438	90	0
XLOC_001372	polyA-TCONS_00046361	A05:16374149:16374911:-	Chr3	S	90.681	89	6.35e-102
XLOC_001388	polyA-TCONS_00047440	A05:20456787:20462722:-	Chr3	S	84.536	64	1.27e-103
XLOC_001393	polyA-TCONS_00047543	A05:20809731:20811077:-	Chr3	S	83.022	86	3.05e-142
XLOC_001396	polyA-TCONS_00047611	A05:21079357:21079687:-	Chr3	S	91.975	74	4.5e-59
XLOC_001453	polyA-TCONS_00049159	A06:1060365:1061705:+	Chr1	S	84.57	100	8.52e-138
XLOC_001471	polyA-TCONS_00050337	A06:5835566:5836861:+	Chr4	S	75.171	53	6.77e-54
XLOC_001516	polyA-TCONS_00051949	A06:16155644:16156935:+	Chr5	S	87	41	3.98e-156
XLOC_001519	polyA-TCONS_00051994	A06:16329333:16332101:+	Chr5	S	80.909	93	0
XLOC_001523	polyA-TCONS_00052270	A06:17850555:17851269:+	Chr2	S	90.036	70	1.06e-97
XLOC_001531	polyA-TCONS_00052723	A06:20269138:20269641:+	Chr5	S	82.492	70	2.48e-64
XLOC_001550	polyA-TCONS_00053608	A06:24083109:24085946:+	Chr5	S	88.499	63	0
XLOC_001553	polyA-TCONS_00053772	A06:621068:623065:-	Chr1	S	76.056	68	1.16e-88
XLOC_001575	polyA-TCONS_00054694	A06:4214633:4216415:-	Chr1	S	86.911	50	1.98e-175
XLOC_001583	polyA-TCONS_00055120	A06:5987714:5988950:-	Chr1	S	80.142	85	3.18e-106
XLOC_001593	polyA-TCONS_00055382	A06:6933146:6934651:-	Chr1	S	90.407	58	2.58e-126
XLOC_001598	polyA-TCONS_00055654	A06:8244911:8245742:-	Chr1	S	90.494	99	1.14e-93
XLOC_001642	polyA-TCONS_00056546	A06:16130597:16131162:-	Chr5	S	86.982	69	2.72e-99
XLOC_001655	polyA-TCONS_00056983	A06:18381876:18384788:-	Chr5	S	89.381	48	4.43e-33
XLOC_001665	polyA-TCONS_00057352	A06:20048242:20049103:-	Chr5	S	78.693	45	2.88e-56
XLOC_001666	polyA-TCONS_00057359	A06:20081011:20083504:-	Chr5	S	90.728	63	1.08e-50
XLOC_001679	polyA-TCONS_00057699	A06:21478155:21478605:-	Chr2	S	91.209	51	5.98e-65
XLOC_001682	polyA-TCONS_00057973	A06:22720101:22720907:-	Chr2	S	89.175	40	4.89e-63
XLOC_001684	polyA-TCONS_00058011	A06:22984668:22986587:-	Chr2	S	83.49	53	0
XLOC_001700	polyA-TCONS_00058829	A06_random:1801908:1802862:+	Chr2	S	86.752	75	1.5e-68
XLOC_001744	polyA-TCONS_00060231	A07:6707742:6709154:+	Chr3	S	91.601	81	0
XLOC_001750	polyA-TCONS_00060412	A07:8349393:8351043:+	Chr1	S	84.839	60	8.21e-81
XLOC_001752	polyA-TCONS_00060488	A07:8983995:8986075:+	Chr1	S	83.379	65	0
XLOC_001773	polyA-TCONS_00061238	A07:13469240:13471306:+	Chr5	S	78.23	83	0
XLOC_001776	polyA-TCONS_00061367	A07:14102561:14105148:+	Chr3	S	85.477	40	1.64e-62
XLOC_001781	polyA-TCONS_00061635	A07:15433493:15434609:+	Chr3	S	78.453	49	9.17e-51
XLOC_001784	polyA-TCONS_00061807	A07:15971632:15974419:+	Chr1	S	81.643	99	3.55e-38
XLOC_001795	polyA-TCONS_00062184	A07:17911646:17913438:+	Chr1	S	79.903	58	0
XLOC_001798	polyA-TCONS_00062201	A07:18183257:18183703:+	Chr1	S	85.757	91	2.1e-94
XLOC_001800	polyA-TCONS_00062369	A07:18954146:18954829:+	Chr1	S	89.671	56	3.78e-72
XLOC_001815	polyA-TCONS_00062864	A07:21291823:21293797:+	Chr1	S	78.902	41	1.08e-138
XLOC_001820	polyA-TCONS_00063035	A07:21909727:21910431:+	Chr1	S	93.893	65	4.07e-50
XLOC_001821	polyA-TCONS_00063091	A07:22115779:22117407:+	Chr1	S	80.381	99	1.42e-143
XLOC_001840	polyA-TCONS_00063808	A07:1641371:1643053:-	Chr2	S	80.242	87	3.67e-46
XLOC_001845	polyA-TCONS_00063905	A07:2735733:2736024:-	Chr2	S	92.121	74	3.53e-60
XLOC_001862	polyA-TCONS_00064491	A07:8050138:8051834:-	Chr1	S	86.094	82	0
XLOC_001868	polyA-TCONS_00064820	A07:10012479:10013057:-	Chr1	S	80.682	59	6.62e-51
XLOC_001915	polyA-TCONS_00065850	A07:15518851:15520103:-	Chr3	S	82.669	61	2.98e-131
XLOC_001917	polyA-TCONS_00065993	A07:16086979:16088751:-	Chr1	S	82.487	94	8.74e-89
XLOC_001935	polyA-TCONS_00066941	A07:20441076:20449292:-	Chr1	S	81.107	78	8.99e-55
XLOC_001956	polyA-TCONS_00067786	A07:23640351:23641445:-	Chr1	S	87.015	81	0
XLOC_001968	polyA-TCONS_00068248	A07_random:1187075:1188692:+	Chr2	S	84.638	42	1.47e-86
XLOC_001971	polyA-TCONS_00068389	A07_random:1910678:1913498:+	Chr1	S	83.88	76	3.52e-88
XLOC_001985	polyA-TCONS_00068571	A07_random:795874:797406:-	Chr1	S	84.528	75	3.01e-142
XLOC_002065	polyA-TCONS_00070897	A08:13642479:13644142:+	Chr4	S	83.207	81	1.67e-155
XLOC_002079	polyA-TCONS_00071880	A08:17357858:17358646:+	Chr1	S	77.622	97	2.51e-76
XLOC_002084	polyA-TCONS_00072130	A08:18085313:18086089:+	Chr1	S	88.038	62	4.37e-64
XLOC_002122	polyA-TCONS_00073294	A08:7744377:7750191:-	Chr1	S	89.286	40	1.29e-62
XLOC_002128	polyA-TCONS_00073368	A08:8332034:8333495:-	Chr4	S	85.798	53	1.27e-146
XLOC_002129	polyA-TCONS_00073385	A08:8493679:8495102:-	Chr4	S	82.536	64	1.41e-94
XLOC_002178	polyA-TCONS_00075016	A08:16451881:16452451:-	Chr1	S	87.55	51	4.88e-77
XLOC_002196	polyA-TCONS_00076073	A08_random:1415464:1416310:+	Chr4	S	84.286	46	4.51e-89
XLOC_002202	polyA-TCONS_00076221	A08_random:2013449:2021052:+	Chr2	S	88.938	40	3.38e-74
XLOC_002214	polyA-TCONS_00076507	A08_random:1989875:1991814:-	Chr1	S	76.858	66	2.14e-180
XLOC_002220	polyA-TCONS_00076679	A09:506114:507788:+	Chr4	S	79.576	91	0
XLOC_002250	polyA-TCONS_00077705	A09:4570173:4570831:+	Chr2	S	89.177	67	1.89e-76
XLOC_002251	polyA-TCONS_00077801	A09:5096283:5097086:+	Chr3	S	89.024	45	7.6e-21
XLOC_002261	polyA-TCONS_00078359	A09:8193822:8196008:+	Chr3	S	83.886	84	8.51e-50
XLOC_002266	polyA-TCONS_00078513	A09:9004060:9005530:+	Chr1	S	78.608	52	3.7e-122
XLOC_002277	polyA-TCONS_00078810	A09:11022574:11023178:+	Chr5	S	79.134	97	8.17e-85
XLOC_002297	polyA-TCONS_00079186	A09:13821847:13822698:+	Chr4	S	79.878	61	2.79e-91
XLOC_002358	polyA-TCONS_00080636	A09:24467554:24468471:+	Chr3	S	87.956	48	3.33e-84
XLOC_002389	polyA-TCONS_00082274	A09:31690172:31690981:+	Chr1	S	79.07	87	4.17e-58
XLOC_002390	polyA-TCONS_00082306	A09:31812452:31813518:+	Chr1	S	78.344	88	1.18e-150
XLOC_002402	polyA-TCONS_00082625	A09:33264884:33266255:+	Chr1	S	82.243	46	4.56e-96
XLOC_002406	polyA-TCONS_00082839	A09:88429:89607:-	Chr4	S	77.5	45	6.42e-28
XLOC_002407	polyA-TCONS_00082859	A09:162900:164418:-	Chr4	S	85.693	84	0
XLOC_002410	polyA-TCONS_00082905	A09:395701:397193:-	Chr4	S	83.688	43	3.98e-64
XLOC_002412	polyA-TCONS_00082918	A09:498231:499238:-	Chr4	S	87.079	40	2.67e-47
XLOC_002438	polyA-TCONS_00084038	A09:5299168:5299921:-	Chr3	S	86.667	51	2.56e-85
XLOC_002450	polyA-TCONS_00084321	A09:7162639:7167132:-	Chr1	S	80.42	79	1.03e-53
XLOC_002481	polyA-TCONS_00085063	A09:11878243:11880376:-	Chr2	S	78.416	91	0
XLOC_002488	polyA-TCONS_00085118	A09:12660827:12661753:-	Chr3	S	82.249	49	2.77e-33
XLOC_002498	polyA-TCONS_00085426	A09:14554182:14555739:-	Chr4	S	82.114	52	9.43e-19
XLOC_002500	polyA-TCONS_00085464	A09:14773729:14774631:-	Chr4	S	84.323	54	2.03e-107
XLOC_002530	polyA-TCONS_00086029	A09:20177639:20179212:-	Chr1	S	81.24	76	4.57e-131
XLOC_002533	polyA-TCONS_00086102	A09:20731751:20733693:-	Chr1	S	84.11	78	0
XLOC_002540	polyA-TCONS_00086323	A09:21899299:21900682:-	Chr1	S	84.973	83	7.17e-153
XLOC_002555	polyA-TCONS_00086766	A09:24454143:24455640:-	Chr3	S	80.699	52	7.74e-159
XLOC_002568	polyA-TCONS_00087372	A09:27217968:27219164:-	Chr3	S	86.266	40	1.65e-64
XLOC_002574	polyA-TCONS_00087583	A09:28198316:28198949:-	Chr3	S	85.825	71	5.09e-112
XLOC_002575	polyA-TCONS_00087591	A09:28249178:28253376:-	Chr4	S	86.344	86	4.24e-65
XLOC_002580	polyA-TCONS_00087837	A09:29390449:29391787:-	Chr4	S	75.866	66	3.39e-107
XLOC_002585	polyA-TCONS_00088172	A09:30671694:30673342:-	Chr1	S	81.288	98	0
XLOC_002601	polyA-TCONS_00089337	A09_random:516300:517098:+	Chr5	S	91.667	44	1.21e-59
XLOC_002605	polyA-TCONS_00089461	A09_random:1466107:1467335:+	Chr2	S	84.615	51	9.02e-68
XLOC_002608	polyA-TCONS_00089495	A09_random:2312894:2314439:+	Chr1	S	84.746	46	1.19e-25
XLOC_002629	polyA-TCONS_00090084	A09_random:654927:656338:-	Chr2	S	77.654	73	1.54e-104
XLOC_002643	polyA-TCONS_00090238	A09_random:2388502:2391459:-	Chr1	S	90.476	42	1.64e-54
XLOC_002706	polyA-TCONS_00091904	A10:9207579:9208584:+	Chr5	S	86.285	80	1.02e-175
XLOC_002720	polyA-TCONS_00092624	A10:12380272:12380975:+	Chr5	S	82.913	60	1.58e-82
XLOC_002728	polyA-TCONS_00093243	A10:14429248:14430046:+	Chr5	S	85.714	68	2.47e-42
XLOC_002732	polyA-TCONS_00093790	A10:16076159:16078551:+	Chr5	S	86.071	100	4.41e-80
XLOC_002753	polyA-TCONS_00094802	A10:2419096:2419738:-	Chr1	S	78.818	49	8.86e-29
XLOC_002775	polyA-TCONS_00095163	A10:5610273:5610889:-	Chr5	S	89.764	58	1.66e-38
XLOC_002792	polyA-TCONS_00095469	A10:8578553:8580225:-	Chr5	S	79.234	83	1.15e-151
XLOC_002798	polyA-TCONS_00095728	A10:10106105:10106780:-	Chr5	S	83.462	99	7.09e-131
XLOC_002799	polyA-TCONS_00095760	A10:10318993:10325083:-	Chr5	S	92.701	53	2.04e-49
XLOC_002811	polyA-TCONS_00096610	A10:13747548:13748988:-	Chr5	S	84.539	48	4.89e-78
XLOC_002814	polyA-TCONS_00096878	A10:14758652:14759449:-	Chr5	S	82.085	67	1.22e-64
XLOC_002823	polyA-TCONS_00097359	A10:16424377:16424720:-	Chr5	S	93.75	46	2.14e-48
XLOC_002852	polyA-TCONS_00098534	A10_random:2215072:2215556:-	Chr5	S	87.452	65	1.84e-80
XLOC_002855	polyA-TCONS_00098662	Ann_random:544330:545221:+	Chr5	S	83.427	52	8.84e-81
XLOC_002877	polyA-TCONS_00099265	Ann_random:6185218:6185773:+	Chr5	S	86.496	72	3.63e-78
XLOC_002969	polyA-TCONS_00100904	Ann_random:23075951:23082097:+	Chr2	S	79.528	55	4.87e-110
XLOC_002988	polyA-TCONS_00101204	Ann_random:26485986:26486487:+	Chr3	S	90.98	59	9.03e-94
XLOC_003133	polyA-TCONS_00102902	Ann_random:46126701:46127053:+	Chr3	S	88.158	89	2.44e-72
XLOC_003171	polyA-TCONS_00103067	Ann_random:298557:299525:-	Chr5	S	83.887	86	0
XLOC_003211	polyA-TCONS_00104177	Ann_random:10823417:10825593:-	Chr5	S	82.377	54	5.67e-175
XLOC_003212	polyA-TCONS_00104185	Ann_random:10843981:10845607:-	Chr5	S	76.399	48	4.03e-47
XLOC_003233	polyA-TCONS_00104496	Ann_random:13704677:13728311:-	Chr1	S	83.871	76	0
XLOC_003310	polyA-TCONS_00105534	Ann_random:25608764:25611357:-	Chr5	S	82.746	42	0
XLOC_003391	polyA-TCONS_00106547	Ann_random:36683542:36684963:-	Chr1	S	79.826	88	2.54e-148
XLOC_003470	polyA-TCONS_00107173	Ann_random:43715546:43716691:-	Chr1	S	92.857	43	6.51e-27
XLOC_003497	polyA-TCONS_00107310	Ann_random:45339000:45340341:-	Chr4	S	88.641	87	2.52e-148
XLOC_003520	polyA-TCONS_00107453	Ann_random:47445760:47447303:-	Chr1	S	84.831	52	7.94e-149
XLOC_003541	polyA-TCONS_00108668	C01:2247893:2249412:+	Chr4	S	86.207	81	0
XLOC_003560	polyA-TCONS_00109588	C01:7317090:7318657:+	Chr4	S	81.127	42	1.29e-80
XLOC_003582	polyA-TCONS_00110623	C01:13982742:13984576:+	Chr4	S	84.67	45	9.62e-113
XLOC_003677	polyA-TCONS_00112527	C01:36853413:36854000:+	Chr3	S	89.035	66	2.6e-73
XLOC_003687	polyA-TCONS_00113036	C01:577088:578444:-	Chr4	S	80.618	69	2.34e-168
XLOC_003698	polyA-TCONS_00113476	C01:2491317:2493631:-	Chr4	S	85.511	82	0
XLOC_003709	polyA-TCONS_00113916	C01:4161392:4180362:-	Chr4	S	81.682	69	5.99e-66
XLOC_003723	polyA-TCONS_00114306	C01:7023367:7024471:-	Chr4	S	86.667	73	2.83e-97
XLOC_003759	polyA-TCONS_00115356	C01:13803994:13804746:-	Chr4	S	85.017	78	8.4e-76
XLOC_003760	polyA-TCONS_00115365	C01:13883772:13886007:-	Chr4	S	82.085	81	0
XLOC_003787	polyA-TCONS_00115944	C01:18843603:18845459:-	Chr3	S	80.524	53	1.07e-97
XLOC_003811	polyA-TCONS_00116395	C01:26086526:26090224:-	Chr1	S	84.095	67	1.63e-143
XLOC_003831	polyA-TCONS_00116711	C01:29956900:29958298:-	Chr3	S	77.624	73	3.3e-67
XLOC_003850	polyA-TCONS_00117137	C01:33985495:33987502:-	Chr3	S	89.401	56	3.45e-70
XLOC_003864	polyA-TCONS_00117563	C01:37545304:37546332:-	Chr3	S	84.252	71	7.73e-60
XLOC_003870	polyA-TCONS_00117668	C01:38101808:38102885:-	Chr3	S	79.937	56	5.76e-57
XLOC_003896	polyA-TCONS_00118498	C01_random:3727524:3728831:+	Chr3	S	79.418	46	3.6e-81
XLOC_003902	polyA-TCONS_00118567	C01_random:4336853:4337181:+	Chr3	S	93.75	80	1.8e-48
XLOC_003918	polyA-TCONS_00118894	C01_random:2434276:2435771:-	Chr3	S	84.229	62	1.76e-144
XLOC_003928	polyA-TCONS_00118977	C01_random:3235651:3236655:-	Chr3	S	81.488	58	5.39e-124
XLOC_003957	polyA-TCONS_00120490	C02:6916335:6917283:+	Chr5	S	77.626	99	2.65e-106
XLOC_003976	polyA-TCONS_00120969	C02:12090537:12090936:+	Chr2	S	80	43	1.52e-20
XLOC_003977	polyA-TCONS_00121019	C02:12546923:12624370:+	Chr1	S	83.387	100	3.79e-71
XLOC_003993	polyA-TCONS_00121390	C02:16728274:16759108:+	Chr1	S	90.367	41	1.98e-76
XLOC_004073	polyA-TCONS_00122793	C02:34201775:34202759:+	Chr5	S	92.857	74	7.78e-76
XLOC_004088	polyA-TCONS_00123058	C02:37341043:37343581:+	Chr2	S	79.459	50	5.27e-103
XLOC_004123	polyA-TCONS_00123948	C02:44520043:44520745:+	Chr5	S	85.54	87	4.93e-137
XLOC_004136	polyA-TCONS_00124546	C02:1416635:1417524:-	Chr5	S	82.535	53	8.69e-76
XLOC_004145	polyA-TCONS_00124980	C02:3631626:3633328:-	Chr5	S	81.018	53	9.02e-149
XLOC_004149	polyA-TCONS_00125110	C02:4246566:4247729:-	Chr5	S	79.492	46	5.1e-85
XLOC_004178	polyA-TCONS_00126138	C02:12374516:12383504:-	Chr1	S	85.938	60	2.84e-110
XLOC_004192	polyA-TCONS_00126414	C02:15846811:15848521:-	Chr1	S	83.123	80	3.44e-88
XLOC_004259	polyA-TCONS_00127473	C02:28415818:28416662:-	Chr4	S	81.526	50	6.64e-51
XLOC_004293	polyA-TCONS_00127857	C02:34539612:34540553:-	Chr5	S	82.927	42	8.5e-45
XLOC_004347	polyA-TCONS_00128804	C02:44069171:44070852:-	Chr5	S	87.554	54	1.54e-71
XLOC_004357	polyA-TCONS_00129115	C02:46090422:46091401:-	Chr5	S	83.914	97	2.02e-91
XLOC_004379	polyA-TCONS_00129779	C02_random:3419592:3421211:+	Chr5	S	81.986	97	0
XLOC_004389	polyA-TCONS_00129966	C02_random:63268:64306:-	Chr5	S	88.674	72	0
XLOC_004423	polyA-TCONS_00130685	C03:401102:401882:+	Chr5	S	94.161	54	1.92e-53
XLOC_004434	polyA-TCONS_00131047	C03:2149701:2151395:+	Chr5	S	86.331	46	3.93e-36
XLOC_004435	polyA-TCONS_00131095	C03:2339112:2339980:+	Chr5	S	86.698	53	2.63e-126
XLOC_004448	polyA-TCONS_00131621	C03:4080787:4081369:+	Chr5	S	90	55	3.94e-56
XLOC_004454	polyA-TCONS_00131954	C03:5661526:5662154:+	Chr5	S	82.759	64	2.47e-80
XLOC_004469	polyA-TCONS_00132495	C03:8699194:8700481:+	Chr2	S	87.448	60	1.27e-72
XLOC_004508	polyA-TCONS_00133965	C03:17531866:17537942:+	Chr4	S	79.268	81	3.84e-52
XLOC_004523	polyA-TCONS_00134334	C03:19819180:19820447:+	Chr4	S	81.956	59	1.07e-131
XLOC_004524	polyA-TCONS_00134390	C03:19973013:19973879:+	Chr3	S	79.482	58	7.74e-82
XLOC_004540	polyA-TCONS_00135094	C03:23473765:23474943:+	Chr3	S	83.389	79	0
XLOC_004555	polyA-TCONS_00135395	C03:25582776:25583212:+	Chr1	S	81.579	61	4.04e-36
XLOC_004567	polyA-TCONS_00135627	C03:27943694:27944971:+	Chr3	S	76.02	43	1.22e-40
XLOC_004611	polyA-TCONS_00136485	C03:34964394:34967059:+	Chr5	S	79.811	46	0
XLOC_004632	polyA-TCONS_00136830	C03:38088510:38089618:+	Chr4	S	80.705	78	1.64e-124
XLOC_004677	polyA-TCONS_00137647	C03:49347401:49349472:+	Chr4	S	83.764	73	0
XLOC_004679	polyA-TCONS_00137679	C03:49518890:49519498:+	Chr4	S	87.448	48	3.86e-73
XLOC_004680	polyA-TCONS_00137680	C03:49519872:49520892:+	Chr4	S	78.986	61	3.2e-86
XLOC_004697	polyA-TCONS_00138192	C03:54090537:54103743:+	Chr3	S	74.716	55	5.19e-33
XLOC_004698	polyA-TCONS_00138223	C03:54591162:54591755:+	Chr4	S	84.431	61	2.1e-38
XLOC_004701	polyA-TCONS_00138232	C03:54741878:54742335:+	Chr4	S	79.06	63	8.28e-39
XLOC_004713	polyA-TCONS_00138459	C03:56744365:56745024:+	Chr4	S	85.882	69	1.98e-121
XLOC_004732	polyA-TCONS_00139041	C03:518163:518811:-	Chr5	S	88.168	49	2.49e-80
XLOC_004738	polyA-TCONS_00139252	C03:1486452:1487557:-	Chr5	S	83.89	91	0
XLOC_004739	polyA-TCONS_00139303	C03:1610063:1613085:-	Chr5	S	83.708	55	0
XLOC_004740	polyA-TCONS_00139462	C03:2167870:2168213:-	Chr5	S	89.404	67	2.17e-47
XLOC_004747	polyA-TCONS_00139702	C03:2989058:2990290:-	Chr5	S	85.41	49	1.1e-89
XLOC_004752	polyA-TCONS_00139846	C03:3572947:3576693:-	Chr5	S	81.225	63	0
XLOC_004756	polyA-TCONS_00140007	C03:4129182:4130052:-	Chr5	S	88.184	63	1.48e-113
XLOC_004771	polyA-TCONS_00140823	C03:7582660:7585000:-	Chr5	S	78.148	46	2.06e-125
XLOC_004787	polyA-TCONS_00141280	C03:9695952:9704561:-	Chr2	S	76.623	52	1.31e-33
XLOC_004789	polyA-TCONS_00141335	C03:9913985:9914894:-	Chr2	S	83.609	87	0
XLOC_004816	polyA-TCONS_00141951	C03:13736739:13741133:-	Chr2	S	83.744	58	0
XLOC_004828	polyA-TCONS_00142375	C03:16498681:16500135:-	Chr4	S	86.389	56	2.93e-103
XLOC_004829	polyA-TCONS_00142376	C03:16515505:16516557:-	Chr4	S	83.986	99	7.39e-70
XLOC_004845	polyA-TCONS_00142768	C03:19584903:19585913:-	Chr4	S	89.199	46	2.51e-97
XLOC_004885	polyA-TCONS_00144110	C03:27611738:27612581:-	Chr1	S	87.713	41	1.96e-92
XLOC_004895	polyA-TCONS_00144394	C03:30297588:30298331:-	Chr2	S	92.488	45	1.67e-81
XLOC_004915	polyA-TCONS_00144855	C03:34156470:34165577:-	Chr5	S	82.759	70	6.75e-65
XLOC_004917	polyA-TCONS_00145019	C03:35013231:35018660:-	Chr5	S	87.126	74	2.43e-102
XLOC_004970	polyA-TCONS_00146265	C03:49065226:49361936:-	Chr4	S	82.703	63	1.03e-130
XLOC_004971	polyA-TCONS_00146302	C03:49277869:49279535:-	Chr4	S	88.498	84	1.31e-99
XLOC_005019	polyA-TCONS_00147427	C03:59209010:59210505:-	Chr1	S	79.534	99	4.35e-176
XLOC_005037	polyA-TCONS_00148196	C03_random:804583:805414:+	Chr4	S	77.692	65	2.74e-76
XLOC_005051	polyA-TCONS_00148416	C03_random:2324066:2325859:+	Chr2	S	80.825	86	6.26e-180
XLOC_005057	polyA-TCONS_00148530	C03_random:4013340:4014061:+	Chr3	S	83.484	83	2.25e-106
XLOC_005111	polyA-TCONS_00149927	C04:1146753:1151136:+	Chr2	S	80.286	50	1.51e-58
XLOC_005117	polyA-TCONS_00150231	C04:3191127:3191675:+	Chr2	S	83.453	59	3.59e-63
XLOC_005133	polyA-TCONS_00151017	C04:8025626:8027271:+	Chr2	S	84.411	82	1.31e-166
XLOC_005149	polyA-TCONS_00151265	C04:9827167:9827749:+	Chr2	S	86.466	79	5.94e-116
XLOC_005161	polyA-TCONS_00151600	C04:13564922:13565588:+	Chr2	S	84.8	64	4.34e-98
XLOC_005162	polyA-TCONS_00151613	C04:13708093:13708830:+	Chr2	S	85.172	55	1.13e-78
XLOC_005164	polyA-TCONS_00151632	C04:13942565:13943396:+	Chr2	S	79.403	98	4.3e-119
XLOC_005237	polyA-TCONS_00153393	C04:31760164:31761131:+	Chr5	S	80.134	76	4.45e-114
XLOC_005249	polyA-TCONS_00153786	C04:34850536:34852483:+	Chr5	S	85.131	68	0
XLOC_005261	polyA-TCONS_00154116	C04:37519546:37520508:+	Chr2	S	81.8	72	2.96e-106
XLOC_005262	polyA-TCONS_00154118	C04:37522054:37522672:+	Chr2	S	84.615	64	9.13e-53
XLOC_005281	polyA-TCONS_00154662	C04:41584493:41585612:+	Chr2	S	79.125	44	6.93e-47
XLOC_005292	polyA-TCONS_00154972	C04:43670545:43672320:+	Chr2	S	87.184	46	0
XLOC_005302	polyA-TCONS_00155276	C04:45613503:45615637:+	Chr2	S	81.667	76	1.74e-42
XLOC_005307	polyA-TCONS_00155514	C04:46992839:46993944:+	Chr2	S	82.65	46	2.95e-67
XLOC_005312	polyA-TCONS_00155551	C04:47223146:47223510:+	Chr2	S	86.861	99	7.27e-83
XLOC_005317	polyA-TCONS_00155722	C04:48086468:48087320:+	Chr2	S	78.973	55	1.6e-63
XLOC_005323	polyA-TCONS_00156033	C04:1015649:1017467:-	Chr2	S	84.494	54	2.33e-114
XLOC_005364	polyA-TCONS_00157334	C04:10155927:10157021:-	Chr2	S	76.768	59	2.72e-77
XLOC_005411	polyA-TCONS_00158057	C04:19578996:19579721:-	Chr1	S	74.483	48	5.02e-23
XLOC_005437	polyA-TCONS_00158653	C04:25307669:25309617:-	Chr3	S	86.86	89	5.93e-135
XLOC_005439	polyA-TCONS_00158667	C04:25522298:25523412:-	Chr3	S	80.925	78	2.23e-103
XLOC_005445	polyA-TCONS_00158720	C04:26221558:26232837:-	Chr3	S	80.339	81	4.43e-51
XLOC_005465	polyA-TCONS_00159214	C04:30857794:30859046:-	Chr4	S	81.552	68	2.82e-172
XLOC_005497	polyA-TCONS_00160063	C04:38861821:38863596:-	Chr2	S	81.949	87	1.4e-138
XLOC_005504	polyA-TCONS_00160264	C04:40144802:40149563:-	Chr2	S	77.064	61	2.48e-77
XLOC_005559	polyA-TCONS_00162385	C04_random:3411596:3411924:+	Chr4	S	89.474	60	3.6e-40
XLOC_005565	polyA-TCONS_00162653	C04_random:467457:469272:-	Chr2	S	80.798	44	1.13e-75
XLOC_005596	polyA-TCONS_00163423	C05:993842:995281:+	Chr1	S	80.168	67	0
XLOC_005643	polyA-TCONS_00165410	C05:10402440:10403927:+	Chr1	S	79.556	55	1.47e-120
XLOC_005645	polyA-TCONS_00165423	C05:10619590:10620438:+	Chr1	S	75.689	77	1.34e-69
XLOC_005653	polyA-TCONS_00165714	C05:12592460:12593977:+	Chr1	S	80.153	72	0
XLOC_005670	polyA-TCONS_00166054	C05:15946426:15947583:+	Chr1	S	85.78	81	2.09e-123
XLOC_005681	polyA-TCONS_00166304	C05:18661393:18662653:+	Chr1	S	85.99	76	2.94e-119
XLOC_005746	polyA-TCONS_00167538	C05:34201962:34212856:+	Chr3	S	78.838	41	0
XLOC_005775	polyA-TCONS_00168588	C05:40507751:40508838:+	Chr3	S	84.81	79	2.21e-83
XLOC_005780	polyA-TCONS_00168723	C05:41040910:41057013:+	Chr3	S	88.136	53	7.34e-75
XLOC_005781	polyA-TCONS_00168728	C05:41088080:41091974:+	Chr3	S	84.483	81	0
XLOC_005792	polyA-TCONS_00169722	C05:1673940:1675402:-	Chr1	S	85.833	61	1.21e-63
XLOC_005793	polyA-TCONS_00169826	C05:2187562:2189797:-	Chr1	S	86.025	48	6.15e-165
XLOC_005809	polyA-TCONS_00170593	C05:5232973:5234513:-	Chr1	S	88.947	74	0
XLOC_005819	polyA-TCONS_00170926	C05:7269947:7275542:-	Chr1	S	82.229	80	8.63e-74
XLOC_005822	polyA-TCONS_00171046	C05:7844333:7845294:-	Chr1	S	79.649	85	4.44e-129
XLOC_005829	polyA-TCONS_00171408	C05:9975812:9978072:-	Chr1	S	83.378	42	0
XLOC_005844	polyA-TCONS_00171668	C05:12465413:12466249:-	Chr1	S	85.569	97	4.06e-139
XLOC_005845	polyA-TCONS_00171691	C05:12580047:12580874:-	Chr1	S	82.385	47	4.39e-79
XLOC_005848	polyA-TCONS_00171833	C05:13488387:13491019:-	Chr5	S	83.819	52	7.55e-76
XLOC_005855	polyA-TCONS_00172026	C05:15042878:15045077:-	Chr1	S	83.523	51	3.42e-178
XLOC_005905	polyA-TCONS_00172922	C05:27752301:27753317:-	Chr1	S	85.398	95	0
XLOC_005957	polyA-TCONS_00174427	C05:38729430:38730047:-	Chr3	S	84.639	66	2.31e-85
XLOC_005964	polyA-TCONS_00174702	C05:39949782:39950155:-	Chr3	S	83.6	87	7.74e-58
XLOC_005970	polyA-TCONS_00175060	C05:41626169:41626922:-	Chr3	S	86.667	59	1.18e-48
XLOC_005972	polyA-TCONS_00175361	C05:42808391:42809217:-	Chr3	S	83.75	68	1.21e-74
XLOC_006018	polyA-TCONS_00176691	C06:2061086:2062280:+	Chr2	S	77.996	73	1.81e-79
XLOC_006039	polyA-TCONS_00177208	C06:6128727:6129714:+	Chr1	S	89.041	47	5.43e-44
XLOC_006046	polyA-TCONS_00177282	C06:6771844:6772751:+	Chr1	S	81.47	76	1.63e-138
XLOC_006047	polyA-TCONS_00177311	C06:7143055:7144136:+	Chr1	S	78.607	56	1.67e-94
XLOC_006066	polyA-TCONS_00177754	C06:12399458:12400691:+	Chr1	S	77.411	93	4.35e-51
XLOC_006084	polyA-TCONS_00178096	C06:16018009:16020922:+	Chr5	S	77.273	41	3.45e-135
XLOC_006131	polyA-TCONS_00179093	C06:22729666:22730434:+	Chr1	S	83.727	59	7.94e-96
XLOC_006137	polyA-TCONS_00179194	C06:23350385:23418696:+	Chr4	S	77.978	40	3.44e-40
XLOC_006140	polyA-TCONS_00179346	C06:24789969:24793609:+	Chr1	S	84.799	66	5.75e-148
XLOC_006151	polyA-TCONS_00179947	C06:29259383:29260307:+	Chr1	S	87.302	45	6.08e-34
XLOC_006157	polyA-TCONS_00180170	C06:30893447:30894185:+	Chr1	S	79.545	87	3.65e-104
XLOC_006169	polyA-TCONS_00180603	C06:33452832:33453535:+	Chr1	S	87.572	98	1.63e-107
XLOC_006170	polyA-TCONS_00180655	C06:33651665:33652322:+	Chr1	S	87.649	43	7.41e-76
XLOC_006172	polyA-TCONS_00180672	C06:33836518:33837932:+	Chr1	S	82.333	83	1.19e-136
XLOC_006319	polyA-TCONS_00184647	C06:29377044:29378585:-	Chr1	S	84.644	70	3.69e-147
XLOC_006340	polyA-TCONS_00185728	C06:35122442:35123641:-	Chr1	S	79.79	96	0
XLOC_006343	polyA-TCONS_00185936	C06:35862944:35865746:-	Chr1	S	86.979	72	4.42e-54
XLOC_006346	polyA-TCONS_00186006	C06:36239686:36240260:-	Chr1	S	86.829	41	3.09e-59
XLOC_006365	polyA-TCONS_00186737	C06_random:2644085:2645405:+	Chr3	S	81.311	75	3.38e-82
XLOC_006418	polyA-TCONS_00187815	C07:8362044:8363068:+	Chr2	S	83.333	48	1.87e-103
XLOC_006427	polyA-TCONS_00188056	C07:11832357:11834481:+	Chr3	S	79.289	61	0
XLOC_006454	polyA-TCONS_00188411	C07:16297225:16297605:+	Chr1	S	92.537	44	8.52e-48
XLOC_006487	polyA-TCONS_00189269	C07:23751300:23752296:+	Chr5	S	82.952	47	2.93e-91
XLOC_006502	polyA-TCONS_00189561	C07:26776887:26777789:+	Chr4	S	81.407	47	3.32e-38
XLOC_006513	polyA-TCONS_00189794	C07:28541511:28542478:+	Chr2	S	85.87	77	3.1e-106
XLOC_006529	polyA-TCONS_00190037	C07:30503785:30504151:+	Chr3	S	93.023	91	5.59e-104
XLOC_006541	polyA-TCONS_00190477	C07:32836792:32838538:+	Chr5	S	90.132	54	1.69e-49
XLOC_006542	polyA-TCONS_00190483	C07:32871506:32872184:+	Chr5	S	78.693	59	6.08e-57
XLOC_006674	polyA-TCONS_00194482	C07:17864621:17864928:-	Chr1	S	84.581	100	4.58e-54
XLOC_006703	polyA-TCONS_00195132	C07:24634690:24637233:-	Chr5	S	81.395	60	0
XLOC_006718	polyA-TCONS_00195541	C07:28381197:28382916:-	Chr2	S	86.919	99	0
XLOC_006733	polyA-TCONS_00195889	C07:31182870:31184376:-	Chr3	S	85.473	56	2.93e-77
XLOC_006792	polyA-TCONS_00198510	C07:44711567:44712446:-	Chr4	S	85.942	94	2.89e-108
XLOC_006807	polyA-TCONS_00199025	C07_random:1896711:1898188:+	Chr5	S	82.868	90	0
XLOC_006835	polyA-TCONS_00199673	C08:296939:297796:+	Chr1	S	83.283	49	3.11e-80
XLOC_006848	polyA-TCONS_00200008	C08:2434005:2434854:+	Chr2	S	84.026	81	8.05e-79
XLOC_006863	polyA-TCONS_00200324	C08:7272892:7273802:+	Chr4	S	83.824	47	7.28e-82
XLOC_006923	polyA-TCONS_00201526	C08:20149144:20150590:+	Chr1	S	80.138	41	3.56e-107
XLOC_006946	polyA-TCONS_00202244	C08:25312467:25313810:+	Chr3	S	78.519	60	5.2e-85
XLOC_006956	polyA-TCONS_00202577	C08:27188208:27188847:+	Chr3	S	82.721	81	1.47e-107
XLOC_006974	polyA-TCONS_00203366	C08:31310230:31310885:+	Chr3	S	81.494	99	1.46e-61
XLOC_006981	polyA-TCONS_00203512	C08:31999430:32003097:+	Chr2	S	83.308	48	1.99e-159
XLOC_007021	polyA-TCONS_00205488	C08:3797133:3798223:-	Chr1	S	96.04	41	1.64e-39
XLOC_007078	polyA-TCONS_00206360	C08:16527517:16528540:-	Chr4	S	95.025	55	2.92e-85
XLOC_007169	polyA-TCONS_00209645	C08:34221729:34222425:-	Chr1	S	83.497	80	2.02e-121
XLOC_007176	polyA-TCONS_00210142	C08:36160600:36161503:-	Chr1	S	74.321	49	1.09e-30
XLOC_007182	polyA-TCONS_00210376	C08:37132211:37138086:-	Chr1	S	88.247	72	9.4e-162
XLOC_007186	polyA-TCONS_00210568	C08:37741903:37743164:-	Chr1	S	82.212	50	1.79e-93
XLOC_007190	polyA-TCONS_00210707	C08:38360956:38362927:-	Chr5	S	86.064	49	6.06e-118
XLOC_007278	polyA-TCONS_00213099	C09:6097817:6098563:+	Chr2	S	88.793	52	2.84e-75
XLOC_007279	polyA-TCONS_00213100	C09:6099870:6100232:+	Chr2	S	93.043	100	2.72e-41
XLOC_007286	polyA-TCONS_00213492	C09:9552210:9553759:+	Chr1	S	80.528	52	1.05e-157
XLOC_007293	polyA-TCONS_00213632	C09:10860501:10861306:+	Chr3	S	88.421	41	2.04e-57
XLOC_007369	polyA-TCONS_00215078	C09:25808256:25808910:+	Chr4	S	84.906	77	3.93e-113
XLOC_007387	polyA-TCONS_00215360	C09:31684706:31686136:+	Chr5	S	89.538	83	3.32e-112
XLOC_007401	polyA-TCONS_00215558	C09:33581706:33583379:+	Chr5	S	87.552	87	0
XLOC_007428	polyA-TCONS_00216438	C09:40784119:40786465:+	Chr5	S	79.884	48	4.48e-157
XLOC_007431	polyA-TCONS_00216491	C09:41072287:41073104:+	Chr5	S	86.167	93	3.17e-99
XLOC_007460	polyA-TCONS_00217600	C09:46422405:46423338:+	Chr5	S	78.891	67	1.89e-72
XLOC_007477	polyA-TCONS_00218492	C09:2033336:2036599:-	Chr5	S	83.7	65	0
XLOC_007489	polyA-TCONS_00218927	C09:4675665:4676182:-	Chr4	S	77.35	59	1.98e-30
XLOC_007494	polyA-TCONS_00219086	C09:5620344:5620824:-	Chr2	S	94.048	82	1.32e-105
XLOC_007498	polyA-TCONS_00219173	C09:6094656:6097424:-	Chr2	S	84.564	43	6.12e-117
XLOC_007514	polyA-TCONS_00219743	C09:10357936:10358749:-	Chr1	S	87.206	95	1.11e-119
XLOC_007515	polyA-TCONS_00219822	C09:11331020:11332445:-	Chr1	S	84.355	46	1.65e-125
XLOC_007522	polyA-TCONS_00219978	C09:13037386:13037976:-	Chr1	S	90.981	100	1.23e-142
XLOC_007552	polyA-TCONS_00220707	C09:19077210:19078439:-	Chr4	S	79.499	76	1.56e-119
XLOC_007657	polyA-TCONS_00222991	C09:43413872:43415787:-	Chr4	S	76.754	55	1.19e-122
XLOC_007663	polyA-TCONS_00223185	C09:44264673:44266475:-	Chr5	S	82.31	73	3.28e-91
XLOC_007678	polyA-TCONS_00223745	C09:46957863:46958410:-	Chr5	S	87.879	43	2.16e-60
XLOC_007683	polyA-TCONS_00224503	C09_random:718899:720667:+	Chr1	S	78.378	40	2.97e-88
XLOC_007700	polyA-TCONS_00224825	C09_random:4247245:4248007:+	Chr5	S	78.254	97	8.45e-101
XLOC_007732	polyA-TCONS_00225529	Cnn_random:1504257:1505950:+	Chr4	S	85.268	71	0
XLOC_007777	polyA-TCONS_00226825	Cnn_random:11731717:11732319:+	Chr1	S	81.733	78	1.1e-88
XLOC_007795	polyA-TCONS_00227295	Cnn_random:15527644:15529408:+	Chr1	S	83.796	44	3.61e-167
XLOC_007844	polyA-TCONS_00228125	Cnn_random:21821712:21826480:+	Chr4	S	81.728	48	1.4e-58
XLOC_007896	polyA-TCONS_00229321	Cnn_random:32953292:32953800:+	Chr5	S	86.977	51	5.39e-61
XLOC_007903	polyA-TCONS_00229441	Cnn_random:34250658:34251026:+	Chr4	S	85.774	86	7.3e-63
XLOC_007916	polyA-TCONS_00229877	Cnn_random:38102425:38104028:+	Chr2	S	79.014	85	5.94e-123
XLOC_007944	polyA-TCONS_00230600	Cnn_random:44656082:44658249:+	Chr5	S	85.157	66	0
XLOC_007951	polyA-TCONS_00230746	Cnn_random:46250694:46254264:+	Chr5	S	79.184	49	0
XLOC_007990	polyA-TCONS_00231568	Cnn_random:53940413:53941982:+	Chr1	S	84.216	88	0
XLOC_007992	polyA-TCONS_00231610	Cnn_random:54511417:54513151:+	Chr2	S	84.783	48	7.85e-124
XLOC_008013	polyA-TCONS_00231915	Cnn_random:57625016:57625560:+	Chr2	S	81.034	62	1.04e-53
XLOC_008016	polyA-TCONS_00231956	Cnn_random:57980476:57980976:+	Chr5	S	89.506	45	4.67e-51
XLOC_008067	polyA-TCONS_00232743	Cnn_random:67043044:67044202:+	Chr5	S	83.439	95	2.15e-115
XLOC_008116	polyA-TCONS_00233198	Cnn_random:72477345:72477874:+	Chr4	S	89.125	100	1.13e-142
XLOC_008220	polyA-TCONS_00234136	Cnn_random:2362482:2363290:-	Chr5	S	80	40	4.43e-49
XLOC_008222	polyA-TCONS_00234248	Cnn_random:2877520:2878726:-	Chr5	S	78.374	77	2.96e-111
XLOC_008234	polyA-TCONS_00234518	Cnn_random:5338584:5340210:-	Chr3	S	79.369	70	1.45e-141
XLOC_008268	polyA-TCONS_00235313	Cnn_random:12129178:12130599:-	Chr5	S	77.832	42	2.21e-84
XLOC_008278	polyA-TCONS_00235478	Cnn_random:13822345:13824034:-	Chr1	S	84.119	40	1.44e-166
XLOC_008310	polyA-TCONS_00236147	Cnn_random:19379705:19380577:-	Chr5	S	84.594	46	7.55e-92
XLOC_008335	polyA-TCONS_00236733	Cnn_random:24276424:24278940:-	Chr1	S	82.132	72	0
XLOC_008362	polyA-TCONS_00237493	Cnn_random:30409815:30411150:-	Chr3	S	79.184	61	1.67e-83
XLOC_008411	polyA-TCONS_00238452	Cnn_random:39329609:39333414:-	Chr5	S	82.063	53	0
XLOC_008439	polyA-TCONS_00238986	Cnn_random:44663079:44663841:-	Chr5	S	83.333	79	1.85e-43
XLOC_008464	polyA-TCONS_00239421	Cnn_random:49191862:49192667:-	Chr3	S	84.524	64	2.64e-61
XLOC_008476	polyA-TCONS_00239591	Cnn_random:50646704:50647663:-	Chr2	S	83.333	56	1.06e-115
XLOC_008532	polyA-TCONS_00240495	Cnn_random:59366304:59367281:-	Chr5	S	83.821	64	2.91e-151
XLOC_008568	polyA-TCONS_00241058	Cnn_random:64009267:64010063:-	Chr3	S	88.288	46	4.44e-69
XLOC_008573	polyA-TCONS_00241110	Cnn_random:64366830:64368241:-	Chr2	S	88.987	68	7.24e-73
XLOC_000041	polyA-TCONS_00002055	A01:8246186:8248322:+	Chr4	S	88.521	87	0
XLOC_000057	polyA-TCONS_00002379	A01:10073810:10074095:+	Chr4	S	94.406	100	7.14e-123
XLOC_000058	polyA-TCONS_00002386	A01:10177814:10179142:+	Chr4	S	75.753	50	1.27e-71
XLOC_000251	polyA-TCONS_00009509	A02:1078428:1079050:+	Chr5	S	84.715	97	1.97e-171
XLOC_000373	polyA-TCONS_00013588	A02:1045727:1046071:-	Chr5	S	80.172	98	9.53e-63
XLOC_000540	polyA-TCONS_00018641	A03:2237687:2237912:+	Chr5	S	93.363	100	2.67e-91
XLOC_000712	polyA-TCONS_00025621	A03:3499267:3499896:-	Chr5	S	89.664	61	2.71e-135
XLOC_000922	polyA-TCONS_00032843	A04:517229:517786:+	Chr3	S	83.333	52	4.38e-68
XLOC_001038	polyA-TCONS_00035988	A04:56684:57063:-	Chr3	S	82.958	76	8.12e-69
XLOC_001077	polyA-TCONS_00036748	A04:5761803:5763158:-	Chr4	S	78.062	65	9.76e-148
XLOC_001098	polyA-TCONS_00037223	A04:9790699:9792162:-	Chr5	S	77.853	84	3.11e-108
XLOC_001134	polyA-TCONS_00038367	A04:15955909:15956164:-	Chr1	S	86.056	98	8.78e-72
XLOC_001175	polyA-TCONS_00039690	A05:27895:28202:+	Chr2	S	85.95	79	2.33e-68
XLOC_001192	polyA-TCONS_00040372	A05:3201763:3202591:+	Chr2	S	80.911	92	4.46e-164
XLOC_001260	polyA-TCONS_00042666	A05:18260283:18260583:+	Chr3	S	83	66	1.09e-41
XLOC_001585	polyA-TCONS_00055155	A06:6113248:6114515:-	Chr1	S	84.615	58	0
XLOC_001659	polyA-TCONS_00057103	A06:18933233:18933860:-	Chr5	S	79.365	75	1.35e-83
XLOC_001701	polyA-TCONS_00058834	A06_random:1855435:1856341:+	Chr5	S	80.896	64	9.44e-62
XLOC_001789	polyA-TCONS_00061986	A07:16878403:16878760:+	Chr1	S	86.142	74	4.52e-76
XLOC_001830	polyA-TCONS_00063568	A07:23985032:23985316:+	Chr1	S	79.699	89	1.71e-44
XLOC_002036	polyA-TCONS_00070018	A08:8727173:8728425:+	Chr4	S	85.799	79	1.51e-145
XLOC_002179	polyA-TCONS_00075022	A08:16487129:16487421:-	Chr1	S	82.178	100	2.22e-63
XLOC_002288	polyA-TCONS_00079066	A09:12808139:12808502:+	Chr4	S	83.288	100	9.75e-88
XLOC_002299	polyA-TCONS_00079252	A09:14153534:14154086:+	Chr4	S	75.534	76	4.52e-38
XLOC_002361	polyA-TCONS_00080664	A09:24630390:24631257:+	Chr3	S	78.502	93	1.05e-135
XLOC_002647	polyA-TCONS_00090342	A09_random:3042866:3043690:-	Chr3	S	80.518	93	9.61e-161
XLOC_002683	polyA-TCONS_00091433	A10:5591377:5592559:+	Chr5	S	82.551	55	3.9e-156
XLOC_002688	polyA-TCONS_00091508	A10:6347984:6348359:+	Chr2	S	88.889	81	7.64e-104
XLOC_002708	polyA-TCONS_00092062	A10:10075677:10076107:+	Chr5	S	77.25	85	7.38e-50
XLOC_002820	polyA-TCONS_00097112	A10:15485717:15486204:-	Chr5	S	89.443	69	3.54e-118
XLOC_002938	polyA-TCONS_00100464	Ann_random:17649475:17649927:+	Chr3	S	76.639	52	1.73e-26
XLOC_003579	polyA-TCONS_00110555	C01:13317030:13319143:+	Chr4	S	87.61	86	0
XLOC_003581	polyA-TCONS_00110570	C01:13403595:13403850:+	Chr4	S	88.832	77	1.91e-63
XLOC_003844	polyA-TCONS_00116934	C01:32362329:32363668:-	Chr3	S	82.218	73	0
XLOC_003887	polyA-TCONS_00118348	C01_random:2218629:2221213:+	Chr3	S	83.276	66	4.69e-139
XLOC_004519	polyA-TCONS_00134233	C03:19377698:19378213:+	Chr4	S	82.41	58	1.45e-67
XLOC_004522	polyA-TCONS_00134283	C03:19617151:19618549:+	Chr4	S	87.912	88	6.02e-150
XLOC_004531	polyA-TCONS_00134673	C03:21214711:21215172:+	Chr3	S	87.345	87	3.29e-128
XLOC_004553	polyA-TCONS_00135327	C03:24967200:24967551:+	Chr3	S	91.111	64	4.41e-81
XLOC_004661	polyA-TCONS_00137204	C03:45999226:46000427:+	Chr5	S	76.445	73	6.96e-119
XLOC_004851	polyA-TCONS_00143351	C03:21909124:21909509:-	Chr3	S	87.24	99	1.65e-120
XLOC_004860	polyA-TCONS_00143554	C03:23080200:23080942:-	Chr3	S	82.763	98	0
XLOC_004893	polyA-TCONS_00144357	C03:30120879:30121373:-	Chr2	S	81.124	50	1.43e-47
XLOC_004931	polyA-TCONS_00145469	C03:39130731:39131321:-	Chr3	S	78.475	68	1.3e-63
XLOC_004957	polyA-TCONS_00145757	C03:44911870:44912532:-	Chr3	S	86.289	99	0
XLOC_005030	polyA-TCONS_00147646	C03:60452592:60452860:-	Chr1	S	88.936	86	1.19e-75
XLOC_005095	polyA-TCONS_00149377	C03_random:4072856:4074932:-	Chr3	S	78.387	49	1.36e-152
XLOC_005294	polyA-TCONS_00155050	C04:44273683:44274936:+	Chr2	S	85.259	60	0
XLOC_005313	polyA-TCONS_00155578	C04:47330478:47330873:+	Chr2	S	84.768	73	1.81e-75
XLOC_005407	polyA-TCONS_00158020	C04:18577632:18578938:-	Chr1	S	85.946	79	0
XLOC_005455	polyA-TCONS_00158995	C04:28702164:28703383:-	Chr2	S	82.933	58	2.65e-88
XLOC_005608	polyA-TCONS_00164063	C05:3424306:3425157:+	Chr1	S	82.132	75	3.63e-150
XLOC_005968	polyA-TCONS_00174955	C05:40976512:40977556:-	Chr3	S	84.957	54	1.22e-160
XLOC_006109	polyA-TCONS_00178579	C06:19795223:19795739:+	Chr3	S	82.042	54	6.85e-56
XLOC_006171	polyA-TCONS_00180662	C06:33722662:33723007:+	Chr1	S	86.469	87	5.52e-90
XLOC_006198	polyA-TCONS_00181797	C06:4983605:4983943:-	Chr1	S	82.927	82	7.23e-64
XLOC_006547	polyA-TCONS_00190770	C07:34311433:34311662:+	Chr5	S	88.636	96	3.62e-70
XLOC_006553	polyA-TCONS_00191034	C07:35329514:35329938:+	Chr5	S	85.714	96	8.52e-119
XLOC_006773	polyA-TCONS_00197722	C07:40798123:40798642:-	Chr4	S	84.857	64	5.07e-92
XLOC_006812	polyA-TCONS_00199191	C07_random:2817063:2818292:+	Chr4	S	77.864	49	4.44e-91
XLOC_006907	polyA-TCONS_00201005	C08:17048247:17048546:+	Chr4	S	94.578	55	8.14e-68
XLOC_006952	polyA-TCONS_00202439	C08:26251674:26252333:+	Chr3	S	79.922	75	3.89e-94
XLOC_007000	polyA-TCONS_00204792	C08:37730016:37730394:+	Chr1	S	91.758	48	1.35e-66
XLOC_007136	polyA-TCONS_00208321	C08:28247289:28247945:-	Chr3	S	85.167	61	4.87e-113
XLOC_007177	polyA-TCONS_00210283	C08:36715645:36715921:-	Chr1	S	87.5	94	1.22e-80
XLOC_007178	polyA-TCONS_00210284	C08:36716127:36716501:-	Chr1	S	89.888	72	2.78e-93
XLOC_007239	polyA-TCONS_00211667	C08_random:3075287:3075595:-	Chr4	S	76.444	68	1.94e-19
XLOC_007451	polyA-TCONS_00217357	C09:45425279:45425898:+	Chr5	S	80.619	75	7.84e-96
XLOC_008267	polyA-TCONS_00235285	Cnn_random:11965663:11966618:-	ChrM	S	98.119	100	0
XLOC_008383	polyA-TCONS_00237917	Cnn_random:34401422:34401641:-	Chr1	S	94.091	100	2.59e-91
XLOC_000006	strand-TCONS_00000392	A01:1280903:1281534:+	Chr4	S	79.34	87	1.72e-97
XLOC_000009	strand-TCONS_00000485	A01:1595546:1596062:+	Chr4	S	83.232	63	6.66e-76
XLOC_000071	strand-TCONS_00003140	A01:14411415:14412055:+	Chr5	S	85.593	48	5.09e-63
XLOC_000074	strand-TCONS_00003186	A01:14842244:14846809:+	Chr3	S	85.514	44	3.56e-56
XLOC_000085	strand-TCONS_00003354	A01:16062288:16063154:+	Chr3	S	86.682	56	2.06e-137
XLOC_000101	strand-TCONS_00003845	A01:19051296:19052221:+	Chr3	S	81.55	56	8.92e-117
XLOC_000134	strand-TCONS_00005710	A01:2543672:2544321:-	Chr4	S	85.086	81	9.99e-140
XLOC_000149	strand-TCONS_00006852	A01:6688341:6688584:-	Chr5	S	90.506	65	1.84e-53
XLOC_000183	strand-TCONS_00008302	A01:15746627:15747234:-	Chr3	S	97.196	46	3.77e-45
XLOC_000223	strand-TCONS_00009903	A01_random:206278:206794:+	Chr4	S	76.981	50	2.55e-30
XLOC_000228	strand-TCONS_00010017	A01_random:717784:718743:+	Chr3	S	83.77	58	1.49e-144
XLOC_000233	strand-TCONS_00010275	A01_random:2633877:2634682:+	Chr3	S	77.867	45	1.42e-49
XLOC_000239	strand-TCONS_00010488	A01_random:1097264:1097589:-	Chr3	S	95.092	100	4.79e-145
XLOC_000248	strand-TCONS_00010698	A01_random:2633879:2634164:-	Chr3	S	79.008	91	2.9e-37
XLOC_000284	strand-TCONS_00012638	A02:8462856:8463913:+	Chr1	S	77.037	47	6.56e-69
XLOC_000358	strand-TCONS_00014843	A02:22099250:22099595:+	Chr5	S	86.905	47	5.88e-45
XLOC_000398	strand-TCONS_00017019	A02:5066499:5066901:-	Chr5	S	88.031	62	1.83e-80
XLOC_000493	strand-TCONS_00020182	A02:23297005:23297225:-	Chr5	S	89.655	79	2.12e-57
XLOC_000532	strand-TCONS_00021504	A03:1095776:1096184:+	Chr5	S	92.199	68	6.98e-50
XLOC_000551	strand-TCONS_00022757	A03:5353876:5354102:+	Chr5	S	97.059	59	4.69e-59
XLOC_000559	strand-TCONS_00023724	A03:8628448:8632202:+	Chr2	S	80.741	64	1.76e-135
XLOC_000613	strand-TCONS_00026407	A03:17857921:17859106:+	Chr3	S	83.54	44	1.22e-71
XLOC_000646	strand-TCONS_00027590	A03:23170696:23171176:+	Chr4	S	81.466	91	6.05e-91
XLOC_000667	strand-TCONS_00028593	A03:27324450:27324670:+	Chr4	S	88.079	66	2.79e-41
XLOC_000720	strand-TCONS_00030669	A03:5353876:5354082:-	Chr5	S	97.059	65	4.24e-59
XLOC_000730	strand-TCONS_00031189	A03:7246124:7251128:-	Chr2	S	80.161	57	3.05e-66
XLOC_000755	strand-TCONS_00032900	A03:13752549:13753911:-	Chr3	S	83.501	87	5.66e-120
XLOC_000793	strand-TCONS_00034133	A03:18189095:18189340:-	Chr4	S	77.291	100	8.89e-32
XLOC_000794	strand-TCONS_00034134	A03:18194516:18194768:-	Chr3	S	76.068	91	1.56e-19
XLOC_000861	strand-TCONS_00037137	A03_random:1241294:1241704:+	Chr2	S	86.5	62	5.16e-55
XLOC_000863	strand-TCONS_00037199	A03_random:1428143:1429350:+	Chr4	S	88.69	40	1.5e-50
XLOC_000888	strand-TCONS_00037796	A03_random:636439:639208:-	Chr5	S	78.669	41	5.52e-80
XLOC_000989	strand-TCONS_00040015	A04:9761104:9761358:+	Chr5	S	87.5	100	5.19e-79
XLOC_001075	strand-TCONS_00043157	A04:5392065:5393288:-	Chr4	S	91.818	41	3.49e-36
XLOC_001081	strand-TCONS_00043215	A04:6157086:6157813:-	Chr3	S	96.448	100	0
XLOC_001103	strand-TCONS_00043988	A04:11015848:11016301:-	Chr2	S	85.027	41	6.07e-46
XLOC_001106	strand-TCONS_00044007	A04:11215154:11215455:-	Chr2	S	79.381	95	1.09e-46
XLOC_001163	strand-TCONS_00046414	A04_random:566460:566896:-	Chr2	S	91.304	100	1.37e-166
XLOC_001164	strand-TCONS_00046436	A04_random:672364:674809:-	Chr2	S	79.435	42	7.45e-131
XLOC_001170	strand-TCONS_00046504	A04_random:984415:984725:-	Chr2	S	82.524	98	3.91e-71
XLOC_001184	strand-TCONS_00046947	A05:1240486:1241231:+	Chr2	S	80.282	51	7.31e-51
XLOC_001214	strand-TCONS_00048681	A05:8442073:8442590:+	Chr1	S	83.784	43	3.22e-49
XLOC_001277	strand-TCONS_00051388	A05:22506015:22506275:+	Chr3	S	90.805	100	1.12e-95
XLOC_001284	strand-TCONS_00051714	A05:687733:689535:-	Chr2	S	79.731	43	1.01e-148
XLOC_001289	strand-TCONS_00051847	A05:1205141:1205444:-	Chr2	S	87.043	96	1.72e-89
XLOC_001295	strand-TCONS_00052011	A05:1836928:1837481:-	Chr2	S	80.583	72	1.54e-77
XLOC_001307	strand-TCONS_00052417	A05:3368052:3368323:-	Chr2	S	81.164	100	1.24e-55
XLOC_001368	strand-TCONS_00054251	A05:14819867:14820634:-	Chr3	S	80.906	78	5.65e-123
XLOC_001397	strand-TCONS_00056011	A05:21732704:21732971:-	Chr3	S	86.567	100	1.52e-79
XLOC_001411	strand-TCONS_00056531	A05_random:479629:479895:+	Chr3	S	94.007	100	2.42e-112
XLOC_001413	strand-TCONS_00056571	A05_random:646258:646581:+	Chr3	S	98.765	100	5.98e-164
XLOC_001419	strand-TCONS_00056679	A05_random:1570594:1570940:+	Chr1	S	81.627	99	2.03e-74
XLOC_001421	strand-TCONS_00056695	A05_random:2067772:2067989:+	Chr1	S	82.243	98	9.83e-46
XLOC_001422	strand-TCONS_00056759	A05_random:2705956:2706247:+	Chr3	S	82.428	100	1.02e-66
XLOC_001425	strand-TCONS_00056809	A05_random:2901724:2902148:+	Chr3	S	86.161	52	2.58e-59
XLOC_001438	strand-TCONS_00057149	A05_random:2054147:2054373:-	Chr3	S	98.214	99	1.57e-108
XLOC_001458	strand-TCONS_00057716	A06:1800231:1800676:+	Chr2	S	84.365	68	9.49e-79
XLOC_001510	strand-TCONS_00060383	A06:14082937:14084607:+	Chr3	S	77.518	55	4.41e-137
XLOC_001520	strand-TCONS_00060996	A06:17127834:17128101:+	Chr4	S	74.118	93	2.15e-18
XLOC_001539	strand-TCONS_00062201	A06:22141547:22142748:+	Chr3	S	75.963	57	2.03e-84
XLOC_001559	strand-TCONS_00063008	A06:1044145:1044952:-	Chr1	S	79.789	79	5.95e-123
XLOC_001560	strand-TCONS_00063106	A06:1435397:1435605:-	Chr1	S	92.806	66	9.35e-51
XLOC_001576	strand-TCONS_00063968	A06:4589187:4589517:-	Chr1	S	85.714	46	2.63e-38
XLOC_001612	strand-TCONS_00065367	A06:10275485:10275719:-	ChrC	S	97.881	100	5.83e-113
XLOC_001617	strand-TCONS_00065496	A06:11286784:11287159:-	Chr3	S	88.603	72	7.8e-89
XLOC_001649	strand-TCONS_00066268	A06:17127834:17128111:-	Chr4	S	74.118	90	2.23e-18
XLOC_001698	strand-TCONS_00068517	A06_random:1712997:1714153:+	Chr3	S	86.17	48	4.41e-78
XLOC_001740	strand-TCONS_00070057	A07:5792202:5793542:+	Chr3	S	85.214	63	1.42e-66
XLOC_001779	strand-TCONS_00071775	A07:14927882:14928124:+	Chr3	S	84.08	81	3.99e-45
XLOC_001824	strand-TCONS_00073832	A07:22458961:22460749:+	Chr1	S	85.393	41	2.54e-69
XLOC_001910	strand-TCONS_00076862	A07:14623228:14623546:-	Chr1	S	89.95	62	3.13e-67
XLOC_001912	strand-TCONS_00076978	A07:14927889:14928124:-	Chr3	S	84.08	83	3.86e-45
XLOC_001953	strand-TCONS_00079215	A07:23147199:23148008:-	Chr1	S	79.925	94	4.42e-154
XLOC_001973	strand-TCONS_00079988	A07_random:9618:9905:-	Chr2	S	86.851	100	2.72e-87
XLOC_001995	strand-TCONS_00080759	A08:1181508:1182426:+	Chr1	S	82.626	52	8.85e-117
XLOC_002078	strand-TCONS_00083952	A08:17071423:17072554:+	Chr1	S	76.959	42	1.54e-55
XLOC_002154	strand-TCONS_00086694	A08:12183635:12183953:-	Chr4	S	85.802	50	1.51e-40
XLOC_002158	strand-TCONS_00086766	A08:12436453:12436670:-	Chr4	S	87.94	91	2.68e-61
XLOC_002163	strand-TCONS_00086997	A08:13458705:13460201:-	Chr4	S	82.505	49	6.14e-100
XLOC_002207	strand-TCONS_00089205	A08_random:495173:495637:-	Chr1	S	82.969	97	2.05e-105
XLOC_002229	strand-TCONS_00089972	A09:1627199:1627827:+	Chr4	S	77.519	63	1.25e-28
XLOC_002233	strand-TCONS_00090087	A09:1993463:1993747:+	Chr5	S	91.195	56	6.07e-54
XLOC_002238	strand-TCONS_00090453	A09:3153189:3154186:+	Chr5	S	83.696	64	2.05e-63
XLOC_002260	strand-TCONS_00091671	A09:8143970:8144334:+	Chr3	S	88	47	3.7e-52
XLOC_002286	strand-TCONS_00092474	A09:12722991:12723945:+	Chr3	S	77.672	41	6.03e-54
XLOC_002353	strand-TCONS_00094258	A09:23766365:23770051:+	Chr3	S	82.143	97	4.64e-60
XLOC_002355	strand-TCONS_00094356	A09:24160534:24160818:+	Chr3	S	83.23	56	2.25e-33
XLOC_002375	strand-TCONS_00095082	A09:26914219:26914508:+	Chr3	S	86.897	50	2.27e-38
XLOC_002377	strand-TCONS_00095397	A09:27992876:27994411:+	Chr3	S	75.533	60	3.03e-93
XLOC_002381	strand-TCONS_00095804	A09:29563285:29563548:+	Chr2	S	86.577	86	7.38e-38
XLOC_002392	strand-TCONS_00096491	A09:31951384:31952160:+	Chr1	S	78.63	75	5.92e-98
XLOC_002420	strand-TCONS_00097496	A09:1529446:1529982:-	Chr5	S	78.696	71	4.06e-31
XLOC_002432	strand-TCONS_00097938	A09:3130554:3130855:-	Chr5	S	89.418	62	4.97e-60
XLOC_002487	strand-TCONS_00099833	A09:12609536:12610314:-	Chr3	S	81.744	43	2.86e-71
XLOC_002506	strand-TCONS_00100409	A09:15836526:15837052:-	Chr1	S	85.621	42	2.9e-38
XLOC_002554	strand-TCONS_00101868	A09:24408142:24408388:-	Chr3	S	88.024	66	1.88e-48
XLOC_002606	strand-TCONS_00104874	A09_random:1558190:1558762:+	Chr3	S	97.906	100	0
XLOC_002612	strand-TCONS_00105013	A09_random:2784262:2784652:+	Chr3	S	78.316	97	1.1e-57
XLOC_002618	strand-TCONS_00105193	A09_random:3467177:3473072:+	Chr2	S	80.478	55	0
XLOC_002665	strand-TCONS_00106883	A10:2711661:2712048:+	Chr1	S	85.976	41	6.7e-40
XLOC_002707	strand-TCONS_00107885	A10:9587259:9588893:+	Chr5	S	81.365	41	1.69e-76
XLOC_002730	strand-TCONS_00109765	A10:15790711:15796938:+	Chr5	S	82.071	58	1.87e-170
XLOC_002768	strand-TCONS_00111223	A10:4642523:4642779:-	Chr5	S	90.612	95	6.67e-88
XLOC_002802	strand-TCONS_00112247	A10:11152035:11155889:-	Chr5	S	84.415	50	0
XLOC_002807	strand-TCONS_00112751	A10:12776395:12776827:-	Chr5	S	83.193	53	3.43e-53
XLOC_002832	strand-TCONS_00114382	A10_random:582422:583188:+	Chr5	S	96.479	41	3.69e-60
XLOC_002856	strand-TCONS_00115319	Ann_random:545916:546710:+	Chr5	S	84.848	71	1.49e-60
XLOC_002978	strand-TCONS_00118582	Ann_random:25224889:25225114:+	Chr1	S	97.321	52	6.12e-48
XLOC_003000	strand-TCONS_00119101	Ann_random:29807506:29808244:+	Chr2	S	89.965	44	1.76e-102
XLOC_003001	strand-TCONS_00119170	Ann_random:30196497:30197199:+	Chr3	S	75.124	55	5.81e-38
XLOC_003003	strand-TCONS_00119236	Ann_random:30660235:30660790:+	Chr3	S	98.864	47	5.14e-132
XLOC_003038	strand-TCONS_00119879	Ann_random:35699135:35699703:+	Chr3	S	83.889	95	1.12e-143
XLOC_003089	strand-TCONS_00120756	Ann_random:41872658:41872898:+	Chr5	S	89.03	95	3.79e-75
XLOC_003090	strand-TCONS_00120786	Ann_random:42099825:42100412:+	Chr4	S	78.486	82	7.68e-71
XLOC_003113	strand-TCONS_00121058	Ann_random:44002609:44003066:+	Chr1	S	77.273	50	4.88e-27
XLOC_003124	strand-TCONS_00121228	Ann_random:45285544:45286452:+	Chr3	S	93.88	100	0
XLOC_003125	strand-TCONS_00121264	Ann_random:45419177:45420299:+	Chr1	S	82.615	56	7.99e-153
XLOC_003131	strand-TCONS_00121332	Ann_random:45956329:45958447:+	Chr2	S	75.894	49	2.04e-126
XLOC_003154	strand-TCONS_00121509	Ann_random:47547841:47548464:+	Chr3	S	94.771	98	0
XLOC_003165	strand-TCONS_00121600	Ann_random:48365753:48366081:+	Chr5	S	94.667	46	1.52e-60
XLOC_003166	strand-TCONS_00121604	Ann_random:48382110:48382735:+	Chr3	S	79.751	49	1.81e-52
XLOC_003172	strand-TCONS_00121652	Ann_random:329855:333799:-	Chr5	S	77.551	58	4.4e-80
XLOC_003177	strand-TCONS_00121916	Ann_random:1516503:1519946:-	Chr3	S	77.954	51	1.06e-163
XLOC_003201	strand-TCONS_00122550	Ann_random:6601018:6601240:-	Chr3	S	99.548	99	7.11e-112
XLOC_003227	strand-TCONS_00123376	Ann_random:12942871:12943272:-	Chr3	S	98.259	100	0
XLOC_003268	strand-TCONS_00124251	Ann_random:19354733:19355684:-	Chr2	S	94.552	100	0
XLOC_003295	strand-TCONS_00124694	Ann_random:23076053:23076825:-	Chr2	S	80.168	73	1.25e-109
XLOC_003298	strand-TCONS_00124802	Ann_random:24156508:24156725:-	Chr3	S	99.083	100	1.5e-108
XLOC_003333	strand-TCONS_00125358	Ann_random:29218116:29218370:-	Chr5	S	83.835	100	8.86e-62
XLOC_003342	strand-TCONS_00125566	Ann_random:30245240:30245492:-	Chr3	S	97.61	99	3.76e-120
XLOC_003356	strand-TCONS_00125796	Ann_random:31570669:31571140:-	Chr3	S	91.576	78	1.19e-142
XLOC_003365	strand-TCONS_00125975	Ann_random:32911168:32911932:-	Chr1	S	83.972	89	0
XLOC_003366	strand-TCONS_00126038	Ann_random:33535364:33535986:-	Chr5	S	87.19	96	1.03e-71
XLOC_003451	strand-TCONS_00127299	Ann_random:42566112:42566884:-	Chr3	S	93.949	84	0
XLOC_003473	strand-TCONS_00127470	Ann_random:43908722:43909912:-	Chr1	S	82.746	54	3.67e-60
XLOC_003479	strand-TCONS_00127498	Ann_random:44234803:44235347:-	Chr5	S	78.166	89	2.72e-59
XLOC_003480	strand-TCONS_00127505	Ann_random:44312197:44312507:-	Chr2	S	91.473	57	4.74e-44
XLOC_003515	strand-TCONS_00127756	Ann_random:46459207:46459821:-	Chr1	S	76.829	63	2.32e-46
XLOC_003519	strand-TCONS_00127868	Ann_random:47280162:47281071:-	Chr4	S	81.818	66	5.74e-54
XLOC_003537	strand-TCONS_00128557	C01:1977961:1978718:+	Chr4	S	76.588	99	9.66e-96
XLOC_003561	strand-TCONS_00129971	C01:8730579:8731081:+	Chr4	S	92.095	50	1.35e-97
XLOC_003634	strand-TCONS_00131990	C01:24438239:24438588:+	ChrM	S	94.239	100	5.51e-100
XLOC_003671	strand-TCONS_00133159	C01:35171498:35172443:+	Chr3	S	76.027	59	9.79e-67
XLOC_003693	strand-TCONS_00134325	C01:1969568:1970115:-	Chr4	S	84.362	43	4.35e-58
XLOC_003715	strand-TCONS_00135218	C01:5542820:5543701:-	Chr4	S	74.946	97	8.85e-87
XLOC_003743	strand-TCONS_00136143	C01:10900974:10901522:-	Chr4	S	85.818	50	1.53e-77
XLOC_003749	strand-TCONS_00136331	C01:11876561:11878510:-	Chr2	S	79.333	57	9.65e-17
XLOC_003823	strand-TCONS_00138310	C01:28401074:28401609:-	Chr4	S	74.671	60	5.82e-17
XLOC_003834	strand-TCONS_00138523	C01:30331018:30331426:-	Chr4	S	79.052	96	3.16e-68
XLOC_003853	strand-TCONS_00139172	C01:35015684:35016126:-	Chr3	S	82.789	99	3.25e-108
XLOC_003958	strand-TCONS_00142843	C02:7421104:7422975:+	Chr5	S	74.327	43	6.89e-40
XLOC_004037	strand-TCONS_00145108	C02:26164053:26164601:+	Chr4	S	80.473	85	1.39e-61
XLOC_004221	strand-TCONS_00151023	C02:22011055:22011354:-	Chr1	S	78.864	99	5e-50
XLOC_004321	strand-TCONS_00152775	C02:39187836:39188041:-	Chr3	S	98.058	100	1.43e-98
XLOC_004383	strand-TCONS_00154356	C02_random:3992979:3993307:+	Chr1	S	82.73	100	2.47e-78
XLOC_004398	strand-TCONS_00154791	C02_random:1645659:1646478:-	Chr1	S	84.362	43	9.66e-61
XLOC_004401	strand-TCONS_00154811	C02_random:1791242:1791553:-	Chr1	S	86.691	88	1.08e-81
XLOC_004407	strand-TCONS_00154900	C02_random:2395334:2395601:-	Chr1	S	87.963	81	9.3e-67
XLOC_004432	strand-TCONS_00155823	C03:2086652:2087421:+	Chr5	S	77.989	48	2.91e-51
XLOC_004603	strand-TCONS_00162225	C03:33568561:33569864:+	Chr3	S	99.171	46	0
XLOC_004700	strand-TCONS_00164693	C03:54688449:54688907:+	Chr4	S	83.003	77	5.79e-86
XLOC_004731	strand-TCONS_00165667	C03:326967:327252:-	Chr5	S	93.103	60	9.99e-67
XLOC_004773	strand-TCONS_00167898	C03:7772842:7773190:-	Chr1	S	87.662	100	5.99e-44
XLOC_004791	strand-TCONS_00168500	C03:10217892:10218111:-	Chr2	S	82.018	99	3.57e-45
XLOC_004795	strand-TCONS_00168535	C03:10478587:10479765:-	Chr2	S	78.189	44	6.95e-32
XLOC_004803	strand-TCONS_00168900	C03:12432643:12433807:-	Chr2	S	80.18	56	2.38e-34
XLOC_004925	strand-TCONS_00173353	C03:38554770:38562156:-	Chr3	S	81.967	45	0
XLOC_004962	strand-TCONS_00174213	C03:47604214:47607015:-	Chr1	S	77.51	72	0
XLOC_004999	strand-TCONS_00175300	C03:55551352:55551947:-	Chr4	S	86.052	67	9.39e-120
XLOC_005053	strand-TCONS_00176659	C03_random:2680980:2681418:+	Chr3	S	80.403	79	9.47e-69
XLOC_005286	strand-TCONS_00184423	C04:42678415:42678684:+	Chr4	S	81.955	98	2.64e-57
XLOC_005305	strand-TCONS_00185221	C04:46586511:46586819:+	Chr2	S	90.584	99	1.02e-111
XLOC_005311	strand-TCONS_00185358	C04:47217874:47218541:+	Chr2	S	82.496	99	1.66e-162
XLOC_005321	strand-TCONS_00185888	C04:620072:621970:-	Chr2	S	79.71	52	0
XLOC_005326	strand-TCONS_00186008	C04:1298693:1299799:-	Chr2	S	83.015	41	3.88e-111
XLOC_005327	strand-TCONS_00186017	C04:1353661:1353924:-	Chr2	S	88.973	98	3.2e-86
XLOC_005336	strand-TCONS_00186443	C04:3592384:3593166:-	Chr2	S	92.537	42	2.5e-48
XLOC_005369	strand-TCONS_00187729	C04:11288272:11288557:-	Chr2	S	83.916	97	2.78e-67
XLOC_005417	strand-TCONS_00188757	C04:21906762:21907055:-	Chr5	S	87.671	99	7.68e-93
XLOC_005430	strand-TCONS_00189195	C04:24881015:24881513:-	Chr3	S	83.691	46	2.37e-55
XLOC_005485	strand-TCONS_00190681	C04:36437371:36437913:-	Chr2	S	75.51	53	9.74e-25
XLOC_005487	strand-TCONS_00190727	C04:36883140:36883571:-	Chr2	S	78.862	83	4.39e-57
XLOC_005515	strand-TCONS_00191685	C04:42678423:42679009:-	Chr2	S	81.765	57	1.27e-73
XLOC_005531	strand-TCONS_00192455	C04:46586558:46586826:-	Chr2	S	91.667	97	5.35e-99
XLOC_005586	strand-TCONS_00194434	C04_random:3860331:3861615:-	Chr2	S	78.853	42	1.01e-87
XLOC_005613	strand-TCONS_00195827	C05:4811209:4812046:+	Chr1	S	77.445	58	1.44e-69
XLOC_005620	strand-TCONS_00196209	C05:6649628:6650437:+	Chr1	S	80.482	46	2.98e-71
XLOC_005621	strand-TCONS_00196257	C05:6818519:6818785:+	Chr1	S	87.97	99	4.19e-85
XLOC_005633	strand-TCONS_00196834	C05:8922039:8952679:+	Chr1	S	80.998	68	0
XLOC_005635	strand-TCONS_00196902	C05:9332587:9332791:+	Chr2	S	96.875	45	5.71e-23
XLOC_005701	strand-TCONS_00198711	C05:23124661:23125199:+	Chr2	S	82.883	81	1.5e-77
XLOC_005764	strand-TCONS_00200411	C05:37543085:37543374:+	Chr3	S	78.648	96	1.35e-45
XLOC_005772	strand-TCONS_00200644	C05:38741627:38741983:+	Chr3	S	86	56	1.3e-51
XLOC_005803	strand-TCONS_00202936	C05:3330976:3332772:-	Chr1	S	76.834	47	1.79e-101
XLOC_005815	strand-TCONS_00203687	C05:6818512:6818818:-	Chr1	S	87.948	100	6.18e-99
XLOC_005924	strand-TCONS_00206816	C05:31782640:31783718:-	ChrC	S	89.344	100	0
XLOC_006045	strand-TCONS_00211122	C06:6549417:6550539:+	Chr3	S	89.286	44	3.09e-51
XLOC_006123	strand-TCONS_00213126	C06:22005826:22006270:+	Chr1	S	86.552	64	2.61e-84
XLOC_006192	strand-TCONS_00216096	C06:3550348:3550714:-	Chr1	S	80.069	79	2.87e-53
XLOC_006263	strand-TCONS_00217821	C06:17061916:17062121:-	ChrM	S	93.514	85	8.95e-71
XLOC_006271	strand-TCONS_00218079	C06:19092495:19092903:-	Chr1	S	86.01	45	2.51e-49
XLOC_006276	strand-TCONS_00218255	C06:19795280:19795496:-	Chr3	S	84.404	99	2.7e-51
XLOC_006277	strand-TCONS_00218307	C06:20121189:20121454:-	Chr3	S	91.096	55	2.04e-48
XLOC_006321	strand-TCONS_00219842	C06:29803558:29805380:-	Chr1	S	81.375	50	8.84e-71
XLOC_006332	strand-TCONS_00220361	C06:32949736:32951433:-	Chr1	S	76.127	47	3.74e-35
XLOC_006353	strand-TCONS_00221433	C06_random:233497:233959:+	Chr1	S	85.6	53	3.59e-68
XLOC_006366	strand-TCONS_00221753	C06_random:3194927:3195452:+	Chr1	S	82.748	60	6.83e-71
XLOC_006385	strand-TCONS_00222055	C06_random:2093472:2095001:-	Chr5	S	78.329	62	1.16e-112
XLOC_006434	strand-TCONS_00223561	C07:13760033:13760621:+	Chr2	S	74.671	99	7.8e-61
XLOC_006519	strand-TCONS_00225722	C07:29428428:29428916:+	Chr3	S	83.333	40	3.95e-43
XLOC_006523	strand-TCONS_00225805	C07:29831431:29832340:+	Chr3	S	80.05	41	4.35e-70
XLOC_006543	strand-TCONS_00226457	C07:33030443:33031233:+	Chr5	S	84.882	68	2.61e-146
XLOC_006563	strand-TCONS_00227521	C07:37260578:37260835:+	ChrC	S	98.031	98	1.77e-123
XLOC_006660	strand-TCONS_00230947	C07:15327863:15329314:-	Chr1	S	76.703	47	6.86e-85
XLOC_006735	strand-TCONS_00233189	C07:31704992:31705334:-	Chr3	S	87.097	51	1.61e-50
XLOC_006798	strand-TCONS_00236351	C07_random:707790:708156:+	Chr3	S	90.028	95	1.2e-126
XLOC_006849	strand-TCONS_00237789	C08:2826183:2826487:+	Chr1	S	84.793	70	1.82e-54
XLOC_006925	strand-TCONS_00239740	C08:20353550:20354444:+	Chr1	S	83.636	77	1.31e-179
XLOC_006964	strand-TCONS_00241505	C08:29777003:29777221:+	Chr3	S	86.567	61	4.66e-34
XLOC_006993	strand-TCONS_00243146	C08:36132423:36133413:+	Chr1	S	78.467	59	3.54e-96
XLOC_007026	strand-TCONS_00244531	C08:5013788:5014017:-	Chr3	S	80.226	93	1.78e-28
XLOC_007083	strand-TCONS_00245693	C08:17259131:17259856:-	Chr4	S	76.938	67	7.5e-62
XLOC_007089	strand-TCONS_00245868	C08:18112435:18112668:-	Chr4	S	88.073	93	6.18e-68
XLOC_007102	strand-TCONS_00246335	C08:20354545:20355206:-	Chr1	S	84.698	84	4.64e-153
XLOC_007134	strand-TCONS_00247886	C08:27596887:27597120:-	Chr2	S	91.739	98	7.78e-87
XLOC_007141	strand-TCONS_00248125	C08:28789476:28789687:-	Chr3	S	87.755	92	1.56e-58
XLOC_007162	strand-TCONS_00249001	C08:32545617:32545818:-	ChrC	S	96.535	100	2.36e-91
XLOC_007192	strand-TCONS_00250685	C08_random:21791:22281:+	Chr3	S	97.722	80	0
XLOC_007217	strand-TCONS_00251326	C08_random:22023:22280:-	Chr3	S	99.228	100	1.05e-130
XLOC_007221	strand-TCONS_00251372	C08_random:807312:807838:-	Chr1	S	83.015	96	2.95e-124
XLOC_007226	strand-TCONS_00251448	C08_random:1611060:1611420:-	Chr3	S	97.23	100	1.84e-174
XLOC_007250	strand-TCONS_00252153	C09:1350246:1350638:+	Chr4	S	82.673	48	2.44e-39
XLOC_007328	strand-TCONS_00254561	C09:17670328:17670643:+	Chr2	S	89.362	44	8.92e-43
XLOC_007331	strand-TCONS_00254647	C09:18205171:18205788:+	Chr2	S	82.578	89	9.61e-130
XLOC_007332	strand-TCONS_00254648	C09:18205976:18206658:+	Chr2	S	79.641	44	3.32e-50
XLOC_007335	strand-TCONS_00254783	C09:18920559:18921544:+	Chr3	S	78.774	41	4.75e-65
XLOC_007411	strand-TCONS_00256473	C09:36371178:36372338:+	Chr5	S	92.308	80	1.68e-89
XLOC_007427	strand-TCONS_00257086	C09:40408229:40408524:+	Chr5	S	84.236	67	1.07e-46
XLOC_007441	strand-TCONS_00257591	C09:43038836:43044194:+	Chr5	S	78.339	64	6.64e-78
XLOC_007464	strand-TCONS_00258792	C09:47453397:47456169:+	Chr5	S	77.778	40	1.81e-162
XLOC_007473	strand-TCONS_00259297	C09:831813:832651:-	Chr3	S	79.224	41	1.46e-59
XLOC_007491	strand-TCONS_00260027	C09:5082222:5083215:-	Chr5	S	78.802	43	1.71e-69
XLOC_007516	strand-TCONS_00260860	C09:11351451:11395754:-	Chr3	S	85.345	89	3.17e-61
XLOC_007551	strand-TCONS_00261909	C09:18779997:18780887:-	Chr3	S	89.167	49	1.13e-35
XLOC_007607	strand-TCONS_00263225	C09:32944104:32944317:-	Chr1	S	90.173	79	2.04e-57
XLOC_007682	strand-TCONS_00266272	C09_random:710075:711670:+	Chr1	S	79.468	40	4.02e-40
XLOC_007734	strand-TCONS_00267617	Cnn_random:1744630:1744945:+	Chr4	S	80.634	89	6.85e-49
XLOC_007739	strand-TCONS_00267905	Cnn_random:3030907:3031352:+	Chr5	S	85.256	49	1.68e-36
XLOC_007771	strand-TCONS_00268988	Cnn_random:10467926:10468302:+	Chr5	S	78.853	68	6.49e-40
XLOC_007789	strand-TCONS_00269559	Cnn_random:14725695:14726509:+	Chr5	S	86.977	41	2.73e-61
XLOC_007840	strand-TCONS_00270655	Cnn_random:21258645:21259297:+	Chr2	S	87.861	49	1.14e-49
XLOC_007842	strand-TCONS_00270728	Cnn_random:21712007:21712350:+	Chr3	S	96.221	100	4.97e-160
XLOC_007950	strand-TCONS_00274047	Cnn_random:45536596:45536960:+	Chr5	S	87.879	45	2.88e-48
XLOC_008045	strand-TCONS_00276529	Cnn_random:64150814:64151499:+	Chr1	S	81.126	41	1.19e-54
XLOC_008046	strand-TCONS_00276537	Cnn_random:64211843:64212538:+	Chr1	S	81.087	59	1.16e-84
XLOC_008080	strand-TCONS_00277112	Cnn_random:68714732:68716638:+	Chr2	S	85.69	59	0
XLOC_008093	strand-TCONS_00277290	Cnn_random:70047388:70048503:+	Chr3	S	98.947	51	0
XLOC_008101	strand-TCONS_00277378	Cnn_random:70842874:70843673:+	Chr2	S	78.027	59	3.47e-60
XLOC_008111	strand-TCONS_00277470	Cnn_random:71810458:71811015:+	Chr2	S	80.864	56	1.23e-58
XLOC_008136	strand-TCONS_00277722	Cnn_random:73930999:73931808:+	Chr4	S	78.584	77	1.39e-78
XLOC_008156	strand-TCONS_00278036	Cnn_random:76369374:76369635:+	Chr2	S	88.235	97	3.19e-81
XLOC_008158	strand-TCONS_00278067	Cnn_random:76577962:76578517:+	Chr3	S	95.73	100	0
XLOC_008162	strand-TCONS_00278112	Cnn_random:77038836:77039301:+	Chr2	S	81.09	67	1.31e-62
XLOC_008199	strand-TCONS_00278527	Cnn_random:80473996:80475664:+	Chr1	S	78.334	99	0
XLOC_008200	strand-TCONS_00278539	Cnn_random:80566721:80568050:+	Chr2	S	80.977	58	4.3e-171
XLOC_008321	strand-TCONS_00281791	Cnn_random:21427754:21431642:-	Chr3	S	76.41	64	0
XLOC_008324	strand-TCONS_00281825	Cnn_random:21708987:21711088:-	Chr3	S	94.056	99	0
XLOC_008349	strand-TCONS_00282848	Cnn_random:28073731:28074653:-	Chr3	S	94.488	52	3.26e-49
XLOC_008429	strand-TCONS_00284946	Cnn_random:42941057:42941435:-	Chr1	S	79.521	98	2.91e-68
XLOC_008504	strand-TCONS_00286552	Cnn_random:54134633:54135114:-	Chr5	S	77.358	76	1.07e-53
XLOC_008518	strand-TCONS_00286860	Cnn_random:56494001:56494410:-	Chr5	S	85.714	41	1.57e-21
XLOC_008527	strand-TCONS_00287159	Cnn_random:58516886:58517096:-	Chr1	S	85.577	99	2.6e-56
XLOC_008608	strand-TCONS_00288721	Cnn_random:68578124:68581314:-	Chr1	S	84.108	69	0
XLOC_008610	strand-TCONS_00288737	Cnn_random:68714747:68716648:-	Chr2	S	85.589	59	0
XLOC_008663	strand-TCONS_00289398	Cnn_random:73811907:73812172:-	Chr4	S	85.609	98	7.08e-73
XLOC_008691	strand-TCONS_00289790	Cnn_random:77032358:77032854:-	Chr5	S	83.122	48	1.42e-52
XLOC_008694	strand-TCONS_00289831	Cnn_random:77356244:77357212:-	Chr1	S	79.439	78	1.36e-89
XLOC_008700	strand-TCONS_00289886	Cnn_random:77808812:77809492:-	Chr1	S	88.785	40	2.73e-29
XLOC_008705	strand-TCONS_00289922	Cnn_random:78088800:78089284:-	Chr2	S	88.095	43	2.94e-64
XLOC_008734	strand-TCONS_00290188	Cnn_random:80441885:80442655:-	Chr1	S	83.673	68	2.22e-111
XLOC_008775	strand-TCONS_00290716	Unn_random:4728913:4729267:+	Chr3	S	97.746	100	1.81e-174
XLOC_008787	strand-TCONS_00290835	Unn_random:5787077:5787301:+	Chr3	S	98.667	100	9.29e-111
XLOC_008789	strand-TCONS_00290841	Unn_random:5825900:5826650:+	Chr3	S	92.676	99	0
XLOC_008792	strand-TCONS_00290846	Unn_random:5879008:5879684:+	Chr3	S	96.603	100	0
XLOC_008793	strand-TCONS_00290850	Unn_random:5913441:5913674:+	Chr5	S	81.215	75	3.02e-31
XLOC_008801	strand-TCONS_00290911	Unn_random:6569776:6570049:+	Chr3	S	86.282	100	2.02e-78
XLOC_008884	strand-TCONS_00291777	Unn_random:5825908:5826650:-	Chr3	S	92.857	99	0
XLOC_008900	strand-TCONS_00292003	Unn_random:7843875:7844115:-	Chr5	S	93.636	46	3.98e-40
XLOC_008903	strand-TCONS_00292026	Unn_random:8059372:8059666:-	Chr3	S	95.593	100	7.29e-133

## Sheet: B.rapa
LncRNA in B.napus	bna_old_id	B.napus LncRNA genomic position	B.rapa chromosome	support	%identity	%coverage	e-value
XLOC_000001	polyA-TCONS_00000031	A01:95932:97084:+	A01	S	99.805	100	0
XLOC_000002	polyA-TCONS_00000039	A01:213987:217181:+	A01	S	98.996	100	0
XLOC_000003	polyA-TCONS_00000105	A01:496218:497550:+	A01	S	96.404	100	0
XLOC_000004	polyA-TCONS_00000153	A01:620787:623372:+	A01	S	96.691	94	0
XLOC_000005	polyA-TCONS_00000321	A01:1091710:1093005:+	A01	S	100	72	2.06e-129
XLOC_000008	polyA-TCONS_00000446	A01:1579100:1579904:+	A01	S	99.312	100	0
XLOC_000010	polyA-TCONS_00000595	A01:1838568:1839297:+	A10	S	99.644	44	2.29e-144
XLOC_000012	polyA-TCONS_00000701	A01:2348802:2350904:+	A01	S	99.648	100	3.24e-146
XLOC_000013	polyA-TCONS_00000747	A01:2543104:2544730:+	A01	S	95.181	92	0
XLOC_000016	polyA-TCONS_00000864	A01:2999124:3000376:+	A01	S	91.971	100	1.17e-157
XLOC_000017	polyA-TCONS_00001017	A01:3688163:3689096:+	Scaffold001373	S	92.466	48	5.48e-53
XLOC_000018	polyA-TCONS_00001095	A01:4159913:4162461:+	A01	S	100	97	0
XLOC_000020	polyA-TCONS_00001175	A01:4534310:4535922:+	A03	S	99.552	93	0
XLOC_000021	polyA-TCONS_00001232	A01:4755123:4756516:+	A01	S	100	100	0
XLOC_000022	polyA-TCONS_00001297	A01:4990152:4991396:+	A01	S	100	97	9.73e-89
XLOC_000024	polyA-TCONS_00001351	A01:5164143:5165041:+	A01	S	100	100	0
XLOC_000025	polyA-TCONS_00001356	A01:5186293:5187242:+	A01	S	99.687	100	0
XLOC_000028	polyA-TCONS_00001430	A01:5440632:5442142:+	A01	S	96.571	56	2.56e-76
XLOC_000029	polyA-TCONS_00001460	A01:5566139:5567342:+	A08	S	93.168	45	7.09e-131
XLOC_000030	polyA-TCONS_00001537	A01:5856589:5857794:+	A01	S	100	100	0
XLOC_000031	polyA-TCONS_00001563	A01:6004987:6005464:+	A05	S	95.082	80	1.76e-133
XLOC_000033	polyA-TCONS_00001650	A01:6432996:6433683:+	A01	S	99.752	100	0
XLOC_000035	polyA-TCONS_00001696	A01:6745572:6746332:+	Scaffold000228	S	94.014	79	2.92e-118
XLOC_000038	polyA-TCONS_00001836	A01:7255004:7255771:+	A01	S	100	100	2.92e-178
XLOC_000040	polyA-TCONS_00001878	A01:7430054:7431226:+	A01	S	99.592	100	1.96e-124
XLOC_000042	polyA-TCONS_00002065	A01:8307583:8308405:+	A01	S	99.685	100	0
XLOC_000043	polyA-TCONS_00002066	A01:8312905:8314289:+	A01	S	98.851	100	0
XLOC_000048	polyA-TCONS_00002242	A01:9277206:9278072:+	A01	S	93.993	100	1.44e-115
XLOC_000050	polyA-TCONS_00002275	A01:9389906:9390664:+	A01	S	100	100	0
XLOC_000051	polyA-TCONS_00002278	A01:9413611:9415114:+	A01	S	92.471	73	0
XLOC_000054	polyA-TCONS_00002338	A01:9742764:9745045:+	A01	S	99.388	98	0
XLOC_000058	polyA-TCONS_00002387	A01:10177814:10179142:+	A01	S	100	100	1.28e-165
XLOC_000060	polyA-TCONS_00002461	A01:10861625:10863176:+	A01	S	99.713	100	0
XLOC_000061	polyA-TCONS_00002476	A01:10903886:10904373:+	A01	S	99.661	100	2.33e-152
XLOC_000062	polyA-TCONS_00002500	A01:11186759:11187997:+	A01	S	99.67	100	0
XLOC_000063	polyA-TCONS_00002518	A01:11542059:11542831:+	A01	S	98.012	100	0
XLOC_000066	polyA-TCONS_00002661	A01:12877421:12879238:+	A01	S	99.672	100	0
XLOC_000073	polyA-TCONS_00002815	A01:14809812:14810752:+	A03	S	97.323	100	0
XLOC_000075	polyA-TCONS_00002839	A01:14946626:14947894:+	A01	S	99.4	100	0
XLOC_000076	polyA-TCONS_00002847	A01:14974995:14977185:+	A01	S	99.663	66	5.09e-153
XLOC_000079	polyA-TCONS_00002850	A01:15002558:15003890:+	A02	S	98.869	98	0
XLOC_000080	polyA-TCONS_00002864	A01:15175133:15176700:+	A04	S	99.773	100	0
XLOC_000082	polyA-TCONS_00002922	A01:15684008:15685297:+	A01	S	99.144	89	0
XLOC_000090	polyA-TCONS_00003009	A01:16796074:16797517:+	A01	S	99.339	100	0
XLOC_000097	polyA-TCONS_00003306	A01:18819496:18821558:+	A01	S	100	100	0
XLOC_000098	polyA-TCONS_00003309	A01:18888614:18889139:+	A08	S	93.269	97	1.28e-80
XLOC_000099	polyA-TCONS_00003315	A01:18911682:18913303:+	A01	S	99.45	100	0
XLOC_000100	polyA-TCONS_00003316	A01:18922501:18924566:+	A09	S	98.397	100	8.14e-155
XLOC_000106	polyA-TCONS_00003470	A01:19860268:19861112:+	A01	S	99.444	100	0
XLOC_000108	polyA-TCONS_00003547	A01:20292930:20293380:+	A01	S	97.967	100	2.18e-117
XLOC_000109	polyA-TCONS_00003674	A01:20728148:20728754:+	Scaffold000164	S	91.332	91	9.94e-177
XLOC_000110	polyA-TCONS_00003675	A01:20739831:20741038:+	Scaffold000164	S	99.261	100	0
XLOC_000111	polyA-TCONS_00003692	A01:20814965:20816040:+	A01	S	99.65	100	3.27e-147
XLOC_000112	polyA-TCONS_00003732	A01:20922459:20923427:+	A01	S	98.366	100	3.24e-151
XLOC_000113	polyA-TCONS_00003800	A01:21086921:21166230:+	A01	S	95.833	97	1.1e-139
XLOC_000116	polyA-TCONS_00003984	A01:21740848:21741900:+	A01	S	96.296	97	1.64e-147
XLOC_000117	polyA-TCONS_00003985	A01:21743107:21745184:+	A01	S	98.291	99	0
XLOC_000118	polyA-TCONS_00004013	A01:21836397:21837850:+	A01	S	84.879	94	4.66e-121
XLOC_000126	polyA-TCONS_00004558	A01:1270220:1271531:-	A01	S	95.829	100	0
XLOC_000127	polyA-TCONS_00004572	A01:1315286:1315835:-	A01	S	95.455	100	4.81e-115
XLOC_000128	polyA-TCONS_00004573	A01:1318311:1319366:-	A01	S	99.442	100	0
XLOC_000129	polyA-TCONS_00004598	A01:1367517:1368292:-	A01	S	97.143	96	4.37e-114
XLOC_000130	polyA-TCONS_00004672	A01:1546262:1547471:-	A01	S	99.561	100	0
XLOC_000132	polyA-TCONS_00004811	A01:1965348:1966212:-	A01	S	100	100	6.65e-153
XLOC_000133	polyA-TCONS_00004868	A01:2045419:2047236:-	A10	S	99.672	100	9.45e-158
XLOC_000135	polyA-TCONS_00005114	A01:2804277:2805257:-	A01	S	100	100	0
XLOC_000137	polyA-TCONS_00005205	A01:3324161:3326304:-	A01	S	93.08	56	6.62e-117
XLOC_000140	polyA-TCONS_00005416	A01:4089278:4092293:-	A01	S	99.937	100	0
XLOC_000141	polyA-TCONS_00005578	A01:5007364:5008070:-	A01	S	100	100	4.52e-176
XLOC_000143	polyA-TCONS_00005672	A01:5463779:5467423:-	A01	S	92.477	93	0
XLOC_000145	polyA-TCONS_00005850	A01:6297376:6298309:-	A01	S	97.183	100	0
XLOC_000146	polyA-TCONS_00005851	A01:6303757:6304932:-	A01	S	96.947	100	0
XLOC_000150	polyA-TCONS_00005941	A01:6691241:6693735:-	A04	S	98.83	56	2.7e-173
XLOC_000158	polyA-TCONS_00006418	A01:9117106:9117947:-	A10	S	100	96	0
XLOC_000162	polyA-TCONS_00006526	A01:9748688:9750141:-	A01	S	100	100	0
XLOC_000164	polyA-TCONS_00006592	A01:10186147:10186812:-	A01	S	100	100	1.95e-118
XLOC_000165	polyA-TCONS_00006736	A01:11112065:11112761:-	A01	S	98.163	100	0
XLOC_000166	polyA-TCONS_00006746	A01:11359540:11360913:-	A10	S	85.859	50	5.69e-81
XLOC_000169	polyA-TCONS_00006793	A01:12296401:12297812:-	A01	S	100	99	0
XLOC_000172	polyA-TCONS_00006824	A01:12552181:12553781:-	A09	S	99.722	100	0
XLOC_000174	polyA-TCONS_00006862	A01:12971041:12972695:-	A01	S	100	100	0
XLOC_000175	polyA-TCONS_00006890	A01:13235682:13236466:-	A01	S	100	100	0
XLOC_000178	polyA-TCONS_00006952	A01:14133311:14134912:-	A01	S	94.609	99	3.1e-162
XLOC_000179	polyA-TCONS_00006974	A01:14483536:14484811:-	A09	S	99.11	100	0
XLOC_000185	polyA-TCONS_00007129	A01:15778538:15780849:-	A01	S	99.85	100	0
XLOC_000191	polyA-TCONS_00007263	A01:17013327:17014410:-	A01	S	99.574	100	0
XLOC_000192	polyA-TCONS_00007269	A01:17115263:17116579:-	Scaffold000111	S	97.935	48	0
XLOC_000193	polyA-TCONS_00007473	A01:18396719:18399504:-	A02	S	96.066	97	0
XLOC_000194	polyA-TCONS_00007519	A01:18693451:18695208:-	A01	S	99.879	51	0
XLOC_000196	polyA-TCONS_00007636	A01:19191254:19191870:-	A01	S	100	75	0
XLOC_000197	polyA-TCONS_00007637	A01:19198561:19199635:-	A01	S	99.281	100	0
XLOC_000199	polyA-TCONS_00007675	A01:19450328:19452120:-	A01	S	99.89	100	0
XLOC_000201	polyA-TCONS_00007721	A01:19701533:19702220:-	A01	S	98.133	100	0
XLOC_000204	polyA-TCONS_00007826	A01:20197497:20199610:-	A02	S	99.502	71	2.85e-100
XLOC_000206	polyA-TCONS_00007969	A01:20920646:20922292:-	A01	S	98.996	100	0
XLOC_000208	polyA-TCONS_00007996	A01:21056382:21057591:-	A01	S	98.015	100	0
XLOC_000213	polyA-TCONS_00008203	A01:22102112:22113756:-	A01	S	96.221	100	2.11e-157
XLOC_000215	polyA-TCONS_00008226	A01:22331001:22332375:-	A01	S	99.046	100	0
XLOC_000219	polyA-TCONS_00008341	A01:22909203:22912203:-	A05	S	93.126	100	0
XLOC_000226	polyA-TCONS_00008596	A01_random:408703:411496:+	A01	S	95.776	97	0
XLOC_000230	polyA-TCONS_00008709	A01_random:1326404:1327319:+	A10	S	98.328	100	2.65e-147
XLOC_000235	polyA-TCONS_00008873	A01_random:47134:47744:-	A01	S	94.498	100	1.47e-130
XLOC_000236	polyA-TCONS_00008945	A01_random:452356:463529:-	A01	S	96.063	95	4.87e-174
XLOC_000242	polyA-TCONS_00009122	A01_random:2036998:2037491:-	A03	S	99.62	99	1.54e-134
XLOC_000246	polyA-TCONS_00009156	A01_random:2384696:2394170:-	A01	S	96.968	100	0
XLOC_000247	polyA-TCONS_00009167	A01_random:2423179:2424279:-	A01	S	91.373	100	0
XLOC_000258	polyA-TCONS_00009959	A02:2982493:2983027:+	A02	S	99.261	100	0
XLOC_000259	polyA-TCONS_00009963	A02:3013019:3013455:+	A09	S	96.721	99	5.77e-143
XLOC_000260	polyA-TCONS_00010033	A02:3349509:3350853:+	A03	S	99.229	100	0
XLOC_000261	polyA-TCONS_00010116	A02:3666790:3669248:+	A02	S	97.815	99	0
XLOC_000262	polyA-TCONS_00010232	A02:4417774:4418487:+	A02	S	92.541	100	3.65e-167
XLOC_000263	polyA-TCONS_00010298	A02:4639782:4640471:+	A02	S	100	100	1.03e-175
XLOC_000264	polyA-TCONS_00010303	A02:4694344:4695563:+	A02	S	100	100	8.51e-106
XLOC_000268	polyA-TCONS_00010501	A02:6073142:6075244:+	A08	S	79.622	54	4.58e-124
XLOC_000269	polyA-TCONS_00010532	A02:6212404:6214761:+	A02	S	95.335	100	0
XLOC_000273	polyA-TCONS_00010630	A02:6896949:6900723:+	A02	S	99.695	100	1.14e-170
XLOC_000275	polyA-TCONS_00010658	A02:7172868:7177996:+	A06	S	95.466	49	0
XLOC_000276	polyA-TCONS_00010661	A02:7203714:7204654:+	A02	S	98.288	84	4.35e-144
XLOC_000278	polyA-TCONS_00010711	A02:7416767:7417478:+	Scaffold000258	S	93.064	99	2.93e-138
XLOC_000280	polyA-TCONS_00010769	A02:7862358:7863716:+	A09	S	99.2	41	3.19e-125
XLOC_000282	polyA-TCONS_00010797	A02:7957792:7959122:+	A08	S	97.611	96	0
XLOC_000283	polyA-TCONS_00010835	A02:8105044:8106428:+	A02	S	100	100	0
XLOC_000287	polyA-TCONS_00010956	A02:8737427:8739738:+	A03	S	95.724	50	0
XLOC_000288	polyA-TCONS_00010958	A02:8751324:8756495:+	A01	S	81.009	40	2.08e-61
XLOC_000289	polyA-TCONS_00010964	A02:8777848:8778692:+	A02	S	96.601	96	4.69e-164
XLOC_000290	polyA-TCONS_00010967	A02:8781807:8783421:+	A10	S	100	100	0
XLOC_000292	polyA-TCONS_00011046	A02:9388139:9389220:+	Scaffold001888	S	97.892	45	6.03e-162
XLOC_000293	polyA-TCONS_00011076	A02:9625549:9626493:+	A02	S	99.242	99	0
XLOC_000296	polyA-TCONS_00011083	A02:9680253:9681774:+	A02	S	99.588	100	0
XLOC_000301	polyA-TCONS_00011201	A02:10583847:10584286:+	A10	S	99.721	99	0
XLOC_000302	polyA-TCONS_00011251	A02:10834966:10836740:+	A09	S	98.933	100	0
XLOC_000303	polyA-TCONS_00011309	A02:11132193:11133292:+	A02	S	99.046	100	0
XLOC_000308	polyA-TCONS_00011451	A02:12097130:12098680:+	A05	S	100	100	0
XLOC_000309	polyA-TCONS_00011453	A02:12106560:12107341:+	A02	S	96.267	99	0
XLOC_000310	polyA-TCONS_00011462	A02:12197244:12198198:+	A02	S	98.825	100	0
XLOC_000311	polyA-TCONS_00011537	A02:12501414:12502227:+	A02	S	99.587	100	0
XLOC_000316	polyA-TCONS_00011682	A02:13947686:13950051:+	Scaffold000564	S	98.705	96	0
XLOC_000319	polyA-TCONS_00011760	A02:14756142:14757317:+	Scaffold000111	S	97.552	88	4.87e-137
XLOC_000324	polyA-TCONS_00011802	A02:15759178:15760040:+	Scaffold000103	S	100	100	2.13e-71
XLOC_000326	polyA-TCONS_00011816	A02:16111430:16112609:+	Scaffold000103	S	100	100	0
XLOC_000327	polyA-TCONS_00011822	A02:16211735:16212107:+	A09	S	99.375	100	1.73e-77
XLOC_000328	polyA-TCONS_00011825	A02:16232101:16233616:+	Scaffold000103	S	100	100	0
XLOC_000329	polyA-TCONS_00011833	A02:16453805:16455248:+	Scaffold000103	S	100	100	0
XLOC_000330	polyA-TCONS_00011837	A02:16676785:16678553:+	A02	S	99.894	100	0
XLOC_000331	polyA-TCONS_00011914	A02:17435290:17437156:+	A02	S	96.267	95	0
XLOC_000333	polyA-TCONS_00011948	A02:17755560:17756425:+	A02	S	97.633	100	0
XLOC_000336	polyA-TCONS_00011993	A02:18070341:18070912:+	Scaffold000111	S	95.679	99	3.78e-146
XLOC_000339	polyA-TCONS_00012054	A02:18571983:18573418:+	A03	S	95.714	99	8.25e-90
XLOC_000343	polyA-TCONS_00012262	A02:19570834:19572214:+	A02	S	97.515	99	0
XLOC_000344	polyA-TCONS_00012276	A02:19664514:19666082:+	A02	S	99.278	100	0
XLOC_000345	polyA-TCONS_00012302	A02:19750780:19752652:+	A08	S	99.458	89	0
XLOC_000346	polyA-TCONS_00012320	A02:19874210:19876262:+	A02	S	93.817	94	9.57e-154
XLOC_000347	polyA-TCONS_00012346	A02:20017969:20023827:+	A08	S	100	92	0
XLOC_000348	polyA-TCONS_00012357	A02:20110841:20111588:+	A02	S	95.183	100	0
XLOC_000350	polyA-TCONS_00012422	A02:20550462:20552378:+	A03	S	99.707	99	1.06e-177
XLOC_000351	polyA-TCONS_00012493	A02:21016634:21017833:+	A02	S	99.75	100	0
XLOC_000352	polyA-TCONS_00012521	A02:21109398:21110163:+	A02	S	99.042	100	5.16e-159
XLOC_000360	polyA-TCONS_00012901	A02:22814842:22822501:+	A02	S	98.616	99	4.6e-143
XLOC_000363	polyA-TCONS_00012943	A02:22978149:22979629:+	A10	S	99.612	99	1.6e-131
XLOC_000367	polyA-TCONS_00013141	A02:24066366:24066944:+	A02	S	96.317	100	7.7e-163
XLOC_000368	polyA-TCONS_00013208	A02:24392079:24393995:+	A09	S	99.303	100	3.21e-146
XLOC_000369	polyA-TCONS_00013318	A02:109958:111291:-	A02	S	100	100	0
XLOC_000370	polyA-TCONS_00013419	A02:375002:376111:-	A02	S	100	100	0
XLOC_000371	polyA-TCONS_00013489	A02:693342:695104:-	A02	S	98.25	94	0
XLOC_000375	polyA-TCONS_00013646	A02:1219084:1220118:-	A02	S	96.438	100	1.26e-170
XLOC_000377	polyA-TCONS_00013701	A02:1421342:1424568:-	Scaffold000695	S	100	82	3.16e-69
XLOC_000378	polyA-TCONS_00013775	A02:1712163:1713021:-	A02	S	97.059	99	3.03e-178
XLOC_000380	polyA-TCONS_00013816	A02:1828990:1829996:-	A02	S	96.683	99	0
XLOC_000384	polyA-TCONS_00014046	A02:2507199:2508239:-	A02	S	99.593	99	5.81e-125
XLOC_000389	polyA-TCONS_00014454	A02:4215141:4217225:-	A02	S	99.812	99	0
XLOC_000392	polyA-TCONS_00014488	A02:4415224:4416013:-	A02	S	98.734	100	0
XLOC_000393	polyA-TCONS_00014492	A02:4426583:4428084:-	A06	S	98.496	100	4.69e-131
XLOC_000395	polyA-TCONS_00014575	A02:4826211:4827050:-	A02	S	99.792	100	0
XLOC_000399	polyA-TCONS_00014617	A02:5111205:5112454:-	A03	S	91.329	60	1.91e-60
XLOC_000400	polyA-TCONS_00014646	A02:5238159:5239264:-	A02	S	98.196	100	0
XLOC_000401	polyA-TCONS_00014654	A02:5339897:5340649:-	A02	S	100	100	0
XLOC_000403	polyA-TCONS_00014883	A02:6488179:6489706:-	A02	S	91.214	97	0
XLOC_000404	polyA-TCONS_00014885	A02:6499140:6499971:-	A02	S	98.582	91	1.31e-139
XLOC_000408	polyA-TCONS_00015013	A02:7412376:7420938:-	A02	S	97.934	91	0
XLOC_000413	polyA-TCONS_00015052	A02:7862429:7864122:-	A09	S	99.163	41	5.72e-119
XLOC_000417	polyA-TCONS_00015206	A02:8781807:8783581:-	A10	S	100	100	0
XLOC_000419	polyA-TCONS_00015245	A02:9000592:9001975:-	A02	S	100	100	0
XLOC_000422	polyA-TCONS_00015268	A02:9353055:9396814:-	A02	S	97.213	93	8.34e-136
XLOC_000425	polyA-TCONS_00015282	A02:9545034:9546929:-	A08	S	90.071	48	1.01e-96
XLOC_000428	polyA-TCONS_00015441	A02:10583936:10584285:-	A09	S	100	100	6.62e-91
XLOC_000430	polyA-TCONS_00015516	A02:11151526:11153560:-	A09	S	90.076	83	7.49e-137
XLOC_000432	polyA-TCONS_00015548	A02:11319611:11320245:-	A02	S	98.374	100	1.46e-119
XLOC_000436	polyA-TCONS_00015594	A02:11850385:11852782:-	A02	S	100	100	0
XLOC_000437	polyA-TCONS_00015607	A02:11914429:11924699:-	A02	S	94.866	91	0
XLOC_000438	polyA-TCONS_00015674	A02:12165103:12167812:-	A02	S	95	96	0
XLOC_000440	polyA-TCONS_00015781	A02:12777048:12778128:-	A02	S	95.652	92	1.11e-163
XLOC_000442	polyA-TCONS_00015838	A02:13157253:13157915:-	A06	S	92.373	100	5.96e-135
XLOC_000450	polyA-TCONS_00015953	A02:14025611:14028459:-	A08	S	98.718	99	0
XLOC_000451	polyA-TCONS_00015990	A02:14466830:14467602:-	A02	S	100	100	0
XLOC_000452	polyA-TCONS_00016030	A02:14851922:14852488:-	Scaffold001553	S	98.305	53	1.64e-83
XLOC_000453	polyA-TCONS_00016034	A02:14887864:14889012:-	Scaffold000111	S	99.399	100	1.26e-171
XLOC_000455	polyA-TCONS_00016062	A02:15196467:15197708:-	Scaffold000167	S	98.025	100	0
XLOC_000456	polyA-TCONS_00016087	A02:15807753:15810213:-	Scaffold000103	S	99.802	100	0
XLOC_000460	polyA-TCONS_00016173	A02:16949056:16962819:-	Scaffold000167	S	96.77	99	0
XLOC_000466	polyA-TCONS_00016249	A02:17866238:17867869:-	A02	S	99.761	100	0
XLOC_000467	polyA-TCONS_00016250	A02:17891971:17892404:-	A02	S	97.297	100	9.64e-65
XLOC_000469	polyA-TCONS_00016304	A02:18476524:18477068:-	A09	S	95.184	98	5.46e-154
XLOC_000470	polyA-TCONS_00016306	A02:18625778:18638419:-	A02	S	96.928	99	0
XLOC_000472	polyA-TCONS_00016335	A02:18801301:18802058:-	A02	S	99.219	89	0
XLOC_000473	polyA-TCONS_00016368	A02:19039701:19041434:-	A09	S	98.578	100	6.01e-101
XLOC_000474	polyA-TCONS_00016372	A02:19080927:19090848:-	A02	S	99.237	99	0
XLOC_000479	polyA-TCONS_00016509	A02:20109003:20109858:-	A02	S	99.331	100	0
XLOC_000482	polyA-TCONS_00016679	A02:21109398:21110163:-	A02	S	98.919	100	0
XLOC_000486	polyA-TCONS_00016859	A02:22024009:22024763:-	A01	S	98.667	98	3.8e-150
XLOC_000488	polyA-TCONS_00016885	A02:22193505:22195935:-	A02	S	100	100	0
XLOC_000489	polyA-TCONS_00016958	A02:22582753:22583404:-	A02	S	99.17	100	1.62e-120
XLOC_000490	polyA-TCONS_00017001	A02:22849354:22851418:-	A02	S	98.226	80	0
XLOC_000494	polyA-TCONS_00017145	A02:23701618:23702427:-	A02	S	98.131	93	0
XLOC_000495	polyA-TCONS_00017172	A02:23925771:23926937:-	A02	S	92.974	100	3.23e-172
XLOC_000496	polyA-TCONS_00017175	A02:23936584:23937984:-	A02	S	90.045	83	1.38e-72
XLOC_000497	polyA-TCONS_00017191	A02:24058398:24059665:-	A02	S	98.927	78	0
XLOC_000502	polyA-TCONS_00017313	A02:24658521:24660298:-	A02	S	98.094	96	0
XLOC_000503	polyA-TCONS_00017562	A02_random:107762:108678:+	A02	S	98.715	99	0
XLOC_000504	polyA-TCONS_00017577	A02_random:220980:227494:+	A02	S	98.368	99	0
XLOC_000505	polyA-TCONS_00017606	A02_random:475593:476331:+	A02	S	96	100	1.71e-160
XLOC_000507	polyA-TCONS_00017660	A02_random:782207:782671:+	A02	S	100	99	4.98e-53
XLOC_000508	polyA-TCONS_00017674	A02_random:832938:833610:+	A09	S	89.791	94	1.12e-131
XLOC_000511	polyA-TCONS_00017722	A02_random:1056920:1058921:+	A03	S	93.723	62	0
XLOC_000512	polyA-TCONS_00017726	A02_random:1108046:1108856:+	A07	S	93.204	54	4.05e-81
XLOC_000514	polyA-TCONS_00017734	A02_random:1147177:1148057:+	A02	S	100	100	0
XLOC_000517	polyA-TCONS_00017883	A02_random:557627:558265:-	A04	S	99.01	74	3.57e-99
XLOC_000518	polyA-TCONS_00017886	A02_random:603422:606478:-	A02	S	96.579	99	0
XLOC_000520	polyA-TCONS_00017899	A02_random:674134:675984:-	A03	S	85.57	51	8.19e-79
XLOC_000521	polyA-TCONS_00017940	A02_random:950302:951613:-	A02	S	98.818	100	0
XLOC_000522	polyA-TCONS_00017958	A02_random:1147131:1148409:-	A02	S	99.844	100	0
XLOC_000524	polyA-TCONS_00018004	A02_random:1483381:1484936:-	A02	S	92.699	95	0
XLOC_000525	polyA-TCONS_00018018	A02_random:1568783:1569595:-	A02	S	100	100	0
XLOC_000526	polyA-TCONS_00018101	A03:122645:123905:+	A03	S	93.111	96	0
XLOC_000527	polyA-TCONS_00018173	A03:317741:319418:+	A03	S	99.805	100	0
XLOC_000528	polyA-TCONS_00018245	A03:620008:620413:+	A03	S	98.773	90	1.81e-77
XLOC_000530	polyA-TCONS_00018280	A03:809797:810662:+	A03	S	97.969	100	0
XLOC_000535	polyA-TCONS_00018431	A03:1497514:1498865:+	A03	S	98.195	46	2.14e-135
XLOC_000537	polyA-TCONS_00018516	A03:1757590:1758502:+	A03	S	98.853	100	0
XLOC_000538	polyA-TCONS_00018545	A03:1866906:1873368:+	A03	S	99.715	74	0
XLOC_000541	polyA-TCONS_00018795	A03:2675360:2675816:+	A03	S	100	100	3.17e-104
XLOC_000542	polyA-TCONS_00018831	A03:2763644:2765861:+	A03	S	99.502	100	0
XLOC_000543	polyA-TCONS_00018889	A03:3010250:3012341:+	A04	S	99.206	100	1.29e-126
XLOC_000545	polyA-TCONS_00019042	A03:3543260:3543767:+	A03	S	96.429	84	2.69e-100
XLOC_000546	polyA-TCONS_00019051	A03:3667981:3668463:+	A03	S	99.308	100	8.42e-147
XLOC_000547	polyA-TCONS_00019153	A03:4116966:4117569:+	A03	S	99.06	100	1.98e-162
XLOC_000549	polyA-TCONS_00019254	A03:4557964:4558609:+	A03	S	99.756	100	0
XLOC_000553	polyA-TCONS_00019654	A03:6360885:6361347:+	A03	S	100	100	1.55e-87
XLOC_000554	polyA-TCONS_00019666	A03:6476522:6479920:+	A03	S	99.245	99	2.34e-133
XLOC_000557	polyA-TCONS_00020179	A03:8401977:8403489:+	A07	S	98.601	100	0
XLOC_000558	polyA-TCONS_00020269	A03:8614482:8615152:+	Scaffold002848	S	100	70	6.31e-99
XLOC_000561	polyA-TCONS_00020339	A03:8946724:8947275:+	A03	S	98.783	100	0
XLOC_000563	polyA-TCONS_00020356	A03:9079918:9081379:+	A03	S	96.364	100	1.22e-151
XLOC_000564	polyA-TCONS_00020384	A03:9205231:9206840:+	A03	S	98.779	100	0
XLOC_000567	polyA-TCONS_00020415	A03:9430369:9432519:+	A03	S	91.03	100	0
XLOC_000568	polyA-TCONS_00020444	A03:9549159:9550203:+	A03	S	100	100	0
XLOC_000569	polyA-TCONS_00020461	A03:9635260:9636425:+	A03	S	99.708	100	1.4e-177
XLOC_000573	polyA-TCONS_00020652	A03:10483070:10483671:+	A03	S	99.184	99	0
XLOC_000576	polyA-TCONS_00020804	A03:11016251:11017045:+	A03	S	98.939	100	0
XLOC_000577	polyA-TCONS_00020814	A03:11067763:11068139:+	A03	S	98.438	100	2.96e-125
XLOC_000578	polyA-TCONS_00020892	A03:11389863:11397496:+	A09	S	99.581	96	0
XLOC_000580	polyA-TCONS_00020949	A03:11634439:11636600:+	A03	S	99.848	100	0
XLOC_000582	polyA-TCONS_00020975	A03:11722114:11722929:+	A03	S	97.479	100	1.21e-171
XLOC_000585	polyA-TCONS_00021124	A03:12359386:12361051:+	A08	S	88.75	46	2.43e-75
XLOC_000587	polyA-TCONS_00021162	A03:12571876:12572546:+	A03	S	100	100	0
XLOC_000588	polyA-TCONS_00021211	A03:12819523:12822380:+	A05	S	98.383	94	0
XLOC_000589	polyA-TCONS_00021263	A03:13126726:13128856:+	A10	S	95.772	97	0
XLOC_000590	polyA-TCONS_00021366	A03:13478256:13479103:+	A03	S	99.079	100	0
XLOC_000596	polyA-TCONS_00021768	A03:14741270:14742288:+	A03	S	99.541	100	0
XLOC_000598	polyA-TCONS_00021920	A03:15232657:15233606:+	A03	S	97.054	100	0
XLOC_000599	polyA-TCONS_00021941	A03:15301848:15303524:+	A03	S	99.352	100	0
XLOC_000601	polyA-TCONS_00022084	A03:15866244:15868089:+	A03	S	96.296	100	0
XLOC_000602	polyA-TCONS_00022088	A03:15889041:15889474:+	A03	S	100	100	7.11e-172
XLOC_000603	polyA-TCONS_00022099	A03:15919358:15920433:+	A03	S	99.34	48	3.48e-154
XLOC_000604	polyA-TCONS_00022206	A03:16204496:16205440:+	A03	S	98.726	100	3.88e-74
XLOC_000607	polyA-TCONS_00022286	A03:16416951:16418832:+	A03	S	99.274	100	0
XLOC_000608	polyA-TCONS_00022322	A03:16695759:16697909:+	A03	S	100	100	2.83e-158
XLOC_000612	polyA-TCONS_00022517	A03:17628041:17628994:+	A03	S	98.039	100	0
XLOC_000617	polyA-TCONS_00022599	A03:18182115:18183459:+	A03	S	100	100	0
XLOC_000620	polyA-TCONS_00022753	A03:18997994:18998881:+	A03	S	100	100	0
XLOC_000622	polyA-TCONS_00022783	A03:19133960:19135107:+	A03	S	97.106	100	2.3e-146
XLOC_000623	polyA-TCONS_00022814	A03:19256700:19258650:+	A03	S	96.729	100	0
XLOC_000624	polyA-TCONS_00022820	A03:19301657:19302721:+	A01	S	100	100	0
XLOC_000627	polyA-TCONS_00022899	A03:19670928:19671298:+	A03	S	100	100	4.87e-108
XLOC_000629	polyA-TCONS_00022917	A03:19784933:19787389:+	A03	S	96.692	100	0
XLOC_000631	polyA-TCONS_00022934	A03:19904768:19907220:+	A03	S	97.297	100	0
XLOC_000635	polyA-TCONS_00023087	A03:20691502:20692747:+	A03	S	98.643	99	0
XLOC_000636	polyA-TCONS_00023094	A03:20745429:20746583:+	A02	S	100	71	0
XLOC_000637	polyA-TCONS_00023189	A03:21170410:21171722:+	A03	S	97.8	100	0
XLOC_000638	polyA-TCONS_00023220	A03:21318502:21319813:+	A03	S	99.624	100	0
XLOC_000641	polyA-TCONS_00023316	A03:21776484:21778377:+	A03	S	99.315	100	0
XLOC_000642	polyA-TCONS_00023377	A03:22124451:22125765:+	A10	S	98.487	74	0
XLOC_000643	polyA-TCONS_00023386	A03:22160239:22164756:+	A09	S	97.015	100	4.27e-92
XLOC_000644	polyA-TCONS_00023390	A03:22227918:22235439:+	A03	S	98.821	94	0
XLOC_000647	polyA-TCONS_00023542	A03:23183185:23186044:+	A03	S	97.192	100	0
XLOC_000649	polyA-TCONS_00023657	A03:23771206:23772638:+	A03	S	99.471	100	0
XLOC_000650	polyA-TCONS_00023729	A03:24058603:24059554:+	A05	S	98.651	100	0
XLOC_000652	polyA-TCONS_00023790	A03:24313513:24315309:+	A01	S	100	72	0
XLOC_000653	polyA-TCONS_00023815	A03:24405492:24406742:+	A03	S	98.113	100	0
XLOC_000656	polyA-TCONS_00023927	A03:25028453:25029377:+	A03	S	100	100	1.87e-83
XLOC_000659	polyA-TCONS_00024005	A03:25489209:25490165:+	A08	S	84.04	67	8.41e-125
XLOC_000665	polyA-TCONS_00024183	A03:26579530:26582317:+	A03	S	100	100	0
XLOC_000675	polyA-TCONS_00024520	A03:28528728:28531698:+	A09	S	99.029	81	6.12e-46
XLOC_000676	polyA-TCONS_00024530	A03:28630410:28631081:+	A03	S	99.814	100	0
XLOC_000677	polyA-TCONS_00024531	A03:28631205:28632495:+	A03	S	99.739	95	0
XLOC_000678	polyA-TCONS_00024560	A03:28827027:28828634:+	A09	S	95.115	99	4.03e-154
XLOC_000679	polyA-TCONS_00024567	A03:28970960:28971427:+	A03	S	99.377	94	3.57e-165
XLOC_000682	polyA-TCONS_00024585	A03:29666183:29670784:+	Scaffold000900	S	97.945	66	1.76e-66
XLOC_000685	polyA-TCONS_00024597	A03:29730378:29732351:+	Scaffold001578	S	93.594	49	6.44e-113
XLOC_000686	polyA-TCONS_00024611	A03:64073:64531:-	A09	S	90.099	81	3.02e-66
XLOC_000689	polyA-TCONS_00024726	A03:560006:560706:-	A03	S	98.879	100	0
XLOC_000693	polyA-TCONS_00024990	A03:1514129:1516554:-	A03	S	99.452	100	0
XLOC_000695	polyA-TCONS_00025107	A03:1885052:1886509:-	Scaffold000247	S	97.251	58	3.34e-138
XLOC_000697	polyA-TCONS_00025128	A03:1979151:1979736:-	A03	S	90.964	89	1.88e-54
XLOC_000698	polyA-TCONS_00025155	A03:2045690:2046670:-	A03	S	97.505	100	0
XLOC_000699	polyA-TCONS_00025199	A03:2202743:2203744:-	A03	S	100	53	6.76e-100
XLOC_000701	polyA-TCONS_00025264	A03:2339556:2340173:-	A03	S	99.642	94	1.32e-143
XLOC_000703	polyA-TCONS_00025294	A03:2459918:2460433:-	A03	S	100	100	5.37e-134
XLOC_000704	polyA-TCONS_00025295	A03:2469019:2469718:-	A03	S	94.118	99	1.46e-82
XLOC_000706	polyA-TCONS_00025308	A03:2509467:2512126:-	A03	S	99.492	99	4.43e-98
XLOC_000707	polyA-TCONS_00025309	A03:2523975:2525525:-	A03	S	95.335	100	2.39e-153
XLOC_000708	polyA-TCONS_00025340	A03:2616056:2616973:-	A03	S	100	100	2.49e-122
XLOC_000709	polyA-TCONS_00025454	A03:2969040:2976542:-	A01	S	99.202	96	0
XLOC_000710	polyA-TCONS_00025614	A03:3450491:3451202:-	A03	S	99.043	100	0
XLOC_000711	polyA-TCONS_00025619	A03:3492284:3492904:-	A03	S	99.716	100	0
XLOC_000715	polyA-TCONS_00025763	A03:4031238:4036660:-	A03	S	99.738	99	0
XLOC_000716	polyA-TCONS_00025895	A03:4494028:4495757:-	A03	S	99.79	100	0
XLOC_000717	polyA-TCONS_00025980	A03:4829589:4830820:-	A03	S	99.846	100	0
XLOC_000721	polyA-TCONS_00026128	A03:5447753:5451555:-	A03	S	100	100	1.19e-160
XLOC_000722	polyA-TCONS_00026194	A03:5758485:5759570:-	A09	S	98.849	100	0
XLOC_000723	polyA-TCONS_00026252	A03:5972945:5977500:-	A03	S	99.045	81	4.79e-159
XLOC_000724	polyA-TCONS_00026257	A03:6016906:6017431:-	A03	S	99.611	100	3.51e-131
XLOC_000726	polyA-TCONS_00026349	A03:6436447:6437152:-	A03	S	99.074	100	0
XLOC_000727	polyA-TCONS_00026360	A03:6492285:6493872:-	A03	S	95.387	100	0
XLOC_000729	polyA-TCONS_00026462	A03:6842362:6842920:-	A09	S	98.31	99	9.02e-177
XLOC_000731	polyA-TCONS_00026557	A03:7312129:7312904:-	A03	S	98.795	100	2.09e-123
XLOC_000734	polyA-TCONS_00026912	A03:8946607:8948160:-	A08	S	97.674	53	3.29e-101
XLOC_000735	polyA-TCONS_00027026	A03:9369277:9374846:-	A03	S	99.874	100	0
XLOC_000738	polyA-TCONS_00027256	A03:10318258:10319985:-	A03	S	97.684	100	0
XLOC_000742	polyA-TCONS_00027538	A03:11463045:11464679:-	A02	S	85.962	70	4.32e-152
XLOC_000743	polyA-TCONS_00027593	A03:11688237:11689248:-	A03	S	93.925	93	2.74e-87
XLOC_000747	polyA-TCONS_00027651	A03:12013489:12014151:-	A06	S	99.732	100	0
XLOC_000748	polyA-TCONS_00027652	A03:12014314:12015616:-	A06	S	100	100	0
XLOC_000750	polyA-TCONS_00027684	A03:12308844:12318834:-	A03	S	90.439	75	1.52e-140
XLOC_000752	polyA-TCONS_00027826	A03:13172526:13173761:-	A03	S	91.818	100	0
XLOC_000754	polyA-TCONS_00027947	A03:13517802:13518829:-	A03	S	99.405	100	0
XLOC_000760	polyA-TCONS_00028136	A03:14212011:14213440:-	A03	S	96.503	100	5.35e-130
XLOC_000763	polyA-TCONS_00028285	A03:14596687:14597182:-	A07	S	95.833	41	5.48e-37
XLOC_000767	polyA-TCONS_00028592	A03:15598459:15599467:-	A03	S	99.512	97	3.03e-102
XLOC_000768	polyA-TCONS_00028612	A03:15701182:15702049:-	A03	S	93.282	97	3.87e-157
XLOC_000771	polyA-TCONS_00028657	A03:15864744:15867175:-	A03	S	98.611	100	0
XLOC_000775	polyA-TCONS_00028715	A03:16125851:16127536:-	A03	S	88.203	76	0
XLOC_000776	polyA-TCONS_00028719	A03:16141496:16142026:-	A03	S	100	100	1.49e-159
XLOC_000777	polyA-TCONS_00028728	A03:16218129:16219752:-	A06	S	99.574	75	5.4e-119
XLOC_000779	polyA-TCONS_00028755	A03:16413142:16414035:-	A03	S	95.161	66	1.57e-106
XLOC_000780	polyA-TCONS_00028823	A03:16892823:16893339:-	A03	S	93.269	100	1.6e-124
XLOC_000781	polyA-TCONS_00028850	A03:17081122:17082350:-	A03	S	97.778	100	1.54e-152
XLOC_000787	polyA-TCONS_00028960	A03:17620687:17622078:-	A03	S	90.948	99	0
XLOC_000789	polyA-TCONS_00029026	A03:17910487:17911651:-	A06	S	95.808	77	0
XLOC_000790	polyA-TCONS_00029036	A03:17961649:17963412:-	A03	S	89.453	44	7.31e-86
XLOC_000795	polyA-TCONS_00029101	A03:18452544:18454549:-	A10	S	97.84	66	0
XLOC_000796	polyA-TCONS_00029232	A03:19048474:19049196:-	A03	S	100	100	1.29e-166
XLOC_000799	polyA-TCONS_00029300	A03:19329108:19330249:-	A03	S	98.182	99	0
XLOC_000800	polyA-TCONS_00029328	A03:19450584:19451652:-	A03	S	100	97	0
XLOC_000804	polyA-TCONS_00029559	A03:20520515:20523638:-	A08	S	96.673	91	0
XLOC_000807	polyA-TCONS_00029719	A03:21258187:21258950:-	A03	S	99.791	100	0
XLOC_000810	polyA-TCONS_00029938	A03:22339378:22340092:-	A04	S	87.402	51	4.14e-71
XLOC_000812	polyA-TCONS_00029978	A03:22561504:22562536:-	A03	S	90.972	99	5.69e-101
XLOC_000813	polyA-TCONS_00030055	A03:22897988:22907452:-	A03	S	95.392	99	0
XLOC_000816	polyA-TCONS_00030187	A03:23774553:23775867:-	A03	S	99.529	100	0
XLOC_000817	polyA-TCONS_00030188	A03:23778491:23778919:-	A03	S	100	100	6.97e-82
XLOC_000818	polyA-TCONS_00030192	A03:23841087:23841400:-	A03	S	100	100	1.93e-106
XLOC_000820	polyA-TCONS_00030328	A03:24351273:24354763:-	A03	S	100	77	1.19e-134
XLOC_000821	polyA-TCONS_00030382	A03:24544442:24548446:-	A01	S	97.015	68	0
XLOC_000822	polyA-TCONS_00030435	A03:24737795:24739474:-	A10	S	99.375	100	0
XLOC_000824	polyA-TCONS_00030607	A03:25822787:25825341:-	A03	S	99.943	100	0
XLOC_000829	polyA-TCONS_00030734	A03:26401461:26401831:-	A03	S	98.233	92	1.38e-138
XLOC_000830	polyA-TCONS_00030798	A03:26703293:26704907:-	A03	S	100	100	0
XLOC_000832	polyA-TCONS_00030826	A03:26865082:26866249:-	A03	S	94.927	96	0
XLOC_000833	polyA-TCONS_00030838	A03:26922875:26923919:-	A08	S	93.214	59	3.94e-113
XLOC_000836	polyA-TCONS_00030998	A03:27884513:27886155:-	A09	S	96.875	100	6.74e-135
XLOC_000838	polyA-TCONS_00031050	A03:28157426:28157852:-	A03	S	97.661	100	5.31e-78
XLOC_000841	polyA-TCONS_00031102	A03:28534415:28536323:-	A03	S	100	100	0
XLOC_000842	polyA-TCONS_00031109	A03:28542529:28542912:-	A03	S	100	100	1.41e-128
XLOC_000843	polyA-TCONS_00031117	A03:28652878:28654192:-	A03	S	99.747	100	0
XLOC_000847	polyA-TCONS_00031192	A03:29547545:29549802:-	Scaffold000096	S	93.814	91	0
XLOC_000851	polyA-TCONS_00031397	A03_random:86461:94199:+	A03	S	99.436	76	0
XLOC_000852	polyA-TCONS_00031413	A03_random:131208:131493:+	A03	S	100	100	3.42e-68
XLOC_000853	polyA-TCONS_00031416	A03_random:139605:142539:+	A08	S	96.93	96	0
XLOC_000854	polyA-TCONS_00031512	A03_random:492647:493426:+	A02	S	85	43	9.59e-42
XLOC_000855	polyA-TCONS_00031518	A03_random:514159:514561:+	A03	S	98.986	95	1.09e-149
XLOC_000862	polyA-TCONS_00031754	A03_random:1348901:1352492:+	A03	S	91.75	100	0
XLOC_000866	polyA-TCONS_00031833	A03_random:1874898:1877188:+	A03	S	98.693	100	2.66e-153
XLOC_000870	polyA-TCONS_00031911	A03_random:2897171:2898793:+	A10	S	87.732	48	8.45e-176
XLOC_000873	polyA-TCONS_00031947	A03_random:3596725:3597751:+	A02	S	97.5	97	1.52e-113
XLOC_000875	polyA-TCONS_00031972	A03_random:4030771:4033001:+	A09	S	90.421	77	3.93e-93
XLOC_000876	polyA-TCONS_00031997	A03_random:4585257:4586944:+	Scaffold000149	S	99.167	99	0
XLOC_000877	polyA-TCONS_00032007	A03_random:4863907:4865897:+	Scaffold000157	S	98.913	99	4.26e-138
XLOC_000879	polyA-TCONS_00032025	A03_random:5209308:5210698:+	Scaffold000096	S	92.903	64	0
XLOC_000882	polyA-TCONS_00032044	A03_random:5903908:5905104:+	Scaffold000260	S	100	100	2.9e-173
XLOC_000884	polyA-TCONS_00032094	A03_random:150409:150747:-	A03	S	100	100	4.86e-77
XLOC_000886	polyA-TCONS_00032198	A03_random:378725:381496:-	A03	S	96.555	100	0
XLOC_000887	polyA-TCONS_00032252	A03_random:581563:583501:-	A07	S	95	41	2.47e-131
XLOC_000888	polyA-TCONS_00032281	A03_random:636439:639208:-	A03	S	99.51	95	0
XLOC_000889	polyA-TCONS_00032358	A03_random:949996:950329:-	A03	S	100	100	9.35e-80
XLOC_000892	polyA-TCONS_00032514	A03_random:1866507:1867541:-	A03	S	96.223	56	0
XLOC_000893	polyA-TCONS_00032515	A03_random:1874898:1877188:-	A03	S	99.054	100	0
XLOC_000894	polyA-TCONS_00032519	A03_random:1945972:1946654:-	A03	S	98.584	96	8.95e-177
XLOC_000899	polyA-TCONS_00032561	A03_random:2840880:2842764:-	A07	S	97.736	43	0
XLOC_000900	polyA-TCONS_00032566	A03_random:2986033:2987009:-	Scaffold001017	S	97.879	100	1.33e-161
XLOC_000902	polyA-TCONS_00032574	A03_random:3154633:3155160:-	A09	S	98.089	100	1.4e-72
XLOC_000904	polyA-TCONS_00032579	A03_random:3255401:3256272:-	A03	S	99.869	100	0
XLOC_000905	polyA-TCONS_00032581	A03_random:3308282:3309945:-	A03	S	95.541	100	0
XLOC_000907	polyA-TCONS_00032615	A03_random:4028000:4029003:-	A01	S	94.866	87	0
XLOC_000910	polyA-TCONS_00032675	A03_random:5015219:5015872:-	A09	S	100	100	1.67e-46
XLOC_000911	polyA-TCONS_00032677	A03_random:5043139:5045457:-	Scaffold000096	S	89.223	93	0
XLOC_000918	polyA-TCONS_00032706	A03_random:5950967:5955819:-	Scaffold000155	S	96.97	72	2.15e-89
XLOC_000919	polyA-TCONS_00032781	A04:76490:78345:+	A04	S	99.678	100	0
XLOC_000920	polyA-TCONS_00032824	A04:263193:264347:+	A04	S	99.444	100	0
XLOC_000924	polyA-TCONS_00032879	A04:705159:706642:+	A04	S	100	100	1.18e-111
XLOC_000926	polyA-TCONS_00032908	A04:906965:909102:+	A07	S	99.425	99	0
XLOC_000928	polyA-TCONS_00032971	A04:1196156:1196738:+	A04	S	99.257	100	3.69e-136
XLOC_000935	polyA-TCONS_00033131	A04:2241399:2242566:+	A04	S	99.085	100	1.24e-166
XLOC_000936	polyA-TCONS_00033133	A04:2249781:2252849:+	A04	S	99.073	100	0
XLOC_000937	polyA-TCONS_00033148	A04:2446132:2451231:+	A04	S	97.949	100	0
XLOC_000942	polyA-TCONS_00033340	A04:3749643:3750757:+	A06	S	98.429	96	2.34e-91
XLOC_000945	polyA-TCONS_00033376	A04:4124627:4128836:+	A04	S	96.946	98	0
XLOC_000946	polyA-TCONS_00033406	A04:4371671:4372574:+	A02	S	99.617	100	0
XLOC_000947	polyA-TCONS_00033411	A04:4409252:4409851:+	A04	S	99.742	100	0
XLOC_000948	polyA-TCONS_00033428	A04:4514062:4515652:+	A04	S	100	100	3.89e-121
XLOC_000951	polyA-TCONS_00033563	A04:5301384:5302176:+	A04	S	97.337	100	1.12e-161
XLOC_000954	polyA-TCONS_00033661	A04:5771830:5772950:+	A04	S	99.784	100	0
XLOC_000955	polyA-TCONS_00033680	A04:5914278:5914863:+	A04	S	100	100	1.55e-109
XLOC_000957	polyA-TCONS_00033708	A04:6057198:6058280:+	Scaffold000250	S	100	100	3.73e-86
XLOC_000959	polyA-TCONS_00033714	A04:6109965:6111721:+	Scaffold000304	S	96.104	100	3.54e-178
XLOC_000960	polyA-TCONS_00033717	A04:6260007:6261127:+	Scaffold000104	S	99.663	100	0
XLOC_000961	polyA-TCONS_00033720	A04:6284386:6285164:+	Scaffold000104	S	100	100	2.92e-136
XLOC_000966	polyA-TCONS_00033758	A04:6815731:6816730:+	Scaffold000104	S	98.476	94	0
XLOC_000967	polyA-TCONS_00033762	A04:6840875:6843105:+	Scaffold000258	S	99.31	100	3.07e-69
XLOC_000969	polyA-TCONS_00033774	A04:6917027:6918138:+	A04	S	92.494	98	3.12e-179
XLOC_000974	polyA-TCONS_00033858	A04:7564474:7565714:+	A02	S	99.754	100	0
XLOC_000975	polyA-TCONS_00033867	A04:7677898:7679283:+	A04	S	93.439	94	0
XLOC_000976	polyA-TCONS_00033904	A04:8105326:8114125:+	A07	S	99.499	100	0
XLOC_000977	polyA-TCONS_00033927	A04:8258266:8258840:+	A04	S	97.156	100	0
XLOC_000978	polyA-TCONS_00033950	A04:8423405:8423783:+	A04	S	97.071	100	2.93e-110
XLOC_000980	polyA-TCONS_00034026	A04:8974192:8975695:+	A04	S	99.053	100	0
XLOC_000987	polyA-TCONS_00034118	A04:9535963:9537352:+	A04	S	97.561	100	0
XLOC_000991	polyA-TCONS_00034190	A04:10003878:10004770:+	A04	S	100	100	0
XLOC_000992	polyA-TCONS_00034208	A04:10137259:10139120:+	A04	S	99.653	100	2.66e-148
XLOC_000997	polyA-TCONS_00034384	A04:11327347:11328838:+	A04	S	98.055	100	0
XLOC_000998	polyA-TCONS_00034389	A04:11332439:11333147:+	A04	S	99.027	96	0
XLOC_000999	polyA-TCONS_00034426	A04:11672646:11674241:+	A04	S	100	100	1.35e-157
XLOC_001003	polyA-TCONS_00034493	A04:12228317:12229790:+	A04	S	98.606	69	1.37e-141
XLOC_001005	polyA-TCONS_00034522	A04:12453701:12455042:+	A04	S	99.024	100	0
XLOC_001006	polyA-TCONS_00034552	A04:12593685:12594096:+	A04	S	98.387	100	7.22e-56
XLOC_001007	polyA-TCONS_00034557	A04:12615244:12616287:+	A04	S	98.83	42	3.7e-173
XLOC_001009	polyA-TCONS_00034604	A04:12796576:12797134:+	A04	S	94.639	100	0
XLOC_001010	polyA-TCONS_00034619	A04:12893644:12894191:+	A04	S	100	100	3.4e-146
XLOC_001014	polyA-TCONS_00034797	A04:13804743:13806446:+	A09	S	97.893	100	0
XLOC_001015	polyA-TCONS_00034842	A04:14137692:14138917:+	A01	S	97.074	100	4.15e-180
XLOC_001017	polyA-TCONS_00034884	A04:14335492:14337889:+	A04	S	99.583	42	0
XLOC_001019	polyA-TCONS_00034975	A04:14785085:14785583:+	A04	S	100	100	0
XLOC_001020	polyA-TCONS_00034993	A04:14878654:14880298:+	A04	S	98.328	96	0
XLOC_001021	polyA-TCONS_00035026	A04:15130053:15131617:+	A04	S	96.97	99	0
XLOC_001023	polyA-TCONS_00035114	A04:15470648:15471551:+	A04	S	98.418	94	1.91e-157
XLOC_001024	polyA-TCONS_00035131	A04:15532120:15547472:+	A04	S	94.033	99	0
XLOC_001026	polyA-TCONS_00035181	A04:15836834:15838404:+	A08	S	97.477	97	0
XLOC_001027	polyA-TCONS_00035193	A04:15904321:15906696:+	A04	S	97.429	86	0
XLOC_001030	polyA-TCONS_00035346	A04:16797607:16798254:+	A08	S	99.554	100	0
XLOC_001031	polyA-TCONS_00035347	A04:16798640:16800671:+	A04	S	98.307	75	0
XLOC_001032	polyA-TCONS_00035434	A04:17197173:17197689:+	A04	S	100	100	0
XLOC_001033	polyA-TCONS_00035492	A04:17466440:17469207:+	A04	S	98.357	100	0
XLOC_001034	polyA-TCONS_00035607	A04:17910465:17911802:+	A04	S	99.745	100	0
XLOC_001039	polyA-TCONS_00036081	A04:561561:565219:-	A04	S	96.529	100	0
XLOC_001041	polyA-TCONS_00036188	A04:1207756:1208506:-	A04	S	98.611	97	0
XLOC_001043	polyA-TCONS_00036228	A04:1536605:1538408:-	A04	S	95.481	95	0
XLOC_001044	polyA-TCONS_00036272	A04:1784299:1786007:-	A09	S	96.326	88	0
XLOC_001047	polyA-TCONS_00036345	A04:2249781:2251129:-	A04	S	99.169	100	0
XLOC_001052	polyA-TCONS_00036437	A04:2902358:2903191:-	A03	S	94.286	94	2.55e-53
XLOC_001055	polyA-TCONS_00036505	A04:3375424:3377335:-	A01	S	83	77	4.17e-86
XLOC_001056	polyA-TCONS_00036552	A04:3728411:3729444:-	A06	S	99.751	65	0
XLOC_001058	polyA-TCONS_00036561	A04:3758000:3758821:-	A06	S	99.62	100	1.85e-134
XLOC_001061	polyA-TCONS_00036582	A04:4104976:4105351:-	A04	S	100	85	2.97e-135
XLOC_001062	polyA-TCONS_00036590	A04:4183499:4186138:-	A04	S	99.894	100	0
XLOC_001064	polyA-TCONS_00036613	A04:4337209:4338782:-	A04	S	99.452	98	0
XLOC_001065	polyA-TCONS_00036648	A04:4456639:4457818:-	A04	S	100	100	0
XLOC_001066	polyA-TCONS_00036665	A04:4612059:4613863:-	A01	S	95.547	99	0
XLOC_001067	polyA-TCONS_00036688	A04:4866660:4867933:-	A04	S	99.898	100	0
XLOC_001068	polyA-TCONS_00036689	A04:4875228:4915258:-	A04	S	99.781	100	0
XLOC_001072	polyA-TCONS_00036701	A04:5077393:5079064:-	A09	S	100	99	0
XLOC_001074	polyA-TCONS_00036715	A04:5270052:5271204:-	A04	S	99.42	100	0
XLOC_001075	polyA-TCONS_00036732	A04:5392065:5393288:-	A04	S	95.238	97	0
XLOC_001076	polyA-TCONS_00036746	A04:5716544:5717609:-	A04	S	100	100	0
XLOC_001078	polyA-TCONS_00036751	A04:5771040:5773407:-	A04	S	99.743	100	0
XLOC_001079	polyA-TCONS_00036774	A04:6135391:6138882:-	Scaffold000304	S	98.374	91	5.96e-119
XLOC_001082	polyA-TCONS_00036847	A04:6748023:6757377:-	Scaffold000104	S	99.878	100	0
XLOC_001083	polyA-TCONS_00036873	A04:6898548:6899089:-	A04	S	99.24	100	7.57e-133
XLOC_001084	polyA-TCONS_00036942	A04:7312405:7313989:-	A04	S	99.92	100	0
XLOC_001085	polyA-TCONS_00036943	A04:7363672:7365429:-	A10	S	99.189	100	0
XLOC_001087	polyA-TCONS_00036999	A04:7790989:7792429:-	A04	S	99.819	95	0
XLOC_001088	polyA-TCONS_00037013	A04:7986115:7986828:-	A04	S	96.632	95	0
XLOC_001090	polyA-TCONS_00037015	A04:8040907:8041886:-	A04	S	100	100	0
XLOC_001093	polyA-TCONS_00037057	A04:8549139:8551446:-	A04	S	99.744	100	0
XLOC_001095	polyA-TCONS_00037169	A04:9395452:9398821:-	A09	S	99.553	65	0
XLOC_001098	polyA-TCONS_00037224	A04:9790699:9792162:-	A04	S	100	100	0
XLOC_001099	polyA-TCONS_00037225	A04:9798681:9803756:-	A04	S	100	100	3.71e-176
XLOC_001100	polyA-TCONS_00037234	A04:9888256:9889565:-	A04	S	99.576	46	0
XLOC_001101	polyA-TCONS_00037260	A04:10096590:10097832:-	A04	S	98.614	94	0
XLOC_001102	polyA-TCONS_00037398	A04:10710881:10711850:-	A04	S	100	100	0
XLOC_001104	polyA-TCONS_00037445	A04:11020106:11020557:-	A04	S	100	99	2.92e-64
XLOC_001105	polyA-TCONS_00037456	A04:11115211:11117940:-	Scaffold000270	S	87.51	49	0
XLOC_001107	polyA-TCONS_00037492	A04:11491731:11492536:-	Scaffold000706	S	98.667	100	0
XLOC_001113	polyA-TCONS_00037600	A04:12227541:12229790:-	A04	S	95.036	87	0
XLOC_001117	polyA-TCONS_00037727	A04:12934418:12935267:-	A04	S	95.885	97	0
XLOC_001118	polyA-TCONS_00037750	A04:13038085:13039275:-	A04	S	100	100	0
XLOC_001120	polyA-TCONS_00037853	A04:13653493:13654912:-	A08	S	99.788	99	0
XLOC_001121	polyA-TCONS_00037859	A04:13714886:13716364:-	A04	S	94.049	95	0
XLOC_001125	polyA-TCONS_00038030	A04:14387277:14389674:-	A04	S	99.521	69	0
XLOC_001128	polyA-TCONS_00038074	A04:14643396:14643865:-	A04	S	97.27	100	1.38e-139
XLOC_001130	polyA-TCONS_00038278	A04:15589060:15590291:-	A04	S	100	100	1.7e-84
XLOC_001132	polyA-TCONS_00038358	A04:15916535:15918290:-	A04	S	91.88	93	1.05e-85
XLOC_001137	polyA-TCONS_00038380	A04:16048077:16051039:-	A04	S	99.862	100	0
XLOC_001138	polyA-TCONS_00038497	A04:16720165:16721053:-	A04	S	98.672	100	0
XLOC_001139	polyA-TCONS_00038511	A04:16769761:16771238:-	A04	S	96.248	100	0
XLOC_001140	polyA-TCONS_00038512	A04:16792243:16793560:-	Scaffold009107	S	100	53	6.39e-134
XLOC_001141	polyA-TCONS_00038527	A04:16905104:16906156:-	A04	S	98.148	74	1.6e-131
XLOC_001143	polyA-TCONS_00038724	A04:17872014:17872601:-	A04	S	98.201	100	1.47e-135
XLOC_001148	polyA-TCONS_00038784	A04:18096741:18098255:-	A04	S	100	100	0
XLOC_001150	polyA-TCONS_00038833	A04:18264622:18265207:-	A04	S	99.639	100	1.96e-142
XLOC_001151	polyA-TCONS_00038878	A04:18462634:18467143:-	A04	S	95.087	87	0
XLOC_001153	polyA-TCONS_00038900	A04:18583023:18584954:-	A04	S	96.534	99	0
XLOC_001154	polyA-TCONS_00038905	A04:18689754:18690792:-	A09	S	97.521	72	1.36e-51
XLOC_001162	polyA-TCONS_00039449	A04_random:183226:185304:-	A02	S	100	100	0
XLOC_001165	polyA-TCONS_00039497	A04_random:681413:682356:-	A10	S	98.71	100	8.61e-73
XLOC_001166	polyA-TCONS_00039516	A04_random:825514:828437:-	A09	S	97.851	63	0
XLOC_001171	polyA-TCONS_00039539	A04_random:988838:990135:-	A04	S	98.785	99	0
XLOC_001172	polyA-TCONS_00039540	A04_random:1005338:1006082:-	A04	S	99.438	100	2.22e-87
XLOC_001173	polyA-TCONS_00039569	A04_random:1111005:1112439:-	A03	S	100	100	7.86e-120
XLOC_001176	polyA-TCONS_00039732	A05:229895:231716:+	A05	S	98.9	99	0
XLOC_001177	polyA-TCONS_00039753	A05:417389:419178:+	Scaffold000217	S	99.048	88	1.26e-102
XLOC_001180	polyA-TCONS_00039811	A05:739217:741111:+	A05	S	100	100	0
XLOC_001183	polyA-TCONS_00039891	A05:1129908:1131316:+	A02	S	100	98	0
XLOC_001187	polyA-TCONS_00040159	A05:2388511:2389109:+	A05	S	98.901	100	0
XLOC_001190	polyA-TCONS_00040216	A05:2537679:2539275:+	A02	S	85.129	68	0
XLOC_001191	polyA-TCONS_00040224	A05:2590960:2591659:+	A05	S	95.735	100	0
XLOC_001195	polyA-TCONS_00040606	A05:4232110:4233605:+	A06	S	88.889	67	3.63e-149
XLOC_001196	polyA-TCONS_00040736	A05:4838839:4839377:+	A05	S	98.246	100	4.12e-170
XLOC_001201	polyA-TCONS_00040911	A05:5540892:5541380:+	A05	S	92.448	100	3.07e-151
XLOC_001202	polyA-TCONS_00040975	A05:5784259:5785496:+	A05	S	100	100	0
XLOC_001204	polyA-TCONS_00041077	A05:6436838:6440429:+	A05	S	98.99	100	3.73e-96
XLOC_001205	polyA-TCONS_00041134	A05:6699999:6703600:+	A05	S	99.472	100	0
XLOC_001206	polyA-TCONS_00041244	A05:7154165:7155496:+	A05	S	99.778	100	0
XLOC_001207	polyA-TCONS_00041275	A05:7263996:7265013:+	A05	S	99.439	100	0
XLOC_001208	polyA-TCONS_00041284	A05:7378021:7381235:+	A05	S	99.927	100	0
XLOC_001215	polyA-TCONS_00041431	A05:8546094:8546681:+	A08	S	100	100	0
XLOC_001217	polyA-TCONS_00041435	A05:8634392:8635488:+	A08	S	99.627	81	5.24e-137
XLOC_001218	polyA-TCONS_00041465	A05:8820515:8822144:+	A05	S	98.418	100	0
XLOC_001219	polyA-TCONS_00041498	A05:9076483:9076935:+	A01	S	97.125	99	1.75e-148
XLOC_001220	polyA-TCONS_00041563	A05:9735324:9735983:+	A05	S	98.498	100	1.13e-166
XLOC_001224	polyA-TCONS_00041643	A05:10472456:10474224:+	A01	S	99.216	78	0
XLOC_001225	polyA-TCONS_00041698	A05:11123056:11124235:+	A10	S	95.339	63	5.01e-102
XLOC_001227	polyA-TCONS_00041738	A05:11578466:11579417:+	A05	S	95.317	100	0
XLOC_001230	polyA-TCONS_00041817	A05:12313067:12314335:+	A05	S	100	100	0
XLOC_001232	polyA-TCONS_00041846	A05:12479928:12482250:+	A05	S	100	100	0
XLOC_001233	polyA-TCONS_00041880	A05:12860812:12862842:+	A06	S	97.775	100	0
XLOC_001234	polyA-TCONS_00041927	A05:13414364:13416188:+	A05	S	100	100	0
XLOC_001235	polyA-TCONS_00041950	A05:13591956:13594053:+	A05	S	99.861	100	0
XLOC_001236	polyA-TCONS_00041974	A05:13888313:13888882:+	A05	S	99.582	100	3.2e-121
XLOC_001237	polyA-TCONS_00041982	A05:14110090:14111566:+	A05	S	99.693	100	0
XLOC_001240	polyA-TCONS_00042049	A05:14579653:14580743:+	A05	S	97.433	90	0
XLOC_001245	polyA-TCONS_00042113	A05:15082600:15083243:+	A05	S	100	100	0
XLOC_001251	polyA-TCONS_00042284	A05:16330386:16331722:+	A05	S	98.392	100	0
XLOC_001253	polyA-TCONS_00042321	A05:16530483:16531092:+	A05	S	98.295	100	1.31e-175
XLOC_001254	polyA-TCONS_00042359	A05:16640012:16641218:+	A08	S	95.431	98	1.42e-177
XLOC_001257	polyA-TCONS_00042499	A05:17546796:17547974:+	A05	S	100	99	0
XLOC_001259	polyA-TCONS_00042629	A05:18154092:18155657:+	A05	S	92.182	97	0
XLOC_001261	polyA-TCONS_00042678	A05:18312126:18321592:+	A05	S	97.963	92	0
XLOC_001262	polyA-TCONS_00042679	A05:18326396:18327064:+	A05	S	98.122	100	0
XLOC_001264	polyA-TCONS_00042697	A05:18447165:18459983:+	A05	S	99.714	100	0
XLOC_001265	polyA-TCONS_00042726	A05:18641989:18643022:+	A05	S	99.482	100	5.99e-96
XLOC_001266	polyA-TCONS_00042876	A05:19260027:19260712:+	A05	S	100	100	1.53e-169
XLOC_001269	polyA-TCONS_00042885	A05:19333816:19335002:+	A05	S	99.832	100	0
XLOC_001270	polyA-TCONS_00042938	A05:19499055:19500091:+	A05	S	97.68	100	0
XLOC_001276	polyA-TCONS_00043692	A05:22135067:22135418:+	A02	S	98.758	100	1.85e-76
XLOC_001283	polyA-TCONS_00043998	A05:477976:479331:-	A05	S	93.268	100	0
XLOC_001285	polyA-TCONS_00044053	A05:739217:741182:-	A05	S	99.852	100	0
XLOC_001286	polyA-TCONS_00044116	A05:966074:967858:-	A05	S	99.634	100	0
XLOC_001287	polyA-TCONS_00044124	A05:1024926:1025633:-	A05	S	99.746	100	0
XLOC_001290	polyA-TCONS_00044211	A05:1383781:1385334:-	A05	S	97.588	99	0
XLOC_001292	polyA-TCONS_00044229	A05:1442664:1445266:-	A05	S	98.341	100	0
XLOC_001294	polyA-TCONS_00044285	A05:1806131:1806700:-	A05	S	98.467	87	4.89e-128
XLOC_001298	polyA-TCONS_00044375	A05:2269558:2271625:-	A05	S	95.564	95	0
XLOC_001300	polyA-TCONS_00044390	A05:2315094:2315938:-	A05	S	99.281	100	3.29e-141
XLOC_001308	polyA-TCONS_00044808	A05:4430844:4432588:-	A05	S	98.152	100	0
XLOC_001312	polyA-TCONS_00044921	A05:5031207:5034856:-	A05	S	95.976	97	0
XLOC_001315	polyA-TCONS_00045020	A05:5496654:5497247:-	A05	S	97.549	99	0
XLOC_001316	polyA-TCONS_00045054	A05:5691854:5692916:-	A05	S	99.375	99	0
XLOC_001317	polyA-TCONS_00045091	A05:5795737:5796929:-	A08	S	99.078	100	3.16e-107
XLOC_001321	polyA-TCONS_00045192	A05:6329409:6330567:-	A05	S	98.516	100	0
XLOC_001322	polyA-TCONS_00045222	A05:6500632:6501932:-	Scaffold000397	S	78.914	95	1.17e-76
XLOC_001324	polyA-TCONS_00045263	A05:6781756:6783297:-	A05	S	98.814	100	0
XLOC_001325	polyA-TCONS_00045269	A05:6809433:6812173:-	A05	S	99.61	100	0
XLOC_001326	polyA-TCONS_00045289	A05:7050093:7050736:-	A05	S	99.303	100	1.38e-145
XLOC_001327	polyA-TCONS_00045293	A05:7076805:7078709:-	A05	S	98.76	100	0
XLOC_001329	polyA-TCONS_00045377	A05:7562384:7563288:-	A05	S	100	100	3.88e-146
XLOC_001333	polyA-TCONS_00045419	A05:8165719:8166568:-	A05	S	98.305	100	0
XLOC_001335	polyA-TCONS_00045475	A05:8491283:8492529:-	A08	S	100	100	0
XLOC_001336	polyA-TCONS_00045491	A05:8693089:8693449:-	Scaffold000218	S	99.346	100	1.41e-73
XLOC_001337	polyA-TCONS_00045497	A05:8754103:8756434:-	A05	S	99.355	77	1.13e-158
XLOC_001341	polyA-TCONS_00045619	A05:9484229:9487531:-	A05	S	99.281	61	3.58e-65
XLOC_001346	polyA-TCONS_00045726	A05:10406914:10409152:-	A08	S	85.029	45	4.16e-144
XLOC_001347	polyA-TCONS_00045742	A05:10472373:10474553:-	A01	S	99.201	67	0
XLOC_001348	polyA-TCONS_00045762	A05:10689835:10691265:-	A05	S	98.795	100	0
XLOC_001351	polyA-TCONS_00045844	A05:11432471:11434537:-	A01	S	98.876	83	2.64e-133
XLOC_001354	polyA-TCONS_00045876	A05:11868612:11871092:-	A07	S	96.479	44	5.06e-130
XLOC_001355	polyA-TCONS_00045900	A05:11997551:11998632:-	A01	S	97.748	100	1.06e-104
XLOC_001356	polyA-TCONS_00045930	A05:12197211:12198856:-	A05	S	100	100	0
XLOC_001361	polyA-TCONS_00046008	A05:13686736:13687323:-	A05	S	100	100	0
XLOC_001363	polyA-TCONS_00046025	A05:13822988:13824257:-	A05	S	100	100	3.94e-102
XLOC_001365	polyA-TCONS_00046029	A05:13899894:13900725:-	A05	S	100	100	8.38e-164
XLOC_001366	polyA-TCONS_00046129	A05:14565600:14568446:-	A05	S	96.75	87	0
XLOC_001367	polyA-TCONS_00046146	A05:14601321:14604866:-	A05	S	97.182	98	0
XLOC_001372	polyA-TCONS_00046361	A05:16374149:16374911:-	A05	S	98.271	100	1.05e-172
XLOC_001376	polyA-TCONS_00046460	A05:16872943:16875439:-	A05	S	95.685	97	2.37e-177
XLOC_001377	polyA-TCONS_00046469	A05:16894512:16895032:-	A05	S	100	100	0
XLOC_001383	polyA-TCONS_00047012	A05:19035205:19037085:-	A05	S	99.429	100	0
XLOC_001385	polyA-TCONS_00047231	A05:19715481:19716765:-	A05	S	98.736	100	0
XLOC_001387	polyA-TCONS_00047372	A05:20269279:20270226:-	A09	S	97.953	100	9.86e-167
XLOC_001388	polyA-TCONS_00047440	A05:20456787:20462722:-	A05	S	97.083	98	0
XLOC_001392	polyA-TCONS_00047498	A05:20644230:20644742:-	A05	S	99.048	100	1.45e-159
XLOC_001393	polyA-TCONS_00047543	A05:20809731:20811077:-	A05	S	91.304	100	0
XLOC_001394	polyA-TCONS_00047588	A05:20933003:20933998:-	A05	S	99.87	100	0
XLOC_001396	polyA-TCONS_00047611	A05:21079357:21079687:-	A05	S	100	100	2.21e-80
XLOC_001398	polyA-TCONS_00047929	A05:22584383:22586345:-	A07	S	99.492	85	0
XLOC_001400	polyA-TCONS_00047941	A05:22627680:22628796:-	A05	S	88.553	55	1.76e-152
XLOC_001406	polyA-TCONS_00048221	A05_random:176976:177564:+	A05	S	93.462	100	1.03e-171
XLOC_001408	polyA-TCONS_00048239	A05_random:302946:304559:+	A05	S	97.59	79	0
XLOC_001416	polyA-TCONS_00048346	A05_random:1222138:1223249:+	A07	S	100	97	0
XLOC_001418	polyA-TCONS_00048377	A05_random:1557875:1559437:+	A05	S	99.432	100	0
XLOC_001426	polyA-TCONS_00048520	A05_random:2999243:3000245:+	A02	S	99.78	100	0
XLOC_001433	polyA-TCONS_00048706	A05_random:1005563:1007052:-	Scaffold000261	S	98.057	100	0
XLOC_001435	polyA-TCONS_00048742	A05_random:1435264:1436825:-	A06	S	100	98	0
XLOC_001440	polyA-TCONS_00048780	A05_random:2265994:2267195:-	A05	S	100	100	2.5e-154
XLOC_001441	polyA-TCONS_00048783	A05_random:2339379:2340303:-	A07	S	99.612	100	0
XLOC_001442	polyA-TCONS_00048852	A05_random:2720558:2721550:-	A10	S	86.667	47	6.95e-45
XLOC_001443	polyA-TCONS_00048853	A05_random:2721692:2722706:-	Scaffold002252	S	97.484	43	1.53e-71
XLOC_001444	polyA-TCONS_00048855	A05_random:2740656:2741540:-	A05	S	99.765	96	0
XLOC_001448	polyA-TCONS_00049035	A06:497661:501495:+	A06	S	98.541	100	0
XLOC_001450	polyA-TCONS_00049094	A06:764384:765426:+	A09	S	93.958	87	0
XLOC_001452	polyA-TCONS_00049118	A06:849244:851581:+	A06	S	93.236	92	0
XLOC_001453	polyA-TCONS_00049159	A06:1060365:1061705:+	A06	S	99.408	100	0
XLOC_001456	polyA-TCONS_00049227	A06:1300213:1301281:+	A06	S	99.458	100	0
XLOC_001459	polyA-TCONS_00049338	A06:2036401:2037384:+	A06	S	93.279	95	0
XLOC_001462	polyA-TCONS_00049514	A06:2712868:2713542:+	A06	S	99.695	100	1.5e-170
XLOC_001464	polyA-TCONS_00049850	A06:3735833:3738386:+	A03	S	97.6	43	3.85e-118
XLOC_001465	polyA-TCONS_00049932	A06:3974530:3975655:+	A06	S	98.941	100	0
XLOC_001466	polyA-TCONS_00050093	A06:4871251:4872822:+	A04	S	99.167	43	0
XLOC_001469	polyA-TCONS_00050252	A06:5500652:5501072:+	A06	S	99.539	100	3.98e-109
XLOC_001470	polyA-TCONS_00050320	A06:5708940:5709847:+	Scaffold000096	S	96.053	100	5.68e-176
XLOC_001471	polyA-TCONS_00050336	A06:5835566:5836861:+	A09	S	96.7	58	1.79e-140
XLOC_001473	polyA-TCONS_00050618	A06:6678819:6680447:+	A06	S	98.93	99	0
XLOC_001475	polyA-TCONS_00050668	A06:7054540:7059619:+	A06	S	100	94	9.8e-140
XLOC_001477	polyA-TCONS_00050696	A06:7278985:7281431:+	A06	S	98.708	95	0
XLOC_001480	polyA-TCONS_00050829	A06:7874709:7875748:+	A06	S	99.444	100	0
XLOC_001482	polyA-TCONS_00050883	A06:8201406:8202009:+	A06	S	99.655	100	9.85e-150
XLOC_001484	polyA-TCONS_00050928	A06:8430143:8430734:+	A06	S	98.643	100	0
XLOC_001487	polyA-TCONS_00051077	A06:9192987:9195065:+	A06	S	97.079	100	0
XLOC_001488	polyA-TCONS_00051104	A06:9280507:9281981:+	A06	S	99.163	42	1.51e-118
XLOC_001493	polyA-TCONS_00051203	A06:9781534:9782354:+	A06	S	97.959	90	4.44e-118
XLOC_001494	polyA-TCONS_00051293	A06:10178376:10179851:+	A06	S	96.898	100	0
XLOC_001497	polyA-TCONS_00051380	A06:10767167:10768585:+	A06	S	97.987	98	0
XLOC_001501	polyA-TCONS_00051482	A06:12059384:12061134:+	A08	S	97.838	100	1e-180
XLOC_001502	polyA-TCONS_00051524	A06:12332477:12333550:+	A06	S	98.998	100	0
XLOC_001506	polyA-TCONS_00051540	A06:12636968:12649748:+	Scaffold000208	S	99.832	100	0
XLOC_001508	polyA-TCONS_00051552	A06:12800220:12806192:+	A01	S	91.215	97	0
XLOC_001513	polyA-TCONS_00051684	A06:14542287:14542646:+	A06	S	97.059	90	3.57e-59
XLOC_001514	polyA-TCONS_00051701	A06:14651374:14653474:+	A06	S	99.728	100	0
XLOC_001515	polyA-TCONS_00051785	A06:15324825:15326496:+	A09	S	96.534	96	0
XLOC_001516	polyA-TCONS_00051949	A06:16155644:16156935:+	A06	S	100	100	0
XLOC_001519	polyA-TCONS_00051994	A06:16329333:16332101:+	A06	S	95.993	99	0
XLOC_001521	polyA-TCONS_00052162	A06:17246950:17247694:+	A06	S	96.032	95	1.98e-173
XLOC_001522	polyA-TCONS_00052203	A06:17321377:17322021:+	A06	S	97.106	99	1.19e-146
XLOC_001523	polyA-TCONS_00052270	A06:17850555:17851269:+	A06	S	97.508	99	3.84e-155
XLOC_001524	polyA-TCONS_00052369	A06:18315989:18317531:+	A06	S	98.885	100	0
XLOC_001525	polyA-TCONS_00052438	A06:18803005:18804093:+	A06	S	100	100	0
XLOC_001528	polyA-TCONS_00052493	A06:19157813:19160008:+	A06	S	99.601	100	0
XLOC_001530	polyA-TCONS_00052691	A06:20204215:20205325:+	A06	S	99.645	100	0
XLOC_001531	polyA-TCONS_00052723	A06:20269138:20269641:+	A06	S	86.15	85	1.99e-103
XLOC_001533	polyA-TCONS_00052839	A06:20806746:20808912:+	A06	S	99.837	100	0
XLOC_001535	polyA-TCONS_00052876	A06:20929342:20930337:+	A01	S	100	60	1.51e-146
XLOC_001536	polyA-TCONS_00052901	A06:21045906:21048297:+	A06	S	100	100	0
XLOC_001538	polyA-TCONS_00053178	A06:22100881:22103163:+	A06	S	100	100	0
XLOC_001541	polyA-TCONS_00053214	A06:22397692:22398464:+	A06	S	100	100	0
XLOC_001547	polyA-TCONS_00053442	A06:23428547:23431748:+	A07	S	90.909	67	5.2e-180
XLOC_001549	polyA-TCONS_00053526	A06:23807848:23809543:+	A09	S	100	91	2.95e-129
XLOC_001550	polyA-TCONS_00053608	A06:24083109:24085946:+	A06	S	98.326	100	0
XLOC_001551	polyA-TCONS_00053681	A06:33792:38273:-	A06	S	100	100	0
XLOC_001553	polyA-TCONS_00053772	A06:621068:623065:-	A06	S	99.824	100	0
XLOC_001555	polyA-TCONS_00053823	A06:788707:789898:-	A06	S	100	100	0
XLOC_001564	polyA-TCONS_00054120	A06:2130433:2131017:-	A06	S	99.213	95	5.78e-59
XLOC_001569	polyA-TCONS_00054595	A06:3736743:3737321:-	A01	S	98.485	100	1.56e-129
XLOC_001571	polyA-TCONS_00054626	A06:3898246:3899109:-	A06	S	99.718	100	0
XLOC_001572	polyA-TCONS_00054636	A06:3934979:3936692:-	A05	S	99.018	59	0
XLOC_001574	polyA-TCONS_00054693	A06:4212291:4212782:-	A04	S	97.674	100	2.53e-101
XLOC_001575	polyA-TCONS_00054694	A06:4214633:4216415:-	A06	S	94.86	100	0
XLOC_001577	polyA-TCONS_00054791	A06:4671636:4672159:-	Scaffold000314	S	100	100	6.24e-123
XLOC_001579	polyA-TCONS_00054969	A06:5329635:5331124:-	A05	S	99.52	94	0
XLOC_001583	polyA-TCONS_00055120	A06:5987714:5988950:-	A06	S	98.738	96	0
XLOC_001586	polyA-TCONS_00055270	A06:6460923:6461273:-	A06	S	100	100	9.61e-70
XLOC_001588	polyA-TCONS_00055286	A06:6491599:6492868:-	A03	S	97.674	100	0
XLOC_001589	polyA-TCONS_00055302	A06:6543909:6544759:-	A06	S	99.36	100	0
XLOC_001590	polyA-TCONS_00055310	A06:6633954:6636188:-	A05	S	98.361	98	0
XLOC_001591	polyA-TCONS_00055338	A06:6793881:6795351:-	A04	S	98.901	79	1.8e-136
XLOC_001593	polyA-TCONS_00055382	A06:6933146:6934651:-	A06	S	99.698	100	0
XLOC_001598	polyA-TCONS_00055654	A06:8244911:8245742:-	A06	S	100	100	1.16e-146
XLOC_001599	polyA-TCONS_00055683	A06:8339361:8340681:-	A09	S	95.903	85	0
XLOC_001600	polyA-TCONS_00055686	A06:8344897:8345469:-	A06	S	100	100	2.2e-173
XLOC_001601	polyA-TCONS_00055738	A06:8695041:8696702:-	A06	S	99.149	100	0
XLOC_001602	polyA-TCONS_00055739	A06:8742903:8743765:-	A06	S	100	100	4.4e-110
XLOC_001603	polyA-TCONS_00055748	A06:8769194:8770892:-	A06	S	98.798	99	0
XLOC_001605	polyA-TCONS_00055797	A06:9187039:9190711:-	A06	S	98.849	100	0
XLOC_001608	polyA-TCONS_00055927	A06:10067553:10069198:-	A06	S	100	98	0
XLOC_001609	polyA-TCONS_00055932	A06:10103297:10104199:-	A06	S	97.4	99	0
XLOC_001611	polyA-TCONS_00055958	A06:10249831:10250316:-	A05	S	98.206	99	2.21e-107
XLOC_001615	polyA-TCONS_00056017	A06:10862563:10864798:-	A06	S	98.851	100	1.4e-176
XLOC_001618	polyA-TCONS_00056061	A06:11305089:11305791:-	A06	S	99.405	100	4.53e-82
XLOC_001619	polyA-TCONS_00056063	A06:11390227:11391820:-	A06	S	99.854	100	0
XLOC_001620	polyA-TCONS_00056093	A06:11500330:11501146:-	Scaffold000141	S	99.772	100	0
XLOC_001622	polyA-TCONS_00056104	A06:11804314:11805616:-	A02	S	99.37	100	0
XLOC_001628	polyA-TCONS_00056150	A06:12852110:12854375:-	Scaffold000100	S	99.83	100	0
XLOC_001629	polyA-TCONS_00056181	A06:13291599:13293093:-	Scaffold000100	S	99.05	100	0
XLOC_001630	polyA-TCONS_00056213	A06:13995997:13996608:-	A01	S	89.954	43	1.99e-74
XLOC_001633	polyA-TCONS_00056335	A06:14855305:14856073:-	A06	S	99.533	96	0
XLOC_001634	polyA-TCONS_00056367	A06:15001554:15004111:-	A06	S	99.339	100	0
XLOC_001635	polyA-TCONS_00056457	A06:15679486:15681206:-	A06	S	98.765	91	6.32e-77
XLOC_001636	polyA-TCONS_00056464	A06:15683648:15685371:-	A06	S	91.91	88	0
XLOC_001637	polyA-TCONS_00056474	A06:15771014:15778002:-	A06	S	98.919	100	0
XLOC_001638	polyA-TCONS_00056490	A06:15899945:15925629:-	A06	S	99.378	93	0
XLOC_001639	polyA-TCONS_00056493	A06:15966132:15967703:-	A08	S	89.076	50	4.17e-78
XLOC_001642	polyA-TCONS_00056546	A06:16130597:16131162:-	A06	S	97.289	99	2.12e-158
XLOC_001643	polyA-TCONS_00056574	A06:16199649:16201450:-	A06	S	100	100	0
XLOC_001645	polyA-TCONS_00056647	A06:16536283:16538044:-	A07	S	94.47	97	1.37e-90
XLOC_001646	polyA-TCONS_00056656	A06:16603003:16604832:-	A06	S	96.99	97	0
XLOC_001647	polyA-TCONS_00056674	A06:16701588:16702985:-	A06	S	100	100	0
XLOC_001650	polyA-TCONS_00056758	A06:17215533:17217485:-	A06	S	100	100	4.22e-59
XLOC_001653	polyA-TCONS_00056940	A06:18206117:18206617:-	A06	S	98.155	100	1.87e-132
XLOC_001654	polyA-TCONS_00056980	A06:18368965:18369648:-	A06	S	100	100	0
XLOC_001655	polyA-TCONS_00056983	A06:18381876:18384788:-	A06	S	100	100	2.15e-64
XLOC_001657	polyA-TCONS_00057027	A06:18584694:18586365:-	A08	S	99.693	100	0
XLOC_001658	polyA-TCONS_00057100	A06:18860892:18861539:-	A06	S	97.491	100	7.41e-133
XLOC_001663	polyA-TCONS_00057261	A06:19730350:19731027:-	A06	S	100	100	0
XLOC_001664	polyA-TCONS_00057341	A06:19999493:20000479:-	A06	S	100	100	1.17e-159
XLOC_001665	polyA-TCONS_00057352	A06:20048242:20049103:-	A06	S	100	100	0
XLOC_001666	polyA-TCONS_00057359	A06:20081011:20083504:-	A06	S	100	100	8.43e-105
XLOC_001668	polyA-TCONS_00057366	A06:20139904:20141225:-	A06	S	99.449	100	0
XLOC_001669	polyA-TCONS_00057395	A06:20279835:20281427:-	A02	S	100	100	0
XLOC_001674	polyA-TCONS_00057568	A06:20914959:20915663:-	A06	S	99.695	100	9.42e-171
XLOC_001676	polyA-TCONS_00057585	A06:21055220:21055802:-	A06	S	100	100	2.64e-177
XLOC_001678	polyA-TCONS_00057681	A06:21445761:21447294:-	A06	S	100	100	6.26e-130
XLOC_001679	polyA-TCONS_00057699	A06:21478155:21478605:-	A06	S	100	100	6.07e-118
XLOC_001681	polyA-TCONS_00057932	A06:22560287:22560825:-	A06	S	100	100	2.27e-101
XLOC_001682	polyA-TCONS_00057973	A06:22720101:22720907:-	A06	S	99.107	100	4.59e-171
XLOC_001684	polyA-TCONS_00058011	A06:22984668:22986587:-	A06	S	98.417	100	0
XLOC_001686	polyA-TCONS_00058146	A06:23579441:23581460:-	A10	S	99.883	99	0
XLOC_001689	polyA-TCONS_00058302	A06:24130392:24133686:-	A06	S	100	94	4.39e-80
XLOC_001690	polyA-TCONS_00058349	A06:24218243:24219001:-	A06	S	97.917	100	0
XLOC_001692	polyA-TCONS_00058631	A06_random:416019:423243:+	A02	S	98.623	60	0
XLOC_001693	polyA-TCONS_00058685	A06_random:752584:754296:+	Scaffold000100	S	78.462	55	2.4e-70
XLOC_001694	polyA-TCONS_00058692	A06_random:889481:890650:+	A06	S	99.046	100	0
XLOC_001696	polyA-TCONS_00058699	A06_random:1102196:1103708:+	Scaffold000100	S	95.658	99	0
XLOC_001697	polyA-TCONS_00058736	A06_random:1390805:1392482:+	Scaffold000100	S	98.017	99	0
XLOC_001700	polyA-TCONS_00058829	A06_random:1801908:1802862:+	A06	S	99.476	99	0
XLOC_001705	polyA-TCONS_00059112	A06_random:780029:780566:-	A06	S	99.398	100	3.11e-171
XLOC_001706	polyA-TCONS_00059114	A06_random:839507:840496:-	A06	S	99.184	100	9.06e-123
XLOC_001707	polyA-TCONS_00059185	A06_random:1252707:1255726:-	A06	S	99.59	100	0
XLOC_001708	polyA-TCONS_00059237	A06_random:1725404:1726913:-	A06	S	91.608	51	3.83e-49
XLOC_001709	polyA-TCONS_00059301	A06_random:1867109:1869814:-	A07	S	93.22	67	0
XLOC_001711	polyA-TCONS_00059414	A07:29218:30493:+	A07	S	98.608	55	0
XLOC_001713	polyA-TCONS_00059594	A07:961813:962894:+	A07	S	99.812	91	0
XLOC_001714	polyA-TCONS_00059639	A07:1261450:1261877:+	A07	S	99.649	100	6.76e-147
XLOC_001715	polyA-TCONS_00059667	A07:1384183:1389984:+	Scaffold000516	S	98.524	47	8.62e-134
XLOC_001719	polyA-TCONS_00059697	A07:1602055:1603210:+	A07	S	99.32	100	5.1e-150
XLOC_001720	polyA-TCONS_00059731	A07:1866832:1868797:+	A09	S	92.366	71	0
XLOC_001726	polyA-TCONS_00059954	A07:3469971:3471927:+	A10	S	100	100	6.81e-114
XLOC_001728	polyA-TCONS_00059967	A07:3610936:3611677:+	A07	S	93.939	100	1.72e-94
XLOC_001731	polyA-TCONS_00059980	A07:4041046:4041802:+	A08	S	96.443	100	5.63e-115
XLOC_001732	polyA-TCONS_00059997	A07:4342934:4359166:+	A10	S	99.541	100	2.11e-109
XLOC_001739	polyA-TCONS_00060111	A07:5559220:5560542:+	A07	S	100	100	7.08e-164
XLOC_001740	polyA-TCONS_00060139	A07:5792202:5793542:+	A07	S	94.561	100	1.62e-99
XLOC_001743	polyA-TCONS_00060192	A07:6315849:6317040:+	A07	S	100	100	8.81e-133
XLOC_001744	polyA-TCONS_00060231	A07:6707742:6709154:+	A07	S	99.869	100	0
XLOC_001745	polyA-TCONS_00060267	A07:7016180:7016723:+	A07	S	98.598	80	1.78e-103
XLOC_001748	polyA-TCONS_00060340	A07:7813566:7814790:+	A07	S	99.84	100	0
XLOC_001750	polyA-TCONS_00060412	A07:8349393:8351043:+	A07	S	99.554	100	0
XLOC_001752	polyA-TCONS_00060488	A07:8983995:8986075:+	A07	S	86.173	86	0
XLOC_001753	polyA-TCONS_00060546	A07:9364136:9365781:+	A05	S	99.561	100	0
XLOC_001756	polyA-TCONS_00060636	A07:10065238:10066660:+	A07	S	99.215	75	0
XLOC_001758	polyA-TCONS_00060667	A07:10431906:10437257:+	A07	S	99.738	100	0
XLOC_001761	polyA-TCONS_00060715	A07:10637151:10638432:+	A07	S	99.592	100	0
XLOC_001762	polyA-TCONS_00060735	A07:10819711:10820317:+	A07	S	94.654	99	2.7e-137
XLOC_001769	polyA-TCONS_00061017	A07:12461955:12463344:+	A07	S	93.206	99	0
XLOC_001771	polyA-TCONS_00061132	A07:13003347:13004165:+	A02	S	99.422	83	5.03e-179
XLOC_001773	polyA-TCONS_00061238	A07:13469240:13471306:+	A02	S	98.269	100	0
XLOC_001775	polyA-TCONS_00061362	A07:14009025:14011931:+	A07	S	91.667	98	0
XLOC_001776	polyA-TCONS_00061367	A07:14102561:14105148:+	A07	S	99.308	100	1.23e-146
XLOC_001778	polyA-TCONS_00061389	A07:14257307:14262295:+	A07	S	96.063	99	0
XLOC_001781	polyA-TCONS_00061635	A07:15433493:15434609:+	A07	S	99.686	100	0
XLOC_001784	polyA-TCONS_00061807	A07:15971632:15974419:+	A07	S	97.581	100	7.48e-118
XLOC_001785	polyA-TCONS_00061874	A07:16219624:16220732:+	A04	S	92.908	100	5.08e-109
XLOC_001788	polyA-TCONS_00061969	A07:16822918:16823544:+	A07	S	99.242	100	2.35e-133
XLOC_001790	polyA-TCONS_00062017	A07:17010126:17010632:+	A07	S	97.49	100	7.19e-113
XLOC_001793	polyA-TCONS_00062118	A07:17529870:17531054:+	A07	S	97.97	100	0
XLOC_001795	polyA-TCONS_00062184	A07:17911646:17913438:+	A07	S	97.753	97	0
XLOC_001796	polyA-TCONS_00062190	A07:18053429:18055376:+	A07	S	96.277	65	0
XLOC_001798	polyA-TCONS_00062201	A07:18183257:18183703:+	A07	S	100	94	0
XLOC_001799	polyA-TCONS_00062332	A07:18843126:18844381:+	A07	S	98.068	99	0
XLOC_001800	polyA-TCONS_00062369	A07:18954146:18954829:+	A07	S	97.759	93	3.57e-175
XLOC_001802	polyA-TCONS_00062397	A07:19167155:19170294:+	A08	S	88.601	46	3.1e-129
XLOC_001804	polyA-TCONS_00062423	A07:19273185:19274019:+	A07	S	97.18	100	0
XLOC_001807	polyA-TCONS_00062536	A07:19824183:19826400:+	A02	S	98.972	99	0
XLOC_001815	polyA-TCONS_00062864	A07:21291823:21293797:+	A08	S	97.49	100	0
XLOC_001817	polyA-TCONS_00062902	A07:21475774:21476470:+	A07	S	100	100	9.25e-178
XLOC_001820	polyA-TCONS_00063035	A07:21909727:21910431:+	A07	S	93.004	100	5.37e-97
XLOC_001821	polyA-TCONS_00063091	A07:22115779:22117407:+	A07	S	96.379	100	0
XLOC_001825	polyA-TCONS_00063201	A07:22641792:22642075:+	A07	S	96.97	46	8.11e-40
XLOC_001828	polyA-TCONS_00063370	A07:23304749:23306044:+	A07	S	96.379	94	0
XLOC_001832	polyA-TCONS_00063631	A07:290300:292740:-	A07	S	99.135	75	0
XLOC_001833	polyA-TCONS_00063698	A07:726921:727713:-	Scaffold001553	S	98.889	100	5.64e-135
XLOC_001834	polyA-TCONS_00063702	A07:739751:740509:-	A07	S	98.866	100	0
XLOC_001836	polyA-TCONS_00063766	A07:1131186:1132048:-	A07	S	97.291	89	0
XLOC_001838	polyA-TCONS_00063777	A07:1252168:1253825:-	Scaffold000141	S	93.634	65	2.69e-159
XLOC_001839	polyA-TCONS_00063787	A07:1387817:1388977:-	A05	S	100	71	1.45e-154
XLOC_001840	polyA-TCONS_00063808	A07:1641371:1643053:-	A07	S	98.45	91	2.14e-126
XLOC_001841	polyA-TCONS_00063846	A07:1984870:1986342:-	A07	S	97.922	100	0
XLOC_001843	polyA-TCONS_00063873	A07:2353584:2354102:-	A10	S	99.55	100	2.55e-111
XLOC_001845	polyA-TCONS_00063905	A07:2735733:2736024:-	A10	S	100	100	4.82e-82
XLOC_001846	polyA-TCONS_00063931	A07:2925745:2926923:-	A10	S	100	100	0
XLOC_001847	polyA-TCONS_00063951	A07:3262617:3265651:-	A10	S	98.736	100	0
XLOC_001848	polyA-TCONS_00063966	A07:3318149:3320536:-	A10	S	98.031	51	8.45e-123
XLOC_001854	polyA-TCONS_00064231	A07:5884894:5885764:-	A07	S	99.839	100	0
XLOC_001855	polyA-TCONS_00064248	A07:6126778:6127919:-	A07	S	98.289	100	0
XLOC_001858	polyA-TCONS_00064370	A07:6820715:6821023:-	A07	S	99.408	100	1.4e-82
XLOC_001859	polyA-TCONS_00064405	A07:7093497:7094852:-	A07	S	99.103	94	0
XLOC_001862	polyA-TCONS_00064491	A07:8050138:8051834:-	A07	S	97.135	97	0
XLOC_001865	polyA-TCONS_00064695	A07:9161574:9162206:-	A07	S	99.045	93	6.61e-159
XLOC_001866	polyA-TCONS_00064727	A07:9330437:9331688:-	A07	S	99.743	100	0
XLOC_001867	polyA-TCONS_00064733	A07:9401627:9403114:-	A07	S	97.557	100	0
XLOC_001868	polyA-TCONS_00064820	A07:10012479:10013057:-	A07	S	97.627	100	2.95e-142
XLOC_001876	polyA-TCONS_00064900	A07:10656114:10658993:-	A07	S	98.149	99	0
XLOC_001877	polyA-TCONS_00064909	A07:10701843:10702614:-	A07	S	98.324	100	2.65e-178
XLOC_001883	polyA-TCONS_00064933	A07:10992774:10993447:-	A10	S	99.682	100	9.48e-163
XLOC_001884	polyA-TCONS_00064971	A07:11170016:11172205:-	A03	S	94.294	99	8.05e-140
XLOC_001885	polyA-TCONS_00064982	A07:11183852:11185192:-	A07	S	95.789	78	2.17e-127
XLOC_001889	polyA-TCONS_00065108	A07:11728936:11729926:-	A07	S	95.954	100	0
XLOC_001891	polyA-TCONS_00065224	A07:12469251:12474633:-	A02	S	94.833	100	0
XLOC_001892	polyA-TCONS_00065301	A07:12940484:12943161:-	A05	S	86.207	44	2.98e-74
XLOC_001894	polyA-TCONS_00065352	A07:13170886:13172240:-	A02	S	95.141	98	0
XLOC_001899	polyA-TCONS_00065392	A07:13474099:13475340:-	A02	S	100	100	0
XLOC_001901	polyA-TCONS_00065428	A07:13576084:13578028:-	A02	S	99.377	100	0
XLOC_001904	polyA-TCONS_00065518	A07:14012549:14015306:-	A07	S	98.706	100	4.16e-155
XLOC_001905	polyA-TCONS_00065535	A07:14154771:14156490:-	A03	S	98.718	88	0
XLOC_001911	polyA-TCONS_00065729	A07:14925082:14926507:-	A09	S	100	100	0
XLOC_001913	polyA-TCONS_00065730	A07:14935525:14936257:-	A07	S	99.775	99	0
XLOC_001915	polyA-TCONS_00065850	A07:15518851:15520103:-	A07	S	98.544	94	0
XLOC_001917	polyA-TCONS_00065993	A07:16086979:16088751:-	A07	S	98.98	94	0
XLOC_001918	polyA-TCONS_00066008	A07:16191545:16192780:-	A04	S	98.156	86	0
XLOC_001922	polyA-TCONS_00066225	A07:17141921:17142985:-	A07	S	98.94	100	0
XLOC_001924	polyA-TCONS_00066401	A07:17909866:17910890:-	A07	S	100	100	0
XLOC_001929	polyA-TCONS_00066844	A07:19926994:19927948:-	A07	S	99.773	100	0
XLOC_001930	polyA-TCONS_00066850	A07:19995181:19995995:-	A07	S	100	100	1.37e-176
XLOC_001931	polyA-TCONS_00066856	A07:20011608:20013807:-	A10	S	96.649	87	0
XLOC_001932	polyA-TCONS_00066880	A07:20135573:20137617:-	A04	S	98.422	97	0
XLOC_001935	polyA-TCONS_00066941	A07:20441076:20449292:-	A07	S	97.849	100	5.27e-135
XLOC_001936	polyA-TCONS_00066996	A07:20649999:20650805:-	A05	S	96.356	100	1.99e-109
XLOC_001938	polyA-TCONS_00067091	A07:21049477:21050261:-	A07	S	88.831	88	3.18e-128
XLOC_001942	polyA-TCONS_00067337	A07:21999335:22001607:-	A03	S	91.197	92	4.17e-104
XLOC_001944	polyA-TCONS_00067341	A07:22026314:22026626:-	A07	S	97.753	100	1.24e-82
XLOC_001946	polyA-TCONS_00067354	A07:22073046:22073839:-	A07	S	100	100	0
XLOC_001956	polyA-TCONS_00067786	A07:23640351:23641445:-	A07	S	98.302	99	0
XLOC_001957	polyA-TCONS_00067799	A07:23666483:23667593:-	A07	S	96.721	79	0
XLOC_001962	polyA-TCONS_00068133	A07_random:371282:372159:+	A07	S	98.869	98	0
XLOC_001963	polyA-TCONS_00068134	A07_random:376528:377891:+	A07	S	93.808	100	0
XLOC_001965	polyA-TCONS_00068165	A07_random:608764:610269:+	A08	S	98.701	94	0
XLOC_001967	polyA-TCONS_00068230	A07_random:970014:971536:+	A01	S	95.429	100	2.7e-157
XLOC_001968	polyA-TCONS_00068248	A07_random:1187075:1188692:+	A07	S	99.863	100	0
XLOC_001969	polyA-TCONS_00068286	A07_random:1346876:1347151:+	A07	S	98.883	100	1.58e-86
XLOC_001971	polyA-TCONS_00068389	A07_random:1910678:1913498:+	A07	S	99.358	100	0
XLOC_001972	polyA-TCONS_00068423	A07_random:2000554:2002619:+	A02	S	94.931	41	2.57e-91
XLOC_001974	polyA-TCONS_00068460	A07_random:80370:82736:-	A07	S	98.916	100	0
XLOC_001976	polyA-TCONS_00068487	A07_random:239548:240465:-	A10	S	100	100	0
XLOC_001977	polyA-TCONS_00068507	A07_random:327928:328873:-	A10	S	98.643	78	0
XLOC_001979	polyA-TCONS_00068529	A07_random:520256:521622:-	A07	S	99.887	96	0
XLOC_001982	polyA-TCONS_00068555	A07_random:702132:703043:-	Scaffold000155	S	99.528	99	0
XLOC_001983	polyA-TCONS_00068569	A07_random:768520:769844:-	A07	S	99.743	100	0
XLOC_001985	polyA-TCONS_00068571	A07_random:795874:797406:-	A07	S	99.29	89	0
XLOC_001986	polyA-TCONS_00068600	A07_random:925319:928201:-	A07	S	99.55	53	1.6e-111
XLOC_001987	polyA-TCONS_00068617	A07_random:1042540:1044086:-	A07	S	99.254	100	0
XLOC_001991	polyA-TCONS_00068784	A07_random:1822131:1824439:-	A02	S	97.594	100	0
XLOC_001999	polyA-TCONS_00069177	A08:1578130:1580097:+	A04	S	93.407	49	1.15e-110
XLOC_002000	polyA-TCONS_00069244	A08:2041940:2042776:+	A08	S	99.261	100	0
XLOC_002002	polyA-TCONS_00069254	A08:2253426:2255474:+	A08	S	96.491	100	1.98e-103
XLOC_002005	polyA-TCONS_00069290	A08:2548674:2549818:+	A08	S	100	100	0
XLOC_002007	polyA-TCONS_00069320	A08:2747738:2749061:+	A08	S	99.375	100	0
XLOC_002014	polyA-TCONS_00069442	A08:3475060:3477003:+	A08	S	99.335	100	0
XLOC_002019	polyA-TCONS_00069694	A08:6324848:6325707:+	A05	S	93.976	100	0
XLOC_002020	polyA-TCONS_00069728	A08:6613330:6614638:+	A08	S	95.507	95	0
XLOC_002021	polyA-TCONS_00069731	A08:6698511:6700884:+	A01	S	95.373	50	1.69e-173
XLOC_002027	polyA-TCONS_00069902	A08:7928916:7929935:+	A08	S	100	100	7.21e-180
XLOC_002029	polyA-TCONS_00069915	A08:8051023:8052257:+	A08	S	95.652	92	0
XLOC_002031	polyA-TCONS_00069938	A08:8292713:8294766:+	A08	S	99.489	100	0
XLOC_002032	polyA-TCONS_00069942	A08:8313914:8315037:+	A08	S	99.048	100	1.02e-102
XLOC_002039	polyA-TCONS_00070223	A08:10063266:10065099:+	A08	S	99.657	100	0
XLOC_002045	polyA-TCONS_00070290	A08:10479376:10480208:+	A08	S	99.814	100	0
XLOC_002046	polyA-TCONS_00070298	A08:10541328:10543627:+	A08	S	100	100	0
XLOC_002047	polyA-TCONS_00070340	A08:10732820:10734255:+	A08	S	97.338	100	0
XLOC_002048	polyA-TCONS_00070343	A08:10750343:10751877:+	A08	S	99.552	100	1.4e-111
XLOC_002049	polyA-TCONS_00070346	A08:10768787:10771595:+	A08	S	95.31	99	0
XLOC_002056	polyA-TCONS_00070478	A08:11396163:11397809:+	A08	S	99.517	99	1.85e-103
XLOC_002057	polyA-TCONS_00070565	A08:11848823:11849454:+	A08	S	97.978	100	0
XLOC_002058	polyA-TCONS_00070631	A08:12177810:12178904:+	A08	S	100	100	0
XLOC_002063	polyA-TCONS_00070701	A08:12632073:12633123:+	A08	S	98.089	65	3.3e-72
XLOC_002064	polyA-TCONS_00070886	A08:13613289:13614576:+	A02	S	98.415	86	0
XLOC_002065	polyA-TCONS_00070897	A08:13642479:13644142:+	A08	S	98.894	100	0
XLOC_002066	polyA-TCONS_00071012	A08:14129153:14130869:+	A08	S	98.23	87	0
XLOC_002067	polyA-TCONS_00071019	A08:14143028:14146140:+	A05	S	100	97	0
XLOC_002071	polyA-TCONS_00071154	A08:14722297:14722936:+	A08	S	96.497	100	4.3e-145
XLOC_002072	polyA-TCONS_00071160	A08:14749975:14751278:+	A03	S	99.175	100	0
XLOC_002073	polyA-TCONS_00071213	A08:14969789:14970513:+	A08	S	100	100	0
XLOC_002079	polyA-TCONS_00071880	A08:17357858:17358646:+	A08	S	97.283	100	0
XLOC_002080	polyA-TCONS_00071891	A08:17377838:17378719:+	A08	S	98.305	100	0
XLOC_002084	polyA-TCONS_00072130	A08:18085313:18086089:+	A08	S	96.781	99	0
XLOC_002090	polyA-TCONS_00072519	A08:795413:806712:-	A09	S	100	58	1.99e-136
XLOC_002093	polyA-TCONS_00072555	A08:995463:996878:-	A01	S	95.592	44	0
XLOC_002094	polyA-TCONS_00072673	A08:2077829:2078448:-	A08	S	100	100	1.14e-146
XLOC_002096	polyA-TCONS_00072702	A08:2201762:2202492:-	A08	S	97.094	100	0
XLOC_002097	polyA-TCONS_00072739	A08:2400556:2401110:-	A08	S	96.026	64	2.81e-137
XLOC_002102	polyA-TCONS_00072842	A08:3447697:3449132:-	A08	S	97.017	99	0
XLOC_002106	polyA-TCONS_00072938	A08:4901019:4922214:-	A08	S	97.179	99	4.39e-151
XLOC_002108	polyA-TCONS_00073017	A08:5704996:5706185:-	A03	S	98.089	90	2.98e-72
XLOC_002110	polyA-TCONS_00073056	A08:5973553:5974983:-	Scaffold000228	S	97.78	100	0
XLOC_002112	polyA-TCONS_00073092	A08:6324723:6325755:-	A05	S	98.898	100	0
XLOC_002113	polyA-TCONS_00073126	A08:6516048:6517041:-	A08	S	94.805	50	2.88e-97
XLOC_002114	polyA-TCONS_00073144	A08:6682727:6683562:-	A06	S	93.779	93	0
XLOC_002117	polyA-TCONS_00073156	A08:6946289:6948877:-	Scaffold000199	S	92.985	92	0
XLOC_002119	polyA-TCONS_00073237	A08:7494450:7497444:-	A08	S	99.361	100	3.22e-160
XLOC_002121	polyA-TCONS_00073287	A08:7730982:7732637:-	A03	S	98.675	91	8.74e-151
XLOC_002122	polyA-TCONS_00073294	A08:7744377:7750191:-	A08	S	98.928	100	0
XLOC_002124	polyA-TCONS_00073329	A08:8048935:8049764:-	A08	S	99.293	100	2.44e-143
XLOC_002125	polyA-TCONS_00073349	A08:8178371:8185271:-	A08	S	97.455	40	2.69e-130
XLOC_002126	polyA-TCONS_00073362	A08:8237209:8239533:-	A08	S	100	100	6.11e-150
XLOC_002127	polyA-TCONS_00073367	A08:8309258:8310805:-	A08	S	93.441	100	0
XLOC_002128	polyA-TCONS_00073368	A08:8332034:8333495:-	A08	S	97.849	100	0
XLOC_002129	polyA-TCONS_00073385	A08:8493679:8495102:-	A08	S	100	100	0
XLOC_002130	polyA-TCONS_00073388	A08:8504453:8505230:-	A08	S	99.405	100	7.56e-82
XLOC_002135	polyA-TCONS_00073518	A08:9454986:9455527:-	A08	S	98.465	100	0
XLOC_002136	polyA-TCONS_00073543	A08:9520435:9522438:-	A07	S	99.098	69	0
XLOC_002138	polyA-TCONS_00073572	A08:9714017:9715370:-	A08	S	97.778	100	0
XLOC_002139	polyA-TCONS_00073575	A08:9715799:9717757:-	A08	S	99.635	100	0
XLOC_002140	polyA-TCONS_00073576	A08:9733011:9733834:-	A08	S	97.652	95	0
XLOC_002141	polyA-TCONS_00073593	A08:9815449:9816980:-	A08	S	99.658	100	0
XLOC_002143	polyA-TCONS_00073689	A08:10285323:10287152:-	A08	S	97.615	100	0
XLOC_002145	polyA-TCONS_00073707	A08:10435156:10435665:-	A08	S	100	100	2.25e-65
XLOC_002146	polyA-TCONS_00073732	A08:10476911:10478572:-	A08	S	99.647	99	9.85e-146
XLOC_002147	polyA-TCONS_00073761	A08:10616517:10618277:-	A08	S	96.62	100	2.38e-164
XLOC_002148	polyA-TCONS_00073830	A08:10959768:10960647:-	A08	S	94.749	100	0
XLOC_002149	polyA-TCONS_00073887	A08:11277930:11279673:-	A03	S	98.048	100	0
XLOC_002159	polyA-TCONS_00074182	A08:12782957:12785182:-	A08	S	95.93	100	0
XLOC_002162	polyA-TCONS_00074269	A08:13274762:13275966:-	A02	S	99.674	95	0
XLOC_002164	polyA-TCONS_00074462	A08:13961254:13962405:-	Scaffold000827	S	96.436	100	0
XLOC_002167	polyA-TCONS_00074549	A08:14396010:14397185:-	A08	S	99.697	100	0
XLOC_002170	polyA-TCONS_00074662	A08:14903991:14904446:-	A08	S	100	85	3.74e-98
XLOC_002173	polyA-TCONS_00074735	A08:15227025:15227631:-	A08	S	99.177	99	9.35e-122
XLOC_002174	polyA-TCONS_00074746	A08:15317864:15318744:-	A08	S	100	100	1.98e-144
XLOC_002176	polyA-TCONS_00074941	A08:16224891:16225452:-	A08	S	96.296	100	2.65e-96
XLOC_002177	polyA-TCONS_00075005	A08:16408313:16409228:-	Scaffold000228	S	92.308	42	7.28e-84
XLOC_002178	polyA-TCONS_00075016	A08:16451881:16452451:-	A08	S	99.206	100	1.07e-126
XLOC_002180	polyA-TCONS_00075164	A08:16966153:16967017:-	A09	S	90.778	57	2.72e-123
XLOC_002182	polyA-TCONS_00075419	A08:17864550:17865941:-	A02	S	99.197	79	0
XLOC_002184	polyA-TCONS_00075776	A08:18927535:18928122:-	A08	S	99.194	100	1.54e-57
XLOC_002185	polyA-TCONS_00075931	A08_random:124970:126702:+	A08	S	99.81	100	0
XLOC_002188	polyA-TCONS_00075944	A08_random:237108:238206:+	A08	S	91.383	100	5.15e-167
XLOC_002190	polyA-TCONS_00075997	A08_random:451066:453352:+	A08	S	94.961	100	0
XLOC_002193	polyA-TCONS_00076032	A08_random:971427:972411:+	A08	S	98.853	100	0
XLOC_002194	polyA-TCONS_00076033	A08_random:982322:993686:+	A08	S	97.764	90	0
XLOC_002195	polyA-TCONS_00076042	A08_random:1105896:1107092:+	A08	S	99.584	99	0
XLOC_002196	polyA-TCONS_00076073	A08_random:1415464:1416310:+	Scaffold000247	S	99.2	100	0
XLOC_002197	polyA-TCONS_00076077	A08_random:1457299:1458736:+	A08	S	99.338	100	0
XLOC_002198	polyA-TCONS_00076081	A08_random:1481201:1482745:+	A04	S	97.91	100	0
XLOC_002199	polyA-TCONS_00076136	A08_random:1740309:1741591:+	A06	S	97.064	100	0
XLOC_002202	polyA-TCONS_00076221	A08_random:2013449:2021052:+	A08	S	97.345	100	0
XLOC_002209	polyA-TCONS_00076328	A08_random:1120059:1122560:-	A08	S	93.955	100	0
XLOC_002210	polyA-TCONS_00076383	A08_random:1457299:1458670:-	A08	S	99.287	100	0
XLOC_002214	polyA-TCONS_00076507	A08_random:1989875:1991814:-	A08	S	97.648	100	0
XLOC_002215	polyA-TCONS_00076549	A08_random:2111154:2113318:-	A08	S	98.742	97	2.78e-159
XLOC_002216	polyA-TCONS_00076612	A09:193380:196251:+	A09	S	88.939	83	0
XLOC_002218	polyA-TCONS_00076662	A09:420273:422428:+	A09	S	97.24	96	0
XLOC_002220	polyA-TCONS_00076679	A09:506114:507788:+	A09	S	88.566	80	0
XLOC_002221	polyA-TCONS_00076721	A09:583157:583825:+	A09	S	97.924	100	5.51e-140
XLOC_002223	polyA-TCONS_00076761	A09:724697:727223:+	A01	S	93.59	100	4e-95
XLOC_002224	polyA-TCONS_00076771	A09:749065:750050:+	A01	S	99.388	100	2.41e-168
XLOC_002226	polyA-TCONS_00076856	A09:1068218:1069582:+	A09	S	95.022	100	0
XLOC_002231	polyA-TCONS_00076965	A09:1700047:1701706:+	A03	S	99.387	99	1.37e-167
XLOC_002234	polyA-TCONS_00077129	A09:2270866:2271837:+	A09	S	97.25	96	0
XLOC_002235	polyA-TCONS_00077210	A09:2487774:2488900:+	Scaffold000103	S	97.954	74	0
XLOC_002236	polyA-TCONS_00077220	A09:2521147:2522730:+	A01	S	96.667	100	0
XLOC_002237	polyA-TCONS_00077329	A09:3041993:3043194:+	A04	S	99.603	100	0
XLOC_002241	polyA-TCONS_00077403	A09:3311678:3313664:+	A09	S	99.908	100	0
XLOC_002243	polyA-TCONS_00077438	A09:3437814:3438717:+	A09	S	100	100	0
XLOC_002248	polyA-TCONS_00077635	A09:4288126:4303797:+	Scaffold000178	S	99.215	100	0
XLOC_002250	polyA-TCONS_00077705	A09:4570173:4570831:+	A09	S	99.256	92	0
XLOC_002254	polyA-TCONS_00077930	A09:5822670:5826628:+	A03	S	97.13	53	0
XLOC_002255	polyA-TCONS_00077964	A09:5935404:5937501:+	A06	S	85.519	66	7.55e-102
XLOC_002258	polyA-TCONS_00078191	A09:7353400:7355042:+	A09	S	99.496	100	0
XLOC_002259	polyA-TCONS_00078208	A09:7533812:7535601:+	A09	S	94.002	100	0
XLOC_002261	polyA-TCONS_00078359	A09:8193822:8196008:+	A09	S	99.327	100	1.04e-151
XLOC_002263	polyA-TCONS_00078431	A09:8660058:8661167:+	A08	S	96.898	90	0
XLOC_002264	polyA-TCONS_00078459	A09:8739838:8742606:+	A09	S	100	100	0
XLOC_002265	polyA-TCONS_00078512	A09:8983685:8984692:+	A01	S	95.849	81	3.07e-118
XLOC_002266	polyA-TCONS_00078513	A09:9004060:9005530:+	A09	S	98.588	100	0
XLOC_002269	polyA-TCONS_00078624	A09:9661602:9662437:+	A03	S	94.39	91	4.39e-177
XLOC_002275	polyA-TCONS_00078725	A09:10457229:10458733:+	A09	S	99.556	100	0
XLOC_002276	polyA-TCONS_00078738	A09:10569253:10572353:+	A09	S	100	100	1.75e-173
XLOC_002277	polyA-TCONS_00078810	A09:11022574:11023178:+	A09	S	99.175	97	0
XLOC_002278	polyA-TCONS_00078817	A09:11038750:11039223:+	A09	S	92.857	100	6.47e-133
XLOC_002279	polyA-TCONS_00078848	A09:11212538:11213404:+	A04	S	100	100	4.5e-141
XLOC_002280	polyA-TCONS_00078884	A09:11528271:11529652:+	A09	S	99.687	66	2.84e-165
XLOC_002281	polyA-TCONS_00078890	A09:11665434:11667169:+	A09	S	100	100	0
XLOC_002293	polyA-TCONS_00079141	A09:13399559:13400863:+	A05	S	98.25	100	0
XLOC_002294	polyA-TCONS_00079146	A09:13472396:13473135:+	A09	S	100	100	3.15e-136
XLOC_002297	polyA-TCONS_00079186	A09:13821847:13822698:+	A09	S	97.57	99	0
XLOC_002298	polyA-TCONS_00079241	A09:14055000:14055919:+	A07	S	99.029	100	0
XLOC_002300	polyA-TCONS_00079292	A09:14372184:14374665:+	A08	S	99.815	100	0
XLOC_002301	polyA-TCONS_00079357	A09:15059604:15061226:+	A09	S	97.154	100	0
XLOC_002302	polyA-TCONS_00079384	A09:15347232:15348240:+	A06	S	98.73	100	3.03e-158
XLOC_002303	polyA-TCONS_00079387	A09:15348301:15349516:+	A06	S	98.491	93	0
XLOC_002307	polyA-TCONS_00079442	A09:15970299:15970794:+	A09	S	98.214	96	0
XLOC_002308	polyA-TCONS_00079473	A09:16216483:16230951:+	A01	S	93.165	93	2.83e-111
XLOC_002310	polyA-TCONS_00079549	A09:17061110:17062146:+	A04	S	94.737	99	2.47e-123
XLOC_002312	polyA-TCONS_00079568	A09:17208138:17209398:+	A01	S	81.159	46	4.01e-99
XLOC_002313	polyA-TCONS_00079592	A09:17453447:17455321:+	A09	S	95.301	99	0
XLOC_002315	polyA-TCONS_00079661	A09:18103439:18104489:+	A09	S	100	100	0
XLOC_002318	polyA-TCONS_00079692	A09:18417415:18419304:+	A09	S	99.393	100	0
XLOC_002319	polyA-TCONS_00079727	A09:18810235:18811975:+	A09	S	100	100	0
XLOC_002324	polyA-TCONS_00079857	A09:19968116:19970453:+	A09	S	100	99	1.45e-139
XLOC_002326	polyA-TCONS_00079893	A09:20139198:20140870:+	Scaffold000399	S	97.025	100	0
XLOC_002327	polyA-TCONS_00079905	A09:20181664:20183342:+	Scaffold000255	S	100	100	0
XLOC_002330	polyA-TCONS_00079963	A09:20626613:20627114:+	A09	S	100	100	3.63e-155
XLOC_002332	polyA-TCONS_00079997	A09:20827380:20828046:+	A09	S	96.73	63	3.36e-172
XLOC_002335	polyA-TCONS_00080099	A09:21532731:21535684:+	A09	S	99.479	100	0
XLOC_002336	polyA-TCONS_00080106	A09:21581841:21583364:+	A09	S	99.387	100	2.53e-78
XLOC_002337	polyA-TCONS_00080108	A09:21585286:21586371:+	A09	S	99.394	100	2.6e-169
XLOC_002339	polyA-TCONS_00080286	A09:22502925:22503999:+	A09	S	94.984	73	1.92e-136
XLOC_002340	polyA-TCONS_00080302	A09:22597448:22600372:+	A09	S	99.817	69	0
XLOC_002344	polyA-TCONS_00080321	A09:22702067:22704363:+	A09	S	97.866	100	0
XLOC_002345	polyA-TCONS_00080330	A09:22783238:22784415:+	Scaffold000282	S	99.399	100	0
XLOC_002346	polyA-TCONS_00080358	A09:23049796:23050536:+	A09	S	99.352	96	0
XLOC_002347	polyA-TCONS_00080392	A09:23172102:23172957:+	A09	S	99.225	100	0
XLOC_002348	polyA-TCONS_00080394	A09:23211617:23214752:+	A09	S	99.229	49	0
XLOC_002350	polyA-TCONS_00080414	A09:23348314:23349579:+	A02	S	98.528	97	0
XLOC_002351	polyA-TCONS_00080415	A09:23359454:23360644:+	A09	S	98.258	93	2.1e-140
XLOC_002352	polyA-TCONS_00080486	A09:23747720:23748851:+	Scaffold000564	S	98.272	89	0
XLOC_002353	polyA-TCONS_00080492	A09:23766365:23770051:+	A09	S	99.455	60	0
XLOC_002354	polyA-TCONS_00080533	A09:23954552:23958267:+	A02	S	99.492	48	1.59e-97
XLOC_002357	polyA-TCONS_00080613	A09:24327462:24328211:+	A06	S	99.076	100	0
XLOC_002358	polyA-TCONS_00080636	A09:24467554:24468471:+	A09	S	98.708	100	0
XLOC_002360	polyA-TCONS_00080649	A09:24569755:24570484:+	A09	S	95.861	99	0
XLOC_002363	polyA-TCONS_00080680	A09:24706230:24706984:+	A09	S	100	100	0
XLOC_002365	polyA-TCONS_00080702	A09:24832683:24835670:+	A09	S	98.119	98	6.1e-156
XLOC_002366	polyA-TCONS_00080733	A09:25047619:25049647:+	A09	S	98.851	92	1.95e-176
XLOC_002367	polyA-TCONS_00080769	A09:25147641:25148205:+	A09	S	99.688	100	9.73e-167
XLOC_002368	polyA-TCONS_00080770	A09:25158478:25159568:+	A07	S	88.067	99	7.89e-133
XLOC_002369	polyA-TCONS_00080796	A09:25279814:25280517:+	A09	S	97.619	100	4.66e-161
XLOC_002370	polyA-TCONS_00080824	A09:25431145:25434452:+	A09	S	100	100	0
XLOC_002376	polyA-TCONS_00081368	A09:27704736:27705359:+	A09	S	85.366	79	2.3e-73
XLOC_002378	polyA-TCONS_00081446	A09:27996385:27998101:+	A09	S	99.77	100	0
XLOC_002382	polyA-TCONS_00081970	A09:30455299:30457013:+	A09	S	99.435	98	0
XLOC_002383	polyA-TCONS_00081974	A09:30476981:30477596:+	A09	S	100	100	2.62e-112
XLOC_002388	polyA-TCONS_00082259	A09:31665505:31666334:+	A09	S	100	100	0
XLOC_002389	polyA-TCONS_00082274	A09:31690172:31690981:+	A09	S	99.778	100	0
XLOC_002390	polyA-TCONS_00082306	A09:31812452:31813518:+	A09	S	94.318	100	0
XLOC_002391	polyA-TCONS_00082319	A09:31893484:31911577:+	A01	S	99.194	79	2.77e-124
XLOC_002394	polyA-TCONS_00082394	A09:32333287:32334880:+	A03	S	99.888	99	0
XLOC_002399	polyA-TCONS_00082459	A09:32574713:32575217:+	A09	S	99.628	100	5.12e-138
XLOC_002401	polyA-TCONS_00082540	A09:32830676:32831784:+	A09	S	99.824	100	0
XLOC_002402	polyA-TCONS_00082625	A09:33264884:33266255:+	A09	S	94.609	98	0
XLOC_002403	polyA-TCONS_00082681	A09:33406313:33408043:+	A09	S	98.577	43	0
XLOC_002406	polyA-TCONS_00082839	A09:88429:89607:-	A09	S	98.015	98	0
XLOC_002407	polyA-TCONS_00082859	A09:162900:164418:-	A09	S	100	100	0
XLOC_002409	polyA-TCONS_00082884	A09:249030:249770:-	A09	S	94.156	76	6.18e-60
XLOC_002410	polyA-TCONS_00082905	A09:395701:397193:-	A09	S	99.545	100	0
XLOC_002412	polyA-TCONS_00082918	A09:498231:499238:-	A09	S	99.621	100	0
XLOC_002419	polyA-TCONS_00083112	A09:1321582:1322295:-	A09	S	94.251	95	0
XLOC_002423	polyA-TCONS_00083250	A09:1857608:1859858:-	A09	S	96.253	72	0
XLOC_002424	polyA-TCONS_00083275	A09:1980405:1982533:-	A04	S	98.887	87	0
XLOC_002430	polyA-TCONS_00083526	A09:2979391:2979774:-	A09	S	96.212	100	2.86e-55
XLOC_002431	polyA-TCONS_00083546	A09:3066292:3067977:-	A09	S	97.878	100	0
XLOC_002433	polyA-TCONS_00083705	A09:3698241:3699189:-	A09	S	95.913	99	0
XLOC_002434	polyA-TCONS_00083767	A09:3898888:3899457:-	A09	S	97.464	96	1.33e-130
XLOC_002435	polyA-TCONS_00083777	A09:3915967:3920105:-	A09	S	100	100	6.34e-69
XLOC_002438	polyA-TCONS_00084038	A09:5299168:5299921:-	A09	S	100	100	0
XLOC_002442	polyA-TCONS_00084174	A09:5939440:5946301:-	A09	S	99.355	43	0
XLOC_002443	polyA-TCONS_00084179	A09:6063443:6064861:-	Scaffold000123	S	92.026	72	0
XLOC_002444	polyA-TCONS_00084199	A09:6243406:6244229:-	A09	S	98.288	100	0
XLOC_002446	polyA-TCONS_00084288	A09:6823340:6826190:-	A01	S	99.666	100	6.29e-154
XLOC_002447	polyA-TCONS_00084292	A09:6869520:6870834:-	A09	S	93.766	95	1.94e-157
XLOC_002448	polyA-TCONS_00084293	A09:6875189:6881074:-	A09	S	97.727	69	0
XLOC_002450	polyA-TCONS_00084321	A09:7162639:7167132:-	A09	S	90.175	99	1.36e-100
XLOC_002451	polyA-TCONS_00084334	A09:7240390:7240673:-	Scaffold005814	S	100	100	2.79e-69
XLOC_002453	polyA-TCONS_00084349	A09:7444065:7444882:-	A09	S	95.318	100	4.65e-130
XLOC_002454	polyA-TCONS_00084350	A09:7465554:7466422:-	A09	S	98.249	100	0
XLOC_002456	polyA-TCONS_00084351	A09:7520522:7521303:-	A09	S	99.617	100	7.27e-133
XLOC_002457	polyA-TCONS_00084369	A09:7785543:7788884:-	A09	S	99.336	100	7.38e-154
XLOC_002458	polyA-TCONS_00084448	A09:8154652:8161198:-	A09	S	95.912	58	3.22e-143
XLOC_002459	polyA-TCONS_00084451	A09:8192049:8196555:-	A09	S	99.523	99	0
XLOC_002463	polyA-TCONS_00084565	A09:8914076:8917784:-	A09	S	99.553	48	0
XLOC_002467	polyA-TCONS_00084606	A09:9119960:9120899:-	A09	S	93.499	100	0
XLOC_002469	polyA-TCONS_00084656	A09:9360140:9361696:-	A09	S	99.672	70	1.83e-157
XLOC_002473	polyA-TCONS_00084791	A09:10221435:10222002:-	Scaffold000167	S	99.742	100	0
XLOC_002474	polyA-TCONS_00084824	A09:10331245:10334402:-	A09	S	95.522	53	8.13e-149
XLOC_002476	polyA-TCONS_00084862	A09:10698788:10700927:-	A09	S	97.326	56	2.55e-85
XLOC_002477	polyA-TCONS_00084885	A09:10879604:10881999:-	A09	S	99.854	100	0
XLOC_002478	polyA-TCONS_00084922	A09:11109580:11111651:-	A09	S	84.548	75	6e-84
XLOC_002480	polyA-TCONS_00084987	A09:11483603:11484714:-	A09	S	91.48	100	0
XLOC_002481	polyA-TCONS_00085063	A09:11878243:11880376:-	Scaffold000348	S	99.739	100	0
XLOC_002482	polyA-TCONS_00085074	A09:11966143:11967003:-	A09	S	100	100	0
XLOC_002483	polyA-TCONS_00085080	A09:12047080:12048744:-	A04	S	97.177	100	0
XLOC_002485	polyA-TCONS_00085108	A09:12485464:12485985:-	A09	S	97.472	100	2.5e-172
XLOC_002486	polyA-TCONS_00085115	A09:12603261:12604129:-	A09	S	99.789	100	0
XLOC_002488	polyA-TCONS_00085118	A09:12660827:12661753:-	A09	S	100	100	2.64e-131
XLOC_002489	polyA-TCONS_00085176	A09:12914318:12916240:-	A01	S	96.526	99	0
XLOC_002492	polyA-TCONS_00085261	A09:13384698:13386319:-	A09	S	100	100	0
XLOC_002493	polyA-TCONS_00085274	A09:13430837:13438730:-	A09	S	97.849	84	7.17e-135
XLOC_002494	polyA-TCONS_00085293	A09:13512230:13514359:-	A09	S	99.739	99	0
XLOC_002496	polyA-TCONS_00085366	A09:14161321:14162754:-	A03	S	97.504	99	0
XLOC_002498	polyA-TCONS_00085426	A09:14554182:14555739:-	A08	S	100	100	8.78e-132
XLOC_002499	polyA-TCONS_00085441	A09:14667094:14669077:-	A08	S	92.07	99	0
XLOC_002500	polyA-TCONS_00085464	A09:14773729:14774631:-	A08	S	94.909	100	0
XLOC_002501	polyA-TCONS_00085528	A09:15348153:15350264:-	A06	S	98.776	96	0
XLOC_002503	polyA-TCONS_00085547	A09:15494026:15495095:-	Scaffold000398	S	99.17	100	0
XLOC_002506	polyA-TCONS_00085583	A09:15836526:15837052:-	A09	S	95.139	99	9.22e-127
XLOC_002509	polyA-TCONS_00085635	A09:16233624:16235947:-	A05	S	89.558	68	3.07e-84
XLOC_002511	polyA-TCONS_00085701	A09:17001434:17002792:-	Scaffold000185	S	93.61	99	2.22e-129
XLOC_002513	polyA-TCONS_00085795	A09:17914849:17915922:-	Scaffold005932	S	97.465	41	5.01e-172
XLOC_002515	polyA-TCONS_00085807	A09:18240416:18241718:-	A09	S	100	100	4.9e-130
XLOC_002519	polyA-TCONS_00085824	A09:18417345:18419450:-	A09	S	99.32	100	0
XLOC_002520	polyA-TCONS_00085850	A09:18567100:18567835:-	A09	S	98.689	98	3.45e-152
XLOC_002522	polyA-TCONS_00085861	A09:18722798:18724999:-	A03	S	100	99	0
XLOC_002525	polyA-TCONS_00085949	A09:19361166:19365883:-	A09	S	99.448	100	5.96e-89
XLOC_002530	polyA-TCONS_00086029	A09:20177639:20179212:-	Scaffold000255	S	99.485	100	0
XLOC_002533	polyA-TCONS_00086102	A09:20731751:20733693:-	A09	S	97.517	85	0
XLOC_002534	polyA-TCONS_00086103	A09:20733859:20735233:-	A09	S	88.291	76	0
XLOC_002535	polyA-TCONS_00086206	A09:21131093:21133318:-	A09	S	98.58	100	5.19e-176
XLOC_002537	polyA-TCONS_00086266	A09:21588143:21589773:-	A09	S	99.826	99	0
XLOC_002538	polyA-TCONS_00086297	A09:21720462:21722376:-	A02	S	97.587	100	0
XLOC_002540	polyA-TCONS_00086323	A09:21899299:21900682:-	A09	S	100	100	0
XLOC_002542	polyA-TCONS_00086339	A09:22055117:22055469:-	A09	S	100	100	1.22e-77
XLOC_002543	polyA-TCONS_00086349	A09:22147528:22148869:-	A09	S	100	100	0
XLOC_002546	polyA-TCONS_00086502	A09:22889406:22892230:-	A05	S	99.607	100	0
XLOC_002547	polyA-TCONS_00086533	A09:23051221:23052006:-	A09	S	100	100	0
XLOC_002552	polyA-TCONS_00086653	A09:23935965:23937080:-	A09	S	99.307	98	0
XLOC_002555	polyA-TCONS_00086766	A09:24454143:24455640:-	A09	S	99.632	100	0
XLOC_002557	polyA-TCONS_00086907	A09:25135269:25136125:-	A09	S	98.1	100	0
XLOC_002558	polyA-TCONS_00086916	A09:25156572:25159386:-	A07	S	90.094	92	0
XLOC_002560	polyA-TCONS_00086933	A09:25213433:25215294:-	A05	S	99.624	100	0
XLOC_002565	polyA-TCONS_00087125	A09:26099474:26100069:-	A05	S	99.283	90	1.06e-141
XLOC_002566	polyA-TCONS_00087157	A09:26221963:26224276:-	A09	S	93.156	99	0
XLOC_002568	polyA-TCONS_00087372	A09:27217968:27219164:-	A09	S	93.559	98	0
XLOC_002569	polyA-TCONS_00087377	A09:27268718:27269680:-	A09	S	96.933	41	3.64e-72
XLOC_002571	polyA-TCONS_00087499	A09:27859134:27859794:-	A09	S	93.455	99	2.03e-109
XLOC_002572	polyA-TCONS_00087500	A09:27863135:27864674:-	A04	S	99.052	49	6.75e-104
XLOC_002574	polyA-TCONS_00087583	A09:28198316:28198949:-	A09	S	96.813	100	0
XLOC_002575	polyA-TCONS_00087591	A09:28249178:28253376:-	A09	S	98.238	100	9.36e-110
XLOC_002577	polyA-TCONS_00087740	A09:28751521:28752973:-	A09	S	92.262	94	1.74e-131
XLOC_002579	polyA-TCONS_00087802	A09:29151985:29153327:-	A09	S	99.133	100	3.17e-177
XLOC_002580	polyA-TCONS_00087837	A09:29390449:29391787:-	A09	S	99.261	100	0
XLOC_002581	polyA-TCONS_00087869	A09:29541291:29544333:-	A09	S	96.087	100	7.99e-100
XLOC_002583	polyA-TCONS_00088009	A09:30069195:30070579:-	A09	S	94.28	80	0
XLOC_002585	polyA-TCONS_00088172	A09:30671694:30673342:-	A09	S	98.39	100	0
XLOC_002587	polyA-TCONS_00088312	A09:31369614:31371231:-	A09	S	100	100	0
XLOC_002589	polyA-TCONS_00088578	A09:32333056:32334880:-	A03	S	99.816	100	0
XLOC_002590	polyA-TCONS_00088621	A09:32489695:32496261:-	A09	S	96.599	44	3.89e-62
XLOC_002591	polyA-TCONS_00088673	A09:32595924:32598705:-	A09	S	100	100	0
XLOC_002593	polyA-TCONS_00088758	A09:32865188:32867060:-	A09	S	100	100	0
XLOC_002595	polyA-TCONS_00088945	A09:33517647:33518324:-	A09	S	100	100	2.2e-167
XLOC_002600	polyA-TCONS_00089295	A09_random:348539:349960:+	A09	S	98.548	99	0
XLOC_002601	polyA-TCONS_00089337	A09_random:516300:517098:+	A09	S	98.505	100	0
XLOC_002602	polyA-TCONS_00089371	A09_random:705870:706979:+	A09	S	88.602	69	1.15e-148
XLOC_002605	polyA-TCONS_00089461	A09_random:1466107:1467335:+	A09	S	98.256	99	0
XLOC_002607	polyA-TCONS_00089476	A09_random:1742528:1744304:+	A01	S	100	100	2.05e-102
XLOC_002608	polyA-TCONS_00089495	A09_random:2312894:2314439:+	A09	S	95.105	100	5.76e-57
XLOC_002613	polyA-TCONS_00089578	A09_random:2804575:2806341:+	A09	S	99.785	100	0
XLOC_002618	polyA-TCONS_00089723	A09_random:3467177:3473072:+	A09	S	100	100	4.67e-134
XLOC_002620	polyA-TCONS_00089822	A09_random:3752129:3753407:+	A09	S	97.407	87	0
XLOC_002622	polyA-TCONS_00089843	A09_random:3859199:3859535:+	A09	S	95.804	100	3.29e-59
XLOC_002628	polyA-TCONS_00090079	A09_random:636684:637412:-	Scaffold001603	S	99.692	94	6.34e-169
XLOC_002629	polyA-TCONS_00090084	A09_random:654927:656338:-	A09	S	99.136	85	0
XLOC_002636	polyA-TCONS_00090210	A09_random:1763415:1764427:-	A01	S	99.144	100	0
XLOC_002637	polyA-TCONS_00090220	A09_random:1865343:1867382:-	A01	S	99.583	98	0
XLOC_002640	polyA-TCONS_00090221	A09_random:2101056:2124676:-	A06	S	99.327	100	9.03e-152
XLOC_002643	polyA-TCONS_00090238	A09_random:2388502:2391459:-	A06	S	98.824	95	0
XLOC_002649	polyA-TCONS_00090391	A09_random:3263063:3263817:-	A09	S	99.08	100	0
XLOC_002650	polyA-TCONS_00090411	A09_random:3357027:3357755:-	A09	S	99.365	97	6.59e-162
XLOC_002651	polyA-TCONS_00090534	A09_random:3845975:3846950:-	A10	S	99.627	93	0
XLOC_002654	polyA-TCONS_00090720	A10:368313:369190:+	A10	S	98.977	100	0
XLOC_002656	polyA-TCONS_00090760	A10:567486:568411:+	A03	S	100	99	0
XLOC_002657	polyA-TCONS_00090795	A10:763954:765934:+	A10	S	98.039	100	2.55e-148
XLOC_002661	polyA-TCONS_00090984	A10:1505811:1506569:+	A10	S	99.003	46	1.4e-151
XLOC_002662	polyA-TCONS_00090992	A10:1536153:1537472:+	A10	S	97.551	99	0
XLOC_002664	polyA-TCONS_00091061	A10:1946859:1949211:+	A03	S	99.299	100	0
XLOC_002666	polyA-TCONS_00091200	A10:2735407:2737611:+	A04	S	99.55	68	0
XLOC_002667	polyA-TCONS_00091204	A10:2800931:2801585:+	A10	S	99.189	100	0
XLOC_002668	polyA-TCONS_00091217	A10:3010379:3011738:+	A10	S	96.941	89	0
XLOC_002671	polyA-TCONS_00091261	A10:3965211:3965672:+	A04	S	100	100	1.19e-149
XLOC_002681	polyA-TCONS_00091386	A10:5296086:5296722:+	A10	S	99.459	100	7e-91
XLOC_002682	polyA-TCONS_00091406	A10:5468212:5468999:+	A10	S	100	100	0
XLOC_002684	polyA-TCONS_00091442	A10:5669501:5670642:+	A10	S	100	88	8.94e-115
XLOC_002686	polyA-TCONS_00091502	A10:6324793:6325475:+	A08	S	80.861	50	7.91e-38
XLOC_002687	polyA-TCONS_00091503	A10:6325542:6325961:+	A02	S	98.601	58	2.03e-66
XLOC_002691	polyA-TCONS_00091527	A10:6527331:6527942:+	A01	S	99.599	100	0
XLOC_002692	polyA-TCONS_00091539	A10:6665918:6668165:+	A06	S	99.698	100	1.87e-171
XLOC_002696	polyA-TCONS_00091637	A10:7702174:7703721:+	Scaffold000123	S	99.179	100	0
XLOC_002699	polyA-TCONS_00091744	A10:8428863:8429841:+	A10	S	99.163	49	1.78e-119
XLOC_002701	polyA-TCONS_00091756	A10:8552457:8553485:+	A10	S	100	100	0
XLOC_002704	polyA-TCONS_00091862	A10:9033853:9045736:+	A10	S	99.338	52	2.95e-154
XLOC_002705	polyA-TCONS_00091867	A10:9053214:9054632:+	A02	S	99.611	96	4.19e-131
XLOC_002706	polyA-TCONS_00091904	A10:9207579:9208584:+	A10	S	98.589	84	0
XLOC_002709	polyA-TCONS_00092063	A10:10076248:10077509:+	A10	S	100	100	0
XLOC_002710	polyA-TCONS_00092133	A10:10435868:10437066:+	A05	S	99.498	100	0
XLOC_002711	polyA-TCONS_00092142	A10:10480624:10481579:+	A10	S	99.387	100	1.01e-167
XLOC_002713	polyA-TCONS_00092236	A10:10938962:10940310:+	A03	S	99.213	99	1.15e-127
XLOC_002715	polyA-TCONS_00092463	A10:11748021:11749540:+	A08	S	100	100	0
XLOC_002716	polyA-TCONS_00092464	A10:11754559:11757438:+	A08	S	99.623	64	0
XLOC_002718	polyA-TCONS_00092558	A10:12086605:12088762:+	A10	S	91.818	63	0
XLOC_002720	polyA-TCONS_00092624	A10:12380272:12380975:+	A10	S	98.621	100	0
XLOC_002721	polyA-TCONS_00092695	A10:12601620:12601955:+	A10	S	100	99	1.47e-87
XLOC_002723	polyA-TCONS_00092830	A10:13110518:13111272:+	A10	S	100	100	0
XLOC_002727	polyA-TCONS_00093211	A10:14369895:14370247:+	A04	S	91.429	99	4.61e-77
XLOC_002728	polyA-TCONS_00093243	A10:14429248:14430046:+	A02	S	85.876	69	2.68e-45
XLOC_002732	polyA-TCONS_00093790	A10:16076159:16078551:+	A10	S	99.64	100	4.41e-143
XLOC_002734	polyA-TCONS_00093900	A10:16444447:16454186:+	A10	S	97.969	100	0
XLOC_002742	polyA-TCONS_00094227	A10:153008:153800:-	A10	S	98.864	93	8.67e-132
XLOC_002743	polyA-TCONS_00094283	A10:368270:369198:-	A10	S	99.058	100	0
XLOC_002747	polyA-TCONS_00094450	A10:1058140:1059849:-	A05	S	99.412	67	0
XLOC_002750	polyA-TCONS_00094663	A10:1816474:1826485:-	A02	S	100	100	1.67e-131
XLOC_002752	polyA-TCONS_00094705	A10:2004878:2005382:-	A10	S	100	100	8.45e-172
XLOC_002753	polyA-TCONS_00094802	A10:2419096:2419738:-	A10	S	98.675	100	2.93e-151
XLOC_002755	polyA-TCONS_00094909	A10:3103355:3104371:-	Scaffold000249	S	99.393	100	0
XLOC_002756	polyA-TCONS_00094953	A10:3532670:3534411:-	A10	S	99.471	100	0
XLOC_002757	polyA-TCONS_00094964	A10:3595267:3596192:-	Scaffold000170	S	100	100	1.26e-99
XLOC_002758	polyA-TCONS_00094966	A10:3653246:3655644:-	Scaffold000170	S	99.71	92	0
XLOC_002761	polyA-TCONS_00094995	A10:4059094:4059848:-	A04	S	97.194	100	0
XLOC_002762	polyA-TCONS_00095005	A10:4162878:4164220:-	A04	S	99.822	84	0
XLOC_002763	polyA-TCONS_00095012	A10:4315924:4317065:-	Scaffold000357	S	100	100	3.95e-136
XLOC_002765	polyA-TCONS_00095015	A10:4360925:4361442:-	A08	S	100	100	1.77e-97
XLOC_002769	polyA-TCONS_00095036	A10:4736346:4737829:-	A10	S	99.528	100	0
XLOC_002774	polyA-TCONS_00095144	A10:5502591:5503214:-	A10	S	100	100	0
XLOC_002775	polyA-TCONS_00095163	A10:5610273:5610889:-	A10	S	98.529	100	1.35e-62
XLOC_002778	polyA-TCONS_00095282	A10:6661416:6662737:-	A06	S	96.565	100	8.77e-120
XLOC_002780	polyA-TCONS_00095287	A10:6675990:6676782:-	Scaffold000228	S	94.891	52	1.99e-53
XLOC_002783	polyA-TCONS_00095289	A10:6798601:6801619:-	A10	S	99.765	99	0
XLOC_002784	polyA-TCONS_00095311	A10:7071865:7073655:-	A08	S	90	40	5.05e-128
XLOC_002787	polyA-TCONS_00095355	A10:7616050:7623091:-	Scaffold000123	S	99.741	100	0
XLOC_002788	polyA-TCONS_00095418	A10:8252671:8253653:-	A10	S	100	100	0
XLOC_002792	polyA-TCONS_00095469	A10:8578553:8580225:-	A10	S	98.126	100	0
XLOC_002794	polyA-TCONS_00095535	A10:8988155:8989230:-	A03	S	98.5	98	0
XLOC_002798	polyA-TCONS_00095728	A10:10106105:10106780:-	A10	S	94.872	100	0
XLOC_002799	polyA-TCONS_00095760	A10:10318993:10325083:-	A10	S	87.946	95	4.71e-64
XLOC_002800	polyA-TCONS_00095872	A10:11012968:11015291:-	A08	S	98.859	100	5.19e-131
XLOC_002802	polyA-TCONS_00095902	A10:11152035:11155889:-	A10	S	99.114	100	0
XLOC_002805	polyA-TCONS_00096000	A10:11640436:11644608:-	A10	S	98.518	100	0
XLOC_002810	polyA-TCONS_00096594	A10:13704004:13704999:-	A10	S	100	100	2.22e-68
XLOC_002811	polyA-TCONS_00096610	A10:13747548:13748988:-	A10	S	99.782	100	0
XLOC_002812	polyA-TCONS_00096752	A10:14364809:14366351:-	A10	S	91.858	74	0
XLOC_002813	polyA-TCONS_00096760	A10:14387397:14388337:-	A10	S	99.641	100	0
XLOC_002814	polyA-TCONS_00096878	A10:14758652:14759449:-	A10	S	97.03	100	0
XLOC_002817	polyA-TCONS_00096986	A10:15194149:15194871:-	A10	S	100	100	0
XLOC_002819	polyA-TCONS_00097093	A10:15415690:15420304:-	A10	S	97.021	91	4.45e-108
XLOC_002822	polyA-TCONS_00097304	A10:16241802:16243021:-	A10	S	99.859	100	0
XLOC_002823	polyA-TCONS_00097359	A10:16424377:16424720:-	A10	S	96.689	100	8.2e-66
XLOC_002825	polyA-TCONS_00097498	A10:16737933:16738371:-	A10	S	100	100	1.71e-113
XLOC_002828	polyA-TCONS_00097814	A10_random:206920:208214:+	A10	S	99.795	100	0
XLOC_002834	polyA-TCONS_00097884	A10_random:1075472:1076585:+	Scaffold000196	S	96.768	61	0
XLOC_002837	polyA-TCONS_00097928	A10_random:1431549:1434854:+	A10	S	99.713	99	0
XLOC_002842	polyA-TCONS_00098082	A10_random:2143568:2149644:+	A07	S	99.531	77	0
XLOC_002843	polyA-TCONS_00098149	A10_random:228167:230159:-	A10	S	96.072	44	0
XLOC_002845	polyA-TCONS_00098241	A10_random:633708:635730:-	A01	S	99.687	100	0
XLOC_002849	polyA-TCONS_00098438	A10_random:1780567:1781767:-	A03	S	99.723	100	0
XLOC_002851	polyA-TCONS_00098504	A10_random:2079052:2081011:-	A10	S	98.98	99	0
XLOC_002852	polyA-TCONS_00098534	A10_random:2215072:2215556:-	A10	S	100	95	0
XLOC_002855	polyA-TCONS_00098662	Ann_random:544330:545221:+	A02	S	89.545	100	1.47e-146
XLOC_002857	polyA-TCONS_00098733	Ann_random:834299:835952:+	A02	S	100	100	0
XLOC_002858	polyA-TCONS_00098767	Ann_random:942903:945209:+	A05	S	99.606	76	0
XLOC_002865	polyA-TCONS_00098845	Ann_random:2013587:2014678:+	A06	S	95.972	52	0
XLOC_002866	polyA-TCONS_00098862	Ann_random:2034692:2136459:+	Scaffold000191	S	100	100	6.65e-68
XLOC_002868	polyA-TCONS_00098982	Ann_random:2895530:2897278:+	Scaffold000230	S	100	100	6.54e-90
XLOC_002873	polyA-TCONS_00099112	Ann_random:5246458:5248290:+	A05	S	99.574	100	0
XLOC_002874	polyA-TCONS_00099121	Ann_random:5406746:5409089:+	A02	S	100	100	0
XLOC_002876	polyA-TCONS_00099184	Ann_random:5783215:5785567:+	A06	S	94.804	98	0
XLOC_002877	polyA-TCONS_00099265	Ann_random:6185218:6185773:+	A02	S	100	100	0
XLOC_002878	polyA-TCONS_00099286	Ann_random:6283811:6285129:+	A02	S	100	100	0
XLOC_002882	polyA-TCONS_00099302	Ann_random:6607839:6610353:+	A05	S	100	100	0
XLOC_002883	polyA-TCONS_00099355	Ann_random:6832532:6833094:+	A02	S	91.638	69	5.55e-104
XLOC_002885	polyA-TCONS_00099392	Ann_random:7114602:7115856:+	A09	S	99.593	99	0
XLOC_002888	polyA-TCONS_00099450	Ann_random:7885919:7887452:+	A02	S	98.767	100	0
XLOC_002889	polyA-TCONS_00099477	Ann_random:8290364:8291197:+	Scaffold000162	S	80.18	56	6.41e-60
XLOC_002897	polyA-TCONS_00099691	Ann_random:10816633:10817482:+	A06	S	99.071	100	7.84e-164
XLOC_002902	polyA-TCONS_00099754	Ann_random:11420940:11445157:+	A08	S	94.521	100	1.38e-125
XLOC_002905	polyA-TCONS_00099795	Ann_random:11839635:11840473:+	A09	S	99.851	100	0
XLOC_002908	polyA-TCONS_00099872	Ann_random:12354861:12357179:+	A08	S	99.336	97	1.25e-153
XLOC_002909	polyA-TCONS_00099882	Ann_random:12414462:12417442:+	A03	S	92.254	53	0
XLOC_002914	polyA-TCONS_00099988	Ann_random:13445903:13447425:+	A10	S	97.07	48	0
XLOC_002916	polyA-TCONS_00100035	Ann_random:13627514:13628860:+	A01	S	96.143	100	0
XLOC_002925	polyA-TCONS_00100178	Ann_random:14701775:14702421:+	A01	S	100	100	0
XLOC_002929	polyA-TCONS_00100293	Ann_random:16147903:16148583:+	A06	S	100	100	1.24e-145
XLOC_002936	polyA-TCONS_00100429	Ann_random:17425705:17426624:+	A06	S	91.852	52	4.62e-102
XLOC_002947	polyA-TCONS_00100608	Ann_random:18877042:18878615:+	A01	S	99.618	100	0
XLOC_002953	polyA-TCONS_00100674	Ann_random:19944915:19946597:+	A06	S	77.942	79	0
XLOC_002958	polyA-TCONS_00100752	Ann_random:20939687:20940727:+	A02	S	80.366	59	4.2e-72
XLOC_002964	polyA-TCONS_00100835	Ann_random:21925523:21926415:+	A02	S	100	100	0
XLOC_002967	polyA-TCONS_00100884	Ann_random:22697968:22698764:+	A05	S	97.183	83	6.94e-170
XLOC_002969	polyA-TCONS_00100904	Ann_random:23075951:23082097:+	A05	S	99.814	100	0
XLOC_002970	polyA-TCONS_00100908	Ann_random:23311538:23312689:+	A02	S	99.713	100	0
XLOC_002976	polyA-TCONS_00101079	Ann_random:24792624:24793808:+	A07	S	98.833	100	1.28e-127
XLOC_002983	polyA-TCONS_00101172	Ann_random:25780505:25782444:+	A07	S	99.715	100	0
XLOC_002987	polyA-TCONS_00101193	Ann_random:26291915:26292852:+	A06	S	99.202	100	0
XLOC_002988	polyA-TCONS_00101204	Ann_random:26485986:26486487:+	A03	S	99.608	100	4.35e-130
XLOC_002992	polyA-TCONS_00101313	Ann_random:28424351:28425217:+	A10	S	96.565	80	2.48e-119
XLOC_002996	polyA-TCONS_00101352	Ann_random:29176013:29176863:+	A10	S	99.474	99	0
XLOC_002997	polyA-TCONS_00101361	Ann_random:29243460:29244913:+	A08	S	100	92	1.09e-154
XLOC_003004	polyA-TCONS_00101519	Ann_random:30681331:30684650:+	A06	S	99.838	100	0
XLOC_003010	polyA-TCONS_00101590	Ann_random:31472236:31473990:+	A08	S	97.531	93	9.17e-115
XLOC_003015	polyA-TCONS_00101659	Ann_random:32277813:32278830:+	A01	S	98.377	99	1.03e-152
XLOC_003016	polyA-TCONS_00101662	Ann_random:32333598:32334921:+	A06	S	96.126	86	0
XLOC_003021	polyA-TCONS_00101743	Ann_random:33109765:33110830:+	A09	S	99.599	100	0
XLOC_003025	polyA-TCONS_00101759	Ann_random:33276446:33277462:+	A08	S	94.737	100	0
XLOC_003031	polyA-TCONS_00101788	Ann_random:33620856:33623245:+	A03	S	96.803	100	0
XLOC_003034	polyA-TCONS_00101876	Ann_random:34424809:34426137:+	A03	S	100	100	0
XLOC_003037	polyA-TCONS_00101921	Ann_random:35315088:35315906:+	A05	S	96.325	100	4.09e-176
XLOC_003040	polyA-TCONS_00101980	Ann_random:35991800:35995610:+	A06	S	98.469	99	0
XLOC_003042	polyA-TCONS_00102001	Ann_random:36181663:36182450:+	A01	S	96.104	91	0
XLOC_003044	polyA-TCONS_00102004	Ann_random:36202083:36202654:+	A01	S	91.753	89	2.3e-108
XLOC_003046	polyA-TCONS_00102069	Ann_random:36700668:36701783:+	A08	S	100	100	0
XLOC_003047	polyA-TCONS_00102096	Ann_random:37058618:37060135:+	A01	S	99.887	100	0
XLOC_003048	polyA-TCONS_00102111	Ann_random:37176229:37176616:+	A04	S	96.045	100	6.32e-77
XLOC_003050	polyA-TCONS_00102136	Ann_random:37525557:37527379:+	A06	S	99.863	100	0
XLOC_003057	polyA-TCONS_00102203	Ann_random:38085923:38087158:+	Scaffold000104	S	100	59	0
XLOC_003058	polyA-TCONS_00102208	Ann_random:38154627:38155663:+	A08	S	97.5	100	0
XLOC_003059	polyA-TCONS_00102214	Ann_random:38255535:38256204:+	A05	S	99.476	100	0
XLOC_003060	polyA-TCONS_00102220	Ann_random:38305878:38308350:+	A10	S	93.644	99	0
XLOC_003067	polyA-TCONS_00102305	Ann_random:39164094:39165269:+	A09	S	95.495	99	3.8e-150
XLOC_003079	polyA-TCONS_00102449	Ann_random:40581581:40583710:+	A09	S	97.624	100	0
XLOC_003080	polyA-TCONS_00102459	Ann_random:40730856:40731710:+	A07	S	97.222	89	6.68e-100
XLOC_003082	polyA-TCONS_00102485	Ann_random:41083961:41086299:+	A08	S	96.907	100	0
XLOC_003083	polyA-TCONS_00102500	Ann_random:41250606:41251914:+	A03	S	98.614	100	0
XLOC_003087	polyA-TCONS_00102539	Ann_random:41730123:41730997:+	A10	S	100	100	0
XLOC_003092	polyA-TCONS_00102585	Ann_random:42294249:42295253:+	Scaffold000104	S	99.889	100	0
XLOC_003096	polyA-TCONS_00102621	Ann_random:42664515:42664880:+	A06	S	100	100	3.41e-99
XLOC_003101	polyA-TCONS_00102650	Ann_random:43067976:43068435:+	A07	S	94.277	89	1.26e-139
XLOC_003106	polyA-TCONS_00102667	Ann_random:43262949:43263547:+	A08	S	100	100	0
XLOC_003110	polyA-TCONS_00102692	Ann_random:43621794:43623081:+	A04	S	100	100	9.68e-173
XLOC_003116	polyA-TCONS_00102738	Ann_random:44293142:44293896:+	A05	S	99.533	99	0
XLOC_003117	polyA-TCONS_00102759	Ann_random:44437453:44438023:+	A09	S	97.881	86	7.24e-113
XLOC_003118	polyA-TCONS_00102772	Ann_random:44576888:44579059:+	A09	S	96.91	92	3.77e-169
XLOC_003119	polyA-TCONS_00102779	Ann_random:44652600:44653570:+	A10	S	99.314	100	0
XLOC_003123	polyA-TCONS_00102797	Ann_random:45151376:45152473:+	A09	S	90.799	60	1.12e-153
XLOC_003127	polyA-TCONS_00102858	Ann_random:45641161:45642031:+	A04	S	97.105	98	0
XLOC_003133	polyA-TCONS_00102902	Ann_random:46126701:46127053:+	A01	S	98.276	91	1.51e-112
XLOC_003134	polyA-TCONS_00102904	Ann_random:46142200:46142996:+	A07	S	96.678	99	6.6e-140
XLOC_003135	polyA-TCONS_00102905	Ann_random:46146843:46147510:+	A03	S	100	100	2.82e-50
XLOC_003141	polyA-TCONS_00102923	Ann_random:46551248:46553134:+	A10	S	97.647	95	3.15e-77
XLOC_003142	polyA-TCONS_00102929	Ann_random:46611285:46612886:+	A10	S	98.682	93	0
XLOC_003143	polyA-TCONS_00102933	Ann_random:46658943:46659969:+	A04	S	97.977	100	6.88e-170
XLOC_003151	polyA-TCONS_00102964	Ann_random:47266790:47268730:+	A07	S	99.429	100	1.36e-85
XLOC_003156	polyA-TCONS_00102980	Ann_random:47565451:47566301:+	A07	S	96.296	94	6.28e-175
XLOC_003158	polyA-TCONS_00102993	Ann_random:47766010:47767201:+	A08	S	95.652	100	7.23e-68
XLOC_003161	polyA-TCONS_00103016	Ann_random:48239111:48239431:+	A01	S	99.248	100	1.32e-62
XLOC_003163	polyA-TCONS_00103019	Ann_random:48277231:48278824:+	A03	S	100	100	0
XLOC_003169	polyA-TCONS_00103040	Ann_random:48596814:48597873:+	A03	S	99.526	100	0
XLOC_003171	polyA-TCONS_00103067	Ann_random:298557:299525:-	A02	S	98.568	100	0
XLOC_003173	polyA-TCONS_00103216	Ann_random:943072:945031:-	A05	S	99.782	65	0
XLOC_003175	polyA-TCONS_00103274	Ann_random:1271031:1272235:-	A01	S	98.026	94	8.77e-149
XLOC_003176	polyA-TCONS_00103277	Ann_random:1404029:1405081:-	A01	S	95.238	90	0
XLOC_003181	polyA-TCONS_00103323	Ann_random:2089650:2092141:-	Scaffold000263	S	99.699	96	3.58e-172
XLOC_003184	polyA-TCONS_00103362	Ann_random:2421552:2424419:-	A01	S	96.243	100	4.49e-157
XLOC_003186	polyA-TCONS_00103402	Ann_random:2810832:2813415:-	Scaffold000207	S	99.246	100	0
XLOC_003188	polyA-TCONS_00103427	Ann_random:3427351:3427852:-	A01	S	96.887	100	6.32e-118
XLOC_003193	polyA-TCONS_00103485	Ann_random:4575118:4578601:-	A09	S	90.329	56	0
XLOC_003194	polyA-TCONS_00103511	Ann_random:5061673:5063120:-	A05	S	100	100	0
XLOC_003196	polyA-TCONS_00103585	Ann_random:5783215:5785567:-	A06	S	98.044	97	0
XLOC_003197	polyA-TCONS_00103706	Ann_random:6210335:6213701:-	A02	S	99.526	100	0
XLOC_003202	polyA-TCONS_00103809	Ann_random:6954479:6955188:-	A09	S	96.677	100	7.78e-154
XLOC_003206	polyA-TCONS_00104068	Ann_random:9644782:9648462:-	A02	S	100	100	2.35e-118
XLOC_003209	polyA-TCONS_00104127	Ann_random:10258717:10333582:-	Scaffold000445	S	93.478	59	5.34e-52
XLOC_003211	polyA-TCONS_00104177	Ann_random:10823417:10825593:-	A06	S	99.065	100	0
XLOC_003212	polyA-TCONS_00104185	Ann_random:10843981:10845607:-	A06	S	98.287	94	0
XLOC_003214	polyA-TCONS_00104217	Ann_random:11421094:11445157:-	A08	S	98.529	99	1.76e-170
XLOC_003219	polyA-TCONS_00104259	Ann_random:12102898:12104776:-	A03	S	92.433	84	0
XLOC_003222	polyA-TCONS_00104324	Ann_random:12513563:12516062:-	A02	S	99.252	100	0
XLOC_003225	polyA-TCONS_00104346	Ann_random:12605527:12607494:-	A09	S	98.806	100	1.68e-169
XLOC_003232	polyA-TCONS_00104487	Ann_random:13627514:13629003:-	A01	S	91.557	100	0
XLOC_003233	polyA-TCONS_00104496	Ann_random:13704677:13728311:-	A07	S	96.142	93	0
XLOC_003237	polyA-TCONS_00104542	Ann_random:14515088:14523587:-	A01	S	93.226	99	7.98e-123
XLOC_003240	polyA-TCONS_00104580	Ann_random:15023344:15024184:-	A02	S	100	100	4.32e-68
XLOC_003244	polyA-TCONS_00104682	Ann_random:15917457:15918121:-	Scaffold000480	S	99.375	100	1.83e-77
XLOC_003251	polyA-TCONS_00104730	Ann_random:16504190:16506151:-	A08	S	99.559	100	0
XLOC_003252	polyA-TCONS_00104757	Ann_random:16654501:16655339:-	A05	S	98.969	100	9.74e-147
XLOC_003253	polyA-TCONS_00104766	Ann_random:16682132:16683039:-	A04	S	99.458	100	0
XLOC_003254	polyA-TCONS_00104767	Ann_random:16697696:16698693:-	A04	S	97.868	100	0
XLOC_003257	polyA-TCONS_00104837	Ann_random:17427923:17429323:-	A06	S	91.331	70	1.01e-121
XLOC_003261	polyA-TCONS_00104933	Ann_random:18139918:18141444:-	A04	S	92.922	100	0
XLOC_003267	polyA-TCONS_00105062	Ann_random:19270112:19274412:-	A04	S	91.451	46	1.42e-147
XLOC_003273	polyA-TCONS_00105141	Ann_random:20330993:20332215:-	A09	S	98.22	95	3.73e-167
XLOC_003276	polyA-TCONS_00105156	Ann_random:20513766:20522051:-	A07	S	90.256	52	8.44e-66
XLOC_003281	polyA-TCONS_00105252	Ann_random:21560873:21561707:-	A09	S	99.399	100	8.78e-172
XLOC_003285	polyA-TCONS_00105265	Ann_random:21698135:21700330:-	A08	S	95.238	42	5.84e-100
XLOC_003286	polyA-TCONS_00105286	Ann_random:21824365:21825107:-	A02	S	100	99	0
XLOC_003288	polyA-TCONS_00105294	Ann_random:21988872:21990388:-	A07	S	97.565	99	0
XLOC_003293	polyA-TCONS_00105357	Ann_random:22969541:22972178:-	A10	S	100	100	1.88e-131
XLOC_003300	polyA-TCONS_00105456	Ann_random:24392268:24393159:-	A05	S	100	100	0
XLOC_003302	polyA-TCONS_00105480	Ann_random:24792916:24793908:-	A07	S	99.015	87	0
XLOC_003303	polyA-TCONS_00105490	Ann_random:24933538:24934167:-	A06	S	97.378	86	4.47e-125
XLOC_003310	polyA-TCONS_00105534	Ann_random:25608764:25611357:-	A03	S	93.627	50	0
XLOC_003311	polyA-TCONS_00105544	Ann_random:25751963:25765176:-	A01	S	100	100	3.05e-129
XLOC_003315	polyA-TCONS_00105561	Ann_random:25936636:25938431:-	A02	S	99.794	100	0
XLOC_003319	polyA-TCONS_00105609	Ann_random:26553914:26559402:-	A01	S	97.512	100	2.02e-93
XLOC_003320	polyA-TCONS_00105611	Ann_random:26621824:26622198:-	Scaffold000221	S	100	100	4.17e-63
XLOC_003324	polyA-TCONS_00105663	Ann_random:27402088:27403517:-	A10	S	93.75	100	0
XLOC_003334	polyA-TCONS_00105801	Ann_random:29261263:29262344:-	A02	S	100	100	0
XLOC_003341	polyA-TCONS_00105901	Ann_random:30095946:30096508:-	A01	S	99.415	100	7.42e-177
XLOC_003345	polyA-TCONS_00105976	Ann_random:30635761:30636224:-	A05	S	90.393	100	1.3e-79
XLOC_003348	polyA-TCONS_00105993	Ann_random:30797135:30797995:-	A09	S	97.912	100	0
XLOC_003350	polyA-TCONS_00105997	Ann_random:30850145:30851302:-	Scaffold000571	S	93.173	100	0
XLOC_003351	polyA-TCONS_00106003	Ann_random:30901489:30902364:-	A09	S	100	100	0
XLOC_003357	polyA-TCONS_00106085	Ann_random:31597731:31598243:-	A08	S	92.33	100	3.19e-131
XLOC_003359	polyA-TCONS_00106086	Ann_random:31646850:31649394:-	Scaffold001910	S	100	70	3.61e-73
XLOC_003367	polyA-TCONS_00106261	Ann_random:33877946:33879194:-	A03	S	100	100	0
XLOC_003368	polyA-TCONS_00106265	Ann_random:33886170:33889115:-	A02	S	100	100	0
XLOC_003370	polyA-TCONS_00106301	Ann_random:34159816:34160780:-	A03	S	99.593	100	0
XLOC_003374	polyA-TCONS_00106324	Ann_random:34474897:34476444:-	Scaffold000909	S	96.403	65	2.85e-59
XLOC_003380	polyA-TCONS_00106362	Ann_random:34896236:34898155:-	A09	S	97.465	100	6.44e-171
XLOC_003381	polyA-TCONS_00106405	Ann_random:35223015:35223720:-	A02	S	99.008	100	0
XLOC_003382	polyA-TCONS_00106466	Ann_random:35618948:35620527:-	A09	S	99.638	100	1.88e-141
XLOC_003383	polyA-TCONS_00106474	Ann_random:35741736:35742651:-	Scaffold000731	S	98.63	96	0
XLOC_003388	polyA-TCONS_00106526	Ann_random:36431879:36432404:-	A03	S	97.938	92	6.58e-142
XLOC_003390	polyA-TCONS_00106534	Ann_random:36559657:36560846:-	A09	S	94.323	63	8.3e-95
XLOC_003391	polyA-TCONS_00106547	Ann_random:36683542:36684963:-	A07	S	99.023	100	0
XLOC_003392	polyA-TCONS_00106554	Ann_random:36704189:36707831:-	A07	S	100	100	1.1e-97
XLOC_003393	polyA-TCONS_00106570	Ann_random:36772086:36774123:-	A07	S	90.254	53	3.18e-80
XLOC_003395	polyA-TCONS_00106596	Ann_random:36919094:36920270:-	A06	S	96.966	100	0
XLOC_003398	polyA-TCONS_00106634	Ann_random:37264028:37265404:-	Scaffold001251	S	92.035	60	1.42e-84
XLOC_003399	polyA-TCONS_00106638	Ann_random:37310709:37312571:-	A09	S	91.216	47	7.84e-50
XLOC_003400	polyA-TCONS_00106650	Ann_random:37399543:37401514:-	A09	S	100	96	0
XLOC_003401	polyA-TCONS_00106662	Ann_random:37414097:37415829:-	A03	S	100	100	0
XLOC_003405	polyA-TCONS_00106691	Ann_random:37831338:37833458:-	Scaffold000104	S	86.561	42	3.46e-71
XLOC_003415	polyA-TCONS_00106845	Ann_random:39517353:39518428:-	A02	S	95.726	90	5.09e-103
XLOC_003421	polyA-TCONS_00106876	Ann_random:39851411:39852995:-	A10	S	95.66	100	0
XLOC_003422	polyA-TCONS_00106888	Ann_random:39961395:39963418:-	A05	S	99.091	100	2.99e-168
XLOC_003426	polyA-TCONS_00106921	Ann_random:40326043:40328860:-	A01	S	99.215	54	0
XLOC_003427	polyA-TCONS_00106926	Ann_random:40356711:40357490:-	A09	S	98.039	100	4.26e-70
XLOC_003428	polyA-TCONS_00106938	Ann_random:40494025:40494865:-	A07	S	98.985	100	2.94e-96
XLOC_003430	polyA-TCONS_00106955	Ann_random:40791685:40792738:-	A04	S	100	100	1.19e-100
XLOC_003433	polyA-TCONS_00106978	Ann_random:41230278:41232227:-	A05	S	94.183	56	0
XLOC_003435	polyA-TCONS_00106986	Ann_random:41353554:41354209:-	A08	S	94.545	78	3.59e-166
XLOC_003437	polyA-TCONS_00106992	Ann_random:41437054:41438704:-	A03	S	97.561	90	4.62e-158
XLOC_003438	polyA-TCONS_00107001	Ann_random:41514998:41516481:-	A05	S	98.312	100	0
XLOC_003439	polyA-TCONS_00107003	Ann_random:41550328:41550961:-	A07	S	98.381	100	4.59e-120
XLOC_003440	polyA-TCONS_00107004	Ann_random:41559880:41562386:-	A05	S	99.76	82	0
XLOC_003441	polyA-TCONS_00107007	Ann_random:41598478:41599696:-	A02	S	96.437	52	0
XLOC_003444	polyA-TCONS_00107060	Ann_random:42187242:42187949:-	A08	S	97.698	66	0
XLOC_003450	polyA-TCONS_00107072	Ann_random:42450431:42452757:-	Scaffold000100	S	99.792	100	0
XLOC_003452	polyA-TCONS_00107092	Ann_random:42647311:42648372:-	A01	S	99.647	100	1.39e-145
XLOC_003453	polyA-TCONS_00107099	Ann_random:42742840:42744252:-	A06	S	92.523	85	5.45e-80
XLOC_003456	polyA-TCONS_00107108	Ann_random:42851108:42851970:-	Scaffold001324	S	97.701	97	8.31e-79
XLOC_003457	polyA-TCONS_00107115	Ann_random:42902069:42904402:-	A04	S	98.742	100	3.31e-160
XLOC_003458	polyA-TCONS_00107122	Ann_random:42912595:42913225:-	A09	S	93.96	93	1.96e-56
XLOC_003459	polyA-TCONS_00107129	Ann_random:42976002:42976932:-	A04	S	99.696	100	1.72e-170
XLOC_003467	polyA-TCONS_00107154	Ann_random:43437576:43438272:-	A10	S	99.413	100	0
XLOC_003470	polyA-TCONS_00107173	Ann_random:43715546:43716691:-	A02	S	97.72	100	3.6e-147
XLOC_003471	polyA-TCONS_00107178	Ann_random:43824875:43825681:-	A06	S	95.592	99	0
XLOC_003475	polyA-TCONS_00107188	Ann_random:43982926:43984619:-	A10	S	99.385	100	0
XLOC_003482	polyA-TCONS_00107213	Ann_random:44441968:44442623:-	A10	S	98.471	100	2.51e-163
XLOC_003485	polyA-TCONS_00107236	Ann_random:44698828:44699348:-	A03	S	98.592	92	1.42e-103
XLOC_003488	polyA-TCONS_00107250	Ann_random:44791000:44792162:-	A01	S	96.066	100	6.35e-136
XLOC_003491	polyA-TCONS_00107271	Ann_random:44935965:44938094:-	A03	S	99.471	91	0
XLOC_003492	polyA-TCONS_00107280	Ann_random:44978356:44979068:-	A09	S	98.329	79	5.48e-179
XLOC_003494	polyA-TCONS_00107284	Ann_random:45007790:45009451:-	A01	S	99.771	100	0
XLOC_003496	polyA-TCONS_00107304	Ann_random:45237446:45238882:-	Scaffold000217	S	100	100	0
XLOC_003497	polyA-TCONS_00107310	Ann_random:45339000:45340341:-	A03	S	98.694	100	0
XLOC_003499	polyA-TCONS_00107315	Ann_random:45405952:45408198:-	A01	S	96.154	100	5.93e-79
XLOC_003511	polyA-TCONS_00107348	Ann_random:46100841:46101749:-	A06	S	99.088	93	0
XLOC_003513	polyA-TCONS_00107361	Ann_random:46272336:46273335:-	A08	S	95.785	99	2.85e-114
XLOC_003514	polyA-TCONS_00107362	Ann_random:46326401:46327440:-	A05	S	99.83	100	0
XLOC_003517	polyA-TCONS_00107383	Ann_random:46632372:46633503:-	A07	S	93.519	99	5.82e-87
XLOC_003518	polyA-TCONS_00107418	Ann_random:46922114:46923788:-	A08	S	98.254	99	0
XLOC_003520	polyA-TCONS_00107453	Ann_random:47445760:47447303:-	A07	S	99.68	98	0
XLOC_003522	polyA-TCONS_00107459	Ann_random:47624842:47625564:-	A05	S	97.826	100	1.05e-131
XLOC_003523	polyA-TCONS_00107462	Ann_random:47686807:47688229:-	A02	S	99.827	100	0
XLOC_003524	polyA-TCONS_00107469	Ann_random:47710773:47711726:-	A08	S	92.696	65	0
XLOC_003527	polyA-TCONS_00107484	Ann_random:48238505:48240250:-	A01	S	100	100	2.33e-50
XLOC_003534	polyA-TCONS_00108258	C01:392656:398171:+	A01	S	97.475	53	7.09e-91
XLOC_003536	polyA-TCONS_00108287	C01:570852:571625:+	A10	S	91.327	99	6.04e-145
XLOC_003538	polyA-TCONS_00108641	C01:2063170:2082483:+	A01	S	96.833	82	2.1e-101
XLOC_003541	polyA-TCONS_00108668	C01:2247893:2249412:+	A01	S	96.799	99	0
XLOC_003542	polyA-TCONS_00108669	C01:2254249:2255070:+	A01	S	92.572	87	0
XLOC_003543	polyA-TCONS_00108847	C01:2899442:2900382:+	A01	S	97.906	44	5.99e-89
XLOC_003544	polyA-TCONS_00108855	C01:2924603:2925736:+	A01	S	95.914	100	0
XLOC_003545	polyA-TCONS_00109019	C01:3734708:3735471:+	A05	S	84.898	76	2.23e-129
XLOC_003547	polyA-TCONS_00109083	C01:4034466:4035283:+	A01	S	95.195	98	0
XLOC_003548	polyA-TCONS_00109087	C01:4049480:4050375:+	A01	S	94.891	99	0
XLOC_003551	polyA-TCONS_00109207	C01:4818197:4818876:+	A01	S	94.764	64	1.06e-77
XLOC_003553	polyA-TCONS_00109245	C01:5114091:5114597:+	A01	S	97.159	43	1.57e-79
XLOC_003560	polyA-TCONS_00109588	C01:7317090:7318657:+	A01	S	98.628	100	0
XLOC_003563	polyA-TCONS_00109891	C01:9032180:9038705:+	A09	S	87.726	43	9.22e-82
XLOC_003564	polyA-TCONS_00109916	C01:9169226:9170118:+	A01	S	97.613	90	0
XLOC_003565	polyA-TCONS_00109917	C01:9247314:9247710:+	A08	S	92.913	41	3.42e-45
XLOC_003572	polyA-TCONS_00110141	C01:11091293:11092101:+	A02	S	91.608	54	6.49e-49
XLOC_003575	polyA-TCONS_00110320	C01:11859367:11860447:+	A01	S	98.425	53	4.42e-57
XLOC_003577	polyA-TCONS_00110469	C01:12843758:12847447:+	A07	S	89.184	40	5.45e-168
XLOC_003582	polyA-TCONS_00110623	C01:13982742:13984576:+	A01	S	87.373	89	0
XLOC_003583	polyA-TCONS_00110747	C01:14538155:14539258:+	A01	S	91.171	98	0
XLOC_003585	polyA-TCONS_00110767	C01:14737241:14744752:+	A03	S	76.677	42	2.32e-35
XLOC_003587	polyA-TCONS_00110867	C01:15326582:15327685:+	A01	S	97.647	99	8.53e-165
XLOC_003593	polyA-TCONS_00110954	C01:15862715:15864324:+	A04	S	95.918	57	3.03e-180
XLOC_003594	polyA-TCONS_00110965	C01:15865135:15867315:+	A06	S	91.129	43	8.86e-41
XLOC_003601	polyA-TCONS_00111065	C01:17080790:17082086:+	A01	S	94.516	99	0
XLOC_003607	polyA-TCONS_00111188	C01:19625465:19626363:+	A01	S	92.899	99	0
XLOC_003609	polyA-TCONS_00111196	C01:19801255:19802052:+	A10	S	93.454	100	0
XLOC_003610	polyA-TCONS_00111208	C01:19967533:19968864:+	A06	S	81.313	42	3.28e-32
XLOC_003620	polyA-TCONS_00111293	C01:21153912:21160169:+	Scaffold000096	S	93.421	54	9.68e-92
XLOC_003621	polyA-TCONS_00111297	C01:21166637:21168088:+	A09	S	84.946	45	6.84e-101
XLOC_003623	polyA-TCONS_00111303	C01:21303831:21305000:+	A07	S	96.203	97	0
XLOC_003629	polyA-TCONS_00111396	C01:23402513:23403467:+	A04	S	89.744	57	6.54e-94
XLOC_003632	polyA-TCONS_00111438	C01:24147386:24149035:+	A06	S	95.55	55	3.11e-173
XLOC_003641	polyA-TCONS_00111606	C01:25991801:25992663:+	A09	S	92.784	100	6.46e-116
XLOC_003645	polyA-TCONS_00111703	C01:27192686:27193920:+	A01	S	85.802	59	0
XLOC_003648	polyA-TCONS_00111752	C01:27757782:27784045:+	A01	S	93.61	100	5.12e-128
XLOC_003649	polyA-TCONS_00111770	C01:27938505:27939435:+	A03	S	91.107	96	0
XLOC_003650	polyA-TCONS_00111781	C01:28030944:28031654:+	Scaffold000916	S	93.678	86	7.61e-144
XLOC_003655	polyA-TCONS_00111888	C01:29935760:29937004:+	A02	S	88.981	51	7.05e-122
XLOC_003657	polyA-TCONS_00111944	C01:30785454:30788212:+	A04	S	93.794	43	0
XLOC_003659	polyA-TCONS_00111965	C01:31140049:31140993:+	A08	S	95.592	100	4.96e-165
XLOC_003661	polyA-TCONS_00112011	C01:31380025:31396217:+	A08	S	84.709	46	1.73e-109
XLOC_003662	polyA-TCONS_00112027	C01:31560538:31561929:+	A05	S	92.647	92	2.46e-78
XLOC_003664	polyA-TCONS_00112226	C01:33528947:33537082:+	A08	S	93.59	56	2.04e-129
XLOC_003665	polyA-TCONS_00112268	C01:34071367:34072378:+	A01	S	98.58	100	7.6e-177
XLOC_003666	polyA-TCONS_00112270	C01:34120423:34121825:+	A01	S	88.047	88	6.54e-108
XLOC_003667	polyA-TCONS_00112276	C01:34262784:34265048:+	A04	S	79.272	80	3.82e-61
XLOC_003669	polyA-TCONS_00112307	C01:34831632:34832208:+	A01	S	98.1	95	0
XLOC_003673	polyA-TCONS_00112399	C01:35749001:35749428:+	A01	S	90.062	47	2.26e-52
XLOC_003677	polyA-TCONS_00112527	C01:36853413:36854000:+	Scaffold000164	S	97.938	85	2.58e-141
XLOC_003679	polyA-TCONS_00112542	C01:37017940:37019379:+	A06	S	94.357	94	1.91e-136
XLOC_003680	polyA-TCONS_00112600	C01:37241954:37242962:+	Scaffold000164	S	89.556	100	1.26e-157
XLOC_003681	polyA-TCONS_00112721	C01:38009098:38009696:+	A01	S	92.611	80	8.55e-77
XLOC_003682	polyA-TCONS_00112783	C01:38366265:38366777:+	A01	S	93.939	99	1.5e-108
XLOC_003683	polyA-TCONS_00112803	C01:38448824:38450530:+	A01	S	100	100	8.38e-171
XLOC_003684	polyA-TCONS_00112853	C01:38715192:38716210:+	A07	S	94.632	97	0
XLOC_003687	polyA-TCONS_00113036	C01:577088:578444:-	A01	S	95.172	98	0
XLOC_003694	polyA-TCONS_00113333	C01:2024025:2025007:-	A01	S	86.867	85	1.35e-157
XLOC_003697	polyA-TCONS_00113472	C01:2462927:2464083:-	A01	S	94.01	100	0
XLOC_003698	polyA-TCONS_00113476	C01:2491317:2493631:-	A01	S	95.492	100	0
XLOC_003701	polyA-TCONS_00113523	C01:2694997:2708078:-	Scaffold006554	S	96.703	68	6.11e-36
XLOC_003703	polyA-TCONS_00113733	C01:3440096:3441448:-	A01	S	91.971	100	0
XLOC_003709	polyA-TCONS_00113916	C01:4161392:4180362:-	A01	S	98.547	100	0
XLOC_003710	polyA-TCONS_00113965	C01:4659225:4659816:-	A01	S	91.595	89	1.02e-176
XLOC_003712	polyA-TCONS_00113970	C01:4678582:4679610:-	A08	S	97.756	100	4.53e-151
XLOC_003721	polyA-TCONS_00114222	C01:6216362:6218130:-	A06	S	93.831	88	0
XLOC_003723	polyA-TCONS_00114306	C01:7023367:7024471:-	A01	S	97.216	100	0
XLOC_003730	polyA-TCONS_00114596	C01:8864076:8865468:-	A07	S	92.426	59	0
XLOC_003731	polyA-TCONS_00114653	C01:9280421:9283141:-	A10	S	82.512	51	3.08e-89
XLOC_003733	polyA-TCONS_00114685	C01:9591611:9601544:-	A08	S	94.706	66	6.25e-69
XLOC_003744	polyA-TCONS_00114862	C01:11024481:11025218:-	A08	S	97.808	100	1.02e-177
XLOC_003745	polyA-TCONS_00114872	C01:11114127:11116662:-	A07	S	91.571	54	3.15e-96
XLOC_003746	polyA-TCONS_00114925	C01:11287295:11289677:-	A01	S	89.638	96	0
XLOC_003749	polyA-TCONS_00115026	C01:11876561:11878510:-	A03	S	96.575	41	2.4e-62
XLOC_003751	polyA-TCONS_00115176	C01:12880576:12882507:-	A05	S	91.216	50	8.67e-110
XLOC_003752	polyA-TCONS_00115212	C01:13012049:13013599:-	A10	S	94.823	79	2.76e-161
XLOC_003754	polyA-TCONS_00115300	C01:13392076:13395893:-	A05	S	89.738	63	3.04e-172
XLOC_003756	polyA-TCONS_00115331	C01:13610560:13611794:-	A01	S	93.038	96	0
XLOC_003759	polyA-TCONS_00115356	C01:13803994:13804746:-	A01	S	98.94	89	1.4e-141
XLOC_003760	polyA-TCONS_00115365	C01:13883772:13886007:-	A01	S	90.964	99	0
XLOC_003761	polyA-TCONS_00115419	C01:14180224:14180931:-	A04	S	93.834	94	0
XLOC_003762	polyA-TCONS_00115492	C01:14640183:14642984:-	A01	S	97.248	100	1.16e-100
XLOC_003764	polyA-TCONS_00115501	C01:14736187:14737706:-	A01	S	91.023	55	0
XLOC_003775	polyA-TCONS_00115745	C01:16379023:16379740:-	A07	S	82.439	64	8.77e-94
XLOC_003776	polyA-TCONS_00115769	C01:16557146:16566824:-	A02	S	87.302	44	1.71e-29
XLOC_003777	polyA-TCONS_00115786	C01:16733769:16734270:-	A02	S	96.813	100	8.24e-116
XLOC_003779	polyA-TCONS_00115852	C01:17081004:17081750:-	A01	S	90.711	95	0
XLOC_003785	polyA-TCONS_00115917	C01:18237490:18238008:-	A01	S	95.349	99	2.32e-112
XLOC_003786	polyA-TCONS_00115919	C01:18265948:18266966:-	A04	S	90.795	53	2.05e-85
XLOC_003787	polyA-TCONS_00115942	C01:18843603:18845459:-	A01	S	96.053	84	0
XLOC_003790	polyA-TCONS_00115982	C01:19797732:19798568:-	A03	S	93.767	85	5.82e-156
XLOC_003792	polyA-TCONS_00116030	C01:20604716:20605143:-	A04	S	80.952	67	2.43e-27
XLOC_003794	polyA-TCONS_00116054	C01:20911363:20912630:-	A01	S	93.377	76	9.6e-124
XLOC_003797	polyA-TCONS_00116103	C01:22027937:22028722:-	A01	S	97.596	49	2.65e-97
XLOC_003801	polyA-TCONS_00116175	C01:23248036:23249503:-	A02	S	79.81	45	9.25e-77
XLOC_003802	polyA-TCONS_00116187	C01:23367141:23369063:-	A07	S	91.103	83	0
XLOC_003804	polyA-TCONS_00116201	C01:23818487:23819694:-	A01	S	95.402	40	2.14e-72
XLOC_003809	polyA-TCONS_00116369	C01:25784936:25788596:-	A09	S	94.292	66	0
XLOC_003810	polyA-TCONS_00116379	C01:25830568:25832967:-	A02	S	98.701	91	3.44e-72
XLOC_003811	polyA-TCONS_00116395	C01:26086526:26090224:-	A01	S	98.661	82	0
XLOC_003812	polyA-TCONS_00116402	C01:26232315:26243984:-	A05	S	84.031	90	1.79e-160
XLOC_003814	polyA-TCONS_00116411	C01:26503167:26504086:-	A01	S	96.667	100	0
XLOC_003815	polyA-TCONS_00116429	C01:26733621:26736645:-	A01	S	94.771	82	0
XLOC_003820	polyA-TCONS_00116510	C01:27936546:27942065:-	A05	S	78.216	40	6.18e-78
XLOC_003826	polyA-TCONS_00116632	C01:29054324:29056238:-	A02	S	89.749	98	4.38e-179
XLOC_003831	polyA-TCONS_00116711	C01:29956900:29958298:-	A01	S	97.517	100	0
XLOC_003832	polyA-TCONS_00116717	C01:30136376:30141965:-	A01	S	95.511	100	0
XLOC_003835	polyA-TCONS_00116734	C01:30390575:30391823:-	A01	S	97.065	100	0
XLOC_003836	polyA-TCONS_00116772	C01:30634933:30640124:-	Scaffold000193	S	83.23	40	1.13e-73
XLOC_003843	polyA-TCONS_00116900	C01:32048643:32052869:-	A01	S	98.225	58	1.63e-78
XLOC_003848	polyA-TCONS_00117102	C01:33596650:33597332:-	A01	S	94.203	95	5.25e-85
XLOC_003849	polyA-TCONS_00117123	C01:33735236:33737414:-	A02	S	95.495	49	5.65e-96
XLOC_003850	polyA-TCONS_00117137	C01:33985495:33987502:-	A01	S	97.039	99	1.23e-142
XLOC_003854	polyA-TCONS_00117250	C01:35112278:35113763:-	A02	S	95.064	92	0
XLOC_003857	polyA-TCONS_00117397	C01:36092651:36093569:-	A05	S	93.126	78	0
XLOC_003859	polyA-TCONS_00117462	C01:36838390:36839099:-	Scaffold000164	S	92.771	70	6.58e-61
XLOC_003860	polyA-TCONS_00117471	C01:36882451:36884115:-	Scaffold000164	S	93.243	100	0
XLOC_003864	polyA-TCONS_00117563	C01:37545304:37546332:-	A01	S	92.603	100	5.81e-144
XLOC_003870	polyA-TCONS_00117667	C01:38101808:38102885:-	A01	S	99.419	91	1.51e-83
XLOC_003872	polyA-TCONS_00117773	C01:38814338:38816746:-	A06	S	77.273	48	2.88e-41
XLOC_003873	polyA-TCONS_00118070	C01_random:41352:44689:+	A01	S	89.604	53	2.75e-136
XLOC_003875	polyA-TCONS_00118153	C01_random:495867:497297:+	A01	S	90.341	41	2.21e-57
XLOC_003876	polyA-TCONS_00118175	C01_random:796840:800277:+	A01	S	95.765	100	0
XLOC_003877	polyA-TCONS_00118206	C01_random:983992:988394:+	A05	S	92.816	73	1.39e-139
XLOC_003879	polyA-TCONS_00118227	C01_random:1155175:1155918:+	A01	S	92.248	62	7.89e-154
XLOC_003882	polyA-TCONS_00118316	C01_random:1908004:1913418:+	A09	S	95.389	91	1.07e-154
XLOC_003896	polyA-TCONS_00118498	C01_random:3727524:3728831:+	A01	S	93.246	96	0
XLOC_003897	polyA-TCONS_00118501	C01_random:3759469:3760437:+	A01	S	93.469	99	0
XLOC_003898	polyA-TCONS_00118517	C01_random:3869594:3870408:+	A01	S	94.673	100	0
XLOC_003900	polyA-TCONS_00118558	C01_random:4179048:4180200:+	A08	S	92.359	43	8.87e-116
XLOC_003901	polyA-TCONS_00118563	C01_random:4297874:4298348:+	A01	S	93.031	84	5.15e-114
XLOC_003902	polyA-TCONS_00118567	C01_random:4336853:4337181:+	A01	S	95.349	84	5.45e-52
XLOC_003907	polyA-TCONS_00118633	C01_random:245608:247164:-	Scaffold000149	S	96.848	86	1.85e-165
XLOC_003909	polyA-TCONS_00118672	C01_random:599527:600983:-	A03	S	88.693	42	0
XLOC_003910	polyA-TCONS_00118724	C01_random:709844:712696:-	A01	S	96.121	94	0
XLOC_003916	polyA-TCONS_00118854	C01_random:1888343:1889945:-	A03	S	91.437	82	3.43e-123
XLOC_003918	polyA-TCONS_00118894	C01_random:2434276:2435771:-	A01	S	97.194	94	0
XLOC_003921	polyA-TCONS_00118912	C01_random:2674698:2675426:-	A01	S	85.519	88	2.19e-94
XLOC_003926	polyA-TCONS_00118975	C01_random:3209111:3209526:-	A01	S	94.313	64	2.05e-87
XLOC_003931	polyA-TCONS_00119079	C01_random:3937657:3938367:-	A01	S	96.037	71	0
XLOC_003933	polyA-TCONS_00119121	C01_random:4164380:4165971:-	A05	S	97.133	54	2.37e-131
XLOC_003935	polyA-TCONS_00119250	C02:126200:127295:+	Scaffold000096	S	95.366	100	0
XLOC_003938	polyA-TCONS_00119555	C02:1360621:1366600:+	A02	S	94.909	99	4.55e-118
XLOC_003942	polyA-TCONS_00119767	C02:2588805:2590044:+	A02	S	93.199	81	0
XLOC_003947	polyA-TCONS_00120206	C02:4863137:4873792:+	A01	S	91.4	47	0
XLOC_003952	polyA-TCONS_00120318	C02:5646247:5647561:+	A02	S	96.076	100	0
XLOC_003953	polyA-TCONS_00120320	C02:5662911:5663921:+	A03	S	93.827	86	3.33e-63
XLOC_003955	polyA-TCONS_00120370	C02:6037559:6038194:+	A02	S	91.379	52	4.38e-106
XLOC_003956	polyA-TCONS_00120462	C02:6588659:6589863:+	A02	S	90.186	100	0
XLOC_003957	polyA-TCONS_00120490	C02:6916335:6917283:+	A02	S	87.914	91	0
XLOC_003960	polyA-TCONS_00120614	C02:8237541:8239039:+	A02	S	93.851	94	0
XLOC_003962	polyA-TCONS_00120697	C02:8972575:8973981:+	A07	S	85.536	44	3.06e-106
XLOC_003963	polyA-TCONS_00120720	C02:9205603:9206645:+	A06	S	94.928	65	0
XLOC_003967	polyA-TCONS_00120804	C02:10405964:10408443:+	A02	S	97.172	47	0
XLOC_003969	polyA-TCONS_00120810	C02:10494377:10494931:+	A04	S	91.367	64	2.07e-103
XLOC_003974	polyA-TCONS_00120870	C02:11448253:11448633:+	A07	S	85.955	62	1.35e-43
XLOC_003976	polyA-TCONS_00120969	C02:12090537:12090936:+	Scaffold006192	S	100	49	1.19e-74
XLOC_003977	polyA-TCONS_00121019	C02:12546923:12624370:+	A02	S	96.7	100	2.24e-141
XLOC_003978	polyA-TCONS_00121032	C02:12906905:12907791:+	A02	S	93.658	99	0
XLOC_003981	polyA-TCONS_00121098	C02:13831214:13833242:+	A09	S	94.764	73	2.43e-166
XLOC_003983	polyA-TCONS_00121115	C02:14066162:14069448:+	A02	S	89.249	47	6.09e-172
XLOC_003984	polyA-TCONS_00121116	C02:14078601:14080017:+	A06	S	95.2	65	0
XLOC_003985	polyA-TCONS_00121118	C02:14198668:14200179:+	A02	S	98.501	83	0
XLOC_003990	polyA-TCONS_00121344	C02:16382743:16383815:+	A02	S	95.317	81	7.14e-163
XLOC_003991	polyA-TCONS_00121382	C02:16616185:16617255:+	A02	S	95.714	84	0
XLOC_003993	polyA-TCONS_00121390	C02:16728274:16759108:+	A02	S	97.189	100	0
XLOC_003999	polyA-TCONS_00121544	C02:18397467:18400771:+	A02	S	91.75	67	0
XLOC_004000	polyA-TCONS_00121546	C02:18435295:18513452:+	A03	S	84.27	52	3.57e-41
XLOC_004002	polyA-TCONS_00121548	C02:18463658:18464520:+	A02	S	91.209	99	0
XLOC_004006	polyA-TCONS_00121684	C02:20098471:20099872:+	A10	S	100	73	3.28e-118
XLOC_004009	polyA-TCONS_00121777	C02:20856547:20860336:+	A02	S	84.639	79	1.28e-172
XLOC_004010	polyA-TCONS_00121789	C02:20939877:20954399:+	A09	S	90.476	55	4.77e-143
XLOC_004011	polyA-TCONS_00121794	C02:21102229:21104023:+	A02	S	91.353	95	4.32e-93
XLOC_004012	polyA-TCONS_00121815	C02:21174664:21199781:+	A02	S	99.545	100	0
XLOC_004021	polyA-TCONS_00121918	C02:22250501:22256617:+	A04	S	96.682	52	2.06e-95
XLOC_004022	polyA-TCONS_00121927	C02:22408060:22411001:+	A02	S	88.328	41	4.82e-102
XLOC_004024	polyA-TCONS_00121933	C02:22487838:22489368:+	A09	S	95.238	96	3.51e-109
XLOC_004025	polyA-TCONS_00121949	C02:22510688:22511900:+	A09	S	96.26	96	0
XLOC_004027	polyA-TCONS_00122074	C02:23685435:23696063:+	A01	S	79.853	56	1.49e-124
XLOC_004030	polyA-TCONS_00122131	C02:24648995:24649532:+	A05	S	97.46	85	9.95e-151
XLOC_004031	polyA-TCONS_00122132	C02:24658785:24659987:+	A03	S	92.881	100	0
XLOC_004032	polyA-TCONS_00122151	C02:24816388:24816960:+	A06	S	92.414	67	2.69e-112
XLOC_004039	polyA-TCONS_00122290	C02:26171060:26172787:+	A03	S	86.559	47	1.01e-47
XLOC_004040	polyA-TCONS_00122291	C02:26229354:26233960:+	A09	S	85.149	48	0
XLOC_004043	polyA-TCONS_00122377	C02:26856770:26858016:+	A09	S	94.133	48	1.48e-168
XLOC_004045	polyA-TCONS_00122382	C02:26925966:26928563:+	A08	S	91.014	82	8.38e-163
XLOC_004055	polyA-TCONS_00122466	C02:29282661:29284398:+	A01	S	85.714	56	2.39e-86
XLOC_004056	polyA-TCONS_00122476	C02:29430379:29439319:+	Scaffold000180	S	81.004	64	3.73e-51
XLOC_004058	polyA-TCONS_00122500	C02:30306974:30310556:+	A01	S	90.909	44	1.78e-69
XLOC_004062	polyA-TCONS_00122588	C02:31342283:31344668:+	A08	S	89.612	54	0
XLOC_004064	polyA-TCONS_00122649	C02:32070643:32071396:+	Scaffold000111	S	98.239	80	2.45e-139
XLOC_004065	polyA-TCONS_00122651	C02:32077860:32078337:+	Scaffold000111	S	87.981	51	3.29e-61
XLOC_004068	polyA-TCONS_00122684	C02:32576350:32577428:+	Scaffold000111	S	87.277	97	3.16e-113
XLOC_004070	polyA-TCONS_00122734	C02:33216774:33217656:+	A02	S	91.807	85	0
XLOC_004071	polyA-TCONS_00122741	C02:33360455:33361594:+	A01	S	88.82	53	1.06e-107
XLOC_004073	polyA-TCONS_00122793	C02:34201775:34202759:+	A02	S	97.887	100	3.62e-137
XLOC_004077	polyA-TCONS_00122880	C02:35544859:35549275:+	A02	S	98.16	96	1.39e-75
XLOC_004083	polyA-TCONS_00122970	C02:36235558:36236708:+	A08	S	95.028	53	1.49e-73
XLOC_004088	polyA-TCONS_00123058	C02:37341043:37343581:+	A02	S	93.085	80	0
XLOC_004089	polyA-TCONS_00123061	C02:37365774:37367036:+	A06	S	87.958	95	0
XLOC_004090	polyA-TCONS_00123085	C02:37562593:37563828:+	A02	S	97.909	93	2.55e-139
XLOC_004093	polyA-TCONS_00123126	C02:38018659:38020428:+	A05	S	85.098	68	2.87e-136
XLOC_004100	polyA-TCONS_00123234	C02:39238213:39239523:+	A09	S	92.91	42	2.67e-165
XLOC_004102	polyA-TCONS_00123300	C02:39805181:39811660:+	A02	S	85.714	86	1.04e-147
XLOC_004106	polyA-TCONS_00123414	C02:40779945:40780508:+	A02	S	91.729	47	1.98e-44
XLOC_004107	polyA-TCONS_00123438	C02:40804918:40805814:+	A02	S	90.782	44	3.85e-133
XLOC_004108	polyA-TCONS_00123489	C02:41452063:41452600:+	A07	S	92.308	68	3.23e-106
XLOC_004110	polyA-TCONS_00123529	C02:41757075:41757824:+	A04	S	97.685	42	1.45e-101
XLOC_004112	polyA-TCONS_00123731	C02:42783874:42784886:+	A07	S	91.331	96	0
XLOC_004113	polyA-TCONS_00123748	C02:42953175:42954445:+	A08	S	97.188	74	6.36e-152
XLOC_004116	polyA-TCONS_00123838	C02:43775250:43775712:+	A01	S	86.1	62	8.93e-67
XLOC_004117	polyA-TCONS_00123845	C02:43793009:43793899:+	A04	S	99.088	100	3.76e-167
XLOC_004120	polyA-TCONS_00123895	C02:44072704:44073414:+	A02	S	94.712	98	0
XLOC_004121	polyA-TCONS_00123905	C02:44186415:44189602:+	A06	S	81.72	42	1.1e-36
XLOC_004123	polyA-TCONS_00123948	C02:44520043:44520745:+	A02	S	95.075	100	0
XLOC_004125	polyA-TCONS_00123950	C02:44604680:44605252:+	A02	S	96.99	100	1.12e-140
XLOC_004126	polyA-TCONS_00123976	C02:44862992:44863796:+	A02	S	82.085	78	6.89e-63
XLOC_004128	polyA-TCONS_00124140	C02:45673242:45674214:+	A02	S	90.855	83	1.87e-123
XLOC_004131	polyA-TCONS_00124325	C02:536755:539487:-	A02	S	97.238	72	8.79e-82
XLOC_004133	polyA-TCONS_00124457	C02:1005945:1008186:-	A02	S	91.643	55	1.79e-129
XLOC_004134	polyA-TCONS_00124494	C02:1092759:1093561:-	A02	S	91.892	62	4.94e-52
XLOC_004136	polyA-TCONS_00124546	C02:1416635:1417524:-	A02	S	88.35	98	1.14e-127
XLOC_004139	polyA-TCONS_00124842	C02:2857343:2857917:-	A08	S	92.823	66	5.23e-80
XLOC_004141	polyA-TCONS_00124882	C02:3110088:3111929:-	A02	S	91.038	100	0
XLOC_004142	polyA-TCONS_00124910	C02:3271790:3273351:-	A02	S	92.126	80	0
XLOC_004145	polyA-TCONS_00124980	C02:3631626:3633328:-	A02	S	92.28	95	0
XLOC_004146	polyA-TCONS_00124981	C02:3647424:3649172:-	A03	S	87.425	41	6.98e-46
XLOC_004149	polyA-TCONS_00125110	C02:4246566:4247729:-	A02	S	83.333	45	3.21e-115
XLOC_004150	polyA-TCONS_00125170	C02:4489884:4492218:-	A05	S	89.44	79	0
XLOC_004151	polyA-TCONS_00125241	C02:5025081:5027585:-	A05	S	92.962	71	0
XLOC_004157	polyA-TCONS_00125592	C02:7512872:7521205:-	A08	S	89.135	48	2.66e-155
XLOC_004159	polyA-TCONS_00125656	C02:8132939:8134044:-	A02	S	97.633	96	0
XLOC_004162	polyA-TCONS_00125762	C02:8925739:8926996:-	A03	S	83.333	55	4.1e-154
XLOC_004172	polyA-TCONS_00126065	C02:11925640:11927156:-	A05	S	94.867	95	0
XLOC_004178	polyA-TCONS_00126138	C02:12374516:12383504:-	A01	S	92.945	89	0
XLOC_004179	polyA-TCONS_00126207	C02:13104728:13105444:-	A08	S	93.367	64	3.06e-77
XLOC_004182	polyA-TCONS_00126256	C02:13824648:13826128:-	A02	S	96.743	73	0
XLOC_004183	polyA-TCONS_00126277	C02:14078212:14081083:-	A06	S	96.789	40	2.14e-98
XLOC_004184	polyA-TCONS_00126334	C02:14763444:14765107:-	A07	S	77.8	45	2.59e-66
XLOC_004186	polyA-TCONS_00126364	C02:15091782:15092860:-	A05	S	93.136	91	0
XLOC_004188	polyA-TCONS_00126379	C02:15328758:15330019:-	A02	S	96.186	76	0
XLOC_004192	polyA-TCONS_00126414	C02:15846811:15848521:-	A02	S	96.684	85	0
XLOC_004194	polyA-TCONS_00126457	C02:16369648:16370435:-	A02	S	98.175	100	9e-134
XLOC_004196	polyA-TCONS_00126461	C02:16420475:16421564:-	A10	S	96.128	53	0
XLOC_004199	polyA-TCONS_00126537	C02:17311846:17312419:-	A06	S	87.379	59	5.18e-90
XLOC_004204	polyA-TCONS_00126784	C02:20060861:20061521:-	A05	S	91.93	88	1.4e-105
XLOC_004206	polyA-TCONS_00126811	C02:20274620:20275756:-	A02	S	91.912	87	4.39e-161
XLOC_004211	polyA-TCONS_00126861	C02:20925004:20925639:-	A02	S	92.276	94	0
XLOC_004222	polyA-TCONS_00126944	C02:22164680:22166477:-	A01	S	82.917	44	8.53e-123
XLOC_004224	polyA-TCONS_00126949	C02:22236445:22240731:-	A02	S	87.172	92	0
XLOC_004226	polyA-TCONS_00126964	C02:22316505:22319355:-	A07	S	94.67	100	8.83e-171
XLOC_004227	polyA-TCONS_00126977	C02:22398211:22400778:-	A09	S	95.804	62	1.47e-128
XLOC_004231	polyA-TCONS_00127072	C02:22965024:22967064:-	A04	S	90.759	99	0
XLOC_004232	polyA-TCONS_00127078	C02:22971806:22974258:-	A05	S	90.987	82	2.5e-176
XLOC_004240	polyA-TCONS_00127267	C02:25379390:25381235:-	A02	S	97.884	78	0
XLOC_004241	polyA-TCONS_00127273	C02:25557360:25558305:-	A02	S	95.42	97	9.22e-178
XLOC_004243	polyA-TCONS_00127309	C02:26038324:26039572:-	A05	S	88.337	93	4.88e-126
XLOC_004245	polyA-TCONS_00127335	C02:26290283:26293047:-	A02	S	94.595	99	2.11e-93
XLOC_004246	polyA-TCONS_00127348	C02:26528257:26544641:-	A05	S	94.139	58	0
XLOC_004250	polyA-TCONS_00127356	C02:26880519:26882198:-	A09	S	85.829	74	0
XLOC_004257	polyA-TCONS_00127457	C02:28249704:28252146:-	A04	S	96.561	44	2.71e-177
XLOC_004259	polyA-TCONS_00127473	C02:28415818:28416662:-	A02	S	95.27	90	2.34e-128
XLOC_004266	polyA-TCONS_00127556	C02:30739576:30740026:-	A01	S	80.46	70	5.44e-39
XLOC_004267	polyA-TCONS_00127566	C02:30879937:30883156:-	A01	S	96.158	46	0
XLOC_004268	polyA-TCONS_00127585	C02:31183873:31201470:-	A01	S	82.692	93	0
XLOC_004281	polyA-TCONS_00127722	C02:32936951:32937722:-	Scaffold000167	S	92.754	80	3.15e-168
XLOC_004283	polyA-TCONS_00127740	C02:33377607:33380145:-	A02	S	79.874	42	6.23e-51
XLOC_004290	polyA-TCONS_00127828	C02:34334832:34336775:-	A07	S	90.876	51	4.52e-99
XLOC_004291	polyA-TCONS_00127849	C02:34434897:34435996:-	A01	S	96.688	91	0
XLOC_004293	polyA-TCONS_00127857	C02:34539612:34540553:-	A01	S	94.212	100	8.21e-133
XLOC_004302	polyA-TCONS_00128045	C02:36276406:36277282:-	A09	S	97.826	51	6.19e-38
XLOC_004303	polyA-TCONS_00128047	C02:36278544:36286807:-	A08	S	98.137	51	2.87e-158
XLOC_004304	polyA-TCONS_00128069	C02:36558207:36559017:-	A02	S	98.062	100	6.34e-125
XLOC_004306	polyA-TCONS_00128079	C02:36722249:36723187:-	A10	S	88.115	65	7.02e-155
XLOC_004312	polyA-TCONS_00128173	C02:37773012:37774236:-	A02	S	91.372	100	8.95e-173
XLOC_004316	polyA-TCONS_00128196	C02:38073333:38074979:-	A02	S	94.384	98	0
XLOC_004319	polyA-TCONS_00128242	C02:39005091:39005778:-	A04	S	91.053	88	5.04e-66
XLOC_004320	polyA-TCONS_00128248	C02:39019766:39020383:-	A09	S	92.308	100	7.58e-82
XLOC_004323	polyA-TCONS_00128303	C02:39773140:39774586:-	A09	S	90.299	41	0
XLOC_004324	polyA-TCONS_00128315	C02:39805403:39805724:-	A02	S	97.08	98	8.69e-60
XLOC_004325	polyA-TCONS_00128321	C02:39843031:39843810:-	A03	S	98.846	100	2.02e-129
XLOC_004330	polyA-TCONS_00128397	C02:40195345:40196021:-	A01	S	96.863	100	2.07e-117
XLOC_004331	polyA-TCONS_00128435	C02:40608316:40608931:-	A02	S	90.98	91	2.73e-92
XLOC_004333	polyA-TCONS_00128442	C02:40669303:40670019:-	A02	S	96	100	1.29e-171
XLOC_004334	polyA-TCONS_00128459	C02:40708216:40719570:-	A02	S	98.256	88	1.64e-80
XLOC_004339	polyA-TCONS_00128581	C02:41843811:41845314:-	A02	S	95.984	62	2.41e-111
XLOC_004340	polyA-TCONS_00128590	C02:41916073:41917273:-	A02	S	93.143	85	0
XLOC_004341	polyA-TCONS_00128674	C02:42449550:42450672:-	A05	S	87.079	49	4.21e-102
XLOC_004343	polyA-TCONS_00128726	C02:43017045:43017788:-	A03	S	90	97	5.45e-130
XLOC_004346	polyA-TCONS_00128802	C02:43977684:43978291:-	Scaffold015863	S	82.39	50	1.53e-28
XLOC_004347	polyA-TCONS_00128804	C02:44069171:44070852:-	A02	S	98.239	87	1.53e-139
XLOC_004348	polyA-TCONS_00128824	C02:44093629:44095258:-	A05	S	90.777	62	0
XLOC_004352	polyA-TCONS_00128920	C02:44860357:44862818:-	A01	S	93.684	43	3.32e-31
XLOC_004354	polyA-TCONS_00129058	C02:45564586:45565371:-	A02	S	84.514	84	6.92e-150
XLOC_004357	polyA-TCONS_00129115	C02:46090422:46091401:-	A02	S	96.995	99	5.48e-175
XLOC_004358	polyA-TCONS_00129116	C02:46113831:46114610:-	A02	S	92.883	90	1.18e-107
XLOC_004365	polyA-TCONS_00129534	C02_random:889181:890878:+	A09	S	84.615	45	1.01e-46
XLOC_004372	polyA-TCONS_00129622	C02_random:1939363:1941654:+	A09	S	87.64	53	1.93e-79
XLOC_004373	polyA-TCONS_00129625	C02_random:1963693:1966014:+	A02	S	94.286	89	0
XLOC_004374	polyA-TCONS_00129676	C02_random:2325380:2326624:+	A07	S	89.041	81	1.79e-177
XLOC_004378	polyA-TCONS_00129761	C02_random:3040082:3041589:+	Scaffold000100	S	86.328	63	1.32e-147
XLOC_004379	polyA-TCONS_00129779	C02_random:3419592:3421211:+	A02	S	92.681	95	0
XLOC_004381	polyA-TCONS_00129800	C02_random:3783729:3785606:+	A02	S	87.683	65	1.41e-107
XLOC_004387	polyA-TCONS_00129907	C02_random:4744461:4746574:+	A04	S	96.765	98	9.05e-160
XLOC_004388	polyA-TCONS_00129945	C02_random:5042274:5043904:+	A02	S	96.364	93	0
XLOC_004389	polyA-TCONS_00129966	C02_random:63268:64306:-	A02	S	93.085	80	0
XLOC_004390	polyA-TCONS_00129969	C02_random:92808:93388:-	A02	S	92.793	100	2.04e-133
XLOC_004396	polyA-TCONS_00130156	C02_random:1296796:1300716:-	A02	S	93.949	76	0
XLOC_004400	polyA-TCONS_00130205	C02_random:1748617:1752744:-	A03	S	96.806	47	0
XLOC_004414	polyA-TCONS_00130401	C02_random:3870091:3871688:-	A02	S	90.538	97	0
XLOC_004416	polyA-TCONS_00130416	C02_random:4067663:4068772:-	A05	S	93.625	79	0
XLOC_004423	polyA-TCONS_00130685	C03:401102:401882:+	A03	S	97.596	100	5.47e-97
XLOC_004425	polyA-TCONS_00130721	C03:502372:505280:+	A10	S	88.191	65	2.67e-127
XLOC_004426	polyA-TCONS_00130769	C03:718459:718850:+	A03	S	96.507	97	1.46e-103
XLOC_004427	polyA-TCONS_00130806	C03:879392:880087:+	Scaffold003531	S	83.969	44	4e-62
XLOC_004431	polyA-TCONS_00131024	C03:2080825:2081159:+	A03	S	97.122	100	2.65e-60
XLOC_004434	polyA-TCONS_00131047	C03:2149701:2151395:+	A03	S	94.977	96	1.84e-92
XLOC_004435	polyA-TCONS_00131095	C03:2339112:2339980:+	A03	S	93.449	95	0
XLOC_004436	polyA-TCONS_00131164	C03:2498362:2499354:+	A03	S	91.729	83	2.33e-154
XLOC_004440	polyA-TCONS_00131341	C03:3109089:3111254:+	Scaffold000123	S	94.687	73	0
XLOC_004444	polyA-TCONS_00131482	C03:3534127:3535422:+	A03	S	97.708	100	0
XLOC_004446	polyA-TCONS_00131574	C03:3897492:3898869:+	A03	S	96.522	99	0
XLOC_004448	polyA-TCONS_00131621	C03:4080787:4081369:+	A03	S	91.573	58	4.25e-64
XLOC_004450	polyA-TCONS_00131795	C03:4788175:4789170:+	A03	S	81.696	99	2.28e-105
XLOC_004451	polyA-TCONS_00131821	C03:4895048:4896168:+	A03	S	89.652	99	0
XLOC_004454	polyA-TCONS_00131954	C03:5661526:5662154:+	A03	S	97.026	100	0
XLOC_004460	polyA-TCONS_00132123	C03:6355884:6356262:+	A07	S	94.521	72	6.75e-92
XLOC_004462	polyA-TCONS_00132125	C03:6370501:6376236:+	A03	S	91.034	100	1.89e-163
XLOC_004463	polyA-TCONS_00132225	C03:6929394:6930133:+	A03	S	97.289	67	1.73e-159
XLOC_004465	polyA-TCONS_00132318	C03:7647296:7648227:+	A04	S	96.117	99	1.76e-140
XLOC_004469	polyA-TCONS_00132495	C03:8699194:8700481:+	A03	S	92.399	100	2.05e-163
XLOC_004470	polyA-TCONS_00132601	C03:9196455:9197695:+	A03	S	96.725	99	0
XLOC_004479	polyA-TCONS_00133201	C03:12473079:12475283:+	A08	S	99.814	100	0
XLOC_004484	polyA-TCONS_00133374	C03:13559579:13560133:+	A03	S	96.33	83	3.33e-44
XLOC_004487	polyA-TCONS_00133426	C03:13857857:13860093:+	A06	S	88.258	79	3.24e-82
XLOC_004491	polyA-TCONS_00133507	C03:14236407:14236976:+	A06	S	96.887	53	2.29e-118
XLOC_004496	polyA-TCONS_00133642	C03:15135833:15137937:+	A03	S	93.009	51	1.15e-131
XLOC_004497	polyA-TCONS_00133674	C03:15292679:15293259:+	A03	S	95.676	80	6.5e-79
XLOC_004505	polyA-TCONS_00133936	C03:17193427:17194583:+	A09	S	96.324	81	0
XLOC_004508	polyA-TCONS_00133965	C03:17531866:17537942:+	A03	S	94.569	96	3.73e-135
XLOC_004509	polyA-TCONS_00133997	C03:17799343:17805463:+	A03	S	95.455	81	3.39e-73
XLOC_004512	polyA-TCONS_00134062	C03:18275158:18275704:+	Scaffold000829	S	93.855	77	4.47e-150
XLOC_004516	polyA-TCONS_00134114	C03:18605798:18609027:+	A06	S	94.34	54	5.18e-110
XLOC_004521	polyA-TCONS_00134280	C03:19611746:19612340:+	A03	S	95.41	89	4.85e-135
XLOC_004523	polyA-TCONS_00134334	C03:19819180:19820447:+	A03	S	96.176	97	0
XLOC_004524	polyA-TCONS_00134390	C03:19973013:19973879:+	A03	S	93.896	100	0
XLOC_004537	polyA-TCONS_00134917	C03:22623684:22624476:+	A07	S	81.322	56	1.13e-67
XLOC_004538	polyA-TCONS_00134953	C03:22951995:22954948:+	A03	S	92.857	67	0
XLOC_004539	polyA-TCONS_00135017	C03:23247291:23249247:+	A03	S	87.261	79	1.29e-139
XLOC_004540	polyA-TCONS_00135094	C03:23473765:23474943:+	A03	S	93.904	99	0
XLOC_004546	polyA-TCONS_00135221	C03:24146203:24148115:+	A09	S	96.109	65	9.15e-115
XLOC_004547	polyA-TCONS_00135258	C03:24529572:24530346:+	A03	S	88.761	100	3.61e-112
XLOC_004548	polyA-TCONS_00135282	C03:24610172:24611463:+	A09	S	91.557	92	7.9e-144
XLOC_004555	polyA-TCONS_00135395	C03:25582776:25583212:+	A09	S	95.699	61	3.21e-80
XLOC_004560	polyA-TCONS_00135478	C03:26492522:26493218:+	A05	S	80.456	59	3.13e-58
XLOC_004561	polyA-TCONS_00135539	C03:26992534:26994378:+	A01	S	87.583	72	0
XLOC_004562	polyA-TCONS_00135555	C03:27143053:27143505:+	A03	S	97.949	100	7.5e-92
XLOC_004564	polyA-TCONS_00135563	C03:27338272:27340485:+	A03	S	92.424	99	0
XLOC_004567	polyA-TCONS_00135627	C03:27943694:27944971:+	A03	S	97.79	98	5.1e-177
XLOC_004568	polyA-TCONS_00135629	C03:27962217:27962761:+	A03	S	93.296	46	1.52e-69
XLOC_004569	polyA-TCONS_00135669	C03:28428866:28431786:+	A01	S	86.792	97	1.16e-91
XLOC_004573	polyA-TCONS_00135762	C03:29619678:29623445:+	A01	S	96.602	51	1.59e-92
XLOC_004574	polyA-TCONS_00135777	C03:29665766:29667132:+	A07	S	92.967	95	0
XLOC_004575	polyA-TCONS_00135808	C03:29907152:29907874:+	A05	S	85.926	66	1.33e-111
XLOC_004576	polyA-TCONS_00135882	C03:30205253:30205980:+	A03	S	94.484	100	0
XLOC_004577	polyA-TCONS_00135887	C03:30308466:30309707:+	A03	S	92.708	96	2.32e-152
XLOC_004579	polyA-TCONS_00135930	C03:30559984:30562858:+	A10	S	99.349	99	4.88e-157
XLOC_004582	polyA-TCONS_00135938	C03:30632371:30633763:+	A03	S	87.166	86	1.05e-113
XLOC_004583	polyA-TCONS_00135957	C03:30795406:30822814:+	A03	S	96.117	99	1.61e-91
XLOC_004593	polyA-TCONS_00136058	C03:31640493:31644604:+	A06	S	94.792	62	3.89e-79
XLOC_004594	polyA-TCONS_00136098	C03:31964037:31972291:+	A03	S	97.043	100	0
XLOC_004598	polyA-TCONS_00136141	C03:32464788:32466568:+	Scaffold000111	S	89.392	55	0
XLOC_004601	polyA-TCONS_00136208	C03:33042126:33043171:+	A01	S	95.827	99	0
XLOC_004606	polyA-TCONS_00136319	C03:34154767:34155527:+	A06	S	87.919	56	9.21e-93
XLOC_004608	polyA-TCONS_00136333	C03:34286390:34287370:+	Scaffold000178	S	83.489	82	1.19e-73
XLOC_004611	polyA-TCONS_00136484	C03:34964394:34967059:+	A06	S	94.273	87	2.16e-94
XLOC_004628	polyA-TCONS_00136748	C03:37161018:37161802:+	A10	S	92.188	100	1.82e-98
XLOC_004632	polyA-TCONS_00136830	C03:38088510:38089618:+	A06	S	94.624	99	0
XLOC_004634	polyA-TCONS_00136841	C03:38419581:38421527:+	Scaffold000423	S	94.781	86	0
XLOC_004636	polyA-TCONS_00136860	C03:38700782:38702121:+	Scaffold000140	S	98.5	99	5.16e-95
XLOC_004655	polyA-TCONS_00137099	C03:44014518:44016068:+	A09	S	80.93	41	5.96e-84
XLOC_004656	polyA-TCONS_00137104	C03:44226410:44227155:+	A06	S	91.827	100	2.1e-76
XLOC_004657	polyA-TCONS_00137177	C03:45573603:45574020:+	A07	S	92.216	99	3.3e-130
XLOC_004658	polyA-TCONS_00137183	C03:45738306:45738685:+	A06	S	94.536	95	3.09e-75
XLOC_004663	polyA-TCONS_00137222	C03:46141794:46143470:+	Scaffold001324	S	95.541	49	3.54e-139
XLOC_004664	polyA-TCONS_00137225	C03:46175614:46176727:+	A08	S	86.299	99	0
XLOC_004672	polyA-TCONS_00137367	C03:47276118:47279900:+	Scaffold000230	S	84.036	69	8.13e-78
XLOC_004673	polyA-TCONS_00137459	C03:47852594:47854196:+	A05	S	93.351	51	0
XLOC_004674	polyA-TCONS_00137460	C03:47864159:47864907:+	A08	S	95.229	79	0
XLOC_004677	polyA-TCONS_00137647	C03:49347401:49349472:+	A08	S	93.923	99	0
XLOC_004679	polyA-TCONS_00137679	C03:49518890:49519498:+	A08	S	97.49	98	8.59e-113
XLOC_004680	polyA-TCONS_00137680	C03:49519872:49520892:+	A08	S	97.512	93	0
XLOC_004682	polyA-TCONS_00137823	C03:50774751:50775278:+	A03	S	89.766	78	5.64e-119
XLOC_004689	polyA-TCONS_00138024	C03:52614567:52629671:+	Scaffold000111	S	88.981	47	3.65e-123
XLOC_004695	polyA-TCONS_00138157	C03:53819138:53819890:+	A03	S	95.357	97	2.47e-123
XLOC_004696	polyA-TCONS_00138162	C03:53885432:53886190:+	A08	S	93.487	90	0
XLOC_004697	polyA-TCONS_00138192	C03:54090537:54103743:+	A08	S	92.358	98	0
XLOC_004698	polyA-TCONS_00138223	C03:54591162:54591755:+	A08	S	92.179	100	1.03e-64
XLOC_004701	polyA-TCONS_00138232	C03:54741878:54742335:+	A08	S	81.731	63	2.51e-42
XLOC_004702	polyA-TCONS_00138238	C03:54910330:54912341:+	A06	S	95.335	100	1.43e-152
XLOC_004708	polyA-TCONS_00138384	C03:56299923:56300355:+	A08	S	98.776	89	2.73e-121
XLOC_004713	polyA-TCONS_00138459	C03:56744365:56745024:+	A08	S	93.478	100	7.24e-174
XLOC_004714	polyA-TCONS_00138557	C03:57551154:57552352:+	A08	S	94.771	74	5.81e-132
XLOC_004720	polyA-TCONS_00138737	C03:59090208:59095186:+	A09	S	93.311	61	3.81e-121
XLOC_004721	polyA-TCONS_00138744	C03:59223604:59224621:+	A05	S	90.985	95	5.28e-176
XLOC_004722	polyA-TCONS_00138748	C03:59250145:59250609:+	A08	S	93.258	51	4.48e-29
XLOC_004725	polyA-TCONS_00138818	C03:59752604:59753930:+	A08	S	97.248	71	3.44e-45
XLOC_004732	polyA-TCONS_00139041	C03:518163:518811:-	A03	S	95.434	41	5.74e-95
XLOC_004733	polyA-TCONS_00139106	C03:748943:750523:-	A03	S	96.172	99	0
XLOC_004735	polyA-TCONS_00139176	C03:1103297:1111034:-	Scaffold001284	S	89	54	8.64e-62
XLOC_004737	polyA-TCONS_00139243	C03:1447992:1448830:-	A09	S	91.369	86	3.14e-122
XLOC_004738	polyA-TCONS_00139252	C03:1486452:1487557:-	A03	S	91.479	93	0
XLOC_004739	polyA-TCONS_00139303	C03:1610063:1613085:-	A03	S	92.014	100	0
XLOC_004740	polyA-TCONS_00139462	C03:2167870:2168213:-	A03	S	95.238	100	2.32e-60
XLOC_004745	polyA-TCONS_00139521	C03:2430757:2431726:-	A03	S	85.616	98	6.13e-79
XLOC_004747	polyA-TCONS_00139702	C03:2989058:2990290:-	A03	S	94.986	99	2.35e-159
XLOC_004750	polyA-TCONS_00139800	C03:3392024:3393141:-	A03	S	94.054	59	7.19e-74
XLOC_004751	polyA-TCONS_00139837	C03:3523937:3529462:-	A09	S	86.789	58	1.4e-152
XLOC_004752	polyA-TCONS_00139846	C03:3572947:3576693:-	A03	S	91.859	95	0
XLOC_004753	polyA-TCONS_00139856	C03:3613072:3614978:-	A03	S	88.247	87	0
XLOC_004754	polyA-TCONS_00139968	C03:3973972:3974735:-	A03	S	98.818	97	0
XLOC_004755	polyA-TCONS_00139971	C03:3989767:3990828:-	A03	S	87.948	81	1.03e-92
XLOC_004756	polyA-TCONS_00140007	C03:4129182:4130052:-	A03	S	91.86	99	0
XLOC_004757	polyA-TCONS_00140081	C03:4410680:4411548:-	A03	S	90.28	100	0
XLOC_004758	polyA-TCONS_00140150	C03:4697978:4698631:-	A01	S	96.368	100	0
XLOC_004761	polyA-TCONS_00140158	C03:4729062:4729674:-	A03	S	93.005	99	6.07e-159
XLOC_004763	polyA-TCONS_00140304	C03:5212150:5212823:-	A09	S	93.182	76	7.59e-144
XLOC_004766	polyA-TCONS_00140549	C03:6221378:6221676:-	A03	S	96.842	100	7.77e-85
XLOC_004771	polyA-TCONS_00140823	C03:7582660:7585000:-	A03	S	92.664	63	0
XLOC_004774	polyA-TCONS_00140885	C03:7821290:7827968:-	A03	S	96.57	68	0
XLOC_004778	polyA-TCONS_00141014	C03:8483898:8484693:-	A03	S	87.679	93	1.88e-180
XLOC_004779	polyA-TCONS_00141129	C03:8982625:9019570:-	A03	S	95.664	100	2.57e-167
XLOC_004780	polyA-TCONS_00141133	C03:8987199:8989275:-	A03	S	98.01	60	4.78e-95
XLOC_004785	polyA-TCONS_00141243	C03:9417583:9430785:-	A08	S	94.966	54	2e-129
XLOC_004787	polyA-TCONS_00141280	C03:9695952:9704561:-	A03	S	93.135	99	0
XLOC_004789	polyA-TCONS_00141335	C03:9913985:9914894:-	A03	S	91.607	100	0
XLOC_004798	polyA-TCONS_00141534	C03:11552016:11553625:-	A07	S	96.477	66	0
XLOC_004803	polyA-TCONS_00141694	C03:12432643:12433807:-	A03	S	89.231	100	0
XLOC_004806	polyA-TCONS_00141757	C03:12905498:12907329:-	A05	S	90.789	70	0
XLOC_004807	polyA-TCONS_00141773	C03:13000701:13001466:-	A10	S	88.557	68	7.74e-129
XLOC_004809	polyA-TCONS_00141877	C03:13317983:13344059:-	A03	S	96.129	100	2.75e-141
XLOC_004811	polyA-TCONS_00141887	C03:13390595:13404705:-	A03	S	90.476	96	0
XLOC_004816	polyA-TCONS_00141951	C03:13736739:13741133:-	A03	S	93.415	100	0
XLOC_004820	polyA-TCONS_00142179	C03:15186000:15187375:-	A10	S	93.593	54	0
XLOC_004821	polyA-TCONS_00142214	C03:15476313:15477771:-	A10	S	97.025	65	0
XLOC_004822	polyA-TCONS_00142237	C03:15589249:15590032:-	A04	S	87.541	45	7.39e-95
XLOC_004823	polyA-TCONS_00142243	C03:15609440:15610655:-	A03	S	97.845	60	2.48e-110
XLOC_004828	polyA-TCONS_00142375	C03:16498681:16500135:-	A03	S	94.523	98	0
XLOC_004829	polyA-TCONS_00142376	C03:16515505:16516557:-	A03	S	96.113	99	7.45e-128
XLOC_004830	polyA-TCONS_00142408	C03:16758370:16759425:-	A03	S	94.892	98	0
XLOC_004840	polyA-TCONS_00142615	C03:18409261:18410815:-	A09	S	85.983	78	4.75e-141
XLOC_004841	polyA-TCONS_00142671	C03:18940093:18942224:-	A08	S	79.835	40	4.45e-115
XLOC_004845	polyA-TCONS_00142768	C03:19584903:19585913:-	A03	S	98.577	99	0
XLOC_004846	polyA-TCONS_00142895	C03:19979959:19982485:-	A03	S	97.342	95	0
XLOC_004848	polyA-TCONS_00143071	C03:20725236:20726028:-	A03	S	97.581	96	4.94e-54
XLOC_004849	polyA-TCONS_00143338	C03:21819212:21820658:-	A03	S	95.364	59	2.45e-134
XLOC_004859	polyA-TCONS_00143544	C03:23048383:23049153:-	A03	S	95.856	57	7.82e-164
XLOC_004861	polyA-TCONS_00143583	C03:23247298:23248943:-	A03	S	91.702	81	0
XLOC_004866	polyA-TCONS_00143792	C03:25154505:25177275:-	A03	S	94.444	96	0
XLOC_004867	polyA-TCONS_00143807	C03:25282915:25283399:-	A09	S	95.726	100	1.82e-103
XLOC_004875	polyA-TCONS_00143895	C03:25973979:25974868:-	A03	S	93.455	80	4.32e-112
XLOC_004876	polyA-TCONS_00143925	C03:26174234:26176432:-	A03	S	96.696	98	0
XLOC_004878	polyA-TCONS_00143946	C03:26418761:26421562:-	A10	S	84.225	45	1.36e-89
XLOC_004880	polyA-TCONS_00144038	C03:26951724:26954888:-	A03	S	90.274	40	1.63e-114
XLOC_004883	polyA-TCONS_00144099	C03:27368527:27488239:-	A05	S	83.851	53	2.36e-33
XLOC_004885	polyA-TCONS_00144110	C03:27611738:27612581:-	A05	S	88.704	65	7.7e-95
XLOC_004889	polyA-TCONS_00144203	C03:28961816:28964597:-	A07	S	90.137	40	3.83e-127
XLOC_004890	polyA-TCONS_00144254	C03:29383582:29387310:-	A03	S	96.961	99	1.02e-171
XLOC_004891	polyA-TCONS_00144255	C03:29390936:29393265:-	A10	S	83.673	50	9.05e-162
XLOC_004892	polyA-TCONS_00144262	C03:29407373:29408713:-	A01	S	98.536	79	0
XLOC_004895	polyA-TCONS_00144394	C03:30297588:30298331:-	A03	S	99.541	100	1.76e-109
XLOC_004896	polyA-TCONS_00144436	C03:30814643:30817392:-	A05	S	87.762	82	3.62e-90
XLOC_004898	polyA-TCONS_00144480	C03:31119091:31129138:-	A01	S	96.721	87	3.12e-112
XLOC_004907	polyA-TCONS_00144737	C03:33487760:33488860:-	A06	S	90.29	99	0
XLOC_004913	polyA-TCONS_00144843	C03:33959949:33960740:-	A06	S	94.815	90	0
XLOC_004915	polyA-TCONS_00144853	C03:34156470:34165577:-	A06	S	95.733	93	5.6e-171
XLOC_004917	polyA-TCONS_00145019	C03:35013231:35018660:-	A09	S	86.544	74	2.08e-96
XLOC_004919	polyA-TCONS_00145152	C03:35926922:35928444:-	A06	S	89.628	83	0
XLOC_004921	polyA-TCONS_00145200	C03:36427388:36443481:-	A06	S	93.885	74	1.75e-113
XLOC_004925	polyA-TCONS_00145424	C03:38554770:38562156:-	A06	S	97.268	49	1.38e-82
XLOC_004927	polyA-TCONS_00145439	C03:38780071:38781359:-	A02	S	87.294	69	0
XLOC_004932	polyA-TCONS_00145470	C03:39166533:39167050:-	A05	S	92.202	88	2.78e-82
XLOC_004937	polyA-TCONS_00145512	C03:40274696:40275353:-	A04	S	86.495	93	3.48e-87
XLOC_004938	polyA-TCONS_00145536	C03:41388364:41398011:-	Scaffold000123	S	91.341	53	1.92e-135
XLOC_004939	polyA-TCONS_00145537	C03:41609162:41615643:-	Scaffold000309	S	89.873	48	1.9e-110
XLOC_004946	polyA-TCONS_00145582	C03:42495332:42502295:-	Scaffold000123	S	82.521	42	4.18e-78
XLOC_004948	polyA-TCONS_00145604	C03:43121346:43122232:-	Scaffold000140	S	84.507	99	7.57e-144
XLOC_004956	polyA-TCONS_00145750	C03:44767342:44768827:-	Scaffold000243	S	93.931	99	0
XLOC_004959	polyA-TCONS_00145967	C03:46570296:46577660:-	A09	S	85.07	48	6.65e-93
XLOC_004963	polyA-TCONS_00146099	C03:47701595:47704577:-	A08	S	81.902	54	1.6e-67
XLOC_004970	polyA-TCONS_00146265	C03:49065226:49361936:-	A08	S	95.899	98	0
XLOC_004971	polyA-TCONS_00146302	C03:49277869:49279535:-	A08	S	93.376	100	0
XLOC_004977	polyA-TCONS_00146397	C03:49935490:49937046:-	A01	S	94.92	100	0
XLOC_004979	polyA-TCONS_00146420	C03:50157970:50159106:-	A03	S	83.184	45	1.35e-108
XLOC_004982	polyA-TCONS_00146454	C03:50774751:50775526:-	A03	S	89.905	95	9.16e-111
XLOC_004987	polyA-TCONS_00146577	C03:52031805:52033277:-	A08	S	94.516	73	1.46e-132
XLOC_004991	polyA-TCONS_00146631	C03:52693132:52695620:-	A08	S	93.929	81	0
XLOC_004995	polyA-TCONS_00146859	C03:54734200:54735230:-	A07	S	77.593	62	2.02e-81
XLOC_004996	polyA-TCONS_00146871	C03:54978155:54979106:-	Scaffold000267	S	93.423	81	0
XLOC_005000	polyA-TCONS_00146992	C03:56246292:56246924:-	A08	S	88.128	99	2.33e-62
[truncated: 5,015 more rows]

## Sheet: B.oleracea
LncRNA in B.napus	bna_old_id	B.napus LncRNA genomic position	B.oleracea chromosome	support	%identity	%coverage	e-value
XLOC_000002	polyA-TCONS_00000039	A01:213987:217181:+	C01	S	97.519	75	0
XLOC_000003	polyA-TCONS_00000105	A01:496218:497550:+	C01	S	94.761	99	0
XLOC_000004	polyA-TCONS_00000153	A01:620787:623372:+	C01	S	91.765	99	0
XLOC_000005	polyA-TCONS_00000321	A01:1091710:1093005:+	C01	S	98.008	72	6.13e-121
XLOC_000008	polyA-TCONS_00000446	A01:1579100:1579904:+	C01	S	92.955	100	0
XLOC_000010	polyA-TCONS_00000595	A01:1838568:1839297:+	C01	S	96.552	50	7.25e-91
XLOC_000012	polyA-TCONS_00000701	A01:2348802:2350904:+	C01	S	92.105	62	4.69e-101
XLOC_000013	polyA-TCONS_00000747	A01:2543104:2544730:+	C03	S	82.783	61	9.32e-162
XLOC_000016	polyA-TCONS_00000864	A01:2999124:3000376:+	C01	S	96.279	70	8.08e-96
XLOC_000017	polyA-TCONS_00001017	A01:3688163:3689096:+	C02	S	97.26	89	1.58e-64
XLOC_000018	polyA-TCONS_00001095	A01:4159913:4162461:+	C01	S	93.836	85	0
XLOC_000020	polyA-TCONS_00001175	A01:4534310:4535922:+	C09	S	88.35	87	0
XLOC_000021	polyA-TCONS_00001232	A01:4755123:4756516:+	C02	S	86.592	43	4.42e-48
XLOC_000025	polyA-TCONS_00001356	A01:5186293:5187242:+	C01	S	93.478	100	0
XLOC_000028	polyA-TCONS_00001430	A01:5440632:5442142:+	C04	S	97.744	42	5.96e-59
XLOC_000029	polyA-TCONS_00001460	A01:5566139:5567342:+	C03	S	93.519	60	2.07e-132
XLOC_000030	polyA-TCONS_00001537	A01:5856589:5857794:+	C01	S	96.863	99	0
XLOC_000031	polyA-TCONS_00001563	A01:6004987:6005464:+	C04	S	90.746	84	6.79e-119
XLOC_000033	polyA-TCONS_00001650	A01:6432996:6433683:+	C01	S	96.596	83	5.07e-106
XLOC_000035	polyA-TCONS_00001696	A01:6745572:6746332:+	C03	S	96.319	100	6.33e-151
XLOC_000038	polyA-TCONS_00001836	A01:7255004:7255771:+	C01	S	99.115	100	4e-173
XLOC_000040	polyA-TCONS_00001878	A01:7430054:7431226:+	C01	S	99.048	99	3.56e-103
XLOC_000042	polyA-TCONS_00002065	A01:8307583:8308405:+	C01	S	94.531	100	0
XLOC_000043	polyA-TCONS_00002066	A01:8312905:8314289:+	C07	S	94.253	87	0
XLOC_000048	polyA-TCONS_00002242	A01:9277206:9278072:+	C01	S	82.328	44	2.16e-45
XLOC_000050	polyA-TCONS_00002275	A01:9389906:9390664:+	C08	S	77.801	69	1.75e-67
XLOC_000051	polyA-TCONS_00002278	A01:9413611:9415114:+	C06	S	81.8	69	0
XLOC_000061	polyA-TCONS_00002476	A01:10903886:10904373:+	C01	S	84.375	79	6.1e-50
XLOC_000063	polyA-TCONS_00002518	A01:11542059:11542831:+	C01	S	91.784	99	1.07e-163
XLOC_000066	polyA-TCONS_00002661	A01:12877421:12879238:+	C01	S	95.592	99	0
XLOC_000073	polyA-TCONS_00002815	A01:14809812:14810752:+	C06	S	90.541	47	2.93e-105
XLOC_000079	polyA-TCONS_00002850	A01:15002558:15003890:+	C07	S	80.642	91	0
XLOC_000080	polyA-TCONS_00002864	A01:15175133:15176700:+	C05	S	94.828	64	4.12e-153
XLOC_000082	polyA-TCONS_00002922	A01:15684008:15685297:+	C01	S	95.414	100	0
XLOC_000097	polyA-TCONS_00003306	A01:18819496:18821558:+	C01	S	91.363	92	0
XLOC_000098	polyA-TCONS_00003309	A01:18888614:18889139:+	C05	S	81.356	40	1.46e-26
XLOC_000099	polyA-TCONS_00003315	A01:18911682:18913303:+	C03	S	86.914	63	2.24e-158
XLOC_000106	polyA-TCONS_00003470	A01:19860268:19861112:+	C01	S	96.986	97	1.27e-173
XLOC_000109	polyA-TCONS_00003674	A01:20728148:20728754:+	C01	S	90.15	91	8.26e-164
XLOC_000110	polyA-TCONS_00003675	A01:20739831:20741038:+	C01	S	93.766	99	8.51e-170
XLOC_000111	polyA-TCONS_00003692	A01:20814965:20816040:+	C01	S	98.995	47	4.78e-97
XLOC_000112	polyA-TCONS_00003732	A01:20922459:20923427:+	C01	S	95.41	100	4.49e-136
XLOC_000113	polyA-TCONS_00003800	A01:21086921:21166230:+	C01	S	94.822	97	7.02e-133
XLOC_000117	polyA-TCONS_00003985	A01:21743107:21745184:+	C01	S	96.752	99	0
XLOC_000126	polyA-TCONS_00004558	A01:1270220:1271531:-	C01	S	85.985	99	0
XLOC_000127	polyA-TCONS_00004572	A01:1315286:1315835:-	C01	S	97.03	99	4.05e-92
XLOC_000128	polyA-TCONS_00004573	A01:1318311:1319366:-	C01	S	86.679	99	9.31e-156
XLOC_000129	polyA-TCONS_00004598	A01:1367517:1368292:-	C01	S	91.6	74	2.2e-93
XLOC_000130	polyA-TCONS_00004672	A01:1546262:1547471:-	C01	S	97.588	100	0
XLOC_000132	polyA-TCONS_00004811	A01:1965348:1966212:-	C01	S	80.46	63	4.88e-46
XLOC_000137	polyA-TCONS_00005205	A01:3324161:3326304:-	C01	S	97.237	99	0
XLOC_000140	polyA-TCONS_00005416	A01:4089278:4092293:-	C01	S	96.82	99	0
XLOC_000143	polyA-TCONS_00005672	A01:5463779:5467423:-	C01	S	90.561	93	0
XLOC_000145	polyA-TCONS_00005850	A01:6297376:6298309:-	C01	S	94.798	100	3.26e-150
XLOC_000146	polyA-TCONS_00005851	A01:6303757:6304932:-	C01	S	93.914	100	0
XLOC_000151	polyA-TCONS_00005954	A01:6802778:6803365:-	C02	S	93.015	97	4.17e-107
XLOC_000153	polyA-TCONS_00006035	A01:7153015:7154687:-	C08	S	93.133	84	2.54e-91
XLOC_000158	polyA-TCONS_00006418	A01:9117106:9117947:-	C08	S	95.87	95	0
XLOC_000162	polyA-TCONS_00006526	A01:9748688:9750141:-	C03	S	97.797	66	2.42e-107
XLOC_000169	polyA-TCONS_00006793	A01:12296401:12297812:-	C05	S	91.111	56	1.66e-98
XLOC_000172	polyA-TCONS_00006824	A01:12552181:12553781:-	C03	S	91.233	78	9.49e-135
XLOC_000174	polyA-TCONS_00006862	A01:12971041:12972695:-	C05	S	83.748	61	4.21e-129
XLOC_000179	polyA-TCONS_00006974	A01:14483536:14484811:-	C07	S	91.519	55	0
XLOC_000185	polyA-TCONS_00007129	A01:15778538:15780849:-	C07	S	92.048	61	1.13e-164
XLOC_000191	polyA-TCONS_00007263	A01:17013327:17014410:-	C01	S	97.052	96	0
XLOC_000192	polyA-TCONS_00007269	A01:17115263:17116579:-	C09	S	97.762	48	0
XLOC_000193	polyA-TCONS_00007473	A01:18396719:18399504:-	C04	S	79.459	50	4.9e-105
XLOC_000194	polyA-TCONS_00007519	A01:18693451:18695208:-	C03	S	89.041	49	0
XLOC_000196	polyA-TCONS_00007636	A01:19191254:19191870:-	C01	S	97.548	75	1.33e-176
XLOC_000197	polyA-TCONS_00007637	A01:19198561:19199635:-	C01	S	94.282	88	0
XLOC_000201	polyA-TCONS_00007721	A01:19701533:19702220:-	C09	S	97.26	100	5.81e-175
XLOC_000206	polyA-TCONS_00007969	A01:20920646:20922292:-	C01	S	97.09	99	0
XLOC_000208	polyA-TCONS_00007996	A01:21056382:21057591:-	C01	S	94.056	100	0
XLOC_000213	polyA-TCONS_00008203	A01:22102112:22113756:-	C01	S	98.512	91	2.18e-168
XLOC_000219	polyA-TCONS_00008341	A01:22909203:22912203:-	C09	S	80.69	52	2.49e-81
XLOC_000226	polyA-TCONS_00008596	A01_random:408703:411496:+	C01	S	91.977	99	0
XLOC_000230	polyA-TCONS_00008709	A01_random:1326404:1327319:+	C09	S	89.691	98	2.31e-99
XLOC_000235	polyA-TCONS_00008873	A01_random:47134:47744:-	C01	S	84.884	89	1.02e-63
XLOC_000236	polyA-TCONS_00008945	A01_random:452356:463529:-	C01	S	96.899	95	0
XLOC_000242	polyA-TCONS_00009122	A01_random:2036998:2037491:-	C09	S	98.485	100	5.85e-130
XLOC_000246	polyA-TCONS_00009156	A01_random:2384696:2394170:-	C05	S	94.892	85	0
XLOC_000247	polyA-TCONS_00009167	A01_random:2423179:2424279:-	C05	S	94.517	99	1.08e-163
XLOC_000255	polyA-TCONS_00009715	A02:1852220:1853585:+	C04	S	92.817	96	0
XLOC_000258	polyA-TCONS_00009959	A02:2982493:2983027:+	C02	S	89.588	100	1.63e-140
XLOC_000259	polyA-TCONS_00009963	A02:3013019:3013455:+	C04	S	94.444	100	3.69e-131
XLOC_000260	polyA-TCONS_00010033	A02:3349509:3350853:+	C06	S	93.258	99	0
XLOC_000261	polyA-TCONS_00010116	A02:3666790:3669248:+	C02	S	95.557	99	0
XLOC_000262	polyA-TCONS_00010232	A02:4417774:4418487:+	C02	S	85.45	99	2.48e-115
XLOC_000263	polyA-TCONS_00010298	A02:4639782:4640471:+	C02	S	89.083	72	7.5e-74
XLOC_000264	polyA-TCONS_00010303	A02:4694344:4695563:+	C02	S	95.192	69	7.13e-88
XLOC_000267	polyA-TCONS_00010440	A02:5692655:5693226:+	C08	S	91.88	97	2.01e-85
XLOC_000268	polyA-TCONS_00010501	A02:6073142:6075244:+	C04	S	85.133	46	5.93e-159
XLOC_000273	polyA-TCONS_00010630	A02:6896949:6900723:+	C04	S	82.807	66	5.01e-66
XLOC_000275	polyA-TCONS_00010658	A02:7172868:7177996:+	C02	S	91.534	49	0
XLOC_000278	polyA-TCONS_00010711	A02:7416767:7417478:+	C05	S	91.092	99	1.45e-127
XLOC_000280	polyA-TCONS_00010769	A02:7862358:7863716:+	C02	S	89.598	81	0
XLOC_000282	polyA-TCONS_00010797	A02:7957792:7959122:+	C06	S	93.041	96	0
XLOC_000283	polyA-TCONS_00010835	A02:8105044:8106428:+	C02	S	91.957	87	2.55e-176
XLOC_000287	polyA-TCONS_00010956	A02:8737427:8739738:+	C03	S	90.226	42	0
XLOC_000288	polyA-TCONS_00010957	A02:8751324:8756495:+	C02	S	89.778	99	1.11e-75
XLOC_000289	polyA-TCONS_00010964	A02:8777848:8778692:+	C02	S	92.744	96	5.21e-125
XLOC_000290	polyA-TCONS_00010967	A02:8781807:8783421:+	C07	S	94.22	90	0
XLOC_000293	polyA-TCONS_00011076	A02:9625549:9626493:+	C02	S	95.202	99	0
XLOC_000296	polyA-TCONS_00011083	A02:9680253:9681774:+	C07	S	85.978	54	6.11e-158
XLOC_000298	polyA-TCONS_00011098	A02:9761052:9762512:+	C03	S	95	78	1.92e-92
XLOC_000301	polyA-TCONS_00011201	A02:10583847:10584286:+	C03	S	94.253	97	4.7e-150
XLOC_000302	polyA-TCONS_00011251	A02:10834966:10836740:+	C02	S	97.931	100	4.96e-140
XLOC_000303	polyA-TCONS_00011309	A02:11132193:11133292:+	C08	S	99.046	100	0
XLOC_000308	polyA-TCONS_00011451	A02:12097130:12098680:+	C02	S	96.364	86	2.1e-152
XLOC_000309	polyA-TCONS_00011453	A02:12106560:12107341:+	C06	S	81.755	82	1.22e-88
XLOC_000319	polyA-TCONS_00011760	A02:14756142:14757317:+	C02	S	96.544	100	0
XLOC_000324	polyA-TCONS_00011802	A02:15759178:15760040:+	C05	S	84.298	45	6.68e-23
XLOC_000327	polyA-TCONS_00011822	A02:16211735:16212107:+	C09	S	99.375	100	2.36e-77
XLOC_000328	polyA-TCONS_00011825	A02:16232101:16233616:+	C01	S	89.03	43	9.83e-77
XLOC_000329	polyA-TCONS_00011833	A02:16453805:16455248:+	C05	S	94.868	99	0
XLOC_000330	polyA-TCONS_00011837	A02:16676785:16678553:+	C02	S	96.918	100	0
XLOC_000331	polyA-TCONS_00011914	A02:17435290:17437156:+	C02	S	97.034	90	0
XLOC_000333	polyA-TCONS_00011948	A02:17755560:17756425:+	C02	S	86.55	100	1.05e-149
XLOC_000336	polyA-TCONS_00011993	A02:18070341:18070912:+	C02	S	95.988	99	3.98e-147
XLOC_000339	polyA-TCONS_00012054	A02:18571983:18573418:+	C07	S	94.475	100	5.34e-73
XLOC_000343	polyA-TCONS_00012262	A02:19570834:19572214:+	C02	S	92.491	55	0
XLOC_000344	polyA-TCONS_00012276	A02:19664514:19666082:+	C02	S	97.983	100	0
XLOC_000345	polyA-TCONS_00012303	A02:19750780:19752652:+	C09	S	94.809	73	1.59e-161
XLOC_000347	polyA-TCONS_00012346	A02:20017969:20023827:+	C07	S	90.574	46	1.19e-85
XLOC_000348	polyA-TCONS_00012357	A02:20110841:20111588:+	C04	S	92.188	94	6.83e-151
XLOC_000351	polyA-TCONS_00012493	A02:21016634:21017833:+	C02	S	87.063	79	2.37e-82
XLOC_000357	polyA-TCONS_00012694	A02:22040132:22040712:+	C01	S	92.623	100	1.35e-146
XLOC_000360	polyA-TCONS_00012901	A02:22814842:22822501:+	C07	S	93.684	99	8.39e-117
XLOC_000365	polyA-TCONS_00012964	A02:23071409:23072034:+	C02	S	97.768	73	5.77e-106
XLOC_000367	polyA-TCONS_00013141	A02:24066366:24066944:+	C06	S	83.954	73	7.01e-85
XLOC_000368	polyA-TCONS_00013208	A02:24392079:24393995:+	C07	S	85.061	99	7.99e-79
XLOC_000369	polyA-TCONS_00013318	A02:109958:111291:-	C02	S	96.774	97	5.76e-113
XLOC_000375	polyA-TCONS_00013646	A02:1219084:1220118:-	C02	S	90.034	84	1.47e-101
XLOC_000377	polyA-TCONS_00013703	A02:1421342:1424568:-	C03	S	82.264	43	1.6e-53
XLOC_000378	polyA-TCONS_00013775	A02:1712163:1713021:-	C02	S	98.118	98	0
XLOC_000380	polyA-TCONS_00013816	A02:1828990:1829996:-	C02	S	95.681	99	0
XLOC_000384	polyA-TCONS_00014046	A02:2507199:2508239:-	C09	S	93.197	99	1.33e-117
XLOC_000389	polyA-TCONS_00014454	A02:4215141:4217225:-	C03	S	83.658	48	6.41e-58
XLOC_000392	polyA-TCONS_00014488	A02:4415224:4416013:-	C02	S	98.737	95	0
XLOC_000395	polyA-TCONS_00014575	A02:4826211:4827050:-	C02	S	94.872	87	2.71e-170
XLOC_000399	polyA-TCONS_00014617	A02:5111205:5112454:-	C03	S	90.497	88	2.88e-169
XLOC_000400	polyA-TCONS_00014646	A02:5238159:5239264:-	C07	S	97.162	82	0
XLOC_000401	polyA-TCONS_00014654	A02:5339897:5340649:-	C09	S	92.996	99	5.34e-102
XLOC_000408	polyA-TCONS_00015013	A02:7412376:7420938:-	C02	S	92.216	62	2.03e-130
XLOC_000413	polyA-TCONS_00015052	A02:7862429:7864122:-	C02	S	89.461	82	0
XLOC_000417	polyA-TCONS_00015206	A02:8781807:8783581:-	C07	S	95.503	98	5.36e-171
XLOC_000418	polyA-TCONS_00015220	A02:8844770:8845741:-	C02	S	94.636	100	0
XLOC_000419	polyA-TCONS_00015245	A02:9000592:9001975:-	C02	S	93.703	99	0
XLOC_000422	polyA-TCONS_00015268	A02:9353055:9396814:-	C02	S	94.576	93	4.14e-125
XLOC_000425	polyA-TCONS_00015282	A02:9545034:9546929:-	C04	S	95.093	54	0
XLOC_000427	polyA-TCONS_00015347	A02:9900191:9901357:-	C02	S	90	99	0
XLOC_000428	polyA-TCONS_00015441	A02:10583936:10584285:-	C03	S	95.58	100	1.98e-77
XLOC_000432	polyA-TCONS_00015548	A02:11319611:11320245:-	C02	S	94.332	88	2.62e-103
XLOC_000438	polyA-TCONS_00015674	A02:12165103:12167812:-	C07	S	86.089	43	7.7e-112
XLOC_000440	polyA-TCONS_00015781	A02:12777048:12778128:-	C05	S	90.96	56	1.23e-129
XLOC_000441	polyA-TCONS_00015834	A02:13127213:13136422:-	C04	S	92.982	80	8.46e-88
XLOC_000442	polyA-TCONS_00015838	A02:13157253:13157915:-	C09	S	96.067	100	1.01e-163
XLOC_000446	polyA-TCONS_00015908	A02:13815255:13816218:-	C07	S	94.912	97	0
XLOC_000449	polyA-TCONS_00015952	A02:14021485:14022498:-	C06	S	97.312	98	1.01e-84
XLOC_000450	polyA-TCONS_00015953	A02:14025611:14028459:-	C08	S	92.837	54	1.32e-140
XLOC_000452	polyA-TCONS_00016030	A02:14851922:14852488:-	C01	S	98.87	53	4.8e-85
XLOC_000453	polyA-TCONS_00016034	A02:14887864:14889012:-	C02	S	93.86	62	1.79e-141
XLOC_000455	polyA-TCONS_00016062	A02:15196467:15197708:-	C02	S	96.649	96	0
XLOC_000456	polyA-TCONS_00016087	A02:15807753:15810213:-	C03	S	87.692	92	2.96e-140
XLOC_000460	polyA-TCONS_00016173	A02:16949056:16962819:-	C01	S	84.219	59	1.47e-179
XLOC_000466	polyA-TCONS_00016249	A02:17866238:17867869:-	C08	S	90.458	43	9.2e-91
XLOC_000467	polyA-TCONS_00016250	A02:17891971:17892404:-	C04	S	89.109	40	2.31e-27
XLOC_000469	polyA-TCONS_00016304	A02:18476524:18477068:-	C09	S	99.719	100	0
XLOC_000472	polyA-TCONS_00016335	A02:18801301:18802058:-	C02	S	95.833	89	1.13e-173
XLOC_000474	polyA-TCONS_00016372	A02:19080927:19090848:-	C02	S	97.519	50	0
XLOC_000479	polyA-TCONS_00016509	A02:20109003:20109858:-	C02	S	97.822	100	0
XLOC_000486	polyA-TCONS_00016859	A02:22024009:22024763:-	C08	S	98.052	99	3.98e-151
XLOC_000488	polyA-TCONS_00016885	A02:22193505:22195935:-	C02	S	95.518	78	8.6e-161
XLOC_000489	polyA-TCONS_00016958	A02:22582753:22583404:-	C02	S	96.33	99	2.12e-150
XLOC_000490	polyA-TCONS_00017001	A02:22849354:22851418:-	C07	S	84.337	47	2.11e-83
XLOC_000497	polyA-TCONS_00017191	A02:24058398:24059665:-	C06	S	89.8	76	1.31e-162
XLOC_000502	polyA-TCONS_00017313	A02:24658521:24660298:-	C02	S	86.892	81	1.38e-140
XLOC_000504	polyA-TCONS_00017577	A02_random:220980:227494:+	C02	S	96.339	61	0
XLOC_000505	polyA-TCONS_00017606	A02_random:475593:476331:+	C06	S	84.058	63	1.59e-67
XLOC_000507	polyA-TCONS_00017660	A02_random:782207:782671:+	C06	S	96.429	60	1.14e-45
XLOC_000508	polyA-TCONS_00017674	A02_random:832938:833610:+	C02	S	93.862	100	4.08e-162
XLOC_000511	polyA-TCONS_00017722	A02_random:1056920:1058921:+	C02	S	89.446	43	2.2e-124
XLOC_000512	polyA-TCONS_00017726	A02_random:1108046:1108856:+	C08	S	89.513	77	2.53e-89
XLOC_000514	polyA-TCONS_00017734	A02_random:1147177:1148057:+	C03	S	92.542	50	7.81e-116
XLOC_000517	polyA-TCONS_00017883	A02_random:557627:558265:-	C03	S	83.575	66	1.14e-40
XLOC_000518	polyA-TCONS_00017886	A02_random:603422:606478:-	C02	S	87.26	87	0
XLOC_000520	polyA-TCONS_00017899	A02_random:674134:675984:-	C07	S	86.242	51	5.15e-82
XLOC_000522	polyA-TCONS_00017958	A02_random:1147131:1148409:-	C03	S	91.22	58	4.38e-154
XLOC_000524	polyA-TCONS_00018004	A02_random:1483381:1484936:-	C02	S	95.575	95	0
XLOC_000525	polyA-TCONS_00018018	A02_random:1568783:1569595:-	C02	S	97.764	93	5.14e-152
XLOC_000526	polyA-TCONS_00018101	A03:122645:123905:+	C03	S	82.567	66	3.18e-86
XLOC_000527	polyA-TCONS_00018173	A03:317741:319418:+	C03	S	88.627	53	2.77e-77
XLOC_000530	polyA-TCONS_00018280	A03:809797:810662:+	C03	S	91.938	100	0
XLOC_000538	polyA-TCONS_00018545	A03:1866906:1873368:+	C03	S	90.755	73	0
XLOC_000541	polyA-TCONS_00018795	A03:2675360:2675816:+	C03	S	95.588	99	1.59e-88
XLOC_000542	polyA-TCONS_00018831	A03:2763644:2765861:+	C03	S	92.01	99	0
XLOC_000545	polyA-TCONS_00019042	A03:3543260:3543767:+	C03	S	88.727	100	2.24e-87
XLOC_000546	polyA-TCONS_00019051	A03:3667981:3668463:+	C03	S	95.018	99	3.29e-122
XLOC_000547	polyA-TCONS_00019153	A03:4116966:4117569:+	C03	S	93.375	99	7.85e-128
XLOC_000549	polyA-TCONS_00019254	A03:4557964:4558609:+	C03	S	97.046	100	2.9e-109
XLOC_000553	polyA-TCONS_00019654	A03:6360885:6361347:+	C04	S	87.5	69	8.03e-47
XLOC_000554	polyA-TCONS_00019666	A03:6476522:6479920:+	C03	S	97.744	100	4.14e-127
XLOC_000557	polyA-TCONS_00020179	A03:8401977:8403489:+	C07	S	96.416	100	0
XLOC_000563	polyA-TCONS_00020356	A03:9079918:9081379:+	C03	S	87.295	42	3.11e-69
XLOC_000564	polyA-TCONS_00020384	A03:9205231:9206840:+	C03	S	91.889	99	0
XLOC_000568	polyA-TCONS_00020444	A03:9549159:9550203:+	C03	S	86.018	80	4.33e-88
XLOC_000573	polyA-TCONS_00020652	A03:10483070:10483671:+	C06	S	98.925	86	7.76e-90
XLOC_000576	polyA-TCONS_00020804	A03:11016251:11017045:+	C03	S	89.801	99	4.92e-136
XLOC_000577	polyA-TCONS_00020814	A03:11067763:11068139:+	C03	S	94.163	100	2.47e-107
XLOC_000578	polyA-TCONS_00020892	A03:11389863:11397496:+	C04	S	97.484	90	0
XLOC_000582	polyA-TCONS_00020975	A03:11722114:11722929:+	C03	S	95.238	99	1.3e-157
XLOC_000584	polyA-TCONS_00021123	A03:12355362:12355920:+	C01	S	96.305	83	0
XLOC_000585	polyA-TCONS_00021124	A03:12359386:12361051:+	C01	S	87.288	74	5.57e-68
XLOC_000587	polyA-TCONS_00021162	A03:12571876:12572546:+	C05	S	94.737	100	5.01e-87
XLOC_000588	polyA-TCONS_00021211	A03:12819523:12822380:+	C06	S	94.737	94	0
XLOC_000590	polyA-TCONS_00021366	A03:13478256:13479103:+	C03	S	90.265	99	0
XLOC_000598	polyA-TCONS_00021920	A03:15232657:15233606:+	C01	S	81.518	78	9.05e-105
XLOC_000601	polyA-TCONS_00022084	A03:15866244:15868089:+	C03	S	95.924	96	1.59e-168
XLOC_000602	polyA-TCONS_00022088	A03:15889041:15889474:+	C03	S	96.024	92	4.62e-150
XLOC_000603	polyA-TCONS_00022099	A03:15919358:15920433:+	C03	S	91.362	73	3.9e-110
XLOC_000604	polyA-TCONS_00022206	A03:16204496:16205440:+	C03	S	96.815	100	5.32e-69
XLOC_000611	polyA-TCONS_00022447	A03:17319507:17321486:+	C03	S	98.095	99	4.07e-99
XLOC_000612	polyA-TCONS_00022517	A03:17628041:17628994:+	C03	S	93.256	99	0
XLOC_000617	polyA-TCONS_00022599	A03:18182115:18183459:+	C03	S	95.614	100	0
XLOC_000620	polyA-TCONS_00022753	A03:18997994:18998881:+	C03	S	95.335	100	0
XLOC_000622	polyA-TCONS_00022783	A03:19133960:19135107:+	C03	S	94.719	95	5.36e-129
XLOC_000623	polyA-TCONS_00022814	A03:19256700:19258650:+	C03	S	87.696	91	5.2e-118
XLOC_000625	polyA-TCONS_00022822	A03:19317358:19318070:+	C01	S	92.586	83	0
XLOC_000627	polyA-TCONS_00022899	A03:19670928:19671298:+	C06	S	88.889	99	1.17e-70
XLOC_000629	polyA-TCONS_00022917	A03:19784933:19787389:+	C07	S	94.66	96	0
XLOC_000631	polyA-TCONS_00022934	A03:19904768:19907220:+	C07	S	98.512	99	0
XLOC_000637	polyA-TCONS_00023189	A03:21170410:21171722:+	C07	S	87.887	69	1.9e-108
XLOC_000641	polyA-TCONS_00023316	A03:21776484:21778377:+	C07	S	93.466	87	0
XLOC_000642	polyA-TCONS_00023379	A03:22124451:22125765:+	C03	S	94.903	46	0
XLOC_000643	polyA-TCONS_00023386	A03:22160239:22164756:+	C02	S	91.045	100	2.14e-71
XLOC_000644	polyA-TCONS_00023390	A03:22227918:22235439:+	C07	S	89.241	57	2.42e-158
XLOC_000647	polyA-TCONS_00023542	A03:23183185:23186044:+	C07	S	96.035	100	0
XLOC_000649	polyA-TCONS_00023657	A03:23771206:23772638:+	C07	S	92.333	46	2.53e-115
XLOC_000650	polyA-TCONS_00023729	A03:24058603:24059554:+	C01	S	85.714	58	1.61e-107
XLOC_000652	polyA-TCONS_00023790	A03:24313513:24315309:+	C03	S	93.253	71	0
XLOC_000653	polyA-TCONS_00023815	A03:24405492:24406742:+	C07	S	91.702	81	0
XLOC_000656	polyA-TCONS_00023928	A03:25028453:25029377:+	C07	S	87.138	72	8.13e-90
XLOC_000659	polyA-TCONS_00024005	A03:25489209:25490165:+	C02	S	84.663	59	2.44e-131
XLOC_000675	polyA-TCONS_00024520	A03:28528728:28531698:+	C07	S	98.058	81	3.86e-44
XLOC_000676	polyA-TCONS_00024530	A03:28630410:28631081:+	C06	S	92.803	62	2.93e-104
XLOC_000677	polyA-TCONS_00024531	A03:28631205:28632495:+	C06	S	89.163	48	2.8e-63
XLOC_000678	polyA-TCONS_00024560	A03:28827027:28828634:+	C04	S	95.115	99	5.49e-154
XLOC_000682	polyA-TCONS_00024585	A03:29666183:29670784:+	C01	S	98.621	99	1.86e-67
XLOC_000686	polyA-TCONS_00024611	A03:64073:64531:-	C08	S	94.118	99	3.64e-151
XLOC_000689	polyA-TCONS_00024726	A03:560006:560706:-	C03	S	96.111	86	2.97e-164
XLOC_000695	polyA-TCONS_00025107	A03:1885052:1886509:-	C03	S	97.945	54	2.1e-141
XLOC_000697	polyA-TCONS_00025128	A03:1979151:1979736:-	C03	S	97.368	92	1.17e-67
XLOC_000698	polyA-TCONS_00025155	A03:2045690:2046670:-	C03	S	92.828	100	0
XLOC_000699	polyA-TCONS_00025199	A03:2202743:2203744:-	C03	S	90.747	64	1.19e-98
XLOC_000701	polyA-TCONS_00025264	A03:2339556:2340173:-	C03	S	96.127	94	2.37e-127
XLOC_000703	polyA-TCONS_00025294	A03:2459918:2460433:-	C03	S	98.054	99	2.06e-124
XLOC_000704	polyA-TCONS_00025295	A03:2469019:2469718:-	C03	S	95.074	99	3.3e-85
XLOC_000707	polyA-TCONS_00025309	A03:2523975:2525525:-	C03	S	92.581	94	1.22e-122
XLOC_000708	polyA-TCONS_00025340	A03:2616056:2616973:-	C09	S	94.091	52	9.88e-88
XLOC_000710	polyA-TCONS_00025614	A03:3450491:3451202:-	C03	S	96.172	100	0
XLOC_000711	polyA-TCONS_00025619	A03:3492284:3492904:-	C03	S	90.057	99	3.19e-123
XLOC_000715	polyA-TCONS_00025763	A03:4031238:4036660:-	C03	S	94.379	88	1.71e-142
XLOC_000716	polyA-TCONS_00025895	A03:4494028:4495757:-	C03	S	92.015	87	0
XLOC_000717	polyA-TCONS_00025980	A03:4829589:4830820:-	C03	S	97.866	100	0
XLOC_000723	polyA-TCONS_00026252	A03:5972945:5977500:-	C07	S	95.541	99	1.44e-140
XLOC_000724	polyA-TCONS_00026257	A03:6016906:6017431:-	C03	S	92.877	99	4.69e-141
XLOC_000726	polyA-TCONS_00026349	A03:6436447:6437152:-	C03	S	91.111	89	8.4e-150
XLOC_000727	polyA-TCONS_00026360	A03:6492285:6493872:-	C03	S	94.344	96	0
XLOC_000731	polyA-TCONS_00026557	A03:7312129:7312904:-	C07	S	86.58	96	2.39e-64
XLOC_000738	polyA-TCONS_00027256	A03:10318258:10319985:-	C03	S	95.122	91	0
XLOC_000742	polyA-TCONS_00027538	A03:11463045:11464679:-	C01	S	86.654	70	4.52e-158
XLOC_000743	polyA-TCONS_00027593	A03:11688237:11689248:-	C03	S	95.902	100	2.8e-108
XLOC_000747	polyA-TCONS_00027651	A03:12013489:12014151:-	C06	S	94.92	100	3.54e-163
XLOC_000748	polyA-TCONS_00027652	A03:12014314:12015616:-	C06	S	97.826	100	0
XLOC_000750	polyA-TCONS_00027684	A03:12308844:12318834:-	C03	S	87.071	85	1.66e-116
XLOC_000752	polyA-TCONS_00027826	A03:13172526:13173761:-	C03	S	91.234	100	0
XLOC_000753	polyA-TCONS_00027904	A03:13414236:13416557:-	C04	S	93.939	76	1.1e-167
XLOC_000754	polyA-TCONS_00027947	A03:13517802:13518829:-	C03	S	94.118	97	0
XLOC_000767	polyA-TCONS_00028592	A03:15598459:15599467:-	C03	S	95.61	97	4.22e-87
XLOC_000768	polyA-TCONS_00028612	A03:15701182:15702049:-	C03	S	95.268	72	9.01e-140
XLOC_000771	polyA-TCONS_00028657	A03:15864744:15867175:-	C03	S	95.568	88	1.78e-161
XLOC_000775	polyA-TCONS_00028715	A03:16125851:16127536:-	C03	S	92.545	77	0
XLOC_000776	polyA-TCONS_00028719	A03:16141496:16142026:-	C03	S	97.078	99	5.76e-145
XLOC_000777	polyA-TCONS_00028728	A03:16218129:16219752:-	C05	S	93.852	75	3.51e-97
XLOC_000786	polyA-TCONS_00028900	A03:17316031:17319370:-	C03	S	97.953	88	0
XLOC_000787	polyA-TCONS_00028960	A03:17620687:17622078:-	C03	S	89.619	100	0
XLOC_000789	polyA-TCONS_00029026	A03:17910487:17911651:-	C08	S	90.617	73	3.32e-145
XLOC_000792	polyA-TCONS_00029060	A03:18130345:18131165:-	C08	S	98.851	100	5.2e-130
XLOC_000795	polyA-TCONS_00029101	A03:18452544:18454549:-	C07	S	92.688	66	0
XLOC_000799	polyA-TCONS_00029300	A03:19329108:19330249:-	C03	S	93.261	85	1.96e-152
XLOC_000804	polyA-TCONS_00029559	A03:20520515:20523638:-	C06	S	96.672	93	0
XLOC_000812	polyA-TCONS_00029978	A03:22561504:22562536:-	C02	S	90.594	80	1.35e-68
XLOC_000813	polyA-TCONS_00030055	A03:22897988:22907452:-	C08	S	93.898	46	0
XLOC_000816	polyA-TCONS_00030187	A03:23774553:23775867:-	C07	S	89.02	72	8.64e-83
XLOC_000817	polyA-TCONS_00030188	A03:23778491:23778919:-	C07	S	95.181	99	2.69e-67
XLOC_000818	polyA-TCONS_00030192	A03:23841087:23841400:-	C07	S	96.667	83	1.24e-94
XLOC_000821	polyA-TCONS_00030382	A03:24544442:24548446:-	C01	S	96.75	67	0
XLOC_000824	polyA-TCONS_00030607	A03:25822787:25825341:-	C07	S	93.976	61	0
XLOC_000829	polyA-TCONS_00030734	A03:26401461:26401831:-	C07	S	92.883	92	3.25e-111
XLOC_000830	polyA-TCONS_00030798	A03:26703293:26704907:-	C05	S	98.522	42	8.88e-97
XLOC_000832	polyA-TCONS_00030826	A03:26865082:26866249:-	C07	S	88.395	70	5.55e-173
XLOC_000833	polyA-TCONS_00030838	A03:26922875:26923919:-	C03	S	93.907	61	4.15e-114
XLOC_000836	polyA-TCONS_00030998	A03:27884513:27886155:-	C03	S	90.043	58	1.28e-78
XLOC_000842	polyA-TCONS_00031109	A03:28542529:28542912:-	C07	S	96.032	91	7.05e-113
XLOC_000843	polyA-TCONS_00031117	A03:28652878:28654192:-	C06	S	94.819	57	1.09e-79
XLOC_000847	polyA-TCONS_00031193	A03:29547545:29549802:-	C08	S	92.952	48	1.85e-88
XLOC_000851	polyA-TCONS_00031397	A03_random:86461:94199:+	C03	S	90.176	95	0
XLOC_000852	polyA-TCONS_00031413	A03_random:131208:131493:+	C03	S	95.714	70	4.7e-58
XLOC_000854	polyA-TCONS_00031512	A03_random:492647:493426:+	C04	S	91.935	87	6.06e-40
XLOC_000855	polyA-TCONS_00031518	A03_random:514159:514561:+	C03	S	97.297	93	3.24e-141
XLOC_000856	polyA-TCONS_00031550	A03_random:581563:583495:+	C04	S	97.22	100	0
XLOC_000862	polyA-TCONS_00031754	A03_random:1348901:1352492:+	C03	S	95.887	100	0
XLOC_000866	polyA-TCONS_00031833	A03_random:1874898:1877188:+	C07	S	98.413	72	1.36e-122
XLOC_000871	polyA-TCONS_00031913	A03_random:2900579:2902131:+	C05	S	92.874	55	4.67e-173
XLOC_000875	polyA-TCONS_00031972	A03_random:4030771:4033001:+	C09	S	90.805	77	1.15e-94
XLOC_000882	polyA-TCONS_00032044	A03_random:5903908:5905104:+	C04	S	86.742	51	3.51e-74
XLOC_000884	polyA-TCONS_00032094	A03_random:150409:150747:-	C03	S	96.296	90	2.45e-56
XLOC_000886	polyA-TCONS_00032198	A03_random:378725:381496:-	C03	S	91.932	99	0
XLOC_000887	polyA-TCONS_00032252	A03_random:581563:583501:-	C04	S	95.376	99	0
XLOC_000888	polyA-TCONS_00032281	A03_random:636439:639208:-	C03	S	84.264	96	0
XLOC_000889	polyA-TCONS_00032358	A03_random:949996:950329:-	C03	S	96.273	94	1.29e-69
XLOC_000892	polyA-TCONS_00032514	A03_random:1866507:1867541:-	C07	S	95.427	56	0
XLOC_000893	polyA-TCONS_00032515	A03_random:1874898:1877188:-	C07	S	97.456	97	0
XLOC_000894	polyA-TCONS_00032519	A03_random:1945972:1946654:-	C07	S	94.576	95	6.07e-125
XLOC_000900	polyA-TCONS_00032566	A03_random:2986033:2987009:-	C06	S	85.312	48	1.21e-83
XLOC_000902	polyA-TCONS_00032574	A03_random:3154633:3155160:-	C04	S	95.541	100	8.95e-66
XLOC_000904	polyA-TCONS_00032579	A03_random:3255401:3256272:-	C01	S	87.771	78	0
XLOC_000907	polyA-TCONS_00032615	A03_random:4028000:4029003:-	C04	S	89.379	80	1.03e-174
XLOC_000908	polyA-TCONS_00032616	A03_random:4029386:4033001:-	C09	S	90.805	45	2.84e-94
XLOC_000910	polyA-TCONS_00032675	A03_random:5015219:5015872:-	C06	S	95.098	50	4.91e-38
XLOC_000911	polyA-TCONS_00032677	A03_random:5043139:5045457:-	C08	S	96.947	41	0
XLOC_000915	polyA-TCONS_00032689	A03_random:5491348:5494178:-	C09	S	87.578	66	2.39e-98
XLOC_000916	polyA-TCONS_00032694	A03_random:5520061:5521692:-	C08	S	85.866	53	1.33e-74
XLOC_000918	polyA-TCONS_00032706	A03_random:5950967:5955819:-	C05	S	97.462	100	6.29e-91
XLOC_000919	polyA-TCONS_00032781	A04:76490:78345:+	C04	S	91.076	98	0
XLOC_000920	polyA-TCONS_00032824	A04:263193:264347:+	C04	S	98.699	100	0
XLOC_000928	polyA-TCONS_00032971	A04:1196156:1196738:+	C04	S	97.407	100	1.1e-127
XLOC_000935	polyA-TCONS_00033131	A04:2241399:2242566:+	C01	S	89.706	45	4.03e-93
XLOC_000936	polyA-TCONS_00033133	A04:2249781:2252849:+	C04	S	90.956	66	0
XLOC_000937	polyA-TCONS_00033148	A04:2446132:2451231:+	C04	S	87.404	99	2.69e-118
XLOC_000939	polyA-TCONS_00033327	A04:3662834:3665402:+	C07	S	89.931	52	4.05e-97
XLOC_000945	polyA-TCONS_00033376	A04:4124627:4128836:+	C04	S	93.066	99	0
XLOC_000946	polyA-TCONS_00033406	A04:4371671:4372574:+	C08	S	99.046	100	0
XLOC_000947	polyA-TCONS_00033411	A04:4409252:4409851:+	C04	S	93.13	100	8.45e-159
XLOC_000948	polyA-TCONS_00033428	A04:4514062:4515652:+	C05	S	94.167	100	1.18e-97
XLOC_000951	polyA-TCONS_00033563	A04:5301384:5302176:+	C04	S	84.29	86	6.16e-81
XLOC_000952	polyA-TCONS_00033640	A04:5580578:5582267:+	C08	S	96.411	84	0
XLOC_000955	polyA-TCONS_00033680	A04:5914278:5914863:+	C04	S	90	71	2.9e-63
XLOC_000957	polyA-TCONS_00033710	A04:6057198:6058280:+	C09	S	97.59	75	4.98e-33
XLOC_000959	polyA-TCONS_00033714	A04:6109965:6111721:+	C07	S	98.961	100	0
XLOC_000960	polyA-TCONS_00033717	A04:6260007:6261127:+	C04	S	96.147	100	0
XLOC_000966	polyA-TCONS_00033758	A04:6815731:6816730:+	C04	S	95.26	94	0
XLOC_000967	polyA-TCONS_00033762	A04:6840875:6843105:+	C04	S	97.931	100	9.03e-66
XLOC_000969	polyA-TCONS_00033774	A04:6917027:6918138:+	C03	S	87.773	50	1.6e-143
XLOC_000974	polyA-TCONS_00033858	A04:7564474:7565714:+	C02	S	95.771	87	0
XLOC_000975	polyA-TCONS_00033868	A04:7677898:7679283:+	C03	S	91.789	44	0
XLOC_000976	polyA-TCONS_00033904	A04:8105326:8114125:+	C07	S	93.734	100	1.84e-169
XLOC_000977	polyA-TCONS_00033927	A04:8258266:8258840:+	C01	S	95.047	100	0
XLOC_000978	polyA-TCONS_00033950	A04:8423405:8423783:+	C04	S	98.326	100	3.06e-116
XLOC_000980	polyA-TCONS_00034026	A04:8974192:8975695:+	C02	S	89.13	49	2.36e-152
XLOC_000987	polyA-TCONS_00034118	A04:9535963:9537352:+	C03	S	87.413	70	9.87e-82
XLOC_000992	polyA-TCONS_00034208	A04:10137259:10139120:+	C04	S	98.611	100	3.65e-143
XLOC_000999	polyA-TCONS_00034426	A04:11672646:11674241:+	C03	S	94.796	90	3.25e-115
XLOC_001005	polyA-TCONS_00034522	A04:12453701:12455042:+	C04	S	96.399	95	0
XLOC_001006	polyA-TCONS_00034552	A04:12593685:12594096:+	C04	S	97.561	100	1.65e-53
XLOC_001009	polyA-TCONS_00034604	A04:12796576:12797134:+	C04	S	97.674	84	9.22e-79
XLOC_001010	polyA-TCONS_00034619	A04:12893644:12894191:+	C04	S	91.549	99	3.8e-102
XLOC_001015	polyA-TCONS_00034842	A04:14137692:14138917:+	C06	S	97.606	100	0
XLOC_001017	polyA-TCONS_00034884	A04:14335492:14337889:+	C04	S	94.071	45	0
XLOC_001020	polyA-TCONS_00034993	A04:14878654:14880298:+	C04	S	85.421	56	2.08e-153
XLOC_001021	polyA-TCONS_00035026	A04:15130053:15131617:+	C04	S	93.43	100	0
XLOC_001023	polyA-TCONS_00035114	A04:15470648:15471551:+	C04	S	97.196	96	2.02e-153
XLOC_001024	polyA-TCONS_00035131	A04:15532120:15547472:+	C04	S	96.926	100	0
XLOC_001026	polyA-TCONS_00035181	A04:15836834:15838404:+	C08	S	88.473	69	9.92e-112
XLOC_001027	polyA-TCONS_00035193	A04:15904321:15906696:+	C04	S	97.857	86	0
XLOC_001031	polyA-TCONS_00035347	A04:16798640:16800671:+	C04	S	97.927	99	0
XLOC_001032	polyA-TCONS_00035434	A04:17197173:17197689:+	C04	S	96.335	100	1.17e-176
XLOC_001033	polyA-TCONS_00035492	A04:17466440:17469207:+	C04	S	94.701	100	0
XLOC_001040	polyA-TCONS_00036099	A04:684165:686130:-	C01	S	91.935	44	7.8e-67
XLOC_001041	polyA-TCONS_00036188	A04:1207756:1208506:-	C04	S	87.286	100	2.9e-119
XLOC_001043	polyA-TCONS_00036228	A04:1536605:1538408:-	C02	S	92.981	54	0
XLOC_001044	polyA-TCONS_00036272	A04:1784299:1786007:-	C01	S	95.475	66	0
XLOC_001047	polyA-TCONS_00036345	A04:2249781:2251129:-	C04	S	96.552	72	1.45e-90
XLOC_001052	polyA-TCONS_00036437	A04:2902358:2903191:-	C03	S	94.69	75	1.27e-42
XLOC_001053	polyA-TCONS_00036445	A04:3033001:3033666:-	C02	S	97.581	92	0
XLOC_001055	polyA-TCONS_00036505	A04:3375424:3377335:-	C04	S	83.292	77	3.39e-88
XLOC_001056	polyA-TCONS_00036552	A04:3728411:3729444:-	C04	S	96.526	100	0
XLOC_001058	polyA-TCONS_00036561	A04:3758000:3758821:-	C04	S	98.859	100	5.46e-131
XLOC_001062	polyA-TCONS_00036590	A04:4183499:4186138:-	C05	S	95.349	73	2.23e-153
XLOC_001064	polyA-TCONS_00036613	A04:4337209:4338782:-	C04	S	90.541	79	1.25e-103
XLOC_001065	polyA-TCONS_00036648	A04:4456639:4457818:-	C04	S	96.542	100	0
XLOC_001066	polyA-TCONS_00036665	A04:4612059:4613863:-	C08	S	92.747	83	0
XLOC_001067	polyA-TCONS_00036688	A04:4866660:4867933:-	C08	S	94.08	44	0
XLOC_001068	polyA-TCONS_00036689	A04:4875228:4915258:-	C04	S	92.994	64	4.07e-127
XLOC_001074	polyA-TCONS_00036715	A04:5270052:5271204:-	C04	S	98.696	100	0
XLOC_001075	polyA-TCONS_00036732	A04:5392065:5393288:-	C04	S	96.377	97	0
XLOC_001076	polyA-TCONS_00036746	A04:5716544:5717609:-	C04	S	92.203	100	0
XLOC_001079	polyA-TCONS_00036774	A04:6135391:6138882:-	C04	S	90.213	51	2.38e-79
XLOC_001082	polyA-TCONS_00036850	A04:6748023:6757377:-	C02	S	90.361	63	7.34e-120
XLOC_001085	polyA-TCONS_00036943	A04:7363672:7365429:-	C01	S	94.118	55	1.47e-74
XLOC_001087	polyA-TCONS_00036999	A04:7790989:7792429:-	C03	S	94.918	96	0
XLOC_001088	polyA-TCONS_00037013	A04:7986115:7986828:-	C04	S	92.343	100	5.95e-171
XLOC_001090	polyA-TCONS_00037015	A04:8040907:8041886:-	C04	S	93.706	75	7.68e-117
XLOC_001093	polyA-TCONS_00037057	A04:8549139:8551446:-	C04	S	94.937	100	4.2e-174
XLOC_001101	polyA-TCONS_00037260	A04:10096590:10097832:-	C07	S	94.024	62	2.31e-102
XLOC_001102	polyA-TCONS_00037398	A04:10710881:10711850:-	C03	S	84.96	50	1.77e-97
XLOC_001105	polyA-TCONS_00037456	A04:11115211:11117940:-	C06	S	87.704	50	0
XLOC_001107	polyA-TCONS_00037492	A04:11491731:11492536:-	C03	S	91.2	100	1.22e-138
XLOC_001117	polyA-TCONS_00037727	A04:12934418:12935267:-	C04	S	87.351	84	1.04e-128
XLOC_001118	polyA-TCONS_00037750	A04:13038085:13039275:-	C04	S	95.134	100	0
XLOC_001121	polyA-TCONS_00037859	A04:13714886:13716364:-	C04	S	91.982	71	0
XLOC_001125	polyA-TCONS_00038030	A04:14387277:14389674:-	C03	S	93.75	90	7.37e-154
XLOC_001130	polyA-TCONS_00038278	A04:15589060:15590291:-	C04	S	94.706	80	2.35e-69
XLOC_001132	polyA-TCONS_00038358	A04:15916535:15918290:-	C04	S	91.566	76	1.49e-55
XLOC_001137	polyA-TCONS_00038380	A04:16048077:16051039:-	C04	S	91.046	96	0
XLOC_001139	polyA-TCONS_00038511	A04:16769761:16771238:-	C04	S	93.383	100	0
XLOC_001140	polyA-TCONS_00038512	A04:16792243:16793560:-	C04	S	98.701	89	0
XLOC_001141	polyA-TCONS_00038527	A04:16905104:16906156:-	C04	S	96.739	100	2.34e-81
XLOC_001148	polyA-TCONS_00038784	A04:18096741:18098255:-	C04	S	96.348	99	0
XLOC_001151	polyA-TCONS_00038878	A04:18462634:18467143:-	C04	S	92.699	90	0
XLOC_001153	polyA-TCONS_00038900	A04:18583023:18584954:-	C04	S	93.782	99	0
XLOC_001162	polyA-TCONS_00039449	A04_random:183226:185304:-	C03	S	82.122	76	5.9e-114
XLOC_001166	polyA-TCONS_00039516	A04_random:825514:828437:-	C04	S	93.543	58	0
XLOC_001167	polyA-TCONS_00039520	A04_random:850415:851134:-	C03	S	85.401	40	6.26e-31
XLOC_001173	polyA-TCONS_00039569	A04_random:1111005:1112439:-	C01	S	97.674	94	3.06e-100
XLOC_001176	polyA-TCONS_00039732	A05:229895:231716:+	C03	S	84.735	50	2.36e-119
XLOC_001180	polyA-TCONS_00039811	A05:739217:741111:+	C04	S	87.473	86	0
XLOC_001187	polyA-TCONS_00040159	A05:2388511:2389109:+	C04	S	92.141	100	2.94e-143
XLOC_001190	polyA-TCONS_00040216	A05:2537679:2539275:+	C03	S	93.103	52	9.38e-168
XLOC_001191	polyA-TCONS_00040224	A05:2590960:2591659:+	C04	S	85.383	100	4.53e-117
XLOC_001195	polyA-TCONS_00040606	A05:4232110:4233605:+	C02	S	91.584	87	8.15e-157
XLOC_001196	polyA-TCONS_00040736	A05:4838839:4839377:+	C04	S	99.123	100	5.56e-175
XLOC_001201	polyA-TCONS_00040911	A05:5540892:5541380:+	C04	S	90.862	93	4.23e-141
XLOC_001204	polyA-TCONS_00041077	A05:6436838:6440429:+	C04	S	98.477	79	2.36e-94
XLOC_001205	polyA-TCONS_00041134	A05:6699999:6703600:+	C04	S	96.101	94	0
XLOC_001207	polyA-TCONS_00041275	A05:7263996:7265013:+	C06	S	93.103	89	0
XLOC_001208	polyA-TCONS_00041284	A05:7378021:7381235:+	C04	S	93.767	83	0
XLOC_001215	polyA-TCONS_00041431	A05:8546094:8546681:+	C06	S	88.276	55	7.5e-90
XLOC_001217	polyA-TCONS_00041435	A05:8634392:8635488:+	C04	S	98.802	98	4.63e-79
XLOC_001218	polyA-TCONS_00041465	A05:8820515:8822144:+	C02	S	95.2	64	1.94e-108
XLOC_001219	polyA-TCONS_00041498	A05:9076483:9076935:+	C05	S	96.178	99	6.66e-144
XLOC_001220	polyA-TCONS_00041563	A05:9735324:9735983:+	C06	S	97.161	97	2.03e-150
XLOC_001223	polyA-TCONS_00041632	A05:10457672:10459991:+	C02	S	94.526	72	0
XLOC_001225	polyA-TCONS_00041698	A05:11123056:11124235:+	C03	S	98.675	99	8.21e-151
XLOC_001227	polyA-TCONS_00041738	A05:11578466:11579417:+	C04	S	90.508	84	3.31e-165
XLOC_001229	polyA-TCONS_00041765	A05:11777450:11778091:+	C03	S	97.938	99	4.47e-141
XLOC_001230	polyA-TCONS_00041817	A05:12313067:12314335:+	C03	S	92.841	97	0
XLOC_001235	polyA-TCONS_00041950	A05:13591956:13594053:+	C02	S	97.122	50	0
XLOC_001236	polyA-TCONS_00041974	A05:13888313:13888882:+	C03	S	86.099	54	1.31e-61
XLOC_001237	polyA-TCONS_00041982	A05:14110090:14111566:+	C01	S	91.871	100	0
XLOC_001240	polyA-TCONS_00042049	A05:14579653:14580743:+	C05	S	96.871	96	0
XLOC_001245	polyA-TCONS_00042113	A05:15082600:15083243:+	C05	S	90.799	100	0
XLOC_001253	polyA-TCONS_00042321	A05:16530483:16531092:+	C03	S	85.994	90	7.14e-100
XLOC_001257	polyA-TCONS_00042499	A05:17546796:17547974:+	C05	S	89.589	94	0
XLOC_001259	polyA-TCONS_00042629	A05:18154092:18155657:+	C05	S	92.79	97	0
XLOC_001261	polyA-TCONS_00042678	A05:18312126:18321592:+	C05	S	93.478	97	0
XLOC_001264	polyA-TCONS_00042697	A05:18447165:18459983:+	C05	S	95.052	91	0
XLOC_001265	polyA-TCONS_00042726	A05:18641989:18643022:+	C05	S	93.229	100	1.08e-74
XLOC_001266	polyA-TCONS_00042876	A05:19260027:19260712:+	C05	S	92.734	64	2.91e-113
XLOC_001269	polyA-TCONS_00042885	A05:19333816:19335002:+	C05	S	95.98	100	0
XLOC_001270	polyA-TCONS_00042938	A05:19499055:19500091:+	C05	S	94.087	99	0
XLOC_001285	polyA-TCONS_00044053	A05:739217:741182:-	C04	S	91.606	86	0
XLOC_001286	polyA-TCONS_00044116	A05:966074:967858:-	C04	S	94.895	99	0
XLOC_001287	polyA-TCONS_00044124	A05:1024926:1025633:-	C04	S	89.855	100	1.34e-141
XLOC_001290	polyA-TCONS_00044211	A05:1383781:1385334:-	C04	S	92.737	87	6.27e-142
XLOC_001292	polyA-TCONS_00044229	A05:1442664:1445266:-	C04	S	92.321	100	0
XLOC_001293	polyA-TCONS_00044265	A05:1675610:1676385:-	C06	S	91.429	53	1.17e-47
XLOC_001294	polyA-TCONS_00044285	A05:1806131:1806700:-	C04	S	94.222	75	7e-93
XLOC_001298	polyA-TCONS_00044375	A05:2269558:2271625:-	C04	S	89.946	98	0
XLOC_001300	polyA-TCONS_00044390	A05:2315094:2315938:-	C04	S	99.281	100	4.47e-141
XLOC_001308	polyA-TCONS_00044808	A05:4430844:4432588:-	C07	S	89.024	44	1.29e-134
XLOC_001312	polyA-TCONS_00044921	A05:5031207:5034856:-	C04	S	92.659	97	0
XLOC_001315	polyA-TCONS_00045020	A05:5496654:5497247:-	C04	S	91.587	99	2.26e-159
XLOC_001316	polyA-TCONS_00045054	A05:5691854:5692916:-	C04	S	96.396	93	4.83e-154
XLOC_001317	polyA-TCONS_00045091	A05:5795737:5796929:-	C08	S	94.714	100	3.39e-93
XLOC_001321	polyA-TCONS_00045192	A05:6329409:6330567:-	C03	S	78.158	46	3.41e-55
XLOC_001322	polyA-TCONS_00045222	A05:6500632:6501932:-	C04	S	98.753	97	0
XLOC_001324	polyA-TCONS_00045263	A05:6781756:6783297:-	C07	S	95.635	95	0
XLOC_001325	polyA-TCONS_00045269	A05:6809433:6812173:-	C04	S	88.1	91	2.12e-167
XLOC_001326	polyA-TCONS_00045289	A05:7050093:7050736:-	C03	S	79.909	43	1.7e-36
XLOC_001327	polyA-TCONS_00045293	A05:7076805:7078709:-	C02	S	96.037	97	1.91e-149
XLOC_001329	polyA-TCONS_00045377	A05:7562384:7563288:-	C03	S	93.358	89	9.28e-109
XLOC_001333	polyA-TCONS_00045419	A05:8165719:8166568:-	C02	S	83.444	70	6.24e-31
XLOC_001336	polyA-TCONS_00045491	A05:8693089:8693449:-	C06	S	98.693	100	8.94e-72
XLOC_001337	polyA-TCONS_00045497	A05:8754103:8756434:-	C06	S	97.153	43	2.07e-132
XLOC_001341	polyA-TCONS_00045617	A05:9484229:9487531:-	C06	S	92.424	100	1.15e-72
XLOC_001346	polyA-TCONS_00045726	A05:10406914:10409152:-	C05	S	95.197	69	0
XLOC_001347	polyA-TCONS_00045742	A05:10472373:10474553:-	C04	S	89.731	50	2.35e-143
XLOC_001354	polyA-TCONS_00045876	A05:11868612:11871092:-	C03	S	97.753	55	3.01e-173
XLOC_001355	polyA-TCONS_00045900	A05:11997551:11998632:-	C08	S	97.285	100	6.7e-103
XLOC_001356	polyA-TCONS_00045930	A05:12197211:12198856:-	C07	S	96.169	100	0
XLOC_001361	polyA-TCONS_00046008	A05:13686736:13687323:-	C09	S	98.329	100	0
XLOC_001363	polyA-TCONS_00046025	A05:13822988:13824257:-	C02	S	95.05	88	9.18e-85
XLOC_001366	polyA-TCONS_00046129	A05:14565600:14568446:-	C05	S	90.244	58	4.08e-67
XLOC_001367	polyA-TCONS_00046146	A05:14601321:14604866:-	C05	S	93.003	98	0
XLOC_001376	polyA-TCONS_00046460	A05:16872943:16875439:-	C06	S	91.337	81	2.58e-153
XLOC_001377	polyA-TCONS_00046469	A05:16894512:16895032:-	C05	S	96.657	88	1.88e-169
XLOC_001383	polyA-TCONS_00047012	A05:19035205:19037085:-	C05	S	91.176	67	3.74e-84
XLOC_001385	polyA-TCONS_00047231	A05:19715481:19716765:-	C05	S	95.545	92	0
XLOC_001387	polyA-TCONS_00047372	A05:20269279:20270226:-	C08	S	87.537	99	8.86e-99
XLOC_001388	polyA-TCONS_00047440	A05:20456787:20462722:-	C01	S	83.886	95	1.89e-106
XLOC_001393	polyA-TCONS_00047543	A05:20809731:20811077:-	C05	S	91.728	100	0
XLOC_001394	polyA-TCONS_00047588	A05:20933003:20933998:-	C05	S	93.073	100	0
XLOC_001396	polyA-TCONS_00047611	A05:21079357:21079687:-	C05	S	97.531	100	1.41e-73
XLOC_001398	polyA-TCONS_00047929	A05:22584383:22586345:-	C06	S	86.379	75	2.27e-177
XLOC_001408	polyA-TCONS_00048239	A05_random:302946:304559:+	C04	S	87.243	43	2.04e-69
XLOC_001416	polyA-TCONS_00048346	A05_random:1222138:1223249:+	C06	S	98.425	97	0
XLOC_001427	polyA-TCONS_00048597	A05_random:277014:279064:-	C08	S	93.421	51	1.09e-90
XLOC_001440	polyA-TCONS_00048780	A05_random:2265994:2267195:-	C01	S	96.886	84	2.7e-135
XLOC_001441	polyA-TCONS_00048783	A05_random:2339379:2340303:-	C05	S	98.371	97	0
XLOC_001442	polyA-TCONS_00048852	A05_random:2720558:2721550:-	C09	S	84.255	84	3.36e-54
XLOC_001443	polyA-TCONS_00048853	A05_random:2721692:2722706:-	C06	S	96.226	62	4.52e-68
XLOC_001448	polyA-TCONS_00049035	A06:497661:501495:+	C06	S	98.611	67	1.1e-142
XLOC_001450	polyA-TCONS_00049094	A06:764384:765426:+	C08	S	93.522	98	0
XLOC_001452	polyA-TCONS_00049118	A06:849244:851581:+	C06	S	89.171	81	0
XLOC_001453	polyA-TCONS_00049159	A06:1060365:1061705:+	C06	S	95.372	100	0
XLOC_001456	polyA-TCONS_00049227	A06:1300213:1301281:+	C06	S	95.668	100	0
XLOC_001459	polyA-TCONS_00049338	A06:2036401:2037384:+	C06	S	93.396	90	0
XLOC_001462	polyA-TCONS_00049514	A06:2712868:2713542:+	C05	S	81.988	95	1.1e-63
XLOC_001465	polyA-TCONS_00049932	A06:3974530:3975655:+	C03	S	93.886	99	0
XLOC_001466	polyA-TCONS_00050093	A06:4871251:4872822:+	C02	S	94.5	43	2.12e-82
XLOC_001469	polyA-TCONS_00050252	A06:5500652:5501072:+	C05	S	95.89	98	3.3e-96
XLOC_001470	polyA-TCONS_00050320	A06:5708940:5709847:+	C02	S	96.316	100	5.98e-177
XLOC_001471	polyA-TCONS_00050337	A06:5835566:5836861:+	C08	S	82.222	58	8.92e-142
XLOC_001473	polyA-TCONS_00050618	A06:6678819:6680447:+	C05	S	96.799	88	0
XLOC_001475	polyA-TCONS_00050668	A06:7054540:7059619:+	C05	S	98.885	94	1.34e-134
XLOC_001477	polyA-TCONS_00050696	A06:7278985:7281431:+	C09	S	96.104	64	2.43e-102
XLOC_001482	polyA-TCONS_00050883	A06:8201406:8202009:+	C05	S	93.38	99	1.41e-114
XLOC_001484	polyA-TCONS_00050928	A06:8430143:8430734:+	C05	S	90.667	78	3.01e-138
XLOC_001493	polyA-TCONS_00051203	A06:9781534:9782354:+	C03	S	89.385	66	3.96e-55
XLOC_001497	polyA-TCONS_00051380	A06:10767167:10768585:+	C03	S	90.466	97	9.55e-167
XLOC_001501	polyA-TCONS_00051482	A06:12059384:12061134:+	C04	S	90.476	98	8.83e-128
XLOC_001502	polyA-TCONS_00051524	A06:12332477:12333550:+	C03	S	95.326	99	0
XLOC_001506	polyA-TCONS_00051540	A06:12636968:12649748:+	C07	S	94.08	100	0
XLOC_001508	polyA-TCONS_00051552	A06:12800220:12806192:+	C07	S	96.31	97	0
XLOC_001513	polyA-TCONS_00051684	A06:14542287:14542646:+	C03	S	94.096	100	9.72e-111
XLOC_001514	polyA-TCONS_00051701	A06:14651374:14653474:+	C03	S	90.431	97	0
XLOC_001515	polyA-TCONS_00051785	A06:15324825:15326496:+	C04	S	94.994	68	0
XLOC_001516	polyA-TCONS_00051949	A06:16155644:16156935:+	C03	S	93.46	99	0
XLOC_001519	polyA-TCONS_00051994	A06:16329333:16332101:+	C03	S	94.955	99	0
XLOC_001523	polyA-TCONS_00052270	A06:17850555:17851269:+	C03	S	90.402	99	9.24e-113
XLOC_001524	polyA-TCONS_00052369	A06:18315989:18317531:+	C08	S	76.329	51	7.2e-47
XLOC_001525	polyA-TCONS_00052438	A06:18803005:18804093:+	C07	S	84.055	100	5.91e-122
XLOC_001528	polyA-TCONS_00052493	A06:19157813:19160008:+	C08	S	90.711	42	0
XLOC_001530	polyA-TCONS_00052691	A06:20204215:20205325:+	C07	S	86.517	73	7.45e-107
XLOC_001531	polyA-TCONS_00052723	A06:20269138:20269641:+	C02	S	83.333	51	1.05e-47
XLOC_001533	polyA-TCONS_00052839	A06:20806746:20808912:+	C07	S	93.808	99	0
XLOC_001535	polyA-TCONS_00052876	A06:20929342:20930337:+	C09	S	93.972	60	4.61e-118
XLOC_001538	polyA-TCONS_00053178	A06:22100881:22103163:+	C04	S	96.622	94	3.68e-136
XLOC_001542	polyA-TCONS_00053237	A06:22492240:22502652:+	C09	S	95.625	100	5.39e-67
XLOC_001547	polyA-TCONS_00053442	A06:23428547:23431748:+	C06	S	91.837	57	0
XLOC_001550	polyA-TCONS_00053608	A06:24083109:24085946:+	C04	S	97.017	99	0
XLOC_001551	polyA-TCONS_00053681	A06:33792:38273:-	C03	S	84.862	70	3.06e-107
XLOC_001553	polyA-TCONS_00053772	A06:621068:623065:-	C06	S	87.563	97	0
XLOC_001555	polyA-TCONS_00053823	A06:788707:789898:-	C06	S	97.65	52	0
XLOC_001571	polyA-TCONS_00054626	A06:3898246:3899109:-	C05	S	87.668	98	9.61e-110
XLOC_001572	polyA-TCONS_00054636	A06:3934979:3936692:-	C05	S	91.124	40	0
XLOC_001574	polyA-TCONS_00054693	A06:4212291:4212782:-	C06	S	97	95	1.35e-40
XLOC_001575	polyA-TCONS_00054694	A06:4214633:4216415:-	C04	S	80.37	56	1.17e-102
XLOC_001580	polyA-TCONS_00054986	A06:5420714:5422657:-	C07	S	94.521	99	0
XLOC_001582	polyA-TCONS_00055050	A06:5616589:5620736:-	C05	S	93.78	88	0
XLOC_001583	polyA-TCONS_00055120	A06:5987714:5988950:-	C05	S	98.299	91	0
XLOC_001586	polyA-TCONS_00055270	A06:6460923:6461273:-	C05	S	95.139	100	6.17e-58
XLOC_001588	polyA-TCONS_00055286	A06:6491599:6492868:-	C05	S	91.176	99	0
XLOC_001589	polyA-TCONS_00055302	A06:6543909:6544759:-	C05	S	95.407	91	0
XLOC_001590	polyA-TCONS_00055310	A06:6633954:6636188:-	C03	S	80.263	42	1.09e-101
XLOC_001591	polyA-TCONS_00055338	A06:6793881:6795351:-	C08	S	93.548	41	4.4e-84
XLOC_001593	polyA-TCONS_00055382	A06:6933146:6934651:-	C05	S	97.44	87	0
XLOC_001598	polyA-TCONS_00055654	A06:8244911:8245742:-	C05	S	98.582	100	7.38e-140
XLOC_001600	polyA-TCONS_00055686	A06:8344897:8345469:-	C02	S	95.862	92	6.87e-130
XLOC_001601	polyA-TCONS_00055738	A06:8695041:8696702:-	C07	S	86.496	59	7.55e-77
XLOC_001603	polyA-TCONS_00055748	A06:8769194:8770892:-	C08	S	96.735	70	9.53e-112
XLOC_001605	polyA-TCONS_00055797	A06:9187039:9190711:-	C08	S	89.6	99	0
XLOC_001608	polyA-TCONS_00055927	A06:10067553:10069198:-	C08	S	88.503	53	1.55e-119
XLOC_001618	polyA-TCONS_00056061	A06:11305089:11305791:-	C08	S	83.234	79	6.58e-32
XLOC_001620	polyA-TCONS_00056093	A06:11500330:11501146:-	C09	S	91.011	61	4.43e-168
XLOC_001622	polyA-TCONS_00056104	A06:11804314:11805616:-	C03	S	95.134	100	0
XLOC_001628	polyA-TCONS_00056150	A06:12852110:12854375:-	C07	S	95.63	89	0
XLOC_001629	polyA-TCONS_00056181	A06:13291599:13293093:-	C03	S	93.839	74	8.88e-180
XLOC_001630	polyA-TCONS_00056213	A06:13995997:13996608:-	C08	S	79.752	42	4.8e-32
XLOC_001634	polyA-TCONS_00056367	A06:15001554:15004111:-	C02	S	97.172	52	0
XLOC_001635	polyA-TCONS_00056457	A06:15679486:15681206:-	C06	S	96.907	69	1.96e-38
XLOC_001636	polyA-TCONS_00056464	A06:15683648:15685371:-	C06	S	95.643	90	0
XLOC_001637	polyA-TCONS_00056474	A06:15771014:15778002:-	C06	S	96.286	100	1.16e-161
XLOC_001638	polyA-TCONS_00056490	A06:15899945:15925629:-	C06	S	96.733	69	0
XLOC_001639	polyA-TCONS_00056493	A06:15966132:15967703:-	C08	S	90.756	80	1.21e-84
XLOC_001643	polyA-TCONS_00056574	A06:16199649:16201450:-	C04	S	96.629	67	0
XLOC_001646	polyA-TCONS_00056656	A06:16603003:16604832:-	C03	S	92.799	97	0
XLOC_001650	polyA-TCONS_00056758	A06:17215533:17217485:-	C04	S	92.742	41	5.87e-44
XLOC_001653	polyA-TCONS_00056940	A06:18206117:18206617:-	C07	S	94.096	100	5.62e-114
XLOC_001654	polyA-TCONS_00056980	A06:18368965:18369648:-	C05	S	90.187	100	5.24e-72
XLOC_001655	polyA-TCONS_00056983	A06:18381876:18384788:-	C07	S	99.254	100	1.36e-62
XLOC_001657	polyA-TCONS_00057027	A06:18584694:18586365:-	C06	S	96.154	96	0
XLOC_001658	polyA-TCONS_00057100	A06:18860892:18861539:-	C07	S	90.511	82	2.96e-93
XLOC_001668	polyA-TCONS_00057366	A06:20139904:20141225:-	C05	S	91.927	87	2.36e-145
XLOC_001669	polyA-TCONS_00057395	A06:20279835:20281427:-	C01	S	92.812	83	0
XLOC_001674	polyA-TCONS_00057568	A06:20914959:20915663:-	C07	S	97.583	91	1.68e-159
XLOC_001678	polyA-TCONS_00057682	A06:21445761:21447294:-	C08	S	91.795	68	0
XLOC_001679	polyA-TCONS_00057699	A06:21478155:21478605:-	C07	S	96.491	62	3.03e-102
XLOC_001681	polyA-TCONS_00057932	A06:22560287:22560825:-	C02	S	97.826	53	7.29e-38
XLOC_001682	polyA-TCONS_00057973	A06:22720101:22720907:-	C09	S	86.859	47	1.17e-88
XLOC_001684	polyA-TCONS_00058011	A06:22984668:22986587:-	C07	S	97.412	91	0
XLOC_001686	polyA-TCONS_00058146	A06:23579441:23581460:-	C09	S	78.814	54	1.36e-151
XLOC_001689	polyA-TCONS_00058302	A06:24130392:24133686:-	C09	S	95.181	43	2.3e-29
XLOC_001690	polyA-TCONS_00058349	A06:24218243:24219001:-	C07	S	96.479	43	9.14e-130
XLOC_001692	polyA-TCONS_00058631	A06_random:416019:423243:+	C07	S	96.143	60	3.7e-168
XLOC_001693	polyA-TCONS_00058685	A06_random:752584:754296:+	C03	S	83.673	77	1.92e-82
XLOC_001694	polyA-TCONS_00058692	A06_random:889481:890650:+	C07	S	97.246	95	0
XLOC_001697	polyA-TCONS_00058736	A06_random:1390805:1392482:+	C03	S	94.728	81	0
XLOC_001700	polyA-TCONS_00058829	A06_random:1801908:1802862:+	C07	S	93.814	100	1.51e-162
XLOC_001706	polyA-TCONS_00059114	A06_random:839507:840496:-	C05	S	94.628	92	4.57e-102
XLOC_001707	polyA-TCONS_00059185	A06_random:1252707:1255726:-	C03	S	92.057	56	0
XLOC_001708	polyA-TCONS_00059237	A06_random:1725404:1726913:-	C07	S	89.048	83	5.1e-64
XLOC_001709	polyA-TCONS_00059301	A06_random:1867109:1869814:-	C04	S	89.73	44	1.69e-129
XLOC_001711	polyA-TCONS_00059414	A07:29218:30493:+	C02	S	86.486	98	3.52e-156
XLOC_001713	polyA-TCONS_00059594	A07:961813:962894:+	C07	S	92.265	88	0
XLOC_001715	polyA-TCONS_00059671	A07:1384183:1389984:+	C08	S	94.757	45	0
XLOC_001719	polyA-TCONS_00059697	A07:1602055:1603210:+	C09	S	87.665	44	2.8e-69
XLOC_001720	polyA-TCONS_00059731	A07:1866832:1868797:+	C09	S	97.183	63	0
XLOC_001721	polyA-TCONS_00059806	A07:2511027:2512535:+	C01	S	94.761	95	0
XLOC_001726	polyA-TCONS_00059954	A07:3469971:3471927:+	C09	S	91.593	50	1.25e-82
XLOC_001739	polyA-TCONS_00060111	A07:5559220:5560542:+	C07	S	83.766	53	3.94e-73
XLOC_001740	polyA-TCONS_00060139	A07:5792202:5793542:+	C07	S	85.034	93	1.06e-72
XLOC_001743	polyA-TCONS_00060192	A07:6315849:6317040:+	C08	S	93.089	95	1.63e-96
XLOC_001744	polyA-TCONS_00060231	A07:6707742:6709154:+	C08	S	98.294	95	0
XLOC_001745	polyA-TCONS_00060267	A07:7016180:7016723:+	C08	S	96.564	100	1.79e-134
XLOC_001748	polyA-TCONS_00060340	A07:7813566:7814790:+	C07	S	88.169	75	3.64e-110
XLOC_001750	polyA-TCONS_00060412	A07:8349393:8351043:+	C07	S	98.81	100	0
XLOC_001752	polyA-TCONS_00060488	A07:8983995:8986075:+	C07	S	89.427	76	0
XLOC_001753	polyA-TCONS_00060546	A07:9364136:9365781:+	C02	S	92.257	77	0
XLOC_001756	polyA-TCONS_00060636	A07:10065238:10066660:+	C05	S	95.041	70	1.15e-101
XLOC_001762	polyA-TCONS_00060735	A07:10819711:10820317:+	C01	S	85.577	46	4.13e-52
XLOC_001769	polyA-TCONS_00061017	A07:12461955:12463344:+	C04	S	91.343	92	0
XLOC_001770	polyA-TCONS_00061099	A07:12885142:12888690:+	C07	S	87.629	61	3.69e-119
XLOC_001775	polyA-TCONS_00061362	A07:14009025:14011931:+	C06	S	94.167	66	0
XLOC_001776	polyA-TCONS_00061367	A07:14102561:14105148:+	C04	S	84.211	42	4.13e-53
XLOC_001781	polyA-TCONS_00061635	A07:15433493:15434609:+	C06	S	85.852	84	4.13e-173
XLOC_001784	polyA-TCONS_00061807	A07:15971632:15974419:+	C06	S	87.817	45	5.15e-56
XLOC_001785	polyA-TCONS_00061874	A07:16219624:16220732:+	C04	S	97.753	100	8.68e-128
XLOC_001788	polyA-TCONS_00061969	A07:16822918:16823544:+	C09	S	93.443	48	5.63e-96
XLOC_001790	polyA-TCONS_00062017	A07:17010126:17010632:+	C06	S	98.913	86	7.82e-89
XLOC_001793	polyA-TCONS_00062118	A07:17529870:17531054:+	C06	S	95.786	83	0
XLOC_001795	polyA-TCONS_00062184	A07:17911646:17913438:+	C06	S	87.937	88	0
XLOC_001796	polyA-TCONS_00062190	A07:18053429:18055376:+	C06	S	93.921	97	0
XLOC_001798	polyA-TCONS_00062201	A07:18183257:18183703:+	C06	S	93.931	94	1.04e-146
XLOC_001799	polyA-TCONS_00062332	A07:18843126:18844381:+	C06	S	94.683	95	0
XLOC_001800	polyA-TCONS_00062369	A07:18954146:18954829:+	C06	S	97.554	85	2.31e-158
XLOC_001802	polyA-TCONS_00062397	A07:19167155:19170294:+	C04	S	90.286	46	2.54e-126
XLOC_001807	polyA-TCONS_00062536	A07:19824183:19826400:+	C06	S	89.974	93	8.98e-141
XLOC_001815	polyA-TCONS_00062864	A07:21291823:21293797:+	C04	S	85.776	47	0
XLOC_001817	polyA-TCONS_00062902	A07:21475774:21476470:+	C01	S	93.824	94	1.32e-142
XLOC_001820	polyA-TCONS_00063035	A07:21909727:21910431:+	C05	S	85.802	65	7.91e-42
XLOC_001821	polyA-TCONS_00063091	A07:22115779:22117407:+	C06	S	95.251	100	0
XLOC_001825	polyA-TCONS_00063201	A07:22641792:22642075:+	C06	S	95.918	91	1.04e-84
XLOC_001828	polyA-TCONS_00063370	A07:23304749:23306044:+	C06	S	95.232	98	0
XLOC_001832	polyA-TCONS_00063631	A07:290300:292740:-	C09	S	89.036	78	0
XLOC_001833	polyA-TCONS_00063698	A07:726921:727713:-	C03	S	97.407	100	3.6e-128
XLOC_001834	polyA-TCONS_00063702	A07:739751:740509:-	C07	S	96.257	79	1.92e-171
XLOC_001836	polyA-TCONS_00063766	A07:1131186:1132048:-	C07	S	97.625	92	0
XLOC_001838	polyA-TCONS_00063778	A07:1252168:1253825:-	C03	S	93.213	65	1.24e-85
XLOC_001839	polyA-TCONS_00063787	A07:1387817:1388977:-	C08	S	96.959	71	2.01e-139
XLOC_001840	polyA-TCONS_00063808	A07:1641371:1643053:-	C07	S	95.312	90	8.29e-112
XLOC_001843	polyA-TCONS_00063873	A07:2353584:2354102:-	C07	S	100	91	2.07e-113
XLOC_001845	polyA-TCONS_00063905	A07:2735733:2736024:-	C07	S	96.97	100	1.43e-73
XLOC_001847	polyA-TCONS_00063951	A07:3262617:3265651:-	C07	S	85.679	69	9.88e-107
XLOC_001848	polyA-TCONS_00063966	A07:3318149:3320536:-	C07	S	96.85	51	1.16e-117
XLOC_001854	polyA-TCONS_00064231	A07:5884894:5885764:-	C07	S	95.024	100	0
XLOC_001855	polyA-TCONS_00064248	A07:6126778:6127919:-	C02	S	93.931	73	3.81e-159
XLOC_001858	polyA-TCONS_00064370	A07:6820715:6821023:-	C08	S	97.633	99	1.91e-77
XLOC_001859	polyA-TCONS_00064405	A07:7093497:7094852:-	C08	S	95.74	94	0
XLOC_001862	polyA-TCONS_00064491	A07:8050138:8051834:-	C07	S	94.309	97	0
XLOC_001866	polyA-TCONS_00064727	A07:9330437:9331688:-	C03	S	95.752	75	1.36e-137
XLOC_001867	polyA-TCONS_00064733	A07:9401627:9403114:-	C02	S	95.846	99	9.65e-151
XLOC_001883	polyA-TCONS_00064933	A07:10992774:10993447:-	C01	S	94.904	100	1.73e-136
XLOC_001884	polyA-TCONS_00064971	A07:11170016:11172205:-	C09	S	93.064	78	1.42e-138
XLOC_001885	polyA-TCONS_00064982	A07:11183852:11185192:-	C06	S	95.522	50	7.04e-54
XLOC_001889	polyA-TCONS_00065108	A07:11728936:11729926:-	C09	S	78.97	89	8.31e-126
XLOC_001891	polyA-TCONS_00065224	A07:12469251:12474633:-	C02	S	94.684	100	0
XLOC_001893	polyA-TCONS_00065339	A07:13128867:13129732:-	C08	S	94.937	75	0
XLOC_001896	polyA-TCONS_00065369	A07:13304883:13307324:-	C01	S	87.638	89	5.06e-141
XLOC_001904	polyA-TCONS_00065518	A07:14012549:14015306:-	C06	S	88.608	100	4.72e-101
XLOC_001905	polyA-TCONS_00065535	A07:14154771:14156490:-	C04	S	90.238	85	2.71e-151
XLOC_001913	polyA-TCONS_00065730	A07:14935525:14936257:-	C06	S	98.423	99	0
XLOC_001915	polyA-TCONS_00065850	A07:15518851:15520103:-	C06	S	97.111	89	0
XLOC_001917	polyA-TCONS_00065993	A07:16086979:16088751:-	C06	S	97.698	93	0
XLOC_001918	polyA-TCONS_00066008	A07:16191545:16192780:-	C01	S	95.74	99	0
XLOC_001922	polyA-TCONS_00066225	A07:17141921:17142985:-	C06	S	91.892	95	5.87e-158
XLOC_001923	polyA-TCONS_00066280	A07:17431487:17432168:-	C03	S	87.045	74	1.7e-69
XLOC_001924	polyA-TCONS_00066401	A07:17909866:17910890:-	C06	S	94.737	96	2.2e-166
XLOC_001929	polyA-TCONS_00066844	A07:19926994:19927948:-	C06	S	83.432	86	5.85e-78
XLOC_001930	polyA-TCONS_00066850	A07:19995181:19995995:-	C06	S	94.083	100	1.52e-142
XLOC_001931	polyA-TCONS_00066856	A07:20011608:20013807:-	C01	S	93.496	84	4.07e-153
XLOC_001935	polyA-TCONS_00066941	A07:20441076:20449292:-	C06	S	99.283	100	1.53e-141
XLOC_001942	polyA-TCONS_00067337	A07:21999335:22001607:-	C07	S	97.581	55	7.88e-53
XLOC_001944	polyA-TCONS_00067341	A07:22026314:22026626:-	C06	S	93.296	100	3.68e-69
XLOC_001946	polyA-TCONS_00067354	A07:22073046:22073839:-	C06	S	96.689	40	1.04e-64
XLOC_001956	polyA-TCONS_00067786	A07:23640351:23641445:-	C06	S	97.627	100	0
XLOC_001957	polyA-TCONS_00067799	A07:23666483:23667593:-	C06	S	95.139	86	0
XLOC_001963	polyA-TCONS_00068134	A07_random:376528:377891:+	C07	S	93.617	99	0
XLOC_001965	polyA-TCONS_00068165	A07_random:608764:610269:+	C09	S	89.456	59	1.96e-100
XLOC_001968	polyA-TCONS_00068248	A07_random:1187075:1188692:+	C06	S	76.725	49	1.01e-92
XLOC_001969	polyA-TCONS_00068286	A07_random:1346876:1347151:+	C06	S	89.944	87	1.34e-58
XLOC_001971	polyA-TCONS_00068389	A07_random:1910678:1913498:+	C06	S	98.501	100	0
XLOC_001972	polyA-TCONS_00068423	A07_random:2000554:2002619:+	C03	S	94.783	42	9.66e-97
XLOC_001974	polyA-TCONS_00068460	A07_random:80370:82736:-	C07	S	86.458	40	1.69e-77
XLOC_001976	polyA-TCONS_00068487	A07_random:239548:240465:-	C07	S	96.689	92	0
XLOC_001977	polyA-TCONS_00068507	A07_random:327928:328873:-	C07	S	95.023	78	0
XLOC_001979	polyA-TCONS_00068529	A07_random:520256:521622:-	C07	S	89.754	51	1.17e-81
XLOC_001982	polyA-TCONS_00068555	A07_random:702132:703043:-	C06	S	86.538	42	6.91e-72
XLOC_001985	polyA-TCONS_00068571	A07_random:795874:797406:-	C07	S	93.924	100	0
XLOC_001986	polyA-TCONS_00068600	A07_random:925319:928201:-	C09	S	100	53	4.69e-113
XLOC_001987	polyA-TCONS_00068617	A07_random:1042540:1044086:-	C02	S	86.31	91	0
XLOC_001991	polyA-TCONS_00068784	A07_random:1822131:1824439:-	C05	S	94.93	57	0
XLOC_001994	polyA-TCONS_00069078	A08:902422:903102:+	C03	S	97.638	100	4.08e-121
XLOC_001999	polyA-TCONS_00069177	A08:1578130:1580097:+	C01	S	92.537	58	0
XLOC_002000	polyA-TCONS_00069244	A08:2041940:2042776:+	C08	S	96.642	99	1.39e-123
XLOC_002002	polyA-TCONS_00069254	A08:2253426:2255474:+	C08	S	97.368	91	1.24e-106
XLOC_002005	polyA-TCONS_00069290	A08:2548674:2549818:+	C03	S	89.722	50	2.16e-126
XLOC_002007	polyA-TCONS_00069320	A08:2747738:2749061:+	C08	S	92.562	95	0
XLOC_002014	polyA-TCONS_00069442	A08:3475060:3477003:+	C07	S	93.017	99	0
XLOC_002017	polyA-TCONS_00069565	A08:5187993:5190719:+	C01	S	94.722	97	5.42e-155
XLOC_002019	polyA-TCONS_00069694	A08:6324848:6325707:+	C05	S	96.266	99	0
XLOC_002021	polyA-TCONS_00069731	A08:6698511:6700884:+	C01	S	92.673	52	0
XLOC_002028	polyA-TCONS_00069904	A08:7948903:7950029:+	C08	S	93.357	40	4.58e-113
XLOC_002029	polyA-TCONS_00069915	A08:8051023:8052257:+	C06	S	82.43	72	4.13e-99
XLOC_002039	polyA-TCONS_00070223	A08:10063266:10065099:+	C01	S	91.879	74	1.29e-165
XLOC_002041	polyA-TCONS_00070253	A08:10275809:10277669:+	C05	S	97.041	62	2.78e-75
XLOC_002045	polyA-TCONS_00070290	A08:10479376:10480208:+	C03	S	89.892	87	4.66e-163
XLOC_002047	polyA-TCONS_00070340	A08:10732820:10734255:+	C03	S	87.597	80	0
XLOC_002048	polyA-TCONS_00070343	A08:10750343:10751877:+	C06	S	98	91	3.26e-94
XLOC_002049	polyA-TCONS_00070346	A08:10768787:10771595:+	C03	S	89.869	98	0
XLOC_002056	polyA-TCONS_00070478	A08:11396163:11397809:+	C01	S	97.549	100	5.48e-95
XLOC_002057	polyA-TCONS_00070565	A08:11848823:11849454:+	C08	S	98.858	100	0
XLOC_002058	polyA-TCONS_00070631	A08:12177810:12178904:+	C02	S	95.181	51	1.3e-68
XLOC_002064	polyA-TCONS_00070886	A08:13613289:13614576:+	C06	S	89.313	60	2.79e-137
XLOC_002065	polyA-TCONS_00070897	A08:13642479:13644142:+	C03	S	96.03	100	0
XLOC_002066	polyA-TCONS_00071012	A08:14129153:14130869:+	C03	S	89.426	69	2.25e-111
XLOC_002071	polyA-TCONS_00071154	A08:14722297:14722936:+	C03	S	93.333	100	9.99e-128
XLOC_002073	polyA-TCONS_00071213	A08:14969789:14970513:+	C03	S	89.589	95	1.17e-123
XLOC_002079	polyA-TCONS_00071880	A08:17357858:17358646:+	C05	S	81.703	60	1.06e-64
XLOC_002084	polyA-TCONS_00072130	A08:18085313:18086089:+	C08	S	96.819	100	0
XLOC_002093	polyA-TCONS_00072555	A08:995463:996878:-	C09	S	94.86	64	0
XLOC_002094	polyA-TCONS_00072673	A08:2077829:2078448:-	C08	S	95.035	71	4.48e-122
XLOC_002095	polyA-TCONS_00072681	A08:2143437:2146200:-	C01	S	80.639	43	1.89e-100
XLOC_002096	polyA-TCONS_00072702	A08:2201762:2202492:-	C08	S	97.356	100	0
XLOC_002097	polyA-TCONS_00072739	A08:2400556:2401110:-	C01	S	94.966	99	6.45e-130
XLOC_002102	polyA-TCONS_00072842	A08:3447697:3449132:-	C07	S	90.491	72	0
XLOC_002108	polyA-TCONS_00073017	A08:5704996:5706185:-	C08	S	98.701	65	4.05e-72
XLOC_002112	polyA-TCONS_00073092	A08:6324723:6325755:-	C05	S	98.061	100	3.56e-178
XLOC_002113	polyA-TCONS_00073126	A08:6516048:6517041:-	C09	S	96.581	100	1.8e-105
XLOC_002114	polyA-TCONS_00073144	A08:6682727:6683562:-	C04	S	90.104	83	2.68e-135
XLOC_002122	polyA-TCONS_00073294	A08:7744377:7750191:-	C08	S	98.058	83	3.96e-97
XLOC_002124	polyA-TCONS_00073329	A08:8048935:8049764:-	C06	S	98.233	100	9.3e-139
XLOC_002125	polyA-TCONS_00073350	A08:8178371:8185271:-	C08	S	81.176	43	1.28e-49
XLOC_002128	polyA-TCONS_00073368	A08:8332034:8333495:-	C07	S	86.982	58	4.04e-156
XLOC_002130	polyA-TCONS_00073388	A08:8504453:8505230:-	C03	S	95.152	99	2.26e-68
XLOC_002135	polyA-TCONS_00073518	A08:9454986:9455527:-	C03	S	96.716	75	1.27e-156
XLOC_002136	polyA-TCONS_00073543	A08:9520435:9522438:-	C04	S	93.034	69	0
XLOC_002138	polyA-TCONS_00073572	A08:9714017:9715370:-	C03	S	95.843	100	0
XLOC_002139	polyA-TCONS_00073575	A08:9715799:9717757:-	C03	S	98.349	100	0
XLOC_002140	polyA-TCONS_00073576	A08:9733011:9733834:-	C03	S	96.441	98	1.08e-128
XLOC_002141	polyA-TCONS_00073593	A08:9815449:9816980:-	C07	S	92.181	98	0
XLOC_002145	polyA-TCONS_00073707	A08:10435156:10435665:-	C03	S	96.296	100	3.1e-55
XLOC_002146	polyA-TCONS_00073732	A08:10476911:10478572:-	C03	S	88.77	99	3.85e-121
XLOC_002147	polyA-TCONS_00073761	A08:10616517:10618277:-	C05	S	94.798	76	7.13e-151
XLOC_002164	polyA-TCONS_00074462	A08:13961254:13962405:-	C08	S	86.681	66	2.25e-142
XLOC_002167	polyA-TCONS_00074549	A08:14396010:14397185:-	C03	S	97.331	94	0
XLOC_002173	polyA-TCONS_00074735	A08:15227025:15227631:-	C08	S	90.347	99	1.33e-86
XLOC_002174	polyA-TCONS_00074746	A08:15317864:15318744:-	C08	S	93.214	100	3.64e-113
XLOC_002176	polyA-TCONS_00074941	A08:16224891:16225452:-	C08	S	97.059	76	6.35e-59
XLOC_002177	polyA-TCONS_00075005	A08:16408313:16409228:-	C03	S	94.915	98	3.35e-128
XLOC_002178	polyA-TCONS_00075016	A08:16451881:16452451:-	C08	S	95.397	100	2.51e-104
XLOC_002180	polyA-TCONS_00075164	A08:16966153:16967017:-	C02	S	90.517	57	1.72e-121
XLOC_002182	polyA-TCONS_00075419	A08:17864550:17865941:-	C05	S	86.926	79	0
XLOC_002184	polyA-TCONS_00075776	A08:18927535:18928122:-	C08	S	95.161	99	4.57e-49
XLOC_002189	polyA-TCONS_00075978	A08_random:378399:380144:+	C02	S	86.772	56	6.76e-112
XLOC_002190	polyA-TCONS_00075997	A08_random:451066:453352:+	C07	S	94.963	44	0
XLOC_002193	polyA-TCONS_00076032	A08_random:971427:972411:+	C08	S	92.747	100	0
XLOC_002195	polyA-TCONS_00076042	A08_random:1105896:1107092:+	C05	S	98.607	44	0
XLOC_002196	polyA-TCONS_00076073	A08_random:1415464:1416310:+	C08	S	97.4	99	0
XLOC_002198	polyA-TCONS_00076081	A08_random:1481201:1482745:+	C04	S	98.413	92	1.34e-155
XLOC_002199	polyA-TCONS_00076136	A08_random:1740309:1741591:+	C07	S	96.512	91	9.77e-160
XLOC_002202	polyA-TCONS_00076221	A08_random:2013449:2021052:+	C08	S	94.59	100	0
XLOC_002214	polyA-TCONS_00076507	A08_random:1989875:1991814:-	C08	S	91.019	97	0
XLOC_002215	polyA-TCONS_00076549	A08_random:2111154:2113318:-	C08	S	94.225	87	6.51e-137
XLOC_002216	polyA-TCONS_00076612	A09:193380:196251:+	C09	S	95.465	71	0
XLOC_002220	polyA-TCONS_00076679	A09:506114:507788:+	C09	S	91.516	99	0
XLOC_002221	polyA-TCONS_00076721	A09:583157:583825:+	C09	S	96.167	97	2.12e-130
XLOC_002223	polyA-TCONS_00076761	A09:724697:727223:+	C09	S	96.581	100	1.15e-106
XLOC_002224	polyA-TCONS_00076771	A09:749065:750050:+	C05	S	82.353	52	4.92e-62
XLOC_002234	polyA-TCONS_00077129	A09:2270866:2271837:+	C09	S	89.346	96	0
XLOC_002236	polyA-TCONS_00077220	A09:2521147:2522730:+	C09	S	94.326	100	0
XLOC_002237	polyA-TCONS_00077329	A09:3041993:3043194:+	C04	S	92.5	75	0
XLOC_002241	polyA-TCONS_00077403	A09:3311678:3313664:+	C06	S	89.503	87	0
XLOC_002251	polyA-TCONS_00077801	A09:5096283:5097086:+	C09	S	92.727	96	6.41e-61
XLOC_002254	polyA-TCONS_00077930	A09:5822670:5826628:+	C07	S	96.028	52	0
XLOC_002255	polyA-TCONS_00077964	A09:5935404:5937501:+	C07	S	94.49	99	3.42e-156
XLOC_002261	polyA-TCONS_00078359	A09:8193822:8196008:+	C08	S	91.244	84	3.39e-78
XLOC_002263	polyA-TCONS_00078431	A09:8660058:8661167:+	C01	S	88.492	87	8.48e-167
XLOC_002264	polyA-TCONS_00078459	A09:8739838:8742606:+	C03	S	93.004	83	1.84e-95
XLOC_002265	polyA-TCONS_00078512	A09:8983685:8984692:+	C08	S	93.633	53	1.18e-108
XLOC_002269	polyA-TCONS_00078624	A09:9661602:9662437:+	C05	S	94.686	91	0
XLOC_002275	polyA-TCONS_00078725	A09:10457229:10458733:+	C01	S	95.575	93	0
XLOC_002277	polyA-TCONS_00078810	A09:11022574:11023178:+	C09	S	98.137	97	0
XLOC_002278	polyA-TCONS_00078817	A09:11038750:11039223:+	C09	S	94.135	100	8.66e-143
XLOC_002279	polyA-TCONS_00078848	A09:11212538:11213404:+	C01	S	90.574	74	2.38e-85
XLOC_002281	polyA-TCONS_00078890	A09:11665434:11667169:+	C09	S	96.782	100	0
XLOC_002290	polyA-TCONS_00079084	A09:12985996:12987624:+	C03	S	92.357	49	2.34e-123
XLOC_002291	polyA-TCONS_00079092	A09:13084138:13084751:+	C09	S	97.08	98	8.76e-129
XLOC_002294	polyA-TCONS_00079146	A09:13472396:13473135:+	C06	S	94.771	55	4.76e-61
XLOC_002297	polyA-TCONS_00079186	A09:13821847:13822698:+	C02	S	97.318	99	0
XLOC_002300	polyA-TCONS_00079292	A09:14372184:14374665:+	C05	S	88.401	56	4.56e-104
XLOC_002307	polyA-TCONS_00079442	A09:15970299:15970794:+	C05	S	80.745	78	4.76e-56
XLOC_002308	polyA-TCONS_00079473	A09:16216483:16230951:+	C03	S	97.222	64	8.88e-63
XLOC_002310	polyA-TCONS_00079549	A09:17061110:17062146:+	C03	S	85.467	55	2.78e-79
XLOC_002312	polyA-TCONS_00079568	A09:17208138:17209398:+	C05	S	93.01	94	0
XLOC_002315	polyA-TCONS_00079661	A09:18103439:18104489:+	C03	S	83.534	68	2.2e-126
XLOC_002319	polyA-TCONS_00079727	A09:18810235:18811975:+	C03	S	92.45	99	0
XLOC_002324	polyA-TCONS_00079859	A09:19968116:19970453:+	C03	S	81.558	46	1.3e-76
XLOC_002326	polyA-TCONS_00079893	A09:20139198:20140870:+	C07	S	91.232	69	0
XLOC_002327	polyA-TCONS_00079905	A09:20181664:20183342:+	C06	S	99.429	50	4.06e-85
XLOC_002331	polyA-TCONS_00079982	A09:20739739:20741783:+	C09	S	94.828	48	1.81e-177
XLOC_002335	polyA-TCONS_00080099	A09:21532731:21535684:+	C08	S	98.44	99	0
XLOC_002344	polyA-TCONS_00080321	A09:22702067:22704363:+	C08	S	84.967	54	0
XLOC_002347	polyA-TCONS_00080392	A09:23172102:23172957:+	C06	S	96.897	73	9.88e-135
XLOC_002348	polyA-TCONS_00080394	A09:23211617:23214752:+	C08	S	97.526	99	0
XLOC_002350	polyA-TCONS_00080414	A09:23348314:23349579:+	C01	S	94.933	60	0
XLOC_002353	polyA-TCONS_00080492	A09:23766365:23770051:+	C08	S	96.501	40	1.37e-159
XLOC_002354	polyA-TCONS_00080533	A09:23954552:23958267:+	C04	S	94.737	52	1.02e-85
XLOC_002357	polyA-TCONS_00080613	A09:24327462:24328211:+	C07	S	95.622	95	0
XLOC_002358	polyA-TCONS_00080636	A09:24467554:24468471:+	C08	S	96.173	99	2.01e-180
XLOC_002360	polyA-TCONS_00080649	A09:24569755:24570484:+	C08	S	95.679	97	1.57e-67
XLOC_002363	polyA-TCONS_00080680	A09:24706230:24706984:+	C08	S	92.857	70	9.17e-130
XLOC_002366	polyA-TCONS_00080733	A09:25047619:25049647:+	C06	S	92.898	99	7.76e-142
XLOC_002367	polyA-TCONS_00080769	A09:25147641:25148205:+	C08	S	94.801	100	1.37e-141
XLOC_002368	polyA-TCONS_00080770	A09:25158478:25159568:+	C02	S	91.688	83	3.76e-152
XLOC_002369	polyA-TCONS_00080796	A09:25279814:25280517:+	C04	S	83.636	53	4.28e-78
XLOC_002370	polyA-TCONS_00080824	A09:25431145:25434452:+	C09	S	92.221	62	0
XLOC_002376	polyA-TCONS_00081368	A09:27704736:27705359:+	C08	S	92.683	70	3.82e-112
XLOC_002383	polyA-TCONS_00081974	A09:30476981:30477596:+	C08	S	92.195	94	3.74e-77
XLOC_002387	polyA-TCONS_00082094	A09:30998527:30999409:+	C04	S	88.654	88	3.02e-125
XLOC_002388	polyA-TCONS_00082259	A09:31665505:31666334:+	C08	S	96	99	0
XLOC_002389	polyA-TCONS_00082274	A09:31690172:31690981:+	C08	S	90.705	81	2.07e-110
XLOC_002390	polyA-TCONS_00082306	A09:31812452:31813518:+	C08	S	90.011	100	0
XLOC_002391	polyA-TCONS_00082315	A09:31893484:31911577:+	C03	S	94.33	92	0
XLOC_002398	polyA-TCONS_00082434	A09:32489695:32492600:+	C08	S	94.983	99	0
XLOC_002399	polyA-TCONS_00082459	A09:32574713:32575217:+	C08	S	78.319	67	8.15e-28
XLOC_002401	polyA-TCONS_00082540	A09:32830676:32831784:+	C08	S	93.995	98	1.63e-163
XLOC_002402	polyA-TCONS_00082625	A09:33264884:33266255:+	C08	S	89.892	87	0
XLOC_002403	polyA-TCONS_00082681	A09:33406313:33408043:+	C08	S	98.431	44	0
XLOC_002406	polyA-TCONS_00082839	A09:88429:89607:-	C09	S	90.977	100	1.05e-144
XLOC_002407	polyA-TCONS_00082859	A09:162900:164418:-	C09	S	97.126	100	0
XLOC_002409	polyA-TCONS_00082884	A09:249030:249770:-	C09	S	88.485	66	1.85e-46
XLOC_002410	polyA-TCONS_00082905	A09:395701:397193:-	C09	S	97.267	100	0
XLOC_002412	polyA-TCONS_00082918	A09:498231:499238:-	C09	S	92.368	100	1.24e-149
XLOC_002419	polyA-TCONS_00083112	A09:1321582:1322295:-	C09	S	94.268	96	3.71e-133
XLOC_002423	polyA-TCONS_00083250	A09:1857608:1859858:-	C09	S	86.923	43	5.68e-114
XLOC_002429	polyA-TCONS_00083481	A09:2808004:2811672:-	C07	S	81.777	54	2.58e-88
XLOC_002431	polyA-TCONS_00083546	A09:3066292:3067977:-	C06	S	82.055	72	1.77e-178
XLOC_002433	polyA-TCONS_00083705	A09:3698241:3699189:-	C09	S	94.471	99	1.13e-179
XLOC_002434	polyA-TCONS_00083767	A09:3898888:3899457:-	C09	S	92.754	93	1.45e-106
XLOC_002435	polyA-TCONS_00083777	A09:3915967:3920105:-	C09	S	93.706	72	8.8e-54
XLOC_002436	polyA-TCONS_00083790	A09:3994057:3994800:-	C09	S	90.584	71	4.44e-108
XLOC_002443	polyA-TCONS_00084179	A09:6063443:6064861:-	C03	S	92.163	100	0
XLOC_002446	polyA-TCONS_00084288	A09:6823340:6826190:-	C02	S	97.987	92	6.71e-145
XLOC_002448	polyA-TCONS_00084293	A09:6875189:6881074:-	C08	S	87.776	60	0
XLOC_002450	polyA-TCONS_00084321	A09:7162639:7167132:-	C03	S	84.75	100	8.57e-104
XLOC_002456	polyA-TCONS_00084351	A09:7520522:7521303:-	C09	S	89.231	59	3.78e-87
XLOC_002457	polyA-TCONS_00084369	A09:7785543:7788884:-	C09	S	95.724	100	6.18e-136
XLOC_002459	polyA-TCONS_00084451	A09:8192049:8196555:-	C03	S	89.407	41	3.53e-78
XLOC_002463	polyA-TCONS_00084565	A09:8914076:8917784:-	C02	S	97.183	48	8.81e-133
XLOC_002473	polyA-TCONS_00084791	A09:10221435:10222002:-	C04	S	98.964	100	0
XLOC_002476	polyA-TCONS_00084862	A09:10698788:10700927:-	C09	S	96	51	1.27e-74
XLOC_002477	polyA-TCONS_00084885	A09:10879604:10881999:-	C09	S	93.849	52	0
XLOC_002478	polyA-TCONS_00084922	A09:11109580:11111651:-	C09	S	90.408	81	2.68e-148
XLOC_002480	polyA-TCONS_00084987	A09:11483603:11484714:-	C09	S	89.748	89	0
XLOC_002481	polyA-TCONS_00085063	A09:11878243:11880376:-	C07	S	85.304	98	0
XLOC_002483	polyA-TCONS_00085080	A09:12047080:12048744:-	C02	S	93.734	45	5.45e-169
XLOC_002485	polyA-TCONS_00085108	A09:12485464:12485985:-	C09	S	97.784	100	1.57e-175
XLOC_002486	polyA-TCONS_00085115	A09:12603261:12604129:-	C05	S	91.919	90	0
XLOC_002488	polyA-TCONS_00085118	A09:12660827:12661753:-	C09	S	98.031	100	7.81e-123
XLOC_002490	polyA-TCONS_00085177	A09:12920839:12923412:-	C05	S	94.077	64	8.51e-121
XLOC_002491	polyA-TCONS_00085201	A09:13092508:13093512:-	C09	S	97.052	100	0
XLOC_002492	polyA-TCONS_00085261	A09:13384698:13386319:-	C09	S	95.415	61	1.64e-156
XLOC_002494	polyA-TCONS_00085293	A09:13512230:13514359:-	C08	S	89.033	83	0
XLOC_002496	polyA-TCONS_00085366	A09:14161321:14162754:-	C03	S	96.154	66	6.5e-168
XLOC_002498	polyA-TCONS_00085426	A09:14554182:14555739:-	C09	S	97.647	84	1.56e-120
XLOC_002499	polyA-TCONS_00085441	A09:14667094:14669077:-	C08	S	88.202	61	1.15e-179
XLOC_002500	polyA-TCONS_00085464	A09:14773729:14774631:-	C09	S	96.364	100	0
XLOC_002502	polyA-TCONS_00085532	A09:15407399:15408418:-	C01	S	87.37	71	0
XLOC_002505	polyA-TCONS_00085563	A09:15660227:15663068:-	C09	S	93.93	98	0
XLOC_002506	polyA-TCONS_00085583	A09:15836526:15837052:-	C08	S	98.611	99	2.63e-143
XLOC_002507	polyA-TCONS_00085594	A09:15937923:15939237:-	C03	S	93.785	100	0
XLOC_002509	polyA-TCONS_00085635	A09:16233624:16235947:-	C06	S	90.837	61	3.2e-90
XLOC_002511	polyA-TCONS_00085701	A09:17001434:17002792:-	C08	S	92.114	66	1.83e-121
XLOC_002515	polyA-TCONS_00085807	A09:18240416:18241718:-	C02	S	93.385	84	1.16e-102
XLOC_002520	polyA-TCONS_00085850	A09:18567100:18567835:-	C02	S	89.015	72	5.14e-87
XLOC_002521	polyA-TCONS_00085859	A09:18707955:18709720:-	C04	S	91.148	85	1.49e-107
XLOC_002525	polyA-TCONS_00085949	A09:19361166:19365883:-	C05	S	94.444	41	2.97e-73
XLOC_002526	polyA-TCONS_00085979	A09:19734075:19737333:-	C05	S	100	89	1.4e-135
XLOC_002528	polyA-TCONS_00085999	A09:19912240:19914866:-	C03	S	99.085	88	1.36e-166
XLOC_002530	polyA-TCONS_00086029	A09:20177639:20179212:-	C07	S	84.127	76	5.17e-145
XLOC_002534	polyA-TCONS_00086103	A09:20733859:20735233:-	C07	S	83.28	61	1.66e-143
XLOC_002538	polyA-TCONS_00086297	A09:21720462:21722376:-	C05	S	94.781	56	0
XLOC_002543	polyA-TCONS_00086349	A09:22147528:22148869:-	C03	S	95.968	92	8.08e-171
XLOC_002546	polyA-TCONS_00086502	A09:22889406:22892230:-	C02	S	95.138	99	0
XLOC_002549	polyA-TCONS_00086551	A09:23143241:23145651:-	C03	S	97.878	90	0
XLOC_002552	polyA-TCONS_00086653	A09:23935965:23937080:-	C01	S	92.816	93	8.68e-141
XLOC_002555	polyA-TCONS_00086766	A09:24454143:24455640:-	C08	S	94.364	96	0
XLOC_002557	polyA-TCONS_00086907	A09:25135269:25136125:-	C08	S	96.078	98	0
XLOC_002558	polyA-TCONS_00086916	A09:25156572:25159386:-	C02	S	91.972	69	0
XLOC_002560	polyA-TCONS_00086933	A09:25213433:25215294:-	C01	S	95.161	41	4.98e-78
XLOC_002566	polyA-TCONS_00087157	A09:26221963:26224276:-	C06	S	93.525	92	2.68e-113
XLOC_002568	polyA-TCONS_00087372	A09:27217968:27219164:-	C08	S	93.805	99	0
XLOC_002569	polyA-TCONS_00087377	A09:27268718:27269680:-	C08	S	93.231	96	1.64e-131
XLOC_002572	polyA-TCONS_00087500	A09:27863135:27864674:-	C02	S	94.47	80	2.61e-89
XLOC_002574	polyA-TCONS_00087583	A09:28198316:28198949:-	C08	S	94.821	94	0
XLOC_002575	polyA-TCONS_00087591	A09:28249178:28253376:-	C08	S	100	100	2.72e-116
XLOC_002577	polyA-TCONS_00087740	A09:28751521:28752973:-	C08	S	95.21	91	1.79e-147
XLOC_002580	polyA-TCONS_00087837	A09:29390449:29391787:-	C08	S	97.291	95	0
XLOC_002581	polyA-TCONS_00087869	A09:29541291:29544333:-	C08	S	91.304	100	4.03e-79
XLOC_002583	polyA-TCONS_00088009	A09:30069195:30070579:-	C08	S	96.345	97	0
XLOC_002585	polyA-TCONS_00088172	A09:30671694:30673342:-	C08	S	86.133	100	0
XLOC_002590	polyA-TCONS_00088620	A09:32489695:32496261:-	C08	S	96.617	96	3.29e-122
XLOC_002593	polyA-TCONS_00088758	A09:32865188:32867060:-	C05	S	86.283	60	1.4e-59
XLOC_002595	polyA-TCONS_00088945	A09:33517647:33518324:-	C08	S	83.75	98	3.39e-77
XLOC_002600	polyA-TCONS_00089295	A09_random:348539:349960:+	C09	S	94.005	99	1.25e-154
XLOC_002601	polyA-TCONS_00089337	A09_random:516300:517098:+	C09	S	95.976	100	0
XLOC_002602	polyA-TCONS_00089371	A09_random:705870:706979:+	C08	S	83.092	100	0
XLOC_002605	polyA-TCONS_00089461	A09_random:1466107:1467335:+	C09	S	95.819	100	0
XLOC_002607	polyA-TCONS_00089476	A09_random:1742528:1744304:+	C09	S	88.166	50	3.02e-47
XLOC_002608	polyA-TCONS_00089495	A09_random:2312894:2314439:+	C05	S	96.454	56	1.3e-59
XLOC_002613	polyA-TCONS_00089578	A09_random:2804575:2806341:+	C02	S	90.269	100	3.28e-174
XLOC_002615	polyA-TCONS_00089663	A09_random:3197048:3205827:+	C09	S	92.557	96	1.12e-120
XLOC_002620	polyA-TCONS_00089822	A09_random:3752129:3753407:+	C08	S	91.231	100	0
XLOC_002622	polyA-TCONS_00089843	A09_random:3859199:3859535:+	C08	S	94.406	100	9.7e-56
XLOC_002628	polyA-TCONS_00090079	A09_random:636684:637412:-	C09	S	94.631	61	9.13e-129
XLOC_002629	polyA-TCONS_00090084	A09_random:654927:656338:-	C07	S	80.973	83	7.9e-137
XLOC_002640	polyA-TCONS_00090222	A09_random:2101056:2124676:-	C07	S	90.938	93	9.8e-118
XLOC_002643	polyA-TCONS_00090238	A09_random:2388502:2391459:-	C07	S	96.226	97	0
XLOC_002649	polyA-TCONS_00090391	A09_random:3263063:3263817:-	C02	S	85.047	83	5.57e-87
XLOC_002650	polyA-TCONS_00090411	A09_random:3357027:3357755:-	C08	S	90.237	97	3.44e-116
XLOC_002651	polyA-TCONS_00090534	A09_random:3845975:3846950:-	C01	S	94.857	86	0
XLOC_002654	polyA-TCONS_00090720	A10:368313:369190:+	C05	S	97.024	72	2.7e-159
XLOC_002657	polyA-TCONS_00090795	A10:763954:765934:+	C03	S	86.22	60	2.34e-65
XLOC_002661	polyA-TCONS_00090984	A10:1505811:1506569:+	C05	S	94.964	46	4.31e-118
XLOC_002662	polyA-TCONS_00090992	A10:1536153:1537472:+	C05	S	92.133	48	0
XLOC_002664	polyA-TCONS_00091061	A10:1946859:1949211:+	C03	S	76.904	52	6.82e-105
XLOC_002666	polyA-TCONS_00091200	A10:2735407:2737611:+	C03	S	93.729	55	0
XLOC_002667	polyA-TCONS_00091204	A10:2800931:2801585:+	C06	S	97.191	98	2.06e-170
XLOC_002668	polyA-TCONS_00091217	A10:3010379:3011738:+	C06	S	88.182	42	3.37e-106
XLOC_002678	polyA-TCONS_00091323	A10:4830577:4832797:+	C02	S	97.735	66	1.43e-149
XLOC_002681	polyA-TCONS_00091386	A10:5296086:5296722:+	C09	S	98.324	99	1.61e-83
XLOC_002682	polyA-TCONS_00091406	A10:5468212:5468999:+	C07	S	92.388	72	1.75e-151
XLOC_002684	polyA-TCONS_00091442	A10:5669501:5670642:+	C09	S	95.808	81	3.61e-70
XLOC_002686	polyA-TCONS_00091502	A10:6324793:6325475:+	C01	S	87.164	100	5.9e-100
XLOC_002687	polyA-TCONS_00091503	A10:6325542:6325961:+	C03	S	91.346	42	2.24e-32
XLOC_002691	polyA-TCONS_00091527	A10:6527331:6527942:+	C09	S	95.604	95	1.58e-121
XLOC_002696	polyA-TCONS_00091637	A10:7702174:7703721:+	C03	S	94.118	94	0
XLOC_002699	polyA-TCONS_00091744	A10:8428863:8429841:+	C09	S	96.016	100	1.47e-111
XLOC_002701	polyA-TCONS_00091756	A10:8552457:8553485:+	C09	S	85.447	83	1.69e-123
XLOC_002705	polyA-TCONS_00091867	A10:9053214:9054632:+	C07	S	98.561	100	1.22e-137
XLOC_002706	polyA-TCONS_00091904	A10:9207579:9208584:+	C05	S	94.718	99	0
XLOC_002709	polyA-TCONS_00092063	A10:10076248:10077509:+	C09	S	86.585	64	7.84e-117
XLOC_002710	polyA-TCONS_00092133	A10:10435868:10437066:+	C08	S	89.942	98	0
XLOC_002713	polyA-TCONS_00092236	A10:10938962:10940310:+	C02	S	96.914	75	7.89e-71
XLOC_002718	polyA-TCONS_00092558	A10:12086605:12088762:+	C09	S	90.769	63	3.77e-142
XLOC_002720	polyA-TCONS_00092624	A10:12380272:12380975:+	C09	S	88.054	90	2.1e-165
XLOC_002723	polyA-TCONS_00092830	A10:13110518:13111272:+	C06	S	96.322	79	0
XLOC_002727	polyA-TCONS_00093211	A10:14369895:14370247:+	C04	S	90.952	99	2.92e-75
XLOC_002728	polyA-TCONS_00093243	A10:14429248:14430046:+	C09	S	94.527	80	2.08e-82
XLOC_002732	polyA-TCONS_00093790	A10:16076159:16078551:+	C09	S	97.842	100	1.31e-134
XLOC_002742	polyA-TCONS_00094227	A10:153008:153800:-	C05	S	100	93	1.02e-52
XLOC_002743	polyA-TCONS_00094283	A10:368270:369198:-	C05	S	98.308	73	0
XLOC_002747	polyA-TCONS_00094450	A10:1058140:1059849:-	C01	S	93.933	88	0
XLOC_002752	polyA-TCONS_00094705	A10:2004878:2005382:-	C05	S	97.315	92	1.72e-65
XLOC_002753	polyA-TCONS_00094802	A10:2419096:2419738:-	C05	S	85.467	74	1.23e-76
XLOC_002756	polyA-TCONS_00094953	A10:3532670:3534411:-	C03	S	95.506	44	3e-160
XLOC_002758	polyA-TCONS_00094966	A10:3653246:3655644:-	C01	S	93.274	42	0
XLOC_002761	polyA-TCONS_00094995	A10:4059094:4059848:-	C03	S	91.837	85	1.55e-92
XLOC_002765	polyA-TCONS_00095015	A10:4360925:4361442:-	C01	S	98.438	66	8.72e-92
XLOC_002769	polyA-TCONS_00095036	A10:4736346:4737829:-	C09	S	96.923	89	1.56e-153
XLOC_002774	polyA-TCONS_00095144	A10:5502591:5503214:-	C02	S	93.503	93	4.26e-147
XLOC_002775	polyA-TCONS_00095163	A10:5610273:5610889:-	C09	S	96.403	94	5.15e-58
XLOC_002777	polyA-TCONS_00095270	A10:6535044:6608751:-	C09	S	95.957	95	0
XLOC_002778	polyA-TCONS_00095282	A10:6661416:6662737:-	C05	S	95.72	97	4.32e-114
XLOC_002779	polyA-TCONS_00095283	A10:6662887:6664394:-	C09	S	95.977	58	2.76e-74
XLOC_002780	polyA-TCONS_00095287	A10:6675990:6676782:-	C03	S	96.386	94	3.21e-112
XLOC_002783	polyA-TCONS_00095289	A10:6798601:6801619:-	C04	S	80	43	1.25e-40
XLOC_002784	polyA-TCONS_00095310	A10:7071865:7073655:-	C02	S	94.481	69	0
XLOC_002787	polyA-TCONS_00095355	A10:7616050:7623091:-	C08	S	95.596	100	6e-176
XLOC_002788	polyA-TCONS_00095418	A10:8252671:8253653:-	C09	S	94.803	99	0
XLOC_002789	polyA-TCONS_00095427	A10:8305441:8306589:-	C09	S	92.262	58	3e-61
XLOC_002792	polyA-TCONS_00095469	A10:8578553:8580225:-	C07	S	89.649	98	0
XLOC_002794	polyA-TCONS_00095535	A10:8988155:8989230:-	C08	S	92.812	80	5.18e-128
XLOC_002798	polyA-TCONS_00095728	A10:10106105:10106780:-	C09	S	90.856	100	0
XLOC_002799	polyA-TCONS_00095760	A10:10318993:10325083:-	C09	S	88.789	65	2.96e-67
XLOC_002800	polyA-TCONS_00095872	A10:11012968:11015291:-	C01	S	95.635	93	7.27e-111
XLOC_002802	polyA-TCONS_00095902	A10:11152035:11155889:-	C09	S	96.128	70	0
XLOC_002805	polyA-TCONS_00096000	A10:11640436:11644608:-	C09	S	92.527	98	0
XLOC_002810	polyA-TCONS_00096594	A10:13704004:13704999:-	C09	S	93.939	70	8.81e-34
XLOC_002811	polyA-TCONS_00096610	A10:13747548:13748988:-	C09	S	88.211	97	3.93e-153
XLOC_002812	polyA-TCONS_00096752	A10:14364809:14366351:-	C09	S	99.233	100	0
XLOC_002813	polyA-TCONS_00096760	A10:14387397:14388337:-	C09	S	87.419	94	6.52e-92
XLOC_002814	polyA-TCONS_00096878	A10:14758652:14759449:-	C09	S	88.814	92	5.8e-147
XLOC_002817	polyA-TCONS_00096986	A10:15194149:15194871:-	C09	S	93.612	94	4.12e-168
XLOC_002819	polyA-TCONS_00097093	A10:15415690:15420304:-	C09	S	89.177	79	3.8e-75
XLOC_002822	polyA-TCONS_00097304	A10:16241802:16243021:-	C09	S	95.094	97	0
XLOC_002828	polyA-TCONS_00097814	A10_random:206920:208214:+	C07	S	93.655	99	2.57e-166
XLOC_002834	polyA-TCONS_00097884	A10_random:1075472:1076585:+	C09	S	97.696	78	0
XLOC_002837	polyA-TCONS_00097928	A10_random:1431549:1434854:+	C07	S	96.367	91	0
XLOC_002842	polyA-TCONS_00098082	A10_random:2143568:2149644:+	C02	S	90.411	70	1.35e-131
XLOC_002843	polyA-TCONS_00098149	A10_random:228167:230159:-	C05	S	95.634	99	0
XLOC_002845	polyA-TCONS_00098241	A10_random:633708:635730:-	C08	S	90.651	82	0
XLOC_002849	polyA-TCONS_00098438	A10_random:1780567:1781767:-	C09	S	93.656	99	0
XLOC_002851	polyA-TCONS_00098504	A10_random:2079052:2081011:-	C09	S	90.393	99	0
XLOC_002852	polyA-TCONS_00098534	A10_random:2215072:2215556:-	C09	S	93.814	95	5.25e-160
XLOC_002855	polyA-TCONS_00098662	Ann_random:544330:545221:+	C02	S	96.101	100	0
XLOC_002857	polyA-TCONS_00098733	Ann_random:834299:835952:+	C02	S	89.936	70	0
XLOC_002858	polyA-TCONS_00098767	Ann_random:942903:945209:+	C06	S	95.745	88	9.82e-146
XLOC_002866	polyA-TCONS_00098862	Ann_random:2034692:2136459:+	C07	S	84.868	40	1.23e-31
XLOC_002868	polyA-TCONS_00098982	Ann_random:2895530:2897278:+	C08	S	97.605	70	2.53e-75
XLOC_002873	polyA-TCONS_00099114	Ann_random:5246458:5248290:+	C09	S	94.175	47	3.94e-131
XLOC_002874	polyA-TCONS_00099121	Ann_random:5406746:5409089:+	C02	S	88.976	94	1.84e-171
XLOC_002877	polyA-TCONS_00099265	Ann_random:6185218:6185773:+	C02	S	96.035	82	5.24e-101
XLOC_002878	polyA-TCONS_00099286	Ann_random:6283811:6285129:+	C02	S	89.972	92	0
XLOC_002885	polyA-TCONS_00099392	Ann_random:7114602:7115856:+	C07	S	91.045	42	2.06e-148
XLOC_002888	polyA-TCONS_00099450	Ann_random:7885919:7887452:+	C01	S	96.16	100	0
XLOC_002889	polyA-TCONS_00099477	Ann_random:8290364:8291197:+	C06	S	98.551	100	1.24e-172
XLOC_002893	polyA-TCONS_00099660	Ann_random:10258713:10333582:+	C04	S	92.793	99	6.66e-87
XLOC_002895	polyA-TCONS_00099681	Ann_random:10599341:10599996:+	C06	S	93.269	71	1.34e-127
XLOC_002902	polyA-TCONS_00099754	Ann_random:11420940:11445157:+	C08	S	98.98	100	1.09e-147
XLOC_002905	polyA-TCONS_00099795	Ann_random:11839635:11840473:+	C09	S	82.909	87	4.68e-168
XLOC_002909	polyA-TCONS_00099880	Ann_random:12414462:12417442:+	C06	S	91.163	99	0
XLOC_002914	polyA-TCONS_00099988	Ann_random:13445903:13447425:+	C05	S	92.683	86	0
XLOC_002916	polyA-TCONS_00100035	Ann_random:13627514:13628860:+	C09	S	96.114	100	2.51e-177
XLOC_002929	polyA-TCONS_00100293	Ann_random:16147903:16148583:+	C03	S	86.957	93	1.11e-82
XLOC_002935	polyA-TCONS_00100389	Ann_random:17157238:17160782:+	C09	S	98.258	100	4.34e-141
XLOC_002939	polyA-TCONS_00100477	Ann_random:17822838:17823894:+	C09	S	100	100	4.15e-166
XLOC_002947	polyA-TCONS_00100608	Ann_random:18877042:18878615:+	C08	S	97.277	78	0
XLOC_002953	polyA-TCONS_00100674	Ann_random:19944915:19946597:+	C04	S	78.774	82	0
XLOC_002958	polyA-TCONS_00100752	Ann_random:20939687:20940727:+	C01	S	80.204	76	5.56e-92
XLOC_002964	polyA-TCONS_00100835	Ann_random:21925523:21926415:+	C06	S	90.169	54	2.76e-104
XLOC_002967	polyA-TCONS_00100884	Ann_random:22697968:22698764:+	C04	S	89.779	85	4.65e-128
XLOC_002969	polyA-TCONS_00100904	Ann_random:23075951:23082097:+	C04	S	89.554	70	0
XLOC_002970	polyA-TCONS_00100909	Ann_random:23311538:23312689:+	C05	S	98.529	48	2.59e-170
XLOC_002972	polyA-TCONS_00100947	Ann_random:23797705:23799165:+	C02	S	94.512	100	0
XLOC_002987	polyA-TCONS_00101193	Ann_random:26291915:26292852:+	C07	S	97.018	100	0
XLOC_002992	polyA-TCONS_00101313	Ann_random:28424351:28425217:+	C09	S	99.631	87	1.18e-138
XLOC_002996	polyA-TCONS_00101352	Ann_random:29176013:29176863:+	C02	S	95.926	99	0
XLOC_002997	polyA-TCONS_00101361	Ann_random:29243460:29244913:+	C03	S	98.658	92	1.94e-148
XLOC_003004	polyA-TCONS_00101519	Ann_random:30681331:30684650:+	C06	S	95.143	89	1.5e-153
XLOC_003015	polyA-TCONS_00101659	Ann_random:32277813:32278830:+	C06	S	92.715	48	3.15e-119
XLOC_003016	polyA-TCONS_00101662	Ann_random:32333598:32334921:+	C07	S	95.025	86	0
XLOC_003021	polyA-TCONS_00101743	Ann_random:33109765:33110830:+	C05	S	95.6	99	0
XLOC_003023	polyA-TCONS_00101753	Ann_random:33210999:33212024:+	C02	S	100	100	0
XLOC_003025	polyA-TCONS_00101759	Ann_random:33276446:33277462:+	C01	S	96.858	100	0
XLOC_003031	polyA-TCONS_00101788	Ann_random:33620856:33623245:+	C09	S	78.884	78	4.77e-130
XLOC_003037	polyA-TCONS_00101921	Ann_random:35315088:35315906:+	C07	S	95.141	100	2.02e-170
XLOC_003040	polyA-TCONS_00101980	Ann_random:35991800:35995610:+	C09	S	85.459	71	4.7e-112
XLOC_003044	polyA-TCONS_00102004	Ann_random:36202083:36202654:+	C08	S	87.086	99	5.39e-86
XLOC_003050	polyA-TCONS_00102136	Ann_random:37525557:37527379:+	C09	S	90.875	44	0
XLOC_003058	polyA-TCONS_00102208	Ann_random:38154627:38155663:+	C08	S	93.609	97	0
XLOC_003059	polyA-TCONS_00102214	Ann_random:38255535:38256204:+	C05	S	97.143	100	0
XLOC_003066	polyA-TCONS_00102291	Ann_random:39023375:39025840:+	C04	S	95.612	92	0
XLOC_003079	polyA-TCONS_00102449	Ann_random:40581581:40583710:+	C05	S	90.732	99	0
XLOC_003080	polyA-TCONS_00102459	Ann_random:40730856:40731710:+	C03	S	95.736	97	8.9e-115
XLOC_003082	polyA-TCONS_00102485	Ann_random:41083961:41086299:+	C02	S	94.33	61	6.71e-167
XLOC_003083	polyA-TCONS_00102500	Ann_random:41250606:41251914:+	C03	S	90.909	78	4.4e-162
XLOC_003087	polyA-TCONS_00102539	Ann_random:41730123:41730997:+	C09	S	98.182	100	0
XLOC_003101	polyA-TCONS_00102650	Ann_random:43067976:43068435:+	C03	S	94.578	100	3.69e-141
XLOC_003116	polyA-TCONS_00102738	Ann_random:44293142:44293896:+	C02	S	91.08	99	0
XLOC_003117	polyA-TCONS_00102759	Ann_random:44437453:44438023:+	C07	S	100	100	5.71e-135
XLOC_003118	polyA-TCONS_00102772	Ann_random:44576888:44579059:+	C04	S	92.978	65	8.89e-142
XLOC_003119	polyA-TCONS_00102779	Ann_random:44652600:44653570:+	C07	S	95.722	99	2.97e-170
XLOC_003120	polyA-TCONS_00102788	Ann_random:44894790:44895351:+	C03	S	96.774	90	6.12e-130
XLOC_003123	polyA-TCONS_00102797	Ann_random:45151376:45152473:+	C06	S	99.327	100	0
XLOC_003133	polyA-TCONS_00102902	Ann_random:46126701:46127053:+	C01	S	99.138	91	9.49e-116
XLOC_003134	polyA-TCONS_00102904	Ann_random:46142200:46142996:+	C06	S	97.753	100	0
XLOC_003135	polyA-TCONS_00102905	Ann_random:46146843:46147510:+	C01	S	97.222	100	3.87e-45
XLOC_003141	polyA-TCONS_00102923	Ann_random:46551248:46553134:+	C09	S	93.919	82	4.41e-57
XLOC_003143	polyA-TCONS_00102933	Ann_random:46658943:46659969:+	C07	S	90.751	94	1.66e-127
XLOC_003151	polyA-TCONS_00102964	Ann_random:47266790:47268730:+	C07	S	97.191	72	2.42e-79
XLOC_003156	polyA-TCONS_00102980	Ann_random:47565451:47566301:+	C04	S	91.962	85	1.12e-163
XLOC_003158	polyA-TCONS_00102993	Ann_random:47766010:47767201:+	C02	S	91.358	40	4.63e-56
XLOC_003169	polyA-TCONS_00103040	Ann_random:48596814:48597873:+	C03	S	98.104	100	0
XLOC_003171	polyA-TCONS_00103067	Ann_random:298557:299525:-	C02	S	96.993	100	0
XLOC_003173	polyA-TCONS_00103216	Ann_random:943072:945031:-	C06	S	97.067	94	0
XLOC_003175	polyA-TCONS_00103274	Ann_random:1271031:1272235:-	C08	S	91.525	99	2.62e-135
XLOC_003176	polyA-TCONS_00103277	Ann_random:1404029:1405081:-	C04	S	88.627	71	2.42e-156
XLOC_003186	polyA-TCONS_00103402	Ann_random:2810832:2813415:-	C02	S	92.326	97	0
XLOC_003188	polyA-TCONS_00103427	Ann_random:3427351:3427852:-	C01	S	96.85	100	3.09e-117
XLOC_003193	polyA-TCONS_00103485	Ann_random:4575118:4578601:-	C09	S	92.464	56	0
XLOC_003197	polyA-TCONS_00103706	Ann_random:6210335:6213701:-	C02	S	86.614	82	9.12e-108
XLOC_003202	polyA-TCONS_00103809	Ann_random:6954479:6955188:-	C09	S	91.52	100	1.84e-126
XLOC_003206	polyA-TCONS_00104068	Ann_random:9644782:9648462:-	C09	S	89.316	83	1.58e-76
XLOC_003209	polyA-TCONS_00104127	Ann_random:10258717:10333582:-	C04	S	100	98	7.12e-67
XLOC_003211	polyA-TCONS_00104177	Ann_random:10823417:10825593:-	C07	S	95.2	98	0
XLOC_003212	polyA-TCONS_00104185	Ann_random:10843981:10845607:-	C07	S	87.436	90	0
XLOC_003214	polyA-TCONS_00104217	Ann_random:11421094:11445157:-	C08	S	98.219	99	0
XLOC_003219	polyA-TCONS_00104259	Ann_random:12102898:12104776:-	C07	S	86.636	74	2.45e-128
XLOC_003222	polyA-TCONS_00104324	Ann_random:12513563:12516062:-	C05	S	94.595	61	7.37e-109
XLOC_003225	polyA-TCONS_00104346	Ann_random:12605527:12607494:-	C07	S	84.953	65	2.58e-84
XLOC_003232	polyA-TCONS_00104487	Ann_random:13627514:13629003:-	C09	S	96.114	100	3.08e-177
XLOC_003233	polyA-TCONS_00104496	Ann_random:13704677:13728311:-	C06	S	98.608	92	0
XLOC_003237	polyA-TCONS_00104542	Ann_random:14515088:14523587:-	C01	S	94.618	100	2.26e-149
XLOC_003240	polyA-TCONS_00104580	Ann_random:15023344:15024184:-	C06	S	86.916	42	3.74e-25
XLOC_003244	polyA-TCONS_00104682	Ann_random:15917457:15918121:-	C08	S	96.8	43	7.19e-53
XLOC_003251	polyA-TCONS_00104730	Ann_random:16504190:16506151:-	C01	S	97.363	99	0
XLOC_003253	polyA-TCONS_00104766	Ann_random:16682132:16683039:-	C04	S	95.473	96	3.2e-105
XLOC_003254	polyA-TCONS_00104767	Ann_random:16697696:16698693:-	C04	S	98.636	90	6.11e-107
XLOC_003261	polyA-TCONS_00104933	Ann_random:18139918:18141444:-	C04	S	96.926	99	0
XLOC_003267	polyA-TCONS_00105062	Ann_random:19270112:19274412:-	C04	S	91.98	47	3.18e-155
XLOC_003273	polyA-TCONS_00105141	Ann_random:20330993:20332215:-	C01	S	93.151	74	0
XLOC_003276	polyA-TCONS_00105156	Ann_random:20513766:20522051:-	C08	S	97.887	84	2.23e-137
XLOC_003281	polyA-TCONS_00105252	Ann_random:21560873:21561707:-	C09	S	90	51	3.82e-72
XLOC_003285	polyA-TCONS_00105265	Ann_random:21698135:21700330:-	C08	S	94.345	100	5.81e-141
XLOC_003286	polyA-TCONS_00105286	Ann_random:21824365:21825107:-	C03	S	95.126	99	0
XLOC_003288	polyA-TCONS_00105294	Ann_random:21988872:21990388:-	C05	S	96.546	100	0
XLOC_003291	polyA-TCONS_00105336	Ann_random:22908465:22910614:-	C08	S	90.818	86	0
XLOC_003293	polyA-TCONS_00105357	Ann_random:22969541:22972178:-	C01	S	98.438	96	2.7e-91
XLOC_003294	polyA-TCONS_00105360	Ann_random:23000031:23001480:-	C03	S	95.265	77	0
XLOC_003296	polyA-TCONS_00105382	Ann_random:23333656:23334552:-	C08	S	86.667	99	3.54e-59
XLOC_003303	polyA-TCONS_00105490	Ann_random:24933538:24934167:-	C05	S	93.011	99	2.36e-69
XLOC_003309	polyA-TCONS_00105528	Ann_random:25584243:25586918:-	C06	S	98.374	99	1.15e-119
XLOC_003310	polyA-TCONS_00105534	Ann_random:25608764:25611357:-	C03	S	94.4	57	0
XLOC_003311	polyA-TCONS_00105544	Ann_random:25751963:25765176:-	C01	S	95.618	89	1.19e-109
XLOC_003320	polyA-TCONS_00105611	Ann_random:26621824:26622198:-	C02	S	98.485	100	3.42e-60
XLOC_003341	polyA-TCONS_00105901	Ann_random:30095946:30096508:-	C01	S	96.958	92	8.42e-123
XLOC_003345	polyA-TCONS_00105976	Ann_random:30635761:30636224:-	C05	S	96.622	100	4.56e-135
XLOC_003348	polyA-TCONS_00105993	Ann_random:30797135:30797995:-	C09	S	92.283	80	2.25e-121
XLOC_003350	polyA-TCONS_00105997	Ann_random:30850145:30851302:-	C05	S	86.345	82	2.78e-151
XLOC_003351	polyA-TCONS_00106003	Ann_random:30901489:30902364:-	C08	S	90.971	76	6.47e-162
XLOC_003357	polyA-TCONS_00106085	Ann_random:31597731:31598243:-	C04	S	94.675	100	3.28e-147
XLOC_003359	polyA-TCONS_00106086	Ann_random:31646850:31649394:-	C03	S	92.208	70	3.91e-54
XLOC_003367	polyA-TCONS_00106261	Ann_random:33877946:33879194:-	C07	S	83.961	53	1.2e-155
XLOC_003368	polyA-TCONS_00106265	Ann_random:33886170:33889115:-	C06	S	92.457	88	1.78e-165
XLOC_003370	polyA-TCONS_00106301	Ann_random:34159816:34160780:-	C03	S	97.578	100	1.66e-137
XLOC_003380	polyA-TCONS_00106362	Ann_random:34896236:34898155:-	C06	S	90.03	75	7.32e-117
XLOC_003381	polyA-TCONS_00106405	Ann_random:35223015:35223720:-	C06	S	82.16	94	7.03e-86
XLOC_003382	polyA-TCONS_00106466	Ann_random:35618948:35620527:-	C02	S	97.119	97	7.4e-112
XLOC_003383	polyA-TCONS_00106474	Ann_random:35741736:35742651:-	C02	S	89.73	40	8.92e-59
XLOC_003387	polyA-TCONS_00106515	Ann_random:36355627:36358788:-	C07	S	98.636	68	0
XLOC_003388	polyA-TCONS_00106526	Ann_random:36431879:36432404:-	C03	S	92.308	86	2.04e-103
XLOC_003390	polyA-TCONS_00106534	Ann_random:36559657:36560846:-	C07	S	99.732	85	0
XLOC_003391	polyA-TCONS_00106547	Ann_random:36683542:36684963:-	C04	S	96.417	100	0
XLOC_003393	polyA-TCONS_00106570	Ann_random:36772086:36774123:-	C07	S	90.213	53	4.32e-80
XLOC_003395	polyA-TCONS_00106596	Ann_random:36919094:36920270:-	C06	S	86.928	77	0
XLOC_003398	polyA-TCONS_00106634	Ann_random:37264028:37265404:-	C09	S	84.979	62	9.29e-58
XLOC_003399	polyA-TCONS_00106638	Ann_random:37310709:37312571:-	C01	S	91.892	51	2.29e-51
XLOC_003401	polyA-TCONS_00106662	Ann_random:37414097:37415829:-	C07	S	97.992	80	1.31e-119
XLOC_003415	polyA-TCONS_00106845	Ann_random:39517353:39518428:-	C02	S	95.299	77	3.22e-101
XLOC_003421	polyA-TCONS_00106876	Ann_random:39851411:39852995:-	C01	S	87.924	64	1.23e-150
XLOC_003422	polyA-TCONS_00106888	Ann_random:39961395:39963418:-	C06	S	96.037	49	2.5e-150
XLOC_003426	polyA-TCONS_00106921	Ann_random:40326043:40328860:-	C02	S	91.018	53	1.57e-120
XLOC_003427	polyA-TCONS_00106926	Ann_random:40356711:40357490:-	C09	S	99.346	100	2.67e-73
XLOC_003430	polyA-TCONS_00106955	Ann_random:40791685:40792738:-	C04	S	92.965	100	6e-75
XLOC_003433	polyA-TCONS_00106978	Ann_random:41230278:41232227:-	C02	S	93.85	48	0
XLOC_003435	polyA-TCONS_00106986	Ann_random:41353554:41354209:-	C08	S	96.078	93	0
XLOC_003437	polyA-TCONS_00106992	Ann_random:41437054:41438704:-	C03	S	98.039	100	4.93e-149
XLOC_003438	polyA-TCONS_00107001	Ann_random:41514998:41516481:-	C02	S	88.797	83	4.44e-162
XLOC_003439	polyA-TCONS_00107003	Ann_random:41550328:41550961:-	C07	S	96.311	99	6.32e-110
XLOC_003441	polyA-TCONS_00107007	Ann_random:41598478:41599696:-	C05	S	97.79	57	1.56e-83
XLOC_003444	polyA-TCONS_00107060	Ann_random:42187242:42187949:-	C03	S	100	100	0
XLOC_003450	polyA-TCONS_00107072	Ann_random:42450431:42452757:-	C05	S	91.748	43	1.41e-160
XLOC_003452	polyA-TCONS_00107092	Ann_random:42647311:42648372:-	C01	S	93.793	100	3.29e-118
XLOC_003453	polyA-TCONS_00107099	Ann_random:42742840:42744252:-	C06	S	98.106	82	3.22e-128
XLOC_003456	polyA-TCONS_00107108	Ann_random:42851108:42851970:-	C08	S	98.133	96	0
XLOC_003457	polyA-TCONS_00107115	Ann_random:42902069:42904402:-	C07	S	91.262	59	2.36e-73
XLOC_003458	polyA-TCONS_00107122	Ann_random:42912595:42913225:-	C08	S	90.123	98	1.25e-49
XLOC_003467	polyA-TCONS_00107154	Ann_random:43437576:43438272:-	C09	S	95	100	0
XLOC_003470	polyA-TCONS_00107173	Ann_random:43715546:43716691:-	C02	S	94.581	100	1.49e-82
XLOC_003471	polyA-TCONS_00107178	Ann_random:43824875:43825681:-	C08	S	100	100	0
XLOC_003475	polyA-TCONS_00107188	Ann_random:43982926:43984619:-	C06	S	89.115	92	0
XLOC_003485	polyA-TCONS_00107236	Ann_random:44698828:44699348:-	C03	S	89.732	89	9.38e-72
XLOC_003487	polyA-TCONS_00107248	Ann_random:44775660:44777052:-	C08	S	91.321	91	0
XLOC_003488	polyA-TCONS_00107250	Ann_random:44791000:44792162:-	C01	S	90.05	81	2.65e-66
XLOC_003492	polyA-TCONS_00107280	Ann_random:44978356:44979068:-	C02	S	96.089	88	1.43e-76
XLOC_003494	polyA-TCONS_00107284	Ann_random:45007790:45009451:-	C02	S	92.625	94	0
XLOC_003496	polyA-TCONS_00107304	Ann_random:45237446:45238882:-	C07	S	94.542	98	0
XLOC_003497	polyA-TCONS_00107310	Ann_random:45339000:45340341:-	C07	S	98.041	100	0
XLOC_003499	polyA-TCONS_00107315	Ann_random:45405952:45408198:-	C01	S	96.763	100	2.7e-128
XLOC_003511	polyA-TCONS_00107348	Ann_random:46100841:46101749:-	C03	S	91.362	50	6.52e-111
XLOC_003513	polyA-TCONS_00107361	Ann_random:46272336:46273335:-	C03	S	98.814	43	2.96e-125
XLOC_003514	polyA-TCONS_00107362	Ann_random:46326401:46327440:-	C07	S	90.614	48	3.68e-95
XLOC_003517	polyA-TCONS_00107383	Ann_random:46632372:46633503:-	C09	S	84.211	43	6.71e-23
XLOC_003518	polyA-TCONS_00107418	Ann_random:46922114:46923788:-	C09	S	93.54	99	1.98e-158
XLOC_003520	polyA-TCONS_00107453	Ann_random:47445760:47447303:-	C06	S	94.577	92	0
XLOC_003523	polyA-TCONS_00107462	Ann_random:47686807:47688229:-	C04	S	90.861	84	0
XLOC_003524	polyA-TCONS_00107469	Ann_random:47710773:47711726:-	C04	S	97.662	83	0
XLOC_003531	polyA-TCONS_00108139	C01:13966:14725:+	C01	S	99.749	99	0
XLOC_003534	polyA-TCONS_00108258	C01:392656:398171:+	C01	S	98.857	100	6.61e-177
XLOC_003536	polyA-TCONS_00108287	C01:570852:571625:+	C01	S	97.959	100	0
XLOC_003538	polyA-TCONS_00108641	C01:2063170:2082483:+	C01	S	99.251	99	3.52e-135
XLOC_003541	polyA-TCONS_00108668	C01:2247893:2249412:+	C01	S	99.746	100	0
XLOC_003542	polyA-TCONS_00108669	C01:2254249:2255070:+	C01	S	100	97	0
XLOC_003543	polyA-TCONS_00108847	C01:2899442:2900382:+	C01	S	100	100	9.33e-173
XLOC_003544	polyA-TCONS_00108855	C01:2924603:2925736:+	C01	S	97.826	100	0
XLOC_003545	polyA-TCONS_00109020	C01:3734708:3735471:+	C03	S	84.549	41	5.17e-57
XLOC_003547	polyA-TCONS_00109083	C01:4034466:4035283:+	C01	S	94.357	99	0
XLOC_003551	polyA-TCONS_00109207	C01:4818197:4818876:+	C01	S	95.833	58	1.44e-82
XLOC_003555	polyA-TCONS_00109390	C01:6113407:6114271:+	C01	S	95.68	100	0
XLOC_003558	polyA-TCONS_00109552	C01:7139924:7141802:+	C09	S	98.551	100	3.43e-173
XLOC_003563	polyA-TCONS_00109891	C01:9032180:9038705:+	C01	S	98.401	77	0
XLOC_003564	polyA-TCONS_00109916	C01:9169226:9170118:+	C01	S	99.746	100	0
XLOC_003565	polyA-TCONS_00109917	C01:9247314:9247710:+	C02	S	95.098	100	3.4e-86
XLOC_003568	polyA-TCONS_00110038	C01:10446035:10447617:+	C01	S	100	100	0
XLOC_003572	polyA-TCONS_00110141	C01:11091293:11092101:+	C07	S	95.522	100	1.8e-85
XLOC_003573	polyA-TCONS_00110271	C01:11532261:11533706:+	C06	S	98.139	100	0
XLOC_003575	polyA-TCONS_00110320	C01:11859367:11860447:+	C09	S	95.82	48	6.9e-141
XLOC_003585	polyA-TCONS_00110766	C01:14737241:14744752:+	C07	S	95.149	73	0
XLOC_003593	polyA-TCONS_00110954	C01:15862715:15864324:+	C08	S	91.545	66	1.23e-130
XLOC_003594	polyA-TCONS_00110965	C01:15865135:15867315:+	C07	S	92.562	42	2.59e-42
XLOC_003595	polyA-TCONS_00110988	C01:16200873:16202383:+	C09	S	95.821	84	0
XLOC_003604	polyA-TCONS_00111149	C01:18538457:18540562:+	C01	S	99.784	100	0
XLOC_003605	polyA-TCONS_00111175	C01:19213851:19218926:+	C07	S	87.542	45	5.76e-92
XLOC_003606	polyA-TCONS_00111177	C01:19269778:19273320:+	C05	S	94.382	54	1.47e-111
XLOC_003609	polyA-TCONS_00111196	C01:19801255:19802052:+	C05	S	98.054	56	3.61e-124
XLOC_003610	polyA-TCONS_00111205	C01:19967533:19968864:+	C01	S	97.764	88	5.91e-151
XLOC_003617	polyA-TCONS_00111275	C01:20882124:20883014:+	C07	S	94.922	99	8.32e-110
XLOC_003618	polyA-TCONS_00111276	C01:20883951:20884945:+	C01	S	100	100	3.54e-179
XLOC_003619	polyA-TCONS_00111285	C01:21103888:21104740:+	C01	S	99.672	100	1.41e-157
XLOC_003620	polyA-TCONS_00111293	C01:21153912:21160169:+	C06	S	100	99	2.73e-118
XLOC_003621	polyA-TCONS_00111295	C01:21166637:21168088:+	C01	S	99.623	100	0
XLOC_003629	polyA-TCONS_00111396	C01:23402513:23403467:+	C01	S	100	100	3.86e-142
XLOC_003637	polyA-TCONS_00111480	C01:24738261:24739413:+	C03	S	97.557	94	0
XLOC_003639	polyA-TCONS_00111529	C01:25727882:25732155:+	C01	S	100	100	0
XLOC_003640	polyA-TCONS_00111537	C01:25740606:25741526:+	C01	S	99.748	100	0
XLOC_003641	polyA-TCONS_00111606	C01:25991801:25992663:+	C01	S	100	100	0
XLOC_003645	polyA-TCONS_00111703	C01:27192686:27193920:+	C03	S	91.574	99	0
XLOC_003648	polyA-TCONS_00111752	C01:27757782:27784045:+	C01	S	99.042	100	5.17e-159
XLOC_003649	polyA-TCONS_00111770	C01:27938505:27939435:+	C09	S	87.966	44	5.29e-113
XLOC_003650	polyA-TCONS_00111781	C01:28030944:28031654:+	C05	S	96.188	99	4.72e-157
XLOC_003655	polyA-TCONS_00111888	C01:29935760:29937004:+	C01	S	98.177	100	0
XLOC_003657	polyA-TCONS_00111944	C01:30785454:30788212:+	C01	S	95.389	64	0
XLOC_003658	polyA-TCONS_00111949	C01:30909868:30911954:+	C08	S	97.763	100	0
XLOC_003659	polyA-TCONS_00111965	C01:31140049:31140993:+	C03	S	98.082	100	1.84e-180
XLOC_003661	polyA-TCONS_00112011	C01:31380025:31396217:+	C01	S	99.027	86	0
XLOC_003662	polyA-TCONS_00112027	C01:31560538:31561929:+	C08	S	95.169	92	3.3e-88
XLOC_003664	polyA-TCONS_00112226	C01:33528947:33537082:+	C01	S	98.066	99	9.3e-179
XLOC_003665	polyA-TCONS_00112268	C01:34071367:34072378:+	C05	S	98.513	100	8.5e-133
XLOC_003666	polyA-TCONS_00112270	C01:34120423:34121825:+	C01	S	96.348	100	1.77e-164
XLOC_003667	polyA-TCONS_00112276	C01:34262784:34265048:+	C03	S	89.617	82	2.83e-128
XLOC_003669	polyA-TCONS_00112307	C01:34831632:34832208:+	C01	S	99.525	95	0
XLOC_003670	polyA-TCONS_00112342	C01:35043532:35044216:+	C01	S	95.349	100	1.06e-131
XLOC_003674	polyA-TCONS_00112403	C01:35784229:35785810:+	C03	S	95.291	100	2.36e-159
XLOC_003675	polyA-TCONS_00112461	C01:36340883:36341611:+	C01	S	100	100	0
XLOC_003677	polyA-TCONS_00112527	C01:36853413:36854000:+	C01	S	99.313	100	2.08e-148
XLOC_003679	polyA-TCONS_00112542	C01:37017940:37019379:+	C02	S	96.552	94	5.51e-148
XLOC_003680	polyA-TCONS_00112600	C01:37241954:37242962:+	C01	S	96.889	100	0
XLOC_003681	polyA-TCONS_00112721	C01:38009098:38009696:+	C02	S	98.515	100	3.14e-97
XLOC_003685	polyA-TCONS_00112978	C01:320906:322355:-	C02	S	86.831	60	1.23e-65
XLOC_003687	polyA-TCONS_00113036	C01:577088:578444:-	C01	S	96.063	98	0
XLOC_003694	polyA-TCONS_00113333	C01:2024025:2025007:-	C01	S	100	98	0
XLOC_003695	polyA-TCONS_00113389	C01:2202912:2203837:-	C01	S	100	94	0
XLOC_003697	polyA-TCONS_00113472	C01:2462927:2464083:-	C01	S	94.922	100	0
XLOC_003698	polyA-TCONS_00113476	C01:2491317:2493631:-	C01	S	100	100	0
XLOC_003701	polyA-TCONS_00113523	C01:2694997:2708078:-	C01	S	98.901	87	3.82e-39
XLOC_003703	polyA-TCONS_00113733	C01:3440096:3441448:-	C01	S	99.633	100	0
XLOC_003706	polyA-TCONS_00113831	C01:3724333:3725176:-	C01	S	96.308	85	1.4e-150
XLOC_003708	polyA-TCONS_00113905	C01:4069012:4071627:-	C06	S	96.654	70	0
XLOC_003710	polyA-TCONS_00113965	C01:4659225:4659816:-	C01	S	99.329	100	0
XLOC_003712	polyA-TCONS_00113970	C01:4678582:4679610:-	C07	S	98.397	100	7.92e-155
XLOC_003716	polyA-TCONS_00114088	C01:5581780:5583340:-	C01	S	99.461	99	0
XLOC_003720	polyA-TCONS_00114211	C01:6158120:6159163:-	C01	S	100	100	3.44e-68
XLOC_003723	polyA-TCONS_00114306	C01:7023367:7024471:-	C01	S	99.483	100	0
XLOC_003725	polyA-TCONS_00114419	C01:7719663:7720477:-	C07	S	95.556	100	2.22e-140
XLOC_003727	polyA-TCONS_00114486	C01:8190838:8191376:-	C01	S	94.052	86	1.06e-112
XLOC_003728	polyA-TCONS_00114582	C01:8744720:8746005:-	C01	S	100	100	0
XLOC_003729	polyA-TCONS_00114584	C01:8775224:8776302:-	C01	S	99.228	97	0
XLOC_003730	polyA-TCONS_00114596	C01:8864076:8865468:-	C01	S	96.713	98	0
XLOC_003731	polyA-TCONS_00114653	C01:9280421:9283141:-	C01	S	99.789	100	0
XLOC_003732	polyA-TCONS_00114666	C01:9420102:9421982:-	C01	S	97.628	64	1.5e-120
XLOC_003733	polyA-TCONS_00114685	C01:9591611:9601544:-	C08	S	100	52	8.31e-84
XLOC_003735	polyA-TCONS_00114751	C01:9956936:9957540:-	C01	S	100	100	1.31e-150
XLOC_003740	polyA-TCONS_00114785	C01:10268423:10273520:-	C09	S	99.564	100	0
XLOC_003742	polyA-TCONS_00114858	C01:10898976:10900011:-	C01	S	99.734	100	0
XLOC_003744	polyA-TCONS_00114862	C01:11024481:11025218:-	C05	S	82.507	53	2.09e-71
XLOC_003746	polyA-TCONS_00114925	C01:11287295:11289677:-	C07	S	82.013	44	1.19e-98
XLOC_003749	polyA-TCONS_00115026	C01:11876561:11878510:-	C06	S	96.774	67	4.74e-160
XLOC_003751	polyA-TCONS_00115176	C01:12880576:12882507:-	C04	S	90.278	50	2.57e-101
XLOC_003752	polyA-TCONS_00115212	C01:13012049:13013599:-	C01	S	100	100	0
XLOC_003754	polyA-TCONS_00115300	C01:13392076:13395893:-	C03	S	95.181	95	0
XLOC_003756	polyA-TCONS_00115331	C01:13610560:13611794:-	C01	S	97.869	100	0
XLOC_003759	polyA-TCONS_00115356	C01:13803994:13804746:-	C08	S	90.459	83	7.24e-101
XLOC_003760	polyA-TCONS_00115365	C01:13883772:13886007:-	C07	S	81.409	86	0
XLOC_003761	polyA-TCONS_00115419	C01:14180224:14180931:-	C01	S	96.381	95	0
XLOC_003772	polyA-TCONS_00115720	C01:16200872:16201554:-	C09	S	96.961	93	4.09e-172
XLOC_003775	polyA-TCONS_00115745	C01:16379023:16379740:-	C01	S	95.89	99	0
XLOC_003776	polyA-TCONS_00115769	C01:16557146:16566824:-	C01	S	98.425	100	3.72e-57
XLOC_003777	polyA-TCONS_00115786	C01:16733769:16734270:-	C01	S	99.6	100	2.38e-127
XLOC_003778	polyA-TCONS_00115839	C01:17036039:17037585:-	C01	S	100	100	0
XLOC_003780	polyA-TCONS_00115858	C01:17152974:17154583:-	C02	S	94.224	60	5.96e-117
XLOC_003783	polyA-TCONS_00115897	C01:18145021:18146069:-	C07	S	100	100	1.35e-177
XLOC_003784	polyA-TCONS_00115914	C01:18230776:18232821:-	C01	S	100	100	3.08e-174
XLOC_003785	polyA-TCONS_00115917	C01:18237490:18238008:-	C01	S	100	100	8.5e-133
XLOC_003786	polyA-TCONS_00115919	C01:18265948:18266966:-	C01	S	100	100	0
XLOC_003787	polyA-TCONS_00115942	C01:18843603:18845459:-	C01	S	100	100	0
XLOC_003788	polyA-TCONS_00115947	C01:18896340:18898649:-	C01	S	100	100	0
XLOC_003792	polyA-TCONS_00116030	C01:20604716:20605143:-	C06	S	99.645	93	4.67e-145
XLOC_003794	polyA-TCONS_00116054	C01:20911363:20912630:-	C01	S	99.581	100	0
XLOC_003795	polyA-TCONS_00116075	C01:21319920:21321222:-	C01	S	100	100	3.47e-178
XLOC_003797	polyA-TCONS_00116103	C01:22027937:22028722:-	C03	S	99.535	100	9.88e-108
XLOC_003800	polyA-TCONS_00116156	C01:22837829:22839121:-	C01	S	99.357	100	0
XLOC_003801	polyA-TCONS_00116175	C01:23248036:23249503:-	C01	S	99.027	100	0
XLOC_003802	polyA-TCONS_00116187	C01:23367141:23369063:-	C07	S	96.429	100	0
XLOC_003804	polyA-TCONS_00116201	C01:23818487:23819694:-	C05	S	88.833	87	0
XLOC_003809	polyA-TCONS_00116369	C01:25784936:25788596:-	C01	S	99.391	100	0
XLOC_003810	polyA-TCONS_00116379	C01:25830568:25832967:-	C07	S	100	94	2.16e-75
XLOC_003811	polyA-TCONS_00116395	C01:26086526:26090224:-	C01	S	99.874	97	0
XLOC_003812	polyA-TCONS_00116402	C01:26232315:26243984:-	C01	S	100	97	0
XLOC_003814	polyA-TCONS_00116411	C01:26503167:26504086:-	C01	S	99.216	100	0
XLOC_003818	polyA-TCONS_00116481	C01:27683860:27684959:-	C01	S	100	99	3.98e-81
XLOC_003819	polyA-TCONS_00116489	C01:27815421:27817666:-	C01	S	98.842	100	2.26e-128
XLOC_003820	polyA-TCONS_00116507	C01:27936546:27942065:-	C01	S	99.359	69	8.06e-75
XLOC_003826	polyA-TCONS_00116632	C01:29054324:29056238:-	C05	S	98.058	97	0
XLOC_003827	polyA-TCONS_00116663	C01:29253547:29254361:-	C09	S	97.115	75	2.98e-148
XLOC_003831	polyA-TCONS_00116711	C01:29956900:29958298:-	C01	S	99.332	100	0
XLOC_003832	polyA-TCONS_00116717	C01:30136376:30141965:-	C01	S	99.823	100	0
XLOC_003835	polyA-TCONS_00116734	C01:30390575:30391823:-	C01	S	99.668	100	0
XLOC_003836	polyA-TCONS_00116769	C01:30634933:30640124:-	C05	S	98.182	99	5.09e-163
XLOC_003839	polyA-TCONS_00116832	C01:31295191:31296841:-	C01	S	96.954	100	0
XLOC_003841	polyA-TCONS_00116894	C01:31939048:31940279:-	C01	S	98.522	100	3.79e-97
XLOC_003842	polyA-TCONS_00116899	C01:32022334:32025074:-	C01	S	100	100	4.55e-169
XLOC_003843	polyA-TCONS_00116900	C01:32048643:32052869:-	C01	S	96.936	99	1.17e-170
XLOC_003845	polyA-TCONS_00116977	C01:32658772:32660967:-	C01	S	98.434	100	0
XLOC_003846	polyA-TCONS_00117010	C01:33031765:33032618:-	C01	S	99.467	100	0
XLOC_003847	polyA-TCONS_00117085	C01:33457801:33459137:-	C03	S	98.288	100	4.89e-143
XLOC_003848	polyA-TCONS_00117102	C01:33596650:33597332:-	C01	S	98.239	100	2.38e-139
XLOC_003849	polyA-TCONS_00117123	C01:33735236:33737414:-	C08	S	95	95	1.31e-83
XLOC_003850	polyA-TCONS_00117137	C01:33985495:33987502:-	C05	S	98.815	99	0
XLOC_003852	polyA-TCONS_00117220	C01:34706739:34708166:-	C01	S	93.985	99	0
XLOC_003854	polyA-TCONS_00117250	C01:35112278:35113763:-	C01	S	95.522	97	0
XLOC_003856	polyA-TCONS_00117379	C01:35901228:35902938:-	C03	S	83.673	66	7.38e-94
XLOC_003859	polyA-TCONS_00117462	C01:36838390:36839099:-	C01	S	98.125	70	4.08e-74
XLOC_003860	polyA-TCONS_00117471	C01:36882451:36884115:-	C01	S	97.462	100	0
XLOC_003864	polyA-TCONS_00117563	C01:37545304:37546332:-	C01	S	96.119	97	2.16e-154
XLOC_003866	polyA-TCONS_00117618	C01:37826595:37827657:-	C01	S	95.577	99	0
XLOC_003869	polyA-TCONS_00117655	C01:37987859:37989936:-	C01	S	100	99	1.49e-127
XLOC_003870	polyA-TCONS_00117667	C01:38101808:38102885:-	C01	S	93.103	91	1.26e-65
XLOC_003872	polyA-TCONS_00117773	C01:38814338:38816746:-	C09	S	78.873	50	3.87e-51
XLOC_003873	polyA-TCONS_00118070	C01_random:41352:44689:+	C01	S	94.4	88	0
XLOC_003875	polyA-TCONS_00118153	C01_random:495867:497297:+	C01	S	97.507	99	1.53e-174
XLOC_003876	polyA-TCONS_00118175	C01_random:796840:800277:+	C01	S	98.361	100	0
XLOC_003877	polyA-TCONS_00118206	C01_random:983992:988394:+	C03	S	88.757	43	4.25e-111
XLOC_003881	polyA-TCONS_00118277	C01_random:1694477:1695837:+	C03	S	99.55	85	2.45e-111
XLOC_003882	polyA-TCONS_00118316	C01_random:1908004:1913418:+	C01	S	99.71	97	5.07e-179
XLOC_003886	polyA-TCONS_00118345	C01_random:2153579:2154578:+	C01	S	96.863	100	1.22e-117
XLOC_003890	polyA-TCONS_00118366	C01_random:2421754:2423141:+	C01	S	99.842	100	0
XLOC_003893	polyA-TCONS_00118439	C01_random:2971059:2972668:+	C01	S	95.359	99	0
XLOC_003896	polyA-TCONS_00118498	C01_random:3727524:3728831:+	C01	S	99.125	98	0
XLOC_003897	polyA-TCONS_00118501	C01_random:3759469:3760437:+	C01	S	93.661	100	0
XLOC_003898	polyA-TCONS_00118517	C01_random:3869594:3870408:+	C01	S	98.063	100	0
XLOC_003899	polyA-TCONS_00118536	C01_random:3952951:3957201:+	C01	S	100	100	0
XLOC_003900	polyA-TCONS_00118558	C01_random:4179048:4180200:+	C08	S	89.92	98	2.54e-132
XLOC_003901	polyA-TCONS_00118563	C01_random:4297874:4298348:+	C01	S	99.7	100	2.31e-173
XLOC_003902	polyA-TCONS_00118567	C01_random:4336853:4337181:+	C01	S	99.5	100	1.16e-99
XLOC_003904	polyA-TCONS_00118600	C01_random:119762:120739:-	C01	S	87.146	96	1.82e-137
XLOC_003907	polyA-TCONS_00118633	C01_random:245608:247164:-	C07	S	96.667	89	3.24e-169
XLOC_003908	polyA-TCONS_00118667	C01_random:594019:596618:-	C01	S	100	100	0
XLOC_003909	polyA-TCONS_00118672	C01_random:599527:600983:-	C01	S	99.827	100	0
XLOC_003910	polyA-TCONS_00118724	C01_random:709844:712696:-	C01	S	98.121	100	0
XLOC_003916	polyA-TCONS_00118854	C01_random:1888343:1889945:-	C01	S	100	100	0
XLOC_003917	polyA-TCONS_00118875	C01_random:2254223:2256093:-	C01	S	100	100	0
XLOC_003918	polyA-TCONS_00118894	C01_random:2434276:2435771:-	C01	S	100	100	0
XLOC_003921	polyA-TCONS_00118912	C01_random:2674698:2675426:-	C01	S	100	100	7.4e-175
XLOC_003925	polyA-TCONS_00118960	C01_random:3136154:3137044:-	C01	S	99.453	100	0
XLOC_003926	polyA-TCONS_00118975	C01_random:3209111:3209526:-	C01	S	98.131	100	2.74e-102
XLOC_003927	polyA-TCONS_00118976	C01_random:3218972:3220038:-	C01	S	97.971	99	0
XLOC_003928	polyA-TCONS_00118977	C01_random:3235651:3236655:-	C01	S	99.159	100	0
XLOC_003931	polyA-TCONS_00119079	C01_random:3937657:3938367:-	C01	S	96.977	100	0
XLOC_003933	polyA-TCONS_00119121	C01_random:4164380:4165971:-	C05	S	97.849	54	1.49e-134
XLOC_003935	polyA-TCONS_00119250	C02:126200:127295:+	C02	S	100	100	0
XLOC_003938	polyA-TCONS_00119555	C02:1360621:1366600:+	C02	S	96.029	100	4.75e-124
XLOC_003940	polyA-TCONS_00119590	C02:1585134:1593736:+	C02	S	100	67	1.45e-99
XLOC_003942	polyA-TCONS_00119767	C02:2588805:2590044:+	C02	S	97.821	93	0
XLOC_003947	polyA-TCONS_00120206	C02:4863137:4873792:+	C02	S	99.713	97	0
XLOC_003949	polyA-TCONS_00120259	C02:5131826:5134900:+	C02	S	97.283	100	2.48e-83
XLOC_003952	polyA-TCONS_00120318	C02:5646247:5647561:+	C02	S	98.404	100	0
XLOC_003953	polyA-TCONS_00120320	C02:5662911:5663921:+	C02	S	96.04	79	4.37e-88
XLOC_003955	polyA-TCONS_00120370	C02:6037559:6038194:+	C03	S	96.886	100	9.57e-134
XLOC_003956	polyA-TCONS_00120462	C02:6588659:6589863:+	C02	S	99.831	100	0
XLOC_003957	polyA-TCONS_00120490	C02:6916335:6917283:+	C02	S	87.661	100	0
XLOC_003960	polyA-TCONS_00120614	C02:8237541:8239039:+	C02	S	94.512	100	0
XLOC_003962	polyA-TCONS_00120697	C02:8972575:8973981:+	C06	S	86.514	48	1.15e-111
XLOC_003963	polyA-TCONS_00120720	C02:9205603:9206645:+	C07	S	97.066	95	0
XLOC_003969	polyA-TCONS_00120810	C02:10494377:10494931:+	C03	S	98.584	100	1.17e-176
XLOC_003973	polyA-TCONS_00120869	C02:11364751:11365467:+	C09	S	96.667	92	2.35e-138
XLOC_003974	polyA-TCONS_00120870	C02:11448253:11448633:+	C03	S	98.83	64	8.08e-82
XLOC_003976	polyA-TCONS_00120969	C02:12090537:12090936:+	C06	S	99.444	100	2.05e-88
XLOC_003977	polyA-TCONS_00121019	C02:12546923:12624370:+	C04	S	90.86	62	4.4e-65
XLOC_003978	polyA-TCONS_00121032	C02:12906905:12907791:+	C02	S	100	100	0
XLOC_003983	polyA-TCONS_00121115	C02:14066162:14069448:+	C02	S	87.348	79	0
XLOC_003984	polyA-TCONS_00121116	C02:14078601:14080017:+	C02	S	97.379	100	0
XLOC_003985	polyA-TCONS_00121118	C02:14198668:14200179:+	C02	S	99.046	100	0
XLOC_003990	polyA-TCONS_00121344	C02:16382743:16383815:+	C07	S	100	100	0
XLOC_003991	polyA-TCONS_00121382	C02:16616185:16617255:+	C02	S	99.87	100	0
XLOC_003992	polyA-TCONS_00121386	C02:16709849:16710651:+	C02	S	100	100	0
XLOC_003993	polyA-TCONS_00121390	C02:16728274:16759108:+	C02	S	100	100	0
XLOC_003994	polyA-TCONS_00121398	C02:16828310:16829843:+	C02	S	99.47	100	0
XLOC_003996	polyA-TCONS_00121434	C02:17251222:17252008:+	C02	S	100	100	0
XLOC_003999	polyA-TCONS_00121544	C02:18397467:18400771:+	C02	S	94.611	99	0
XLOC_004000	polyA-TCONS_00121546	C02:18435295:18513452:+	C04	S	98.113	100	7.14e-129
XLOC_004002	polyA-TCONS_00121548	C02:18463658:18464520:+	C02	S	99.655	100	3.49e-149
XLOC_004003	polyA-TCONS_00121630	C02:19205695:19208751:+	C02	S	97.805	100	0
XLOC_004006	polyA-TCONS_00121684	C02:20098471:20099872:+	C09	S	90.69	42	3.52e-104
XLOC_004008	polyA-TCONS_00121765	C02:20668987:20669362:+	C02	S	96.923	94	1.03e-120
XLOC_004009	polyA-TCONS_00121777	C02:20856547:20860336:+	C02	S	94.333	100	0
XLOC_004010	polyA-TCONS_00121789	C02:20939877:20954399:+	C02	S	99.593	97	0
XLOC_004012	polyA-TCONS_00121815	C02:21174664:21199781:+	C08	S	93.006	100	0
XLOC_004016	polyA-TCONS_00121868	C02:21761399:21765700:+	C03	S	100	100	1.97e-127
XLOC_004018	polyA-TCONS_00121887	C02:21866715:21869467:+	C02	S	97.153	87	7.19e-133
XLOC_004021	polyA-TCONS_00121918	C02:22250501:22256617:+	C01	S	96.692	86	0
XLOC_004022	polyA-TCONS_00121927	C02:22408060:22411001:+	C06	S	97.905	75	0
XLOC_004024	polyA-TCONS_00121933	C02:22487838:22489368:+	C05	S	97.813	100	0
XLOC_004026	polyA-TCONS_00121993	C02:22794524:22795088:+	C04	S	81.013	46	2.15e-40
XLOC_004027	polyA-TCONS_00122074	C02:23685435:23696063:+	C05	S	95.507	97	0
XLOC_004028	polyA-TCONS_00122088	C02:23797821:23798906:+	C08	S	98.768	99	0
XLOC_004030	polyA-TCONS_00122131	C02:24648995:24649532:+	C07	S	100	93	0
XLOC_004031	polyA-TCONS_00122132	C02:24658785:24659987:+	C02	S	99.828	100	0
XLOC_004032	polyA-TCONS_00122151	C02:24816388:24816960:+	C02	S	100	100	3.45e-152
XLOC_004038	polyA-TCONS_00122286	C02:26168928:26170420:+	C02	S	100	100	0
XLOC_004039	polyA-TCONS_00122288	C02:26171060:26172787:+	C02	S	97.66	100	0
XLOC_004040	polyA-TCONS_00122291	C02:26229354:26233960:+	C02	S	99.033	100	0
XLOC_004043	polyA-TCONS_00122377	C02:26856770:26858016:+	C06	S	98.276	83	0
XLOC_004044	polyA-TCONS_00122381	C02:26894016:26895753:+	C05	S	89.252	45	3.29e-65
XLOC_004045	polyA-TCONS_00122382	C02:26925966:26928563:+	C06	S	98.329	99	0
XLOC_004047	polyA-TCONS_00122390	C02:27204422:27206401:+	C06	S	95.325	99	2.89e-172
XLOC_004048	polyA-TCONS_00122404	C02:27783253:27792353:+	C02	S	98.113	100	0
XLOC_004055	polyA-TCONS_00122466	C02:29282661:29284398:+	C02	S	99.733	100	0
XLOC_004056	polyA-TCONS_00122476	C02:29430379:29439319:+	C06	S	94.186	100	0
XLOC_004057	polyA-TCONS_00122498	C02:30303074:30309520:+	C02	S	98.611	92	2.6e-180
XLOC_004058	polyA-TCONS_00122500	C02:30306974:30310556:+	C02	S	97.756	95	1.67e-150
XLOC_004059	polyA-TCONS_00122501	C02:30367135:30368308:+	C02	S	99.367	100	0
XLOC_004060	polyA-TCONS_00122532	C02:30803300:30804091:+	C02	S	98.644	98	1.84e-146
XLOC_004062	polyA-TCONS_00122588	C02:31342283:31344668:+	C05	S	98.856	79	0
XLOC_004064	polyA-TCONS_00122649	C02:32070643:32071396:+	C02	S	98.526	100	0
XLOC_004065	polyA-TCONS_00122651	C02:32077860:32078337:+	C02	S	99.49	100	3.28e-97
XLOC_004067	polyA-TCONS_00122668	C02:32457763:32459414:+	C02	S	99.631	100	0
XLOC_004068	polyA-TCONS_00122684	C02:32576350:32577428:+	C02	S	99.811	100	0
XLOC_004070	polyA-TCONS_00122734	C02:33216774:33217656:+	C08	S	97.269	100	0
XLOC_004071	polyA-TCONS_00122741	C02:33360455:33361594:+	C02	S	97.71	100	0
XLOC_004072	polyA-TCONS_00122751	C02:33614600:33616066:+	C02	S	96.332	100	0
XLOC_004073	polyA-TCONS_00122793	C02:34201775:34202759:+	C02	S	99.513	100	0
XLOC_004074	polyA-TCONS_00122805	C02:34454967:34458580:+	C02	S	99.654	98	0
XLOC_004077	polyA-TCONS_00122880	C02:35544859:35549275:+	C02	S	100	100	4.92e-121
XLOC_004078	polyA-TCONS_00122881	C02:35553810:35555113:+	C02	S	100	100	0
XLOC_004083	polyA-TCONS_00122970	C02:36235558:36236708:+	C02	S	99.488	100	0
XLOC_004088	polyA-TCONS_00123058	C02:37341043:37343581:+	C02	S	93.644	61	0
XLOC_004089	polyA-TCONS_00123061	C02:37365774:37367036:+	C02	S	99.288	100	0
XLOC_004090	polyA-TCONS_00123085	C02:37562593:37563828:+	C02	S	100	97	3.55e-124
XLOC_004093	polyA-TCONS_00123126	C02:38018659:38020428:+	C02	S	95.863	98	0
XLOC_004100	polyA-TCONS_00123234	C02:39238213:39239523:+	C02	S	98.694	98	0
XLOC_004101	polyA-TCONS_00123285	C02:39612464:39613814:+	C02	S	100	100	0
XLOC_004102	polyA-TCONS_00123300	C02:39805181:39811660:+	C02	S	99.247	99	0
XLOC_004105	polyA-TCONS_00123390	C02:40647724:40651197:+	C07	S	89.49	68	1.38e-102
XLOC_004106	polyA-TCONS_00123414	C02:40779945:40780508:+	C02	S	84.755	100	2.51e-94
XLOC_004107	polyA-TCONS_00123438	C02:40804918:40805814:+	C02	S	100	100	0
XLOC_004108	polyA-TCONS_00123489	C02:41452063:41452600:+	C07	S	95.203	99	9.3e-118
XLOC_004110	polyA-TCONS_00123529	C02:41757075:41757824:+	C02	S	98.899	100	0
XLOC_004111	polyA-TCONS_00123583	C02:42096521:42098530:+	C03	S	96.677	100	0
XLOC_004112	polyA-TCONS_00123731	C02:42783874:42784886:+	C02	S	98.246	99	0
XLOC_004113	polyA-TCONS_00123748	C02:42953175:42954445:+	C02	S	99.191	100	0
XLOC_004115	polyA-TCONS_00123837	C02:43764473:43765640:+	C02	S	99.779	95	0
XLOC_004116	polyA-TCONS_00123838	C02:43775250:43775712:+	C02	S	98.457	100	3.81e-161
XLOC_004117	polyA-TCONS_00123845	C02:43793009:43793899:+	C03	S	99.394	95	9.67e-80
XLOC_004120	polyA-TCONS_00123895	C02:44072704:44073414:+	C02	S	99.678	97	0
XLOC_004121	polyA-TCONS_00123905	C02:44186415:44189602:+	C02	S	100	100	4.71e-131
XLOC_004123	polyA-TCONS_00123948	C02:44520043:44520745:+	C03	S	97.216	100	0
XLOC_004128	polyA-TCONS_00124140	C02:45673242:45674214:+	C02	S	100	100	0
XLOC_004131	polyA-TCONS_00124325	C02:536755:539487:-	C02	S	93.135	98	1.75e-174
XLOC_004133	polyA-TCONS_00124457	C02:1005945:1008186:-	C02	S	96.812	64	1.8e-160
XLOC_004134	polyA-TCONS_00124494	C02:1092759:1093561:-	C02	S	94.444	99	4.36e-178
XLOC_004136	polyA-TCONS_00124546	C02:1416635:1417524:-	C02	S	99.05	100	0
XLOC_004137	polyA-TCONS_00124788	C02:2570507:2572094:-	C06	S	92.966	51	1.48e-132
XLOC_004139	polyA-TCONS_00124842	C02:2857343:2857917:-	C08	S	99.539	68	8.83e-109
XLOC_004141	polyA-TCONS_00124882	C02:3110088:3111929:-	C02	S	98.909	100	0
XLOC_004142	polyA-TCONS_00124910	C02:3271790:3273351:-	C02	S	99.002	100	0
XLOC_004145	polyA-TCONS_00124980	C02:3631626:3633328:-	C02	S	100	100	0
XLOC_004146	polyA-TCONS_00124981	C02:3647424:3649172:-	C02	S	100	100	0
XLOC_004149	polyA-TCONS_00125110	C02:4246566:4247729:-	C02	S	97.001	61	0
XLOC_004150	polyA-TCONS_00125170	C02:4489884:4492218:-	C03	S	89.764	99	0
XLOC_004151	polyA-TCONS_00125241	C02:5025081:5027585:-	C02	S	94.779	71	0
XLOC_004157	polyA-TCONS_00125590	C02:7512872:7521205:-	C02	S	99.645	100	0
XLOC_004159	polyA-TCONS_00125656	C02:8132939:8134044:-	C02	S	99.803	99	0
XLOC_004162	polyA-TCONS_00125762	C02:8925739:8926996:-	C07	S	80.317	76	2.73e-117
XLOC_004167	polyA-TCONS_00125939	C02:10774124:10775292:-	C02	S	94.389	91	1.74e-127
XLOC_004172	polyA-TCONS_00126065	C02:11925640:11927156:-	C07	S	98.046	100	0
XLOC_004173	polyA-TCONS_00126103	C02:12180665:12181359:-	C02	S	98.218	100	0
XLOC_004178	polyA-TCONS_00126138	C02:12374516:12383504:-	C06	S	93.25	62	1.81e-166
XLOC_004179	polyA-TCONS_00126207	C02:13104728:13105444:-	C02	S	98.909	100	1.06e-137
XLOC_004183	polyA-TCONS_00126276	C02:14078212:14081083:-	C02	S	95.577	100	0
XLOC_004184	polyA-TCONS_00126334	C02:14763444:14765107:-	C02	S	99.741	100	0
XLOC_004185	polyA-TCONS_00126339	C02:14831762:14834109:-	C02	S	99.851	100	0
XLOC_004186	polyA-TCONS_00126364	C02:15091782:15092860:-	C08	S	92.991	91	0
XLOC_004188	polyA-TCONS_00126379	C02:15328758:15330019:-	C03	S	80.216	41	7.08e-48
XLOC_004189	polyA-TCONS_00126400	C02:15596715:15598295:-	C02	S	100	100	0
XLOC_004190	polyA-TCONS_00126407	C02:15720862:15724043:-	C02	S	99.673	100	0
XLOC_004192	polyA-TCONS_00126414	C02:15846811:15848521:-	C02	S	100	100	0
XLOC_004194	polyA-TCONS_00126457	C02:16369648:16370435:-	C06	S	89.493	70	1.3e-93
XLOC_004196	polyA-TCONS_00126461	C02:16420475:16421564:-	C07	S	100	100	0
XLOC_004198	polyA-TCONS_00126503	C02:17022203:17023683:-	C02	S	100	100	0
XLOC_004199	polyA-TCONS_00126537	C02:17311846:17312419:-	C02	S	99.345	94	0
XLOC_004203	polyA-TCONS_00126783	C02:20053454:20054691:-	C09	S	97.231	100	4.29e-154
XLOC_004208	polyA-TCONS_00126859	C02:20856585:20857448:-	C02	S	94.466	100	0
XLOC_004211	polyA-TCONS_00126861	C02:20925004:20925639:-	C02	S	99.615	100	0
XLOC_004217	polyA-TCONS_00126902	C02:21632361:21633038:-	C02	S	97.701	97	4.86e-80
XLOC_004219	polyA-TCONS_00126931	C02:21963560:21964962:-	C02	S	99.369	100	0
XLOC_004220	polyA-TCONS_00126934	C02:21979480:21981205:-	C06	S	97.959	100	5.87e-168
XLOC_004222	polyA-TCONS_00126944	C02:22164680:22166477:-	C03	S	84.682	86	0
XLOC_004224	polyA-TCONS_00126949	C02:22236445:22240731:-	C02	S	96.129	94	0
XLOC_004226	polyA-TCONS_00126964	C02:22316505:22319355:-	C02	S	96.939	100	0
XLOC_004227	polyA-TCONS_00126977	C02:22398211:22400778:-	C04	S	94.84	95	2.41e-177
XLOC_004229	polyA-TCONS_00126997	C02:22579793:22582470:-	C03	S	99.113	78	0
XLOC_004231	polyA-TCONS_00127072	C02:22965024:22967064:-	C06	S	92.87	85	0
XLOC_004232	polyA-TCONS_00127078	C02:22971806:22974258:-	C02	S	97.614	99	0
XLOC_004236	polyA-TCONS_00127157	C02:23694526:23697167:-	C05	S	96.154	99	0
XLOC_004237	polyA-TCONS_00127174	C02:24152861:24154370:-	C08	S	99.235	100	0
XLOC_004240	polyA-TCONS_00127267	C02:25379390:25381235:-	C01	S	99.659	100	0
XLOC_004241	polyA-TCONS_00127273	C02:25557360:25558305:-	C05	S	97.954	96	0
XLOC_004243	polyA-TCONS_00127309	C02:26038324:26039572:-	C03	S	76.882	62	9.63e-45
XLOC_004245	polyA-TCONS_00127335	C02:26290283:26293047:-	C02	S	100	100	2.79e-113
XLOC_004246	polyA-TCONS_00127348	C02:26528257:26544641:-	C02	S	84.543	87	0
XLOC_004248	polyA-TCONS_00127353	C02:26847256:26848126:-	C06	S	96.986	67	1.16e-172
XLOC_004249	polyA-TCONS_00127355	C02:26872736:26873794:-	C06	S	99.145	96	8.11e-180
XLOC_004250	polyA-TCONS_00127356	C02:26880519:26882198:-	C06	S	94.238	91	0
XLOC_004251	polyA-TCONS_00127422	C02:27501264:27514307:-	C03	S	98.671	69	2.25e-150
XLOC_004255	polyA-TCONS_00127448	C02:28159702:28163344:-	C02	S	99.103	100	0
XLOC_004257	polyA-TCONS_00127457	C02:28249704:28252146:-	C06	S	97.197	85	0
XLOC_004259	polyA-TCONS_00127473	C02:28415818:28416662:-	C02	S	96.866	100	5.03e-166
XLOC_004260	polyA-TCONS_00127480	C02:28579257:28586162:-	C02	S	98.175	100	4.46e-133
XLOC_004262	polyA-TCONS_00127505	C02:29156354:29157305:-	C02	S	100	100	1.39e-172
XLOC_004266	polyA-TCONS_00127556	C02:30739576:30740026:-	C02	S	98.084	100	3.91e-126
XLOC_004267	polyA-TCONS_00127566	C02:30879937:30883156:-	C02	S	98.646	100	0
XLOC_004268	polyA-TCONS_00127585	C02:31183873:31201470:-	C05	S	91.274	98	0
XLOC_004275	polyA-TCONS_00127693	C02:32364892:32366140:-	C02	S	99.88	100	0
XLOC_004279	polyA-TCONS_00127707	C02:32649141:32654184:-	C02	S	98.98	100	0
XLOC_004281	polyA-TCONS_00127722	C02:32936951:32937722:-	C02	S	98.911	100	0
XLOC_004283	polyA-TCONS_00127740	C02:33377607:33380145:-	C02	S	98.778	100	0
XLOC_004285	polyA-TCONS_00127753	C02:33526864:33527882:-	C02	S	98.517	84	0
XLOC_004289	polyA-TCONS_00127809	C02:34126717:34129076:-	C02	S	99.609	100	1.98e-130
XLOC_004290	polyA-TCONS_00127828	C02:34334832:34336775:-	C02	S	100	100	0
XLOC_004291	polyA-TCONS_00127849	C02:34434897:34435996:-	C02	S	100	100	0
XLOC_004293	polyA-TCONS_00127857	C02:34539612:34540553:-	C02	S	100	100	1.07e-162
XLOC_004296	polyA-TCONS_00127922	C02:35465502:35466797:-	C02	S	100	100	0
XLOC_004298	polyA-TCONS_00127999	C02:36018554:36019404:-	C02	S	99.829	100	0
XLOC_004299	polyA-TCONS_00128001	C02:36049338:36051372:-	C02	S	99.72	100	0
XLOC_004300	polyA-TCONS_00128003	C02:36090785:36093800:-	C02	S	99.605	100	0
XLOC_004302	polyA-TCONS_00128045	C02:36276406:36277282:-	C02	S	100	95	1.05e-61
XLOC_004303	polyA-TCONS_00128046	C02:36278544:36286807:-	C02	S	99.537	100	0
XLOC_004304	polyA-TCONS_00128069	C02:36558207:36559017:-	C09	S	89.61	82	8.88e-105
XLOC_004306	polyA-TCONS_00128079	C02:36722249:36723187:-	C02	S	98.259	100	0
XLOC_004309	polyA-TCONS_00128120	C02:37294990:37296111:-	C02	S	99.611	100	6.15e-131
XLOC_004312	polyA-TCONS_00128173	C02:37773012:37774236:-	C02	S	97.523	100	0
XLOC_004314	polyA-TCONS_00128180	C02:37836648:37837019:-	C02	S	98.765	98	9.15e-77
XLOC_004315	polyA-TCONS_00128183	C02:37876410:37877256:-	C02	S	100	100	6.16e-90
XLOC_004316	polyA-TCONS_00128196	C02:38073333:38074979:-	C02	S	98.782	98	0
XLOC_004319	polyA-TCONS_00128242	C02:39005091:39005778:-	C02	S	99.709	100	2.71e-179
XLOC_004320	polyA-TCONS_00128248	C02:39019766:39020383:-	C02	S	100	100	7.65e-113
XLOC_004323	polyA-TCONS_00128303	C02:39773140:39774586:-	C06	S	97.403	62	0
XLOC_004324	polyA-TCONS_00128315	C02:39805403:39805724:-	C02	S	97.6	92	4.28e-54
XLOC_004325	polyA-TCONS_00128321	C02:39843031:39843810:-	C02	S	99.231	100	5.92e-131
XLOC_004327	polyA-TCONS_00128395	C02:40130995:40132166:-	C02	S	98.655	100	8.02e-109
XLOC_004331	polyA-TCONS_00128435	C02:40608316:40608931:-	C02	S	99.608	99	5.85e-130
XLOC_004333	polyA-TCONS_00128442	C02:40669303:40670019:-	C02	S	100	100	0
XLOC_004334	polyA-TCONS_00128459	C02:40708216:40719570:-	C02	S	100	100	1.02e-93
XLOC_004336	polyA-TCONS_00128475	C02:40895256:40897171:-	C02	S	100	100	3.03e-152
XLOC_004337	polyA-TCONS_00128537	C02:41468385:41469541:-	C02	S	100	100	0
XLOC_004339	polyA-TCONS_00128581	C02:41843811:41845314:-	C02	S	97.541	96	0
XLOC_004340	polyA-TCONS_00128590	C02:41916073:41917273:-	C02	S	100	100	0
XLOC_004343	polyA-TCONS_00128726	C02:43017045:43017788:-	C08	S	91.599	100	3.41e-138
XLOC_004344	polyA-TCONS_00128737	C02:43148607:43149730:-	C04	S	92.038	57	4.59e-122
XLOC_004345	polyA-TCONS_00128800	C02:43956809:43958582:-	C01	S	95.598	98	0
XLOC_004346	polyA-TCONS_00128802	C02:43977684:43978291:-	C06	S	88.073	49	5.8e-29
XLOC_004347	polyA-TCONS_00128804	C02:44069171:44070852:-	C02	S	100	94	0
XLOC_004348	polyA-TCONS_00128824	C02:44093629:44095258:-	C02	S	99.026	100	0
XLOC_004350	polyA-TCONS_00128837	C02:44222724:44223851:-	C08	S	89.564	63	0
XLOC_004352	polyA-TCONS_00128920	C02:44860357:44862818:-	C08	S	100	82	9.21e-68
XLOC_004355	polyA-TCONS_00129067	C02:45613137:45647370:-	C02	S	100	100	1.63e-68
XLOC_004357	polyA-TCONS_00129115	C02:46090422:46091401:-	C02	S	99.733	100	0
XLOC_004358	polyA-TCONS_00129116	C02:46113831:46114610:-	C02	S	97.297	98	0
XLOC_004366	polyA-TCONS_00129538	C02_random:916208:918182:+	C02	S	99.655	98	0
XLOC_004372	polyA-TCONS_00129622	C02_random:1939363:1941654:+	C02	S	94.224	56	1.94e-115
XLOC_004374	polyA-TCONS_00129676	C02_random:2325380:2326624:+	C09	S	90	50	2.08e-108
XLOC_004376	polyA-TCONS_00129711	C02_random:2607920:2608745:+	C01	S	99.191	100	0
XLOC_004377	polyA-TCONS_00129752	C02_random:2966605:2983614:+	C02	S	97.889	100	0
XLOC_004378	polyA-TCONS_00129761	C02_random:3040082:3041589:+	C02	S	100	100	0
XLOC_004379	polyA-TCONS_00129779	C02_random:3419592:3421211:+	C02	S	99.716	100	0
XLOC_004380	polyA-TCONS_00129798	C02_random:3627424:3629616:+	C02	S	98.01	100	6.95e-95
XLOC_004381	polyA-TCONS_00129800	C02_random:3783729:3785606:+	C02	S	100	99	1.04e-179
XLOC_004386	polyA-TCONS_00129852	C02_random:4449751:4451178:+	C02	S	98.323	100	0
XLOC_004389	polyA-TCONS_00129966	C02_random:63268:64306:-	C02	S	99.482	100	0
XLOC_004390	polyA-TCONS_00129969	C02_random:92808:93388:-	C02	S	100	100	2.61e-173
XLOC_004392	polyA-TCONS_00130052	C02_random:638643:640822:-	C07	S	98.551	100	3.81e-173
XLOC_004396	polyA-TCONS_00130156	C02_random:1296796:1300716:-	C03	S	91.754	51	0
XLOC_004400	polyA-TCONS_00130205	C02_random:1748617:1752744:-	C02	S	98.088	100	0
XLOC_004406	polyA-TCONS_00130267	C02_random:2376431:2378242:-	C08	S	94.619	64	0
XLOC_004408	polyA-TCONS_00130304	C02_random:2888220:2890800:-	C02	S	100	100	9.38e-171
XLOC_004412	polyA-TCONS_00130372	C02_random:3427488:3429140:-	C02	S	99.119	100	0
XLOC_004414	polyA-TCONS_00130401	C02_random:3870091:3871688:-	C05	S	83.457	73	3.67e-98
XLOC_004416	polyA-TCONS_00130416	C02_random:4067663:4068772:-	C02	S	94.364	100	0
XLOC_004420	polyA-TCONS_00130585	C03:52632:54981:+	C03	S	94.986	89	4.17e-158
XLOC_004423	polyA-TCONS_00130685	C03:401102:401882:+	C03	S	100	96	1.23e-104
XLOC_004425	polyA-TCONS_00130721	C03:502372:505280:+	C03	S	99.906	100	0
XLOC_004426	polyA-TCONS_00130769	C03:718459:718850:+	C03	S	100	100	8.99e-122
XLOC_004427	polyA-TCONS_00130806	C03:879392:880087:+	C04	S	93.678	95	2.25e-145
XLOC_004430	polyA-TCONS_00130929	C03:1601947:1603154:+	C03	S	98.851	100	0
XLOC_004431	polyA-TCONS_00131024	C03:2080825:2081159:+	C03	S	100	100	2.14e-67
XLOC_004440	polyA-TCONS_00131341	C03:3109089:3111254:+	C07	S	99.624	99	0
XLOC_004442	polyA-TCONS_00131401	C03:3292460:3293178:+	C03	S	98.864	99	1.5e-131
XLOC_004443	polyA-TCONS_00131422	C03:3370719:3372053:+	C03	S	100	100	0
XLOC_004444	polyA-TCONS_00131482	C03:3534127:3535422:+	C03	S	99.398	99	0
XLOC_004446	polyA-TCONS_00131574	C03:3897492:3898869:+	C03	S	98.639	100	0
XLOC_004448	polyA-TCONS_00131621	C03:4080787:4081369:+	C03	S	100	100	4.32e-90
XLOC_004450	polyA-TCONS_00131795	C03:4788175:4789170:+	C03	S	97.26	100	0
XLOC_004451	polyA-TCONS_00131821	C03:4895048:4896168:+	C03	S	96.675	96	0
XLOC_004454	polyA-TCONS_00131954	C03:5661526:5662154:+	C09	S	81.441	98	7.54e-115
XLOC_004455	polyA-TCONS_00131971	C03:5742950:5743975:+	C03	S	97.013	100	0
XLOC_004456	polyA-TCONS_00132014	C03:5922828:5924810:+	C05	S	95.883	99	0
XLOC_004458	polyA-TCONS_00132029	C03:5962404:5963797:+	C03	S	98.476	99	0
XLOC_004460	polyA-TCONS_00132123	C03:6355884:6356262:+	C09	S	96.313	71	2.54e-97
XLOC_004462	polyA-TCONS_00132125	C03:6370501:6376236:+	C03	S	91.183	100	1.98e-164
XLOC_004463	polyA-TCONS_00132225	C03:6929394:6930133:+	C03	S	100	100	2.31e-174
XLOC_004464	polyA-TCONS_00132288	C03:7522445:7523119:+	C03	S	99.586	100	0
XLOC_004465	polyA-TCONS_00132318	C03:7647296:7648227:+	C03	S	98.718	100	6.52e-156
XLOC_004468	polyA-TCONS_00132485	C03:8618758:8619651:+	C03	S	100	100	0
XLOC_004469	polyA-TCONS_00132495	C03:8699194:8700481:+	C03	S	98.599	86	5.86e-180
XLOC_004470	polyA-TCONS_00132601	C03:9196455:9197695:+	C01	S	99.244	100	0
XLOC_004476	polyA-TCONS_00133059	C03:11559022:11561248:+	C02	S	92.449	58	5.08e-174
XLOC_004479	polyA-TCONS_00133201	C03:12473079:12475283:+	C05	S	94.943	68	0
XLOC_004482	polyA-TCONS_00133367	C03:13466874:13467583:+	C03	S	100	100	5.71e-171
XLOC_004484	polyA-TCONS_00133374	C03:13559579:13560133:+	C03	S	99.27	100	4.41e-64
XLOC_004485	polyA-TCONS_00133375	C03:13580908:13581623:+	C05	S	93.359	100	9.6e-103
XLOC_004487	polyA-TCONS_00133426	C03:13857857:13860093:+	C03	S	99.242	100	3.17e-133
XLOC_004491	polyA-TCONS_00133507	C03:14236407:14236976:+	C02	S	96.923	79	1.86e-120
XLOC_004493	polyA-TCONS_00133597	C03:14765805:14766449:+	C03	S	96.995	99	9.31e-174
XLOC_004496	polyA-TCONS_00133642	C03:15135833:15137937:+	C06	S	96.896	99	0
XLOC_004497	polyA-TCONS_00133674	C03:15292679:15293259:+	C06	S	99.621	100	6.33e-135
XLOC_004501	polyA-TCONS_00133823	C03:16295108:16295893:+	C03	S	99.385	100	2.73e-167
XLOC_004503	polyA-TCONS_00133876	C03:16813811:16814679:+	C03	S	99.16	100	2.4e-118
XLOC_004504	polyA-TCONS_00133881	C03:16870908:16874725:+	C03	S	97.603	74	0
XLOC_004505	polyA-TCONS_00133936	C03:17193427:17194583:+	C03	S	98.713	100	0
XLOC_004508	polyA-TCONS_00133965	C03:17531866:17537942:+	C03	S	96.226	99	4.99e-145
XLOC_004509	polyA-TCONS_00133997	C03:17799343:17805463:+	C03	S	98.387	100	0
XLOC_004512	polyA-TCONS_00134062	C03:18275158:18275704:+	C03	S	99.148	100	1.62e-180
XLOC_004516	polyA-TCONS_00134114	C03:18605798:18609027:+	C03	S	99.303	97	1.87e-145
XLOC_004521	polyA-TCONS_00134280	C03:19611746:19612340:+	C03	S	97.69	97	5.04e-146
XLOC_004523	polyA-TCONS_00134334	C03:19819180:19820447:+	C03	S	98.565	100	0
XLOC_004524	polyA-TCONS_00134390	C03:19973013:19973879:+	C03	S	99.458	100	0
XLOC_004532	polyA-TCONS_00134693	C03:21317080:21317842:+	C04	S	98.969	100	5.37e-146
XLOC_004533	polyA-TCONS_00134770	C03:21742021:21742395:+	C07	S	97.5	97	1.76e-133
XLOC_004535	polyA-TCONS_00134909	C03:22464353:22465380:+	C03	S	98.113	100	0
XLOC_004537	polyA-TCONS_00134917	C03:22623684:22624476:+	C03	S	98.646	73	0
XLOC_004538	polyA-TCONS_00134953	C03:22951995:22954948:+	C03	S	92.944	98	0
XLOC_004539	polyA-TCONS_00135017	C03:23247291:23249247:+	C03	S	95.866	96	6.03e-174
XLOC_004540	polyA-TCONS_00135094	C03:23473765:23474943:+	C03	S	99.892	100	0
XLOC_004542	polyA-TCONS_00135119	C03:23711314:23712154:+	C04	S	97.696	95	6.33e-101
XLOC_004546	polyA-TCONS_00135221	C03:24146203:24148115:+	C09	S	98.833	99	0
XLOC_004547	polyA-TCONS_00135258	C03:24529572:24530346:+	C03	S	100	100	8.1e-120
XLOC_004548	polyA-TCONS_00135282	C03:24610172:24611463:+	C03	S	98.66	100	0
XLOC_004549	polyA-TCONS_00135298	C03:24752826:24754519:+	C03	S	99.82	100	0
XLOC_004555	polyA-TCONS_00135395	C03:25582776:25583212:+	C01	S	97.51	100	5.37e-114
XLOC_004556	polyA-TCONS_00135396	C03:25600261:25602386:+	C08	S	99.241	100	0
XLOC_004560	polyA-TCONS_00135478	C03:26492522:26493218:+	C03	S	96.354	96	3.6e-178
XLOC_004561	polyA-TCONS_00135539	C03:26992534:26994378:+	C09	S	96.189	69	0
XLOC_004562	polyA-TCONS_00135555	C03:27143053:27143505:+	C03	S	99.487	100	1.01e-96
XLOC_004564	polyA-TCONS_00135563	C03:27338272:27340485:+	C03	S	99.849	100	0
XLOC_004565	polyA-TCONS_00135574	C03:27494732:27496107:+	C03	S	100	100	0
XLOC_004567	polyA-TCONS_00135627	C03:27943694:27944971:+	C03	S	99.205	100	0
XLOC_004568	polyA-TCONS_00135629	C03:27962217:27962761:+	C03	S	98.148	100	2.53e-103
XLOC_004569	polyA-TCONS_00135669	C03:28428866:28431786:+	C08	S	98.932	91	5.28e-141
XLOC_004570	polyA-TCONS_00135706	C03:28936101:28937828:+	C07	S	90.777	94	1.38e-148
XLOC_004573	polyA-TCONS_00135762	C03:29619678:29623445:+	C03	S	98.454	70	2.16e-92
XLOC_004574	polyA-TCONS_00135777	C03:29665766:29667132:+	C03	S	99.708	100	0
XLOC_004575	polyA-TCONS_00135808	C03:29907152:29907874:+	C03	S	96.766	95	0
XLOC_004576	polyA-TCONS_00135882	C03:30205253:30205980:+	C03	S	100	100	0
XLOC_004577	polyA-TCONS_00135887	C03:30308466:30309707:+	C03	S	99.738	96	0
XLOC_004578	polyA-TCONS_00135894	C03:30366555:30367196:+	C03	S	100	100	4.28e-177
XLOC_004579	polyA-TCONS_00135930	C03:30559984:30562858:+	C03	S	97.879	63	2.37e-161
XLOC_004581	polyA-TCONS_00135937	C03:30617688:30619077:+	C03	S	99.746	100	0
XLOC_004582	polyA-TCONS_00135938	C03:30632371:30633763:+	C03	S	99.78	100	0
XLOC_004583	polyA-TCONS_00135957	C03:30795406:30822814:+	C03	S	100	99	1.69e-87
XLOC_004586	polyA-TCONS_00135983	C03:31069255:31073642:+	C03	S	99.291	100	0
XLOC_004587	polyA-TCONS_00135997	C03:31193533:31194681:+	C03	S	100	100	1.81e-155
XLOC_004589	polyA-TCONS_00136022	C03:31459638:31461197:+	C03	S	99.274	100	0
XLOC_004590	polyA-TCONS_00136025	C03:31479713:31485625:+	C03	S	99.811	100	0
XLOC_004591	polyA-TCONS_00136039	C03:31580173:31581894:+	C03	S	99.829	100	0
XLOC_004592	polyA-TCONS_00136049	C03:31597939:31598894:+	C03	S	100	100	0
XLOC_004593	polyA-TCONS_00136058	C03:31640493:31644604:+	C03	S	99.015	100	0
XLOC_004594	polyA-TCONS_00136098	C03:31964037:31972291:+	C06	S	99.257	100	0
XLOC_004595	polyA-TCONS_00136114	C03:32112701:32114541:+	C03	S	94.529	100	0
XLOC_004596	polyA-TCONS_00136116	C03:32173537:32174918:+	C06	S	98.131	100	0
XLOC_004597	polyA-TCONS_00136136	C03:32384473:32385017:+	C06	S	100	100	0
XLOC_004598	polyA-TCONS_00136141	C03:32464788:32466568:+	C06	S	93.936	100	0
XLOC_004601	polyA-TCONS_00136208	C03:33042126:33043171:+	C03	S	97.885	99	0
XLOC_004606	polyA-TCONS_00136319	C03:34154767:34155527:+	C03	S	89.781	52	9.7e-94
XLOC_004608	polyA-TCONS_00136333	C03:34286390:34287370:+	C03	S	98.194	82	0
XLOC_004610	polyA-TCONS_00136482	C03:34956307:34957099:+	C03	S	95.167	73	1.45e-117
XLOC_004611	polyA-TCONS_00136484	C03:34964394:34967059:+	C02	S	76.284	68	2.44e-45
XLOC_004614	polyA-TCONS_00136540	C03:35309474:35311009:+	C06	S	94.609	100	0
XLOC_004622	polyA-TCONS_00136570	C03:35810892:35813639:+	C06	S	97.938	99	0
XLOC_004628	polyA-TCONS_00136748	C03:37161018:37161802:+	C03	S	99.219	100	2.37e-128
XLOC_004630	polyA-TCONS_00136776	C03:37488666:37490087:+	C03	S	100	100	0
XLOC_004631	polyA-TCONS_00136777	C03:37502473:37504185:+	C03	S	100	97	0
XLOC_004632	polyA-TCONS_00136830	C03:38088510:38089618:+	C08	S	100	100	0
XLOC_004634	polyA-TCONS_00136841	C03:38419581:38421527:+	C08	S	91.1	66	0
XLOC_004636	polyA-TCONS_00136860	C03:38700782:38702121:+	C03	S	100	100	7.07e-90
XLOC_004638	polyA-TCONS_00136919	C03:39624524:39625072:+	C03	S	100	100	6.19e-125
XLOC_004644	polyA-TCONS_00136986	C03:42119472:42120836:+	C03	S	93.277	42	1.66e-93
XLOC_004646	polyA-TCONS_00136990	C03:42144317:42146057:+	C03	S	99.487	100	0
XLOC_004648	polyA-TCONS_00136998	C03:42336356:42337326:+	C03	S	97.551	100	0
XLOC_004649	polyA-TCONS_00136999	C03:42338320:42339508:+	C03	S	98.768	100	0
XLOC_004655	polyA-TCONS_00137099	C03:44014518:44016068:+	C03	S	98.128	97	0
XLOC_004656	polyA-TCONS_00137104	C03:44226410:44227155:+	C06	S	91.837	95	1.04e-70
XLOC_004657	polyA-TCONS_00137177	C03:45573603:45574020:+	C06	S	98.799	99	1.97e-168
XLOC_004658	polyA-TCONS_00137183	C03:45738306:45738685:+	C03	S	100	100	1.13e-100
XLOC_004663	polyA-TCONS_00137222	C03:46141794:46143470:+	C04	S	97.452	91	3.67e-150
XLOC_004664	polyA-TCONS_00137225	C03:46175614:46176727:+	C08	S	99.838	100	0
XLOC_004666	polyA-TCONS_00137266	C03:46527838:46530875:+	C07	S	97.57	100	0
XLOC_004668	polyA-TCONS_00137275	C03:46578772:46579638:+	C07	S	97.964	100	0
XLOC_004672	polyA-TCONS_00137367	C03:47276118:47279900:+	C07	S	95.503	100	2.09e-169
XLOC_004674	polyA-TCONS_00137460	C03:47864159:47864907:+	C03	S	97.17	88	0
XLOC_004677	polyA-TCONS_00137647	C03:49347401:49349472:+	C03	S	98.562	100	0
XLOC_004678	polyA-TCONS_00137654	C03:49393499:49393950:+	C03	S	97.535	100	3.81e-136
XLOC_004679	polyA-TCONS_00137679	C03:49518890:49519498:+	C03	S	98.846	100	8.85e-129
XLOC_004680	polyA-TCONS_00137680	C03:49519872:49520892:+	C03	S	98.573	100	0
XLOC_004681	polyA-TCONS_00137761	C03:50078587:50079698:+	C03	S	100	100	2e-140
XLOC_004682	polyA-TCONS_00137823	C03:50774751:50775278:+	C07	S	94.328	100	7.4e-144
XLOC_004686	polyA-TCONS_00137925	C03:51576329:51577325:+	C03	S	99.275	100	8.61e-140
XLOC_004687	polyA-TCONS_00137940	C03:51636381:51636885:+	C03	S	100	100	2.71e-138
XLOC_004688	polyA-TCONS_00138021	C03:52593431:52594115:+	C03	S	100	100	0
XLOC_004689	polyA-TCONS_00138024	C03:52614567:52629671:+	C08	S	92.857	55	7.76e-171
XLOC_004692	polyA-TCONS_00138096	C03:53351006:53352031:+	C03	S	96.891	87	0
XLOC_004695	polyA-TCONS_00138157	C03:53819138:53819890:+	C08	S	98.208	100	1.53e-136
XLOC_004696	polyA-TCONS_00138162	C03:53885432:53886190:+	C03	S	99.042	100	1.17e-158
XLOC_004697	polyA-TCONS_00138192	C03:54090537:54103743:+	C03	S	92.45	95	0
XLOC_004698	polyA-TCONS_00138223	C03:54591162:54591755:+	C03	S	100	100	4.85e-89
XLOC_004699	polyA-TCONS_00138225	C03:54644546:54645200:+	C03	S	99.602	100	3.91e-127
XLOC_004701	polyA-TCONS_00138232	C03:54741878:54742335:+	C03	S	100	100	5.08e-120
XLOC_004703	polyA-TCONS_00138298	C03:55314979:55315694:+	C01	S	99.17	100	1.83e-120
XLOC_004708	polyA-TCONS_00138384	C03:56299923:56300355:+	C03	S	100	84	1.02e-126
XLOC_004710	polyA-TCONS_00138406	C03:56412312:56413042:+	C03	S	99.689	86	3.87e-167
XLOC_004713	polyA-TCONS_00138459	C03:56744365:56745024:+	C03	S	96.852	100	0
XLOC_004714	polyA-TCONS_00138557	C03:57551154:57552352:+	C03	S	97.689	89	0
XLOC_004720	polyA-TCONS_00138737	C03:59090208:59095186:+	C03	S	100	100	2.25e-169
XLOC_004721	polyA-TCONS_00138744	C03:59223604:59224621:+	C03	S	97.665	100	0
XLOC_004722	polyA-TCONS_00138748	C03:59250145:59250609:+	C03	S	96.244	97	4.3e-95
XLOC_004723	polyA-TCONS_00138749	C03:59333018:59333873:+	C03	S	97.9	100	0
XLOC_004725	polyA-TCONS_00138818	C03:59752604:59753930:+	C03	S	98.98	100	1.21e-95
XLOC_004727	polyA-TCONS_00138942	C03:5149:6788:-	C03	S	97.682	60	1.3e-145
XLOC_004732	polyA-TCONS_00139041	C03:518163:518811:-	C03	S	98.619	100	0
XLOC_004733	polyA-TCONS_00139106	C03:748943:750523:-	C03	S	98.291	100	0
XLOC_004735	polyA-TCONS_00139176	C03:1103297:1111034:-	C03	S	99.177	100	1.08e-121
XLOC_004737	polyA-TCONS_00139243	C03:1447992:1448830:-	C03	S	100	100	0
XLOC_004738	polyA-TCONS_00139252	C03:1486452:1487557:-	C03	S	100	98	0
XLOC_004739	polyA-TCONS_00139303	C03:1610063:1613085:-	C03	S	95.885	100	0
XLOC_004741	polyA-TCONS_00139471	C03:2175949:2176427:-	C04	S	98.78	92	1e-77
XLOC_004745	polyA-TCONS_00139521	C03:2430757:2431726:-	C09	S	88.125	69	4.04e-47
XLOC_004747	polyA-TCONS_00139702	C03:2989058:2990290:-	C03	S	100	99	0
XLOC_004750	polyA-TCONS_00139800	C03:3392024:3393141:-	C03	S	100	100	0
XLOC_004751	polyA-TCONS_00139837	C03:3523937:3529462:-	C03	S	99.155	42	0
XLOC_004752	polyA-TCONS_00139846	C03:3572947:3576693:-	C03	S	95.582	100	0
XLOC_004753	polyA-TCONS_00139856	C03:3613072:3614978:-	C03	S	95.081	93	0
XLOC_004754	polyA-TCONS_00139968	C03:3973972:3974735:-	C03	S	99.291	97	0
XLOC_004755	polyA-TCONS_00139971	C03:3989767:3990828:-	C03	S	100	100	2.74e-159
XLOC_004756	polyA-TCONS_00140007	C03:4129182:4130052:-	C03	S	95.207	100	0
XLOC_004757	polyA-TCONS_00140081	C03:4410680:4411548:-	C03	S	98.27	100	0
XLOC_004758	polyA-TCONS_00140150	C03:4697978:4698631:-	C03	S	99.516	100	0
XLOC_004759	polyA-TCONS_00140154	C03:4719765:4720425:-	C03	S	99.424	100	0
XLOC_004760	polyA-TCONS_00140157	C03:4724139:4724777:-	C03	S	99.751	100	0
XLOC_004761	polyA-TCONS_00140158	C03:4729062:4729674:-	C03	S	95.628	100	1.06e-162
XLOC_004762	polyA-TCONS_00140160	C03:4732709:4733292:-	C03	S	98.397	100	2.16e-154
XLOC_004763	polyA-TCONS_00140304	C03:5212150:5212823:-	C02	S	94.872	100	3.67e-153
XLOC_004765	polyA-TCONS_00140458	C03:5828267:5828639:-	C03	S	99.288	100	6.74e-143
XLOC_004766	polyA-TCONS_00140549	C03:6221378:6221676:-	C03	S	100	100	3.75e-94
XLOC_004767	polyA-TCONS_00140611	C03:6506247:6507698:-	C09	S	95.524	91	0
XLOC_004771	polyA-TCONS_00140823	C03:7582660:7585000:-	C03	S	96.892	100	0
XLOC_004774	polyA-TCONS_00140885	C03:7821290:7827968:-	C03	S	100	100	0
XLOC_004776	polyA-TCONS_00140920	C03:7962620:7964450:-	C03	S	99.223	53	0
XLOC_004778	polyA-TCONS_00141014	C03:8483898:8484693:-	C03	S	87.387	77	7.16e-176
XLOC_004779	polyA-TCONS_00141129	C03:8982625:9019570:-	C01	S	99.187	100	0
XLOC_004780	polyA-TCONS_00141133	C03:8987199:8989275:-	C03	S	100	100	2.98e-103
XLOC_004781	polyA-TCONS_00141176	C03:9129749:9130997:-	C01	S	99.65	100	0
XLOC_004785	polyA-TCONS_00141232	C03:9417583:9430785:-	C07	S	97.428	61	2.44e-149
XLOC_004786	polyA-TCONS_00141257	C03:9521567:9523706:-	C07	S	98.554	99	0
XLOC_004787	polyA-TCONS_00141280	C03:9695952:9704561:-	C07	S	99.048	100	0
XLOC_004789	polyA-TCONS_00141335	C03:9913985:9914894:-	C07	S	99.716	100	0
XLOC_004798	polyA-TCONS_00141534	C03:11552016:11553625:-	C03	S	96.903	100	0
XLOC_004800	polyA-TCONS_00141579	C03:11847997:11850006:-	C03	S	99.192	100	0
XLOC_004801	polyA-TCONS_00141665	C03:12200606:12203232:-	C03	S	99.553	100	0
XLOC_004802	polyA-TCONS_00141669	C03:12233842:12235173:-	C03	S	100	100	0
XLOC_004803	polyA-TCONS_00141694	C03:12432643:12433807:-	C03	S	99.887	100	0
XLOC_004806	polyA-TCONS_00141757	C03:12905498:12907329:-	C03	S	91.703	100	0
XLOC_004807	polyA-TCONS_00141773	C03:13000701:13001466:-	C03	S	96.386	99	0
XLOC_004811	polyA-TCONS_00141887	C03:13390595:13404705:-	C03	S	98.795	100	0
XLOC_004816	polyA-TCONS_00141951	C03:13736739:13741133:-	C03	S	99.765	100	0
XLOC_004817	polyA-TCONS_00141952	C03:13745332:13746057:-	C03	S	100	100	8.22e-144
XLOC_004819	polyA-TCONS_00141989	C03:13978656:13979735:-	C03	S	92.537	47	8.93e-48
XLOC_004820	polyA-TCONS_00142179	C03:15186000:15187375:-	C06	S	99.162	100	0
XLOC_004822	polyA-TCONS_00142237	C03:15589249:15590032:-	C03	S	100	100	0
XLOC_004823	polyA-TCONS_00142243	C03:15609440:15610655:-	C03	S	93.464	100	9.24e-121
XLOC_004824	polyA-TCONS_00142297	C03:15951244:15952514:-	C03	S	100	100	0
XLOC_004825	polyA-TCONS_00142324	C03:16173827:16175036:-	C04	S	96.049	90	0
XLOC_004826	polyA-TCONS_00142350	C03:16329066:16330784:-	C03	S	98.24	99	0
XLOC_004828	polyA-TCONS_00142375	C03:16498681:16500135:-	C03	S	100	100	0
XLOC_004829	polyA-TCONS_00142376	C03:16515505:16516557:-	C03	S	100	100	3.54e-147
XLOC_004830	polyA-TCONS_00142408	C03:16758370:16759425:-	C03	S	99.605	100	0
XLOC_004833	polyA-TCONS_00142425	C03:16848600:16850673:-	C03	S	98.807	100	0
XLOC_004834	polyA-TCONS_00142434	C03:16866525:16870714:-	C03	S	97.375	66	0
XLOC_004835	polyA-TCONS_00142442	C03:16954068:16954721:-	C03	S	100	100	2.04e-175
XLOC_004840	polyA-TCONS_00142615	C03:18409261:18410815:-	C06	S	96.849	91	0
XLOC_004841	polyA-TCONS_00142671	C03:18940093:18942224:-	C03	S	99.806	100	0
XLOC_004844	polyA-TCONS_00142767	C03:19566975:19568109:-	C03	S	97.778	95	0
XLOC_004845	polyA-TCONS_00142768	C03:19584903:19585913:-	C03	S	99.597	100	0
XLOC_004846	polyA-TCONS_00142895	C03:19979959:19982485:-	C03	S	99.502	100	0
XLOC_004847	polyA-TCONS_00143062	C03:20664794:20666128:-	C02	S	84.555	55	1.76e-98
XLOC_004849	polyA-TCONS_00143338	C03:21819212:21820658:-	C07	S	92.386	100	1.5e-157
XLOC_004859	polyA-TCONS_00143544	C03:23048383:23049153:-	C03	S	100	100	0
XLOC_004861	polyA-TCONS_00143583	C03:23247298:23248943:-	C03	S	97.3	96	0
XLOC_004862	polyA-TCONS_00143697	C03:24142012:24143693:-	C03	S	100	100	0
XLOC_004864	polyA-TCONS_00143744	C03:24364480:24374264:-	C03	S	97.107	100	6.63e-113
XLOC_004866	polyA-TCONS_00143792	C03:25154505:25177275:-	C03	S	96.877	99	0
XLOC_004867	polyA-TCONS_00143807	C03:25282915:25283399:-	C03	S	99.149	100	3.13e-117
XLOC_004869	polyA-TCONS_00143825	C03:25481976:25483412:-	C04	S	98.148	75	0
XLOC_004875	polyA-TCONS_00143895	C03:25973979:25974868:-	C03	S	98.599	99	3.21e-179
XLOC_004876	polyA-TCONS_00143925	C03:26174234:26176432:-	C03	S	98.081	99	0
XLOC_004878	polyA-TCONS_00143946	C03:26418761:26421562:-	C07	S	97.105	90	0
XLOC_004880	polyA-TCONS_00144038	C03:26951724:26954888:-	C03	S	97.795	100	0
XLOC_004883	polyA-TCONS_00144099	C03:27368527:27488239:-	C03	S	98.383	100	0
XLOC_004885	polyA-TCONS_00144110	C03:27611738:27612581:-	C03	S	99.835	100	0
XLOC_004888	polyA-TCONS_00144198	C03:28936442:28937611:-	C07	S	95.928	96	0
XLOC_004889	polyA-TCONS_00144203	C03:28961816:28964597:-	C04	S	90.643	47	0
XLOC_004891	polyA-TCONS_00144255	C03:29390936:29393265:-	C08	S	97.487	96	0
XLOC_004892	polyA-TCONS_00144262	C03:29407373:29408713:-	C04	S	91.126	71	1.01e-171
XLOC_004894	polyA-TCONS_00144380	C03:30214080:30216613:-	C03	S	98.94	85	0
XLOC_004895	polyA-TCONS_00144394	C03:30297588:30298331:-	C03	S	100	100	5e-131
XLOC_004896	polyA-TCONS_00144436	C03:30814643:30817392:-	C03	S	100	100	4.52e-150
XLOC_004898	polyA-TCONS_00144480	C03:31119091:31129138:-	C03	S	100	100	1.93e-125
XLOC_004900	polyA-TCONS_00144514	C03:31389812:31391033:-	C03	S	99.422	100	1.27e-83
XLOC_004904	polyA-TCONS_00144587	C03:32112752:32114562:-	C03	S	96.667	96	0
XLOC_004906	polyA-TCONS_00144723	C03:33253410:33254723:-	C03	S	99.813	100	0
XLOC_004910	polyA-TCONS_00144800	C03:33699686:33702080:-	C03	S	100	100	0
XLOC_004913	polyA-TCONS_00144843	C03:33959949:33960740:-	C03	S	98.519	100	0
XLOC_004915	polyA-TCONS_00144853	C03:34156470:34165577:-	C03	S	96.154	91	1.08e-104
XLOC_004919	polyA-TCONS_00145152	C03:35926922:35928444:-	C06	S	95.768	87	0
XLOC_004921	polyA-TCONS_00145205	C03:36427388:36443481:-	C02	S	97.126	86	2.16e-165
XLOC_004926	polyA-TCONS_00145428	C03:38656824:38659654:-	C03	S	100	100	0
XLOC_004927	polyA-TCONS_00145439	C03:38780071:38781359:-	C03	S	99.898	100	0
XLOC_004928	polyA-TCONS_00145442	C03:38862908:38864595:-	C03	S	100	100	0
XLOC_004930	polyA-TCONS_00145456	C03:38968413:38969434:-	C03	S	100	100	0
XLOC_004932	polyA-TCONS_00145470	C03:39166533:39167050:-	C03	S	100	100	4.68e-111
XLOC_004933	polyA-TCONS_00145482	C03:39526953:39528798:-	C07	S	96.667	99	3.27e-169
XLOC_004937	polyA-TCONS_00145512	C03:40274696:40275353:-	C03	S	100	99	0
XLOC_004938	polyA-TCONS_00145536	C03:41388364:41398011:-	C03	S	99.844	100	0
XLOC_004939	polyA-TCONS_00145537	C03:41609162:41615643:-	C03	S	99.677	100	0
XLOC_004946	polyA-TCONS_00145580	C03:42495332:42502295:-	C03	S	98.257	49	0
XLOC_004947	polyA-TCONS_00145601	C03:42935453:42936072:-	C03	S	98.148	100	0
XLOC_004948	polyA-TCONS_00145604	C03:43121346:43122232:-	C07	S	91.743	100	0
XLOC_004951	polyA-TCONS_00145622	C03:43529293:43535841:-	C03	S	97.865	96	7.5e-136
XLOC_004953	polyA-TCONS_00145626	C03:43923070:43924802:-	C01	S	96.613	99	0
XLOC_004954	polyA-TCONS_00145643	C03:44131650:44132530:-	C03	S	97.727	75	0
XLOC_004956	polyA-TCONS_00145750	C03:44767342:44768827:-	C03	S	98.214	99	0
XLOC_004959	polyA-TCONS_00145967	C03:46570296:46577660:-	C07	S	97.292	99	0
XLOC_004963	polyA-TCONS_00146099	C03:47701595:47704577:-	C06	S	89.773	66	1.55e-123
XLOC_004965	polyA-TCONS_00146185	C03:48412690:48413852:-	C03	S	98.681	99	0
XLOC_004969	polyA-TCONS_00146255	C03:48946249:48946854:-	C08	S	100	100	8.42e-68
XLOC_004970	polyA-TCONS_00146265	C03:49065226:49361936:-	C03	S	96.416	98	0
XLOC_004971	polyA-TCONS_00146302	C03:49277869:49279535:-	C03	S	98.482	100	0
XLOC_004975	polyA-TCONS_00146392	C03:49822686:49824256:-	C03	S	96.137	95	0
XLOC_004977	polyA-TCONS_00146397	C03:49935490:49937046:-	C03	S	98.381	99	0
XLOC_004979	polyA-TCONS_00146420	C03:50157970:50159106:-	C03	S	100	100	0
XLOC_004982	polyA-TCONS_00146454	C03:50774751:50775526:-	C07	S	93.91	95	3.37e-131
XLOC_004983	polyA-TCONS_00146487	C03:51201557:51203804:-	C02	S	91.803	61	0
XLOC_004986	polyA-TCONS_00146567	C03:51800619:51802113:-	C03	S	98.458	93	0
XLOC_004987	polyA-TCONS_00146577	C03:52031805:52033277:-	C03	S	95.823	100	0
XLOC_004988	polyA-TCONS_00146579	C03:52037354:52038585:-	C03	S	93.646	95	5.07e-148
XLOC_004991	polyA-TCONS_00146631	C03:52693132:52695620:-	C03	S	98.775	100	0
XLOC_004994	polyA-TCONS_00146818	C03:54268598:54269928:-	C03	S	97.987	100	0
XLOC_004995	polyA-TCONS_00146859	C03:54734200:54735230:-	C03	S	100	100	0
XLOC_004996	polyA-TCONS_00146871	C03:54978155:54979106:-	C01	S	99.701	100	0
XLOC_004998	polyA-TCONS_00146908	C03:55436914:55438258:-	C01	S	100	100	0
XLOC_005000	polyA-TCONS_00146992	C03:56246292:56246924:-	C03	S	100	100	2.95e-112
XLOC_005001	polyA-TCONS_00147017	C03:56293335:56298658:-	C03	S	100	97	0
XLOC_005003	polyA-TCONS_00147034	C03:56412093:56413066:-	C03	S	99.756	100	0
XLOC_005005	polyA-TCONS_00147045	C03:56558818:56560767:-	C03	S	99.245	100	0
XLOC_005006	polyA-TCONS_00147046	C03:56575822:56577108:-	C03	S	99.151	100	0
XLOC_005007	polyA-TCONS_00147096	C03:56764811:56765913:-	C03	S	100	100	2.17e-155
XLOC_005008	polyA-TCONS_00147120	C03:57107750:57108984:-	C03	S	99.74	100	0
XLOC_005009	polyA-TCONS_00147186	C03:57452772:57455272:-	C03	S	97.865	92	0
XLOC_005010	polyA-TCONS_00147205	C03:57624552:57625331:-	C06	S	98.953	100	0
XLOC_005012	polyA-TCONS_00147211	C03:57710378:57712588:-	C03	S	98.58	100	2.99e-176
XLOC_005013	polyA-TCONS_00147215	C03:57736516:57741500:-	C05	S	98.561	100	1.16e-137
XLOC_005015	polyA-TCONS_00147223	C03:57833935:57841348:-	C03	S	100	48	5.13e-72
XLOC_005017	polyA-TCONS_00147383	C03:58865646:58866364:-	C03	S	89.226	99	0
XLOC_005018	polyA-TCONS_00147415	C03:58996722:59002263:-	C03	S	95.769	100	0
XLOC_005019	polyA-TCONS_00147427	C03:59209010:59210505:-	C03	S	100	100	0
XLOC_005020	polyA-TCONS_00147430	C03:59225325:59227337:-	C01	S	94.689	92	0
XLOC_005023	polyA-TCONS_00147489	C03:59648203:59648777:-	C03	S	99.71	100	2.32e-179
XLOC_005026	polyA-TCONS_00147516	C03:59836100:59837480:-	C03	S	94.091	94	0
XLOC_005027	polyA-TCONS_00147520	C03:59873371:59876634:-	C03	S	95.789	74	0
XLOC_005034	polyA-TCONS_00148094	C03_random:305145:306875:+	C03	S	97.241	95	1.87e-137
XLOC_005035	polyA-TCONS_00148158	C03_random:554827:555619:+	C09	S	93.717	77	1.39e-161
XLOC_005036	polyA-TCONS_00148195	C03_random:796171:797399:+	C02	S	99.752	100	0
XLOC_005037	polyA-TCONS_00148196	C03_random:804583:805414:+	C03	S	99.853	90	0
XLOC_005038	polyA-TCONS_00148206	C03_random:880435:881313:+	C03	S	99.625	100	1.18e-136
XLOC_005043	polyA-TCONS_00148267	C03_random:1341653:1344140:+	C06	S	96.774	60	5.25e-83
XLOC_005044	polyA-TCONS_00148283	C03_random:1427606:1429237:+	C03	S	100	85	2.26e-120
XLOC_005045	polyA-TCONS_00148334	C03_random:1740249:1741008:+	C03	S	98.092	100	3.63e-127
XLOC_005049	polyA-TCONS_00148407	C03_random:2301756:2302954:+	C03	S	98.143	100	0
XLOC_005050	polyA-TCONS_00148414	C03_random:2314117:2315162:+	C02	S	93.294	99	0
XLOC_005051	polyA-TCONS_00148416	C03_random:2324066:2325859:+	C03	S	98.294	98	0
XLOC_005052	polyA-TCONS_00148424	C03_random:2395502:2397025:+	C03	S	100	100	0
XLOC_005058	polyA-TCONS_00148537	C03_random:4115679:4117145:+	C03	S	99.077	100	2.06e-165
XLOC_005060	polyA-TCONS_00148550	C03_random:4280407:4288175:+	C03	S	100	100	1.14e-119
XLOC_005061	polyA-TCONS_00148564	C03_random:4357478:4358347:+	C03	S	100	100	4.5e-177
XLOC_005062	polyA-TCONS_00148606	C03_random:4527580:4529153:+	C04	S	94.22	99	0
XLOC_005066	polyA-TCONS_00148669	C03_random:5068602:5070780:+	C09	S	97.277	48	0
XLOC_005069	polyA-TCONS_00148725	C03_random:5517234:5521050:+	C03	S	99.756	100	0
XLOC_005070	polyA-TCONS_00148732	C03_random:5564857:5571897:+	C03	S	97.087	74	3.68e-94
XLOC_005071	polyA-TCONS_00148743	C03_random:5624271:5625790:+	C05	S	93.843	80	0
XLOC_005072	polyA-TCONS_00148744	C03_random:5626233:5628006:+	C05	S	96.273	99	0
XLOC_005074	polyA-TCONS_00148869	C03_random:6382147:6383334:+	C03	S	100	100	0
XLOC_005075	polyA-TCONS_00148884	C03_random:6470532:6473132:+	C03	S	100	98	0
XLOC_005079	polyA-TCONS_00149013	C03_random:549169:549745:-	C03	S	94.563	100	1.73e-180
XLOC_005080	polyA-TCONS_00149127	C03_random:1256314:1258034:-	C08	S	89.702	61	8.29e-126
XLOC_005083	polyA-TCONS_00149223	C03_random:1923017:1931557:-	C03	S	95.597	86	3.46e-140
XLOC_005085	polyA-TCONS_00149250	C03_random:2162152:2163027:-	C03	S	99.407	99	8.13e-174
XLOC_005086	polyA-TCONS_00149256	C03_random:2258004:2260219:-	C03	S	100	100	2.5e-131
XLOC_005087	polyA-TCONS_00149302	C03_random:2593511:2594861:-	C03	S	96.755	100	0
XLOC_005095	polyA-TCONS_00149376	C03_random:4072856:4074932:-	C03	S	92.655	44	8.88e-66
XLOC_005096	polyA-TCONS_00149405	C03_random:4489721:4491253:-	C03	S	97.297	100	1.59e-120
XLOC_005097	polyA-TCONS_00149424	C03_random:4637191:4638057:-	C03	S	100	100	0
XLOC_005104	polyA-TCONS_00149536	C03_random:5517234:5518812:-	C03	S	99.895	100	0
XLOC_005107	polyA-TCONS_00149603	C03_random:6069102:6070564:-	C03	S	100	100	0
XLOC_005108	polyA-TCONS_00149648	C03_random:6331070:6332566:-	C05	S	81.117	46	3.58e-71
XLOC_005110	polyA-TCONS_00149831	C04:699040:699460:+	C04	S	97.452	97	1.39e-70
XLOC_005111	polyA-TCONS_00149927	C04:1146753:1151136:+	C04	S	98.646	98	0
XLOC_005116	polyA-TCONS_00150185	C04:2874944:2876051:+	C04	S	100	100	0
XLOC_005117	polyA-TCONS_00150231	C04:3191127:3191675:+	C04	S	100	100	0
XLOC_005118	polyA-TCONS_00150234	C04:3232717:3233585:+	C04	S	92.112	100	4.52e-151
XLOC_005121	polyA-TCONS_00150375	C04:3902727:3903452:+	C04	S	98.011	99	8.34e-174
XLOC_005122	polyA-TCONS_00150399	C04:4063525:4064485:+	C04	S	99.105	73	0
XLOC_005128	polyA-TCONS_00150823	C04:6708922:6709583:+	C04	S	100	100	0
XLOC_005131	polyA-TCONS_00150850	C04:6884281:6885145:+	C04	S	98.462	100	2.65e-93
XLOC_005132	polyA-TCONS_00150936	C04:7459425:7460038:+	C04	S	99.708	100	3.04e-178
XLOC_005133	polyA-TCONS_00151017	C04:8025626:8027271:+	C04	S	100	100	0
XLOC_005138	polyA-TCONS_00151120	C04:8767851:8768871:+	C08	S	98.012	100	0
XLOC_005139	polyA-TCONS_00151141	C04:8945805:8946320:+	C04	S	96.947	99	4.61e-121
XLOC_005140	polyA-TCONS_00151152	C04:9096226:9097752:+	C06	S	98.482	90	0
XLOC_005144	polyA-TCONS_00151204	C04:9426516:9427645:+	C03	S	98.382	78	2.2e-152
XLOC_005147	polyA-TCONS_00151228	C04:9607315:9607877:+	C07	S	95.074	99	7.25e-84
XLOC_005148	polyA-TCONS_00151241	C04:9706055:9709391:+	C04	S	100	100	0
XLOC_005149	polyA-TCONS_00151265	C04:9827167:9827749:+	C04	S	100	100	0
XLOC_005161	polyA-TCONS_00151600	C04:13564922:13565588:+	C04	S	98.763	98	0
XLOC_005162	polyA-TCONS_00151613	C04:13708093:13708830:+	C04	S	99.427	100	1.89e-180
XLOC_005164	polyA-TCONS_00151632	C04:13942565:13943396:+	C04	S	82.105	100	2.77e-170
XLOC_005169	polyA-TCONS_00151796	C04:15707848:15709390:+	C04	S	98.556	100	0
XLOC_005170	polyA-TCONS_00151800	C04:15789379:15791543:+	C04	S	100	100	0
XLOC_005171	polyA-TCONS_00151805	C04:15792507:15793422:+	C04	S	99.698	100	4.29e-172
XLOC_005172	polyA-TCONS_00151807	C04:15814341:15815101:+	C09	S	96.786	93	1.11e-130
XLOC_005174	polyA-TCONS_00151820	C04:16040606:16041573:+	C04	S	98.742	100	0
XLOC_005175	polyA-TCONS_00151835	C04:16127074:16129062:+	C04	S	100	100	0
XLOC_005176	polyA-TCONS_00151837	C04:16129655:16131050:+	C04	S	99.758	100	0
XLOC_005179	polyA-TCONS_00151865	C04:17127324:17127879:+	C01	S	97.436	81	5.61e-170
XLOC_005192	polyA-TCONS_00152002	C04:19592136:19594107:+	C04	S	88.705	78	0
XLOC_005198	polyA-TCONS_00152109	C04:21667510:21669595:+	C04	S	100	100	0
XLOC_005203	polyA-TCONS_00152335	C04:23654995:23656996:+	C07	S	98.635	92	4.03e-145
XLOC_005205	polyA-TCONS_00152421	C04:24214159:24215631:+	C04	S	100	100	0
XLOC_005207	polyA-TCONS_00152430	C04:24255250:24256201:+	C06	S	94.595	41	1.83e-41
XLOC_005211	polyA-TCONS_00152533	C04:25010427:25013205:+	C05	S	94.737	96	0
XLOC_005213	polyA-TCONS_00152767	C04:26675807:26704449:+	C04	S	96.127	100	0
XLOC_005217	polyA-TCONS_00152801	C04:27088398:27089777:+	C04	S	90.842	96	0
XLOC_005218	polyA-TCONS_00152817	C04:27298299:27300294:+	C06	S	93.897	78	5.46e-84
XLOC_005220	polyA-TCONS_00152843	C04:27657054:27658273:+	C06	S	92.282	54	4.7e-117
XLOC_005224	polyA-TCONS_00152979	C04:28594979:28595853:+	C04	S	100	46	2.31e-78
XLOC_005226	polyA-TCONS_00153104	C04:29920720:29922480:+	C04	S	100	100	0
XLOC_005227	polyA-TCONS_00153121	C04:30008871:30009751:+	C04	S	97.407	99	8.7e-128
XLOC_005230	polyA-TCONS_00153179	C04:30310604:30311213:+	C08	S	100	69	3.81e-29
XLOC_005231	polyA-TCONS_00153182	C04:30337723:30339363:+	C04	S	100	100	0
XLOC_005232	polyA-TCONS_00153228	C04:30516706:30517389:+	C01	S	99.411	100	0
XLOC_005233	polyA-TCONS_00153234	C04:30533498:30538837:+	C04	S	98.103	98	0
XLOC_005235	polyA-TCONS_00153320	C04:31242893:31243396:+	C04	S	99.595	100	1.35e-125
XLOC_005237	polyA-TCONS_00153393	C04:31760164:31761131:+	C04	S	99.851	100	0
XLOC_005239	polyA-TCONS_00153403	C04:31960548:31972627:+	C04	S	98.885	100	3.04e-134
XLOC_005241	polyA-TCONS_00153412	C04:32172149:32173283:+	C04	S	95.133	100	0
XLOC_005242	polyA-TCONS_00153448	C04:32379159:32380381:+	C04	S	97.019	69	4.01e-175
XLOC_005244	polyA-TCONS_00153527	C04:33053053:33054608:+	C04	S	99.093	99	0
XLOC_005245	polyA-TCONS_00153538	C04:33145620:33147360:+	C04	S	99.621	100	1.08e-134
XLOC_005246	polyA-TCONS_00153598	C04:33464651:33466478:+	C04	S	100	100	0
XLOC_005247	polyA-TCONS_00153655	C04:33912787:33915401:+	C09	S	85.583	60	1.22e-86
XLOC_005248	polyA-TCONS_00153733	C04:34549194:34550224:+	C06	S	99.123	100	2.74e-113
XLOC_005250	polyA-TCONS_00153822	C04:35080566:35081464:+	C04	S	100	100	2.32e-108
XLOC_005251	polyA-TCONS_00153848	C04:35139778:35141237:+	C04	S	100	100	0
XLOC_005252	polyA-TCONS_00153895	C04:35382522:35383124:+	C04	S	100	100	6.02e-115
XLOC_005253	polyA-TCONS_00153935	C04:35801240:35802293:+	C04	S	82.97	54	1.7e-123
XLOC_005254	polyA-TCONS_00153945	C04:35929103:35930999:+	C01	S	91.621	76	0
XLOC_005255	polyA-TCONS_00153957	C04:36116001:36118859:+	C09	S	91.035	70	0
XLOC_005257	polyA-TCONS_00154016	C04:36452352:36453225:+	C08	S	87.072	86	0
XLOC_005259	polyA-TCONS_00154092	C04:37199505:37199847:+	C09	S	96.914	100	8.29e-72
[truncated: 5,477 more rows]
