# Supplementary material for: Genome-wide identification of oil biosynthesis-related long non-coding RNAs in allopolyploid Brassica napus
Source: BMC Genomics. 2018 Oct 12;19:745. doi: 10.1186/s12864-018-5117-8 (PMC6186049; doi:10.1186/s12864-018-5117-8)
Supplement: Supplementary file 16 — Table S9. The genome sequence based conservation of 13 lipid-related B. napus lncRNA loci in B. rapa, B. oleracea and A. thaliana. (XLS 20 kb) [file 12864_2018_5117_MOESM16_ESM.xls]

## Sheet: candidates_conservations(2)
lncRNA ID	Ath		Bol		Bra
	identity (%)	coverage (%)	identity (%)	coverage (%)	identity (%)	coverage (%)
lnc_000460	ND		84	78	97	98
lnc_007023	ND		100	81	92	43
lnc_000550	ND		ND		98	100
lnc_000578	ND		100	99	100	100
lnc_000834	87	6	100	99	100	76
lnc_000901	ND		99	83	100	76
lnc_001640	ND		96	98	98	83
lnc_001837	ND		97	81	100	58
lnc_001990	ND		97	99	99	100
lnc_003678	ND		97	100	91	23
lnc_004908	ND		99	100	95	42
lnc_006125	ND		99	100	82	15
lnc_006644	87	27	99	100	ND
