# Supplementary material for: Genome-wide identification of oil biosynthesis-related long non-coding RNAs in allopolyploid Brassica napus
Source: BMC Genomics. 2018 Oct 12;19:745. doi: 10.1186/s12864-018-5117-8 (PMC6186049; doi:10.1186/s12864-018-5117-8)
Supplement: Supplementary file 18 — Table S10. The proportion of one or multiple exons, TEs and alternative splicing in lncRNAs and lncNATs. (XLSX 32 kb) [file 12864_2018_5117_MOESM18_ESM.xlsx]

## Sheet: 工作表1
lincRNA								lncNAT
0.803988								0.196012
TE				non-TE				TE				non-TE
0.291088				0.5129				0.0333025				0.162709
multiple exons		single exon		multiple exons		single exon		multiple exons		single exon		multiple exons		single exon
0.164971		0.126118		0.327269		0.185631		0.0266214		0.00668106		0.115634		0.0470758
as	non-as	as	non-as	as	non-as	as	non-as	as	non-as	as	non-as	as	non-as	as	non-as
0.0537568	0.111214	0	0.126118	0.079042	0.248227	0	0.185631	0.0056532	0.0209682	0	0.00668106	0.010998	0.104636	0	0.0470758
**the values represent the proportions of each class occupied in the total number of lncRNAs
