# Supplementary material for: Genome-wide identification of oil biosynthesis-related long non-coding RNAs in allopolyploid Brassica napus
Source: BMC Genomics. 2018 Oct 12;19:745. doi: 10.1186/s12864-018-5117-8 (PMC6186049; doi:10.1186/s12864-018-5117-8)
Supplement: Supplementary file 21 — Table S11. The primers used in this study. (XLSX 10 kb) [file 12864_2018_5117_MOESM21_ESM.xlsx]

## Sheet: Sheet1
	Forward primers (5’-3’)	Reverse primers (5’-3’)	product size (bp)
EF1α	GCAGATTGGTAACGGTTACG	CTCCTTACCAGAACGCCTGT	106
BnaC05g31240D	CACACCAGCTACATCAGATCC	ACTTCCATCTCATTCCCATCG	150
BnaC09g41580D	AGTTTCTTGTGAGTCGGTGG	AGCAGGCAATTTACAGAGGTAG	92
BnaC07g39370D	ATCTACAAGTATGCAACGGGAG	GTCCTTCATATCCTGAGCCTTG	96
BnaC08g11970D	CCTGAGTCCTCTGCTTGTTATC	CCCGTTGCGTACTTATAGATCC	147
BnaA09g51510D	GAATAACTTGTGGGCGATTGG	CTCTTTAGCCACTTCCCTCAC	142
BnaC08g46110D	TGGATGTGTTGAAGGTGAGAG	CATCAGGATCAGCCAAGGAG	126
lnc_008548	AATCCCGTTGACTCGCTAA	AAGAAACTTTGATGGACCGTAT	210
lnc_014257	AATGAAAGCGCAATGTTCC	CACAGTGGTGGAGGTGGAA	169
lnc_027854	TGTTCCATTCCAAAATTAGAAT	CTCTATTTCTCCAGCATCCAA	138
lnc_030111	TGACTTTCCAGTCCTTTCGA	AGTAGAAGTCGTAGGTTTGAAGAA	167
lnc_051003	TTTACTAGGGCATGTCCGC	ACATCACAAACTCACTCAACCA	242
lnc_066007	TGTATGTTCCCATATCGAGTTAA	AACTATGGCGGAGAAGACG	91
lnc_081319	TCTGTTTAGTCTTCCCGTGTT	TTAACATTGGAAGATTACAAGGA	104
lnc_088214	AGCACTGTATTGGCTGGGTA	CATTTCATTATAGCCCACGAT	200
lnc_093456	TAAAATGGTACTCAACAACGGT	CAATCACCGTAGAACAAGAAGA	149
